# Supplementary material for: Fine-Scale Bacterial Beta Diversity within a Complex Ecosystem (Zodletone Spring, OK, USA): The Role of the Rare Biosphere
Source: PLoS One. 2010 Aug 26;5(8):e12414. doi: 10.1371/journal.pone.0012414 (PMC2932559; doi:10.1371/journal.pone.0012414)
Supplement: Text S1 — Sequences from quadrant 1. (4.64 MB ZIP) [file pone.0012414.s003.zip › S1.txt]

>F0K5CMN03C8P4J
AGAGTTTGATCCTGGCTCAGAACGAACGCTGGCGGCGCGTCTTAAGCATGCAAGTCGAGCGGCAAGCGGTAGCAATATCGCCTAGAGCGGCGGACTGGTGAGTAACACGTGGGTGATCTACCTCTGGGATGGGGATAGTCTGTGGAAACACGGGATAATACCGAATACGTCGGCAGGGTTACGGCCTTGTCAGGAAAGGTCCGTTTGGACCGCCCGGAGATGAGCCTGCGGCTGATTAGCTAGTTGGTGAGGTAATGG
>F0K5CMN03C8YJA
AGAGTTTGATCCTGGCTCAGGATGAACGCTGGCGGCATGCCTAATACATGCAAGTCGAACGCACTAGTTTACTAGTGAGTGGCGAACGGGTGAGTAACACGTAAGGAACCAACCCTTGACACGAGGATAACTCCGGGAAACTGGAGCTAATACTGGATAGGATATAGATACAGAAGTATTTATATTTAAAGGCGCTTTCGGGCGGTGGTGAAGGATGGTCTTGCGTCGCATTAGATAGTTGGTGAGGGTAACGGCCCACCAAGTCAACG
>F0K5CMN03C1VL6
AGAGTTTGATCCTGGCTCAGGACGAACGCTGGCGGCGTGCCTAATGCATGCAAGTCGAACGAGAATATGTTGAAGTACTTGTACGAATATATATGACAGTGGCGGACGGGTGAGTAACGCGTGAACAACCAACCCTTCACAGGGGGACAACATCTGGAAACGGATGCTAATACCGCATATGCTCACAGTACCGCATGGTACAGTGAGGAAAACTCCGGTGGTGAAGGACGGGTTCGCGTTCCATTAGTTAGTAGGTGGGGTAACCGG
>F0K5CMN03C5647
AGAGTTTGATCCTGGCTCAGGATGAACGCTAGCGGTGCGCCTAACACATGCAAGTCGAGCGATATAGCGGCGAACGGGTGAGTAACACGTTGGAACCTGCCTCGAACTCAGGGATAGCCATCCGAAAGGATGATTAATACCGGATAGTCCCGAAAGGGTAAAGATTTTTCGGTTCGAGAGGGGCCTGCGGCCTATCAGCTAGTTGGTAAGGTAATGGCTTACCAAGGCTATGACGGGTAACTGGTGTGAGAGCATGACCAGT
>F0K5CMN03C720K
AGAGTTTGATCCTGGCTCAGGATGAACGCTGGCGGCGTGCCTAACACATGCAAGTCGAGCGATAAACAGTGGATGGAATTCTTCGGAAGGAAAGAAACTGTTGAAAGCGGCGGACGGGTGAGTAACGCGTGGGCAACCTGCCCTATACAGGGGGATAGCCACTGGAAACGGTGATTAATACCCCATGACACCTTAACCTCGCATGAGGAGAGGGTCAAAGATTATATCGGTATAGGATGGGCCCGCGTCTGATTAGCTAGTTGG
>F0K5CMN03C20VY
AGAGTTTGATCCTGGCTCAGGATGAACGCTAGCGGCAGGCCTAACACATGCAAGTCGAGGGGTAGCAGGGTAGCAATACCGCTGACGACCGGCGCACGGGTGAGTAATGCATATGCAACCTTCCTTTAACTGGGGCATAGCCCGGAGAAATCCGGATTAATACCCCATAAGATCATGGAGAGGCATCTTTCAGTGATTAAAGCTCCGGCGGTTAAAGATGGGCATATGTGCCATTAGCTAGTTGGTGAGG
>F0K5CMN03C0D4D
AGAGTTTGATCCTGGCTCAGGATGAACGCTAGCGGCAGGCCTAACACATGCAAGTCGCGGGGCAGCGCGGTGTAGCAATACACTGGCGGCGACCGGCGCACGGGTGCGTAACGCGTATGCAACCTGCCCATCCCCGGGGGATAGCCCGCCGAAAGGCGGATTAATACCCCATGGACCCTTAGCGCCGCATGGCGCGGAGGGTAAAGTTCCGGCGGGGATGGATGGGCATGCGTGCCATTAGCTAGTTGGTAAGGTAACGGCTT
>F0K5CMN03C2IP8
AGAGTTTGATCCTGGCTCAGAACGAACGCTGGCGGCAGGCTTAACACATGCAAGTCGAACGCGAAAGGGACTTCGGTCCCGAGTAGAGTGGCGCACGGGTGAGTAACGCGTAAGTAATCTACCCCTGTATCTGGAATAACCCACCGAAAGGTGAGCTAATACCGGATACGTTTATCTTGATGCGAATGATGATAAAGAAAGGTGGCCTCTTCATGAAAGCTACTGTACAGGGATGAGCTTGCGTACCATTAGCTAGTTGGTAAGGG
>F0K5CMN03CW31E
AGAGTTTGATCCTGGCTCAGGGTGAACGCTAGCGACAGGCCTAACACATGCAAGTCGAACGGGATTTATCCTTCGGGGTAATGAGAGTGGCGCACGGGTGAGTAACGCGTATGCAACCTACCTGTAACTGGGGAATAGCTCCCTGAAAGGGGAATTAACACCGCATAAGACCACACTTTCGCATGGAAGAGTGGTAAAATATTTATAGGTTACAGATGGGCATGCGTGACATTAGTTTGTTGGTGAGGTAACGGCTCACCAAGACTACG
>F0K5CMN03C0PNQ
AGAGTTTGATCCTGGCTCAGGATGAACGCTAGCGACAGGCCTAACACATGCAAGTCGAACGGGATTTATCCTTCGGGGTAATGAGAGTGGCGCACGGGTGAGTAACGCGTATGCAACCTACCTGTAACTGGGGAATAGCTCCCTGAAAGGGGAATTAACACCGCATAAGACCACACTTTCGCATGGAAGAGTGGTAAAATATTTATAGGTTACAGATGGGCATGCGTGACATTAGTTTGTTGGTGAGGTAACGGCTCACCAAG
>F0K5CMN03CX2T6
AGAGTTTGATCCTGGCTCAGGACGAACGCTGGCGGCGTGCCTAACACATGCAAGTCTACTCAGCAATGGGTGGCGAACGGGTGAGTAACGCGTAGACAATCTGCCCTTTAATCACGGATAACCTAGTGAAAACTGGACTAACACGGGATGTGGTCGCGATATGGCATCATATGCGATCAAAGACGTAGTCGTTAAAGGAGGAGTCTGCGTAACATTAGCTAGTTGGTAAGGTAACGGCTTACCAAGGCGACGATGTTTAG
>F0K5CMN03C9K3L
AGAGTTTGATCCTGGCTCAGGATGAACGCTGGCGGCATGCCTAATACATGCAAGTCGAACGCACTAGTTTACTAGTGAGTGGCGAACGGGTGAGTAACACGTAGATAACCAACCCTAAAGACGAGGATAACCCGGGGAAACCTGGACTAATACTGGATAGGAGCTAATTTCACAAGGGATTAGTTTTAAAGGCGCATTAAAGCGCCGCTATAGGATGGGACTGCGTCGCATTAGCTAGTTGGTGGGGTAACGGCCTACCAAGGCAACGATGCG
>F0K5CMN03C2NOW
AGAGTTTGATCCTGGCTCAGGATGAACGCTAGCGACAGGCCTAACACATGCAAGTCGAACGGGATTTAGTAGCTTGCTACTAATGAGAGTGGCGCACGGGTGAGTAACGCGTATGCAACCTGCCTGTAACAGGGGAATAGCTCCCTGAAAGGGGAATTAACACCGCATAAGACCACACTGCCGCATGGTAGAGTGGTAAAATATTTATAGGTTACAGATGGGCATGCGTGACATTAGCTAGTTGGTGAGG
>F0K5CMN03C3ZD7
AGAGTTTGATCCTGGCTCAGGATGAACGCTAGCGGCAGGCTTAACACATGCAAGTCGAGGGGCAGCACGTCTTCGGATGGTGGCGACCGGCGCACGGGTGCGTAACGCGTATACAATCTACCTTTTACAGGGGCATAGCCCGGGGAAACCCGGATTAATATCCCATGGTATCATTTAGTGGCATCACTTGAATGATTAAAGCTTCGGCGGTAGAAGATGAGTATGCGTCCTATTAGCTAGTTGGTAAGGTAACGGCTTACCAAGG
>F0K5CMN03CWUJY
AGAGTTTGATCCTGGCTCAGAACGAACGCTGGCGGCGCGTTTTAAGCATGCAAGTCGAACGGTATACGGTCTTCGGACTGTAGAGAGTGGCGAACGGGTGAGTAACACGTAGATAATCTGCCTTGAAGTGGGGGATAGTCCATGGAAACATGGAGTAATACCGCATATGTCTTTGGATGAAAGTTCCAATTGGAACGCTTTGGGATGAGTCTGTGGCTCATTAGCTAGTTGGTGGGGTAAAGGCCTACCAAGGCAACG
>F0K5CMN03C59HE
AGAGTTTGATCCTGGCTCAGAACGAACGCTGGCGGCAGGCTTAACACATGCAAGTCGAACGCACCTTCGGGTGAGTGGCAGACGGGTGAGTAACGCGTGGGAACCTACCCATTGGTACGGAATAACCCGGGGAAACCCGAGCTAATACCGTATACGCCCTTGGCTTAGGCCTTGGGGAAAGATTCATCGCCGATGGATGGGCCCGCGTCGGATCAGCTTGTTGGTGTGGTAACGGCGCACCAAGGCGACGATCCGTAGCTGGTCTGAGAGG
>F0K5CMN03C77QJ
AGAGTTTGATCCTGGCTCAGGATGAACGCTGGCGGCGTGCCTAACACATGCAAGTCGAGCGGAGATTACGAGGAGTACTTGTACAAATTGTAATCTTAGCGGCGGACGGGTGAGTAACACGTGAGGAACCTGCCCTTGAGTGGGGAATAACACCGAGAAATGGGTGCTAATACCGCATAATGTCTTGGAAGCGCATGCTTTCGGGACCAAAGGATTTATTCGCTTAAGGATGGACTCGCGTCCGATTAGGTAGTTGGTGAGGTAACCGG
>F0K5CMN03C62VI
AGAGTTTGATCCTGGCTCAGAACGAACGCTGGCGGCGTGTCTTAAGCATGCAAGTCGGGCGGCAAGGCGGGGCAACCCGCCCTAGAGCGGCGGACTGGTGAGTAACACGTGGGTGATCTGCCCTTGGATTGGGGATAGCCATTAGAAATAGTGGGTAATACCGAATAAGTCTGCGAGGTTGCGACCTTGCGGGGAAAGGCGCTACGGCGCCGTCCGAGGATGAGCCCGCGGCCCATTAGCTAGTTGGCGGGGTAATGGCCCACCAAGGCGA
>F0K5CMN03C74FS
AGAGTTTGATCCTGGCTCAGATTGAACGCTGGCGGCATGCCTTACACATGCAAGTCGAACGGTAACAGGGAGCTTGCTCCGCTGACGAGTGGCGAACGGGTGAGTAATGCATCGGAACGTGCCTAGTCGTGGGGGATAACGCAGCGAAAGTTGTGCTAATACCGCATACGTCCTGAGGGAGAAAGCAGGGGATCTTCGGACCTTGTGCGATTGGAGCGGCCGATGTCAGATTAGCTAGTTGGTGAGG
>F0K5CMN03C9YJ6
AGAGTTTGATCCTGGCTCAGAGTGAGCGCTGGCGGCGTGCCTAACACATGCAAGTCGAACGCGAAAGTTATCTTCGGATGGCGAGTATAGTGGCGCACGGGTGAGTAACACGTGGGTAACCTACCCTTTGGAGGGGGACAACATTTGGAAACGAATGCTAATACCGCATAAGTCAGCTTCGGCTGGGAAAGGTGGCTTCGGCTACCGCCAGAGGATGGGCCCGCGACCCATCAGCTAGTTGGTAAGGTAATGGCTTACCAAGGCAACG
>F0K5CMN03CWR2E
AGAGTTTGATCCTGGCTCAGGATGAACGCTAGCGGCAGGCCTAACACATGCAAGTCGAGGGGTAACAGGAGTAGCAATACTTGCTGACGACCGGCGCACGGGTGAGTAACGCGTATGCAACCTACCCTTAACTGGGGAATAGCCCGAAGAAATTCGGATTAATGCCCCATAACACTGTATTGAAGCATTTCAGTGCATTTAAAACTCCGGTGGTTAAGGATGGGCATGCGTGACATTAGCTAGTTGGTGAGGTAACGGCT
>F0K5CMN03C7YQH
AGAGTTTGATCCTGGCTCAGGATGAACGCTAGCGGCAGGCCTAACACATGCAAGTCGTGGGGTAATCCCGCAGCAATGCGGGAACGACCGGCGCACGGGTGAGTAATGCATATGCAACCTTCCTCTAACTAGGGGATAGCTTCCGGAAACGGAAATTAATACCCTATAATATCCAGAAGACGCATGTTTTATGGATTAAAGCTCCGGCGGTTAGAGATGGGCATATGTGCCATTAGCTAGTTGGTGAGGTAACAG
>F0K5CMN03CWYZ5
AGAGTTTGATCCTGGCTCAGATTGAACGCTGGCGGCATGCCTAACACATGCAAGTCGAACGGCAGCACAGTGTGTAGCAATACACATGGGTGGCGAGTGGCGGACGGGTGAGTAATGCGTAGGAATCTGCCCTCAAGTGGGGGATAGCCCGGAGAAATCCGGATTAATACCGCATGCGCTCTACGGAGCAAAGCGGGCCTCTGTTTCAAGCTCGCGCTTGGGGATGAGCCTACGTCGGATTAG
>F0K5CMN03C6PUM
AGAGTTTGATCCTGGCTCAGAACGAACGCTGGCGGCGCGTTTTAAGCATGCAAGTCGCACGGTAAAGGTACTTCGGTATCTCTAGAGTGGCGGACGGGTGAGTAACACGTGGATAACCTACCCTTTGGTTGGGAATAGCTCATGGAAACATGGGGTAATACCGAATACGACCACTTTACCATAAGGTAGAGTGAGGAAAGGCGCTACGGCGCCGCCGAAGGATGGGTCCGCGGTCCATTAGCTAGTTGGTGAGGTAAGAGCTCACCAAGGCT
>F0K5CMN03C47AX
AGAGTTTGATCCTGGCTCAGAGTGAACGCTGGCGGCGTGCTTAACACATGCAAGTCGAACGGACTTAAGGGGCTTGCTTCTTAAGTTAGTGGCGCACGGGTGAGTAATATATAGCTAACCTGCCCTTTAGTGGGGGACAGCAGTTGGAAACGACTGCTAATACCCTATATTCCTTCTTATCTCAAGATAAGTTGGGAAAGATTTATCGCTAAAGGATGGGGCTTTATTGTATCAGCTAGTTGGTGGGGTAATGGCCTACCAAGGCT
>F0K5CMN03C29PG
AGAGTTTGATCCTGGCTCAGGACGAACGCTGGCGGCGTGCTTAACACATGCAAGTCGAGCGGTCTGGCATTGAAAGCTTGCTGGATATGCCAGATAGTGGCGGACGGGTGAGTAACGCGTGAATACCTGTCCATCGGAGGGGGACAACGGCTGGAAACGGCCGCTAATACCGCGTAAGCCGAGAGGTGAAAGGTTCTCTTCGGGGAGCCGCCGATGGGGTGGTTCGCGTCCTATCAGCTAGTTGGTGGGGTAAGGGCCTACCAAGGCG
>F0K5CMN03C4OMK
AGAGTTTGATCCTGGCTCAGATTGAACGCTGGCGGCATGCCTTACACATGCAAGTCGAACGGTAACAGGGAGCTTGCTCCGCTGACGAGTGGCGAACGGGTGAGTAATGTATCGGAACGTACCTTTCAGTGGGGGATAACGTAGCGAAAGTTACGCTAATACCGCATATTCTGTGCGCAGGAAAGCAGGGGATCGCAAGACCTTGCGCTGATTGAGCGGCCGATATCAGATTAGCTAGTTGGTGAAGG
>F0K5CMN03C5TZL
AGAGTTTGATCCTGGCTCAGAACGAACGCTGGCGGCACGTTTTAAGCATGCAAGTCGAACGGTAGGAGGTGCTTGCACCTCCGAGAGTGGCGAACGGGTGAGTAACACGTAGATGATCTACCTTTTAGTTGGGGATAGCCCATGGAAACATGGAGTAATACCGAATAATCTCTTAAGACCTTTGCTTTTAGAGGAAAGCAGCGTTTGCTGTGCTGAAAGATGAGTCTGCGCACTATTAGCTAGTTGGTGGGGTAAGAG
>F0K5CMN03C6LMA
AGAGTTTGATCCTGGCTCAGGATGAACGCTAGCGGGAGGCCTAACACATGCAAGTCGAACGGGATTGAGAGCTTGCTCTCATGAGAGTGGCGCACGGGTGAGTAACGCGTATGCAACCTGCCCTTGACAGGGGGATAGCCCGGAGAAATCCGGATTAATACCCCATGGTATTAAGTTCCGCATGGGATTTAAATTAAAGATTTATCGGTCAGGGATGGGCATGCGTGACATTAGCTAGTTGGCGGGGTAACGGCCCACCAAGG
>F0K5CMN03C6S98
AGAGTTTGATCCTGGCTCAGAATAAACGCTAGCGGCGTGCCTAACACATGCAAGTCAGACGAGAAAGTTCGCTTCGGCGAATGAGTAGAGTGGCGCACGGGTGAGTAACGCGTGGACAATCTGCCCTAGAGTTAGGAATAACCCACCGAAAGGTGGGCTAATACCCAATAATGCTATACTTCTTCGGGAGTATAGCCAAAGATGGCCTCTGTTTACAAGCTATCGCTCAAGGATGAGTTCGCGTACCATTAG
>F0K5CMN03C29H8
AGAGTTTGATCCTGGCTCAGGATGAACGCTAGCGGCGCGCTTAATGCATGTAAGTCGAGCGATGAAGCCCTTCGGGGCTATCAGCGGCAGACGGGTGAGTAACACGTGGATGACCTGCCCTCAGGTCTGGGATAACGGGTGGAAACATGCGCTAATACCGGATAGACTGTTGGGGTCGCAACCAGCAGTAAAGCTACGGTGCTTGAGGAGGGGTCCGCGGCCCATCAGCTAGTTGGTAGGGTAACGGCCTACCAAGGCG
>F0K5CMN03C9ISK
AGAGTTTGATCCTGGCTCAGGATGAACGCTAGCGGCAGGCTTAACACATGCAAGTCGAGGGGCAGCACGATGTAGCAATACATGGGTGGCGACCGGCGCACGGGTGCGTAACACGTATGGAATCTGCCCTTTACTGGGGGATAGCCCGGAGAAATCCGGATTAATACCCCATAACAGCCGAGGTGGCATCACCTTGTCTTGAAAGCTCCGGCGGTAAAGGATGACCATGCGCCCGATTAGCTAGTTGGTGAGGTAACGG
>F0K5CMN03C05RO
AGAGTTTGATCCTGGCTCAGAGTGAACGCTGGCGGCGTGCCTAACACATGCAAGTCGAACGATGATGGATGAGCTTGCTCATTCTGATTAGTGGCGCACGGGTGAGTATACCATAGATAATGTACCTCTTAGTTTGGGATAGCCACTGGAAACGGTGATTAATACCAGATACTCCTTCTTGTCTCAAGGCAAGTCGGGAAAGTTTTTCGCTAAGAGATCAGTCTATGTCCTATCAG
>F0K5CMN03C3QA5
AGAGTTTGATCCTGGCTCAGAACGAACGCTGGCGGCGTGCTTAACACATGCAAGTCGAACGTGAAGGGGGCTTCGGTCCCTGGAAAGTGGCGCACGGGTGAGTAACACGTGGATAATCTACCCGATGATCCGGGATAACCTTTCGAAAGGGGGGCTAATACCGGGTAAGCTCACAGGCTCCTCGGAGTTTGCGGGAAAAGGTGGGGACCTTTATGGCCTACCGTCATTGGATGAGTCCGCGGCCCATTAGCTAGTTGGTGGGGTAATGGCCTACCAAGGCGACGATGGG
>F0K5CMN03C0MLQ
AGAGTTTGATCCTGGCTCAGAACGAACGTTAGCGGCGTGCCTAACACATGCAAGTCGAACGGGATTGAGAGCTTGCTCTCATGAGAGTGGCGCACGGGTGAGTAACGCGTATGCAACCTGCCCTTGACAGGGGGATAGCCCGGAGAAATCCGGATTAATACCCCATGGTATTTAAGTTCTGCATGGGATTTAAATTAAAGATTTATCGGTCAGGGATGGGCATGCGTGACATTAGCTAGTTGGCGGGGTAACGGCCCACCAAGG
>F0K5CMN03C7AY8
AGAGTTTGATCCTGGCTCAGGTTGAACGCTGGCGGCATGCTTTACACATGCAAGTCGAACGGTAACAGGGAGCTTGCTCCGCTGACGAGTGGCGAACGGGTGAGTAATATATCGGAACGTACCTAGAAGTGGGGGATAACGTAGCGAAAGTTACGCTAATACCGCATACGATCCACGGATGAAAGCAGGGGATCGCAAGACCTTGCGCGAATGGAGCGGCCGATGGCAGATTAGGTAGTTGGTGAGGTAAAGGCTC
>F0K5CMN03C9FOX
AGAGTTTGATCCTGGCTCAGGACGAACGCTGGCGGCGTGCTTAACACATGCAAGTAGAACGAAGCGATCTGAATTAGTTTACTAAGGAAGATTGACTTAGTTGCGGACGGGTGAGTAACGTGTGAGTAACCTACCTTTATGAGGGGGACAACAGTTGGAAACGACTGCTAATACCGCATGAGGCCACAGATTCGAGTGAATCAGTGGTAAAAGATTTATCGCATAAAGATGGACTCGCATCCCATTAGCTAGTTGGTG
>F0K5CMN03C1VCC
AGAGTTTGATCCTGGCTCAGGACGAACGCTGGCGGCGTGCTTAACACATGCAAGTCGAACGAGGTCCATCCACTCGCAAGAGTGGTGAAGACCTAGTGGCGAACGGGTGAGTAACACGTGAGAAACCTGCCCCGAAGACCGGGATAACTCACCGAAAGGTGTGCTAATACCGGATACCTTCACGACGTCTCATGGCGATGTGAAGAAATGGATTCCGCTTCGGGAGGGTCTCGCGGCCTATCAGCTTGTTGGTGAGGTAACGG
>F0K5CMN03C5Q8A
AGAGTTTGATCCTGGCTCAGAGCGAACGCTGGCGGCAGGCTTAACACATGCAAGTCGAGCGGGCCCTTCGGGGTCAGCGGCAGACGGGTGAGTAACACGTGGGAACGTACCCTTTGGTTCGGAGTAACGCTGGGAAACTAGCGCTAATACCGGATACGCCCTTTTGGGGAAAGGCTTGCTGCCGAAGGATCGGCCCGCGTCTGATTAGCTAGTTGGTGGGGTAATGGCCTACCAAGGCGACGATCAGTAGCTGGTCTGAGAGGATGAT
>F0K5CMN03C9YBR
AGAGTTTGATCCTGGCTCAGAACGAACGCTGGCGGCGTGTCTTAAGCATGCAAGTCGGGCGGCAAGGCGGGGCAACCCGCCCTAGAGCGGCGGACTGGTGAGTAACACGTGGGTGATCTGCCCTTGGATTGGGGATAGCCATTAGAAATAGTGGGTAATACCGAATAAGTCTGCGAGGTTGCGACCTTGCGGGGAAAGGCGCTACGGCGCCGTCCGAGGATGAGCCCGCGGCCCATTAGCTAGTTGGCGGGGTAATGGCCCACCAAGGCGA
>F0K5CMN03C55JO
AGAGTTTGATCCTGGCTCAGGATGAACGCTAGCGGTGCGCCTAACACATGCAAGTCGAACGAGCTCTTCGGAGCTAGTGGCGCACGGGTGCGTAACGCGTGGGAATCTGCCCTTGGGTTCGGAATAACAGTTGGAAACGACTGCTAATACCGGATGATGTCTTCGGACCAAAGATTTATCGCCCAGGGATGAGCCCGCGTAGGATTAGCTTGTTGGTGAGGTAAAGGCTCACCAAGGCGACGATCCTTAGCTGGT
>F0K5CMN03C0TDB
AGAGTTTGATCCTGGCTCAGATTGAACGCTGGCGGCATGCCTTACACATGCAAGTCGAACGGGCTTTGGGGCTTGCTCCAAAGTTAGTGGCGGACGGGTGAGTAATGTATCGGAACGTACCCTTGAGTGGGGGATAACCAGTCGAAAGACTGGCTAATACCGCATACGATCTACGGATGAAAGTGGGGGACCTTAGGGCCTCATGCTCGTGGAGCGGCCGATATCTGATTAGCTGGTTGGTGGGGTAAAAGCCTACCAAGGCGACGA
>F0K5CMN03C8W4V
AGAGTTTGATCCTGGCTCAGAGCGAACGCTGGCGGCAGGCTTAATACATGCAAGTCGAACGCACCTTCGGGTGAGTGGCGGACGGGTGAGTAACGCGTGGGAACGTGCCCTTTGGTACGGAACAACTGAGGGAAACTTCAGCTAATACCGTATGTGCCCTTCGGGGGAAAGATTTATCGCCATTGGAGCGGCCCGCGTTGGATTAGCTAGTTGGTGGGGTAAAGGCCTACCAAGGCTGCGATCAGTAACTGGTGTGAGAGCACGACCAGT
>F0K5CMN03C35AY
AGAGTTTGATCCTGGCTCAGGATTAACGCTGGCGGCGTGCTTAACACATGCAAGTCGAACGAGAAGCTTTCACATGATTTCTTCGGATTGATTATGGGAGCGGAAAGTGGCGAACGGGTGAGTAACGCGTGGGTAACCAACCTTAGACTGGGGGACAACACAGGGAAACTTGTGCTAATACCGCATATATGCAGACATGGCATCATGATTGCAGGAAAGGCTTCGGCCGGTTTAAGACGGACCCGCGTCCGATTAGTTAGTTGG
>F0K5CMN03C6JIU
AGAGTTTGATCCTGGCTCAGGATGAACGCTGGCGGCGTGCCTAACACATGCAAGTCGAGCGCGATTAGTTGGAAGCGGAGACTTCGGTTGAAGAGAAGACTATGAAAGCGGCGGACGGGTGAGTAACGCGTGAGCAACCTGCCCTGTACAGGGGGATAGCCACTGGAAACGGTGATTAATACCCCATAACCCCAATAGGTCACATGGCCTGATGGGCAAAGCCTTGGCGGTACAGGATGGGCTCGCGTCTGATTAG
>F0K5CMN03C70WE
AGAGTTTGATCCTGGCTCAGGACGAACGCTGGCGGCGGGTTTAACACATGCAAGTCGAGGGACGAAACCTCTCTTCGGAGAGGCTGAAACCGGCGAACGGGTGAGTAACACGTGAGAAACCTACCCTGGACTCAGGGATAAGCCGAGGAAACTCGGTCTAATACCTGATACTCCGGTTGAGTCGCATGGCTCGACCGGGAAAGCTCCGGCGGTGCAGGAGGGTCTCGCGGCCTATCAGCTAGTTGGTGAGGTAACGGCTCACCAAGGCGACGACGGGTAG
>F0K5CMN03C4GHH
AGAGTTTGATCCTGGCTCAGAACGAACGCTGGCGGCGTGCTTAACACATGCAAGTCGTACGTGAAAGGGACTTCGGTCCTGAGTAAAGTGGCGCACGGGTGAGTAACACGTGGATAATCTGCCCAATGGTCCGGGATAACACTTCGAAAGGGGTGCTAATACCGGGTAAGCCCACGAGCTCTTCGGAGCACGCGGGAAAAGGTGGGGACCTTCGGGCCTGCCGTCATTGGATGAGTCCGCGGCCCATTAGCTAGTTGGTGGGGTAACGGCCTACCAAGGCGAAG
>F0K5CMN03C6GHT
AGAGTTTGATCCTGGCTCAGGATGAACGCTAGCGGCAGGCTTAACACATGCAAGTCGAGGGGTAACGGGGTAGCAATACTGCCGACGACCGGCGCACGGGTGAGTAACGCGTATGCAACCTACCCATAACAGGGGGATAGCTTTCGGAAACGGAAATTAATACCCTATAGTATCTAAATATCGCATGATATTAAGATTAAAGTTACGACGGTTATGGATGGGCATGCGTGCCATTAGCTAGTTGGTGAGGTAACGGCTCACCAAGGCG
>F0K5CMN03C878N
AGAGTTTGATCCTGGCTCAGAACGAACGCTGGCGGCGCGTCTTAAGCATGCAAGTCGAACGGCAAGTCAGATGCTTGCATCTGGCCTAGAGTGGCGGACTGGTGAGTAACACGTGGGTGACCTACCCTTGAGATGGGGATAGCCATTAGAAATGTGGATAATACCGAATACGCTCTACGGACTCTGGTTTGTAGAGGAAACAGGCTACGGCCTGGCTCGAGGATGGGCCCGCGTCCCAATTGCTAGTTGGTG
>F0K5CMN03C7E0U
AGAGTTTGATCCTGGCTCAGGATGAACGCTGGCGGCGTGCCTAACACATGCAAGTCGAGCGATAAACAGTGGATGGAATTCTTCGGAAGGAAAGAAACTGTTGAAAGCGGCGGACGGGTGAGTAACGCGTGGGCAACCTGCCCTATACAGGGGGATAGCCACTGGAAACGGTGATTAATACCCCATGACACCTTAACCTCGCATGAGGAGAGGGTCAAAGATTATATCGGTATAGGATGGGCCCGCGTCTGATTAGCTAGTTGG
>F0K5CMN03C2WN9
AGAGTTTGATCCTGGCTCAGATTGAACGCTGGCGGCATGCCTTACACATGCAAGTCGAACGGCAGCACGGGAGCAATCCTGGTGGCGAGTGGCGAACGGGTGAGTAATGTATCGGAACGTACCTTTCAGTGGAGGATAACGTAGCGAAAGTTACGCTAATACCGCATATTCTGTGAGCAGGAAAGCAGGGGATCGCAAGACCTTGCGCTGATTGAGCGGCCGATATCAGATTAGCTAGTTGG
>F0K5CMN03C1LCG
AGAGTTTGATCCTGGCTCAGGATGAACGCTAGCGGCGCGCTTAATGCATGTAAGTCGAGCGATGAGTTTCTTCGGAGACATCAGCGGCAGACGGGTGAGTAACACGTGGATGACCTGCCCTCAAGACCGGGATAACGGGTGGAAACATGCGCTAATACCGGATAGGCTCTCGGGGTCGCAACCGGGAGTAAAGCTACGGTGCTTGAGGAGGGGTCCGCGGCCCATCAGCTAGTTGGTAGGGTAACGGCCTACCAAGGCGAAGACGGGG
>F0K5CMN03C95X8
AGAGTTTGATCCTGGCTCAGAACAAACGCTAGCGGCGTGCCTAACACATGCAAGTCAGACGAGAAAGTTCGCTTCGGCGAATGAGTAGAGTGGCGCACGGGTGAGTAACGCGTGGACAATCTGCCCTAGAGTTAGGAATAACCCACCGAAAGGTGGGCTAATACCCAATAATGCTATACTTCTTCGGGAGTATAGCCAAAGATGGCCTCTGTTTACAAGCTATCGCTCAAGGATGAGTTCGCGTACCATTAG
>F0K5CMN03C88XK
AGAGTTTGATCCTGGCTCAGGATGAACGCTGGCGGCGTGCCTAACACATGCAAGTCGAGCGCGATTAAGTGGAGTGAGGACTTCGGTCTAAGTGAAACTTATGAAAGCGGCGGACGGGTGAGTAACGCGCGGGCAACCTGCCCCATACAAAGGGATAGCCACTGGAAACGGTGATTAATACCCCATGACACCTTAACCTCGCATGAGGAGAGGGTCAAAGATTATATCGGTATAGGATGGGCCCGCGTCTGATTAG
>F0K5CMN03C7H7N
AGAGTTTGATCCTGGCTCAGGATAAACGCTGGCGGCATGCCTAATACATGCAAGTCGAACGGACTAGTTTACTAGTCAGTGGCGAACGGGTGAGTAACACGTAAGGAACCAACCCTTGACACGAGGATAACTCCGGGAAACTGGAGCTAATACTGGATAGGATATAGATACATAAGTATTTATATTTAAAGGCGCTTTCGGGCGGTGGTGAAGGATGGTCTTGCGTCGCATTAGATAGTTGGTGAGGGTAACGGCCCACCAAGTCAACG
>F0K5CMN03C65UP
AGAGTTTGATCCTGGCTCAGGACGAACGCTGGCGGCGTGCTTAACACATGCAAGTCGAACGGGGCATACGGATAGCTTGCTAGAAGTATGTTTAGTGGCGGACGGGTGAGTAACGCGTGAATACCTGTCCATCGGAGGGGGACAACGGCTGGAAACGGCCGCTAATACCGCGTAAGCCGAGAGGTGAAAGGTGCTCTTCGGAGTGCCGCCGATGGGGGGGTTCGCGTCCTATCAGCTAGTTGGTGGGGTAAGGGCCTACCAAGGCGAAGACGGGTAGCCGG
>F0K5CMN03C5XMY
AGAGTTTGATCCTGGCTCAGGACGAACGCTGGCGGCGTGCCTAACACATGCAAGTCAAGGAGAAAGACTGGTTTCGGCCGGTCAAGTAAACTGGCGGACGGGTGAGTAACGCGTAGGCGACCTGCCCTTGTGTTTGGAATAACCCCGAGAAATTGGGGCTAATACCGAATGACGCATTGAGTATGCATGTACTTGATGTTAAAGGTGCTGCAAGGTACCGCACAGGGATGGGCCTGCGTTCCATTAGTTAGATGGTAGGGTAACGGCCT
>F0K5CMN03C2QPT
AGAGTTTGATCCTGGCTCAGGATGAACGCTAGCGACAGGCCTAACACATGCAAGTCGAGGGGCAGCACGTCTTCGGATGGTGGCGACCGGCGCACGGGTGAGTAACGCGTATGTAACCTGCCTACAACAGGGGGATAGCTCGCTGAAAAGCGAATTAAGACCGCATAAGACCACACTATCGCATGGTAGAGTAGTAAAATATTTATAGGTTACAGATGGGCATGCGTGACATTAGTTTGTTGGTGAGGTAACCGG
>F0K5CMN03C1LKB
AGAGTTTGATCCTGGCTCAGGATGAACGCTAGCGGCGCGCTTAATGCATGCAAGTCGAGCGATGAGGCCCTTCGGGGCCATCAGCGGCAAACGGGTGAGTAACACATAGGTAACCTACCTTCAAGCCGGGGATAACGTGCGGAAACGGACGCTAATACCCGATGTGTACGGAAACGAGGAGACTGTGTCCGTATAAAGTTACGGCGCTTGGAGAGGGGCCTGTGGCCCATCAGCTAGTTGGCAGGGTAACGGCCTACCAAGGCGTGGACGGGG
>F0K5CMN03C7BX6
AGAGTTTGATCCTGGCTCAGGATGAACGCTGGCGGCGTGCCTAACACATGCAAGTCGAGCGATAAACAGTGGATGGAATTCTTCGGAAGGAAAGAAACTGTTGAAAGCGGCGGACGGGTGAGTAACGCGTGGGCAACCTGCCCTATACAGGGGGATAGCCACTGGAAACGGTGATTAATACCCCATGGCACCTTAACCTCGCATGAGGAGAGGGTCAAAGATTATATCGGTATAGGATGGGCCCGCGTCTGATTAGCTAGTTGG
>F0K5CMN03CWUKM
AGAGTTTGATCCTGGCTCAGGACGAACGCTGGCGGCGCGTTTTAAGCATGCAAGTCGAACGGTATACGGTCTTCGGACTGTAGAGAGTGGCGAACGGGTGAGTAACACGTAGATAATCTGCCTTGAAGTGGGGGATAGTCCATGGAAACATGGAGTAATACCGCATATGTCTTTGGATGAAAGTTCCAATTGGAACGCTTTGGGATGAGTCTGCGGCTCATTAGCTAGTTGGTGGGGTAAAGGCCTACCAAGGCAACG
>F0K5CMN03C5T8B
AGAGTTTGATCCTGGCTCAGGATGAACGCTAGCGGTGCGCCTAACACATGCAAGTCGAGCGATATAGCGGCGAACGGGTGAGTAACACGTTGGAACCTGCCTCGAACTCAGGGATAGCCATCCGAAAGGATGATTAATACCGGATAGTCCCGAAAGGGTAAAGATTTTTCGGTTCGAGAGGGGCCTGCGGCCTATCAGCTAGTTGGTAAGGTAATGGCTTACCAAGGCTATGACGGGTAACTGGTGTGAGAGCATGACCAGT
>F0K5CMN03C0VFO
AGAGTTTGATCCTGGCTCAGGATGAACGCTGGCGGCATGCCTAATACATGCAAGTCGAACGAACTAGTTTACTAGTTAGTGGCGAACGGGTGAGTAACACGTAGATAACCAACCCTTAAGACGAGGATAACCCGGGGAAACCTGGACTAATACTGGATAGGAGCTATTTTCAAAAGAGGATAGTTTTAAAGGTGCCCTAAAGCACCGCTAAAGGCTGGGACTGCGTCGCATTAGCTAGTTGGTGGGGTAACGGCCTACCAAGGCAACGATGCGTGG
>F0K5CMN03C2ODW
AGAGTTTGATCCTGGCTCAGAACGAACGCTGGCGGCGTGCTTAACACATGCAAGTCGAACGCGAAAGGGACTTCGGTCCTGAGTAAAGTGGCGCACGGGTGAGTAACGCGTGGATAATCTACCCAATGATCTGGGATAACATCTCGAAAGGGGTGCTAATACCGGATAAGACCACGGAGTCTCTGGATTCCGCGGTAAAAGGTGGGGACCTTCGGGCCTACCGTCATCGGATGAGTCCGCGTACCATTAGCTAGTTGGTGGGGTAATGGCCCACCAAGG
>F0K5CMN03C532N
AGAGTTTGATCCTGGCTCAGAACGAACGCTGGCGGCATGCCTAACACATGCAAGTCGAACGATACCTTTCGGGGTATAGTGGCGCACGGGTGCGTAACGCGTGGGAATCTGCCCTTGGGTCTGGGATAACCGTTGGAAACGACGGCTAATACCGGATGATATCGCGAGATCAAAGATTTATCGCCTGAGGATGAGCCCGCGTAGGATTAGGTAGTTGGTGTGGTAAAGGCGCACCAAGCCGACGATCCTTAGCTGGT
>F0K5CMN03C5DRT
AGAGTTTGATCCTGGCTCAGGATGAACGCTGGCGGCGTGTCTAAGGCATGCAAGTCGAACGAGTGCGGTCCGCAAGGATTGTACTAGTGGCAAACGGGTGAGTAACACATTGGTAACCTACCCCAAAGTGTGGAACAACCCTCCGAAAGGAGGGCTAATACCACATGTGGTTTTCTGACATATGTCAGAAAAAAAAGGCTCGCAAGAGTCGCTTTGGGAGGGGCCTATGGCTTATCAGCTAGAAGGTGTGGTAATGGCGCACCTTGG
>F0K5CMN03C05KW
AGAGTTTGATCCTGGCTCAGGATGAACGCTAGCGGCAGGCTTAACACATGCAAGTCGAGGGATAGGGTAGCAATACCTGAGACCGGCGCACGGGTGAGTAACGCGTATGCAACCTACCCTATACCGGGGGATAGCCCAGGGAAACTTGGACTAATACCCCATGGTACTGAGATATCGCATGGTATTTCAGTTAAAGATTTATTGGTATAGGATGGGCATGCGTGGCATTAGCTAGTTGGTGGGGTAACGGCCCACCAAGGCGACG
>F0K5CMN03C7A5Z
AGAGTTTGATCCTGGCTCAGAACGAACGCTGGCGGCGTGCTTAATACATGCAAGTCGAACGTGAAGCCCTGGCTTGCCAGGGTGGAAAGTGGCGAACGGGTGAGTAACACGTAAATAATCTACCTCTAAGTTTGGGATAACCTTGCCAACGCGGGGCTAATACCGGATGTGGTCACGAAAACGCATGTTTTTGTGATTAAAGATGCAAATCGCTTAGAGATGAGTTTGCGGCCCATTATGCTTGTTGGTAGGGTAACGGCCTACCAAGG
>F0K5CMN03C0PQI
AGAGTTTGATCCTGGCTCAGGGTGAACGCTGGCGGCGTGCTTTACACATGCAAGTTGAACGAGAACTCGGAGGTTCTTACTTCGGTAAGAAAGGAAGAGGGACAGTAGCGAACGAGTGAGTAACACGTAGTAACCTGCCCACTGGAGGGGGAGAACCACTGGAAACGGTGGCTAATACCGCATAAGCCCGAAAGGGGAAAGCAATTTATTGTGCCGGTGGAGGGGACTGCGGGCCATCAGGAAGATGGTGAGGTAAAAGCTCACCAAACCGACGACGGCTAT
>F0K5CMN03C8TB0
AGAGTTTGATCCTGGCTCAGGATGAACGCTAGCGGTGCGCCTAACACATGCAAGTCGAGCGATATAGCGGCGAACGGGTGAGTAACACGTTGGAACCTGCCTCGAACTCAGGGATAGCCATCCGAAAGGATGATTAATACCGGATAGTCCCGAAAGGGTAAAGATTTTTCGGTTCGAGAGGGGCCTGCGGCCTATCAGCTAGTTGGTAAGGTAATGGCTTACCAAGGCTATGACGGGTAACTGGTGTGAGAGCATGACCAGT
>F0K5CMN03CX3R2
AGAGTTTGATCCTGGCTCAGAACGAACGCTGGCGGCGCGTTTTAAGCATGCAAGTCGAACGGTAGAGAGGTGCTTGCACCTTTTGAGAGCGGCGAACGGGTGAGTAACACGTAAGTAATCTGCCTAAAAGTTGGGGATAGCCTGTGGAAACACAGGGTAATACCGAATACGTCCTGTAAGTGGGAACTTATAGGGGAAAGGAGCTAAGGCTTCGCTTTTAGATGAGCTTGCGGTTCATTAGCTAGTTGGTAGGGTAAAGGCCTACCAAGGCGACGATGAA
>F0K5CMN03C1FUE
AGAGTTTGATCCTGGCTCAGGGCGAACGCTGGCGGCGCGCTTAAAGCATGTAAGTCGAACGAGATACCCGCAAGGGTGTCTAGTGGCGTACGGCTGAGTAACGCGTGGGTAACCTGCCCCGAAGTGGGGAATAACTTGTGGAAACATGGGTTAATACCGCATGTGGTCTCTTCTCGCAAGGGGATAGACTAAAGACTTCGGTCGCTTCGGGAGGGGCCCGCGTCCCATCAGCTAGTTGGTGGGGTAATGGCTCACCAAGGCAATAACGGGTAGCTGG
>F0K5CMN03C8H6J
AGAGTTTGATCCTGGCTCAGGACGAACGCTGGCGGCGGGTTTAACACATGCAAGTCGAGGGACGAAACCATCTTCGGATGGCTGAAACCGGCGAACGGGTGAGTAACACGTGACCAACCTGCCCTTCACTCAGGGATAACAGCGGGAAACCGTTGCTAACACCTGATACCGCGAGTCGAGCGCATGCTCTTCTCGTGAAAACTCCGGTGGTGAAGGAGGGGGTCGCGGCCTATCAGGTAGTTGGTGAGGTAACGGCTCACCAAGCCGACGACGGGTAG
>F0K5CMN03C03N9
AGAGTTTGATCCTGGCTCAGAGTGAACGCTGGCGGCGTGCCTAACACATGCAAATCGAGCGAGATTATACAGTACACCGTATGGTCTAGCGGTAGACGGGTGAGTAACACGTGAGAAACCTTCCCTCGAATGGGGAACACCTCCGGGAAACCGGAGTTAATACCCCATAAGACCACAGTCCGGCATCGGACGGAGGTCAAAGGCGTAAGTCGTTTGAGGATGGTCTCGCGTCCTATCAGCTTGTTGGTGAGGTAACGGCTCACCAAGGCTA
>F0K5CMN03C4UZ3
AGAGTTTGATCCTGGCTCAGGACGAACGCTGGCGGCGTGCTTAACACATGCAAGTCGAGCGGTAAGGCCCTTCGGGGTACACGAGCGGCGAACGGGTGAGTAACACGTGGGTGACCTGCCCCCTACTCTGGGATAAGCCTGGGAAACTGGGTCTAATACCGGATATGACCTGCGATTGCATGATTGTGGGTGGAAAGTTTTTCGGTGGGGGATGGGCCCGCGGCCTATCAGCTTGTTGGTGGGGTGATGGCCTACCAAGGCGACGACGGGTAGCCGG
>F0K5CMN03C7Q9D
AGAGTTTGATCCTGGCTCAGGATGAACGCTGGCGGCGTGCCTAACACATGCAAGTCGAGCGATAAACAGTGGATGGAATTCTTCGGAAGGAAAGAAACTGTTGAAAGCGGCGGACGGGTGAGTAACGCGTGGGCAACCTGCCCTATACAGGGGGATAGCCACTGGAAACGGTGATTAATACCCCATGACACCTTAACCTCGCATGAGGAGAGGGTCAAAGATTATATCGGTATAGGATGGGCCCGCGTCTGATTAGCTAGTTGG
>F0K5CMN03C4USP
AGAGTTTGATCCTGGCTCAGGATGAACGCTAGCGGCAGGCCTAACACATGCAAGTCGAGGGGTAACAGGAGTAGCAATACTTGCTGACGACCGGCGCACGGGTGAGTAACGCGTATGCAACCTACCCTTAACTGGGGAATAGCCCGAAGAAATTCGGATTAATGCCCCATAATACTGTATTGAAGCATTTCAGTGCATTTAAAACTCCGGTGGTTAAGGATGGGCATGCGTGACATTAGCTAGTTGGTGAGGTAACGGCT
>F0K5CMN03C26C4
AGAGTTTGATCCTGGCTCAGAACGAACGCTGGCGGCAGGCTTAACACATGCAAGTTGAACGGTAGATTGGTGCTTGCACCGATTGAGAGTAGCGGCACGGGTGAGTAACGCGTAGGGATCTACCCTGAAGTGGGGGACAACAGTTGGAAACGACTGCTAATACCGCATAATCTCTTAGGAGGAAAGCTTTAGTGCTTTAGGATGAACCTGCGTTAGATTAGTTAGTTGGTGGGGTAATGGCCTACCAAGGCGACGATCCTATAG
>F0K5CMN03C41JQ
AGAGTTTGATCCTGGCTCAGGACGAACGCTGGCGGCGTGCTTAACACATGCAAGTCGAACGAGGCGCTTGCGCCTAGTGGCGAACGGGTGAGTAGCACGTGAGCAACCTGCCCCTGGCTCTGGGATAGCCTCCGGAAACGGGGATTAATACCGGACATGACCTTCCGCTGCATGGCGGTTGGTGGAAAGTTTTTCGGCCAGGGAGGGGCTCGCGGCCTATCAGCTTGTTGGGGGGGTAACGGCCCACCAAGGCGACGACGGGTAGCCGG
>F0K5CMN03C38RC
AGAGTTTGATCCTGGCTCAGGACGAACGCTGGCGGCGTGCCTAACACATGCAAGTCAAAGGAAAGCGACTTCGGTCGTAAGTACTTGGCGCAAGGGTGAGTAAGGTATAGGTAATCTGCCCTTTGGACTGGGATAACTCCGAGAAATCGGTGACAATACCAGATGATGCAGCGGGACCGCATGGTCATGTTGTTAAAGATTTATCGCCAAAGGATGAGCCTATATTCCATCAGGTAGTTGGTAGGGTAACGGCCTACCAAG
>F0K5CMN03C2BTF
AGAGTTTGATCCTGGCTCAGGACGAACGCTGGCGGCGTGCTTAACACATGCAAGTCGAACGGGGCATACAGATAGCTTGCTAGAAGTATGTTTAGTGGCGGACGGGTGAGTAACGCGTGAATACCTGTCCATCGGAGGGGGACAACGGCTGGAAACGGCCGCTAATACCGCGTAAGCCGAGAGGTGAAAGGTTGTTTTCGGACAGCCGCCGATGGGGGGGTTCGCGTCCTATCAGCTAGTTGGTGGGGTAAGGGCCTACCAAGGCGAAGACGGGTAGCCGGT
>F0K5CMN03C5Q8X
AGAGTTTGATCCTGGCTCAGGACGAACGCTGGCGGCGTGCTTAACACATGCAAGTCGAACGGGATTCAGAGCTTGCTCTGATGAGAGTGGCGCACGGGTGAGTAACGCGTGGATAACCTGCCCTGGTATCTGGAATAACATCTCGAAAGGGGTGCTAATACCGGATAAGCCCACGGGGTCTTCGGACTTTGCGGGAAAAGGTGGCCTCTATTTATAAGCTACCGTATCAGGATGGGTCCGCGTACCATTAGCTAGTTGGTAGGGTAA
>F0K5CMN03C4XDR
AGAGTTTGATCCTGGCTCAGGATGAACGCTAGCGACAGGCCTAACACATGCAAGTCGAACGGGATTTATCCTTCGGGGTAATGAGAGTGGCGCACGGGTGAGTAACGCGTATGCAACCTACCTGTAACTGGGGAATAGCTCCCTGAAAGGGGAATTAACACCGCATAAGACCACACTTTCGCATGGAAGAGTGGTAAAATATTCATAGGTTACAGATGGGCATGCGTGACATTAGTTTGTTGGTGAGGTAACGGCTCACCAAG
>F0K5CMN03C38OL
AGAGTTTGATCCTGGCTCAGGGTGAACGCTGGCGGCGTGCTTGACACATGCAAGTCGAACGGTATGTGGCAACACATAGAGTGGCGAACGGGTGAGTAACACGTGGGAACGTACCTTCTGCAGGGGGATAACTGACCGAAAGGACAGCTAATACCGCATAAGACCGAGAGGAGAAAGGTGCAACAGCATCGGCAGAGGAGCGGCCCGCGGACCATCAGCTAGTTGGTGGGGTAAGAGCCTACCAAGGCAACGACGGA
>F0K5CMN03CX3J6
AGAGTTTGATCCTGGCTCAGGATGAACGCTAGCGGCGCGCTTAATGCATGTAAGTCGAGCGATGAAGCCCTTCGGGGCTATCAGCGGCAGACGGGTGAGTAACACGTGGATGACCTGCCCTCAAGTCTGGGATAACGGGTGGAAACATGCGCTAATACCGGATAGACTGTTGGGGTCGCAACCAGCAGTAAAGCTACGGTGCTTGAGGAGGGGTCCGCGGCCCATCAGCTAGTTGGTAGGGTAACGGCCTACCAAGGCG
>F0K5CMN03C2B6L
AGAGTTTGATCCTGGCTCAGAACAAACGCTGGCGGCGTGCCTAACACATGCAAGTCGTACGAGAAAGGGTCCTTCGGGACCTGAGTAAAGTGGCGCACGGGTGAGTAACGCGTATGCAACCTACCTGTAACTGGGGAATAGCTCCCTGAAAGGGGAATTAACACCGCATAAGACCACACTTTCGCATGGAAGAGTGGTAAAATATTTATAGGTTACAGATGGGCATGCGTGACATTAGTTTGTTGGTGAGGTAACGGCTCACCAAGACTACG
>F0K5CMN03C4SIM
AGAGTTTGATCCTGGCTCAGGATGAACGCTGGCGGCGTGCCTAATACATGCAAGTCGAACGCACCATTTCGGTGGTGAGTGGCGAACGGGTGAGTAACACGTAGATAACCTGCCCTTAAGACGAGGATAACCATTGGAAACGATGGCTAAGACTGGATAGGAATATTAGAGGCATCTCTGATATTTTAAAAGACCTAGCAATAGGTATGCTTAAGGAGGGGTCTGCGGCGCATTAGTTAGTTGGTGGGGTGATGGCCT
>F0K5CMN03C0M9F
AGAGTTTGATCCTGGCTCAGATTGAACGCTGGCGGCAGGCTTAACACATGCAAGTCGAGCGGTAACAGGGGGTGCTTGCACCCCGCTGACGAGCGGCGGACGGGTGAGTAATGCATAGGAATCTGCCCAGTAGTTGGGGATAGCCCGGGGAAACCCGGATTAATACCGAATACGCCCTACGGGGAAAGCAGGGGATCTTCGGACCTTGCGCTATTGGATGAGCCTATGTCGGATTAGCTAGTTGGTGGGGTAATGGCTTACCAAGGCGACG
>F0K5CMN03C8ZUT
AGAGTTTGATCCTGGCTCAGAACGAACGCTGGCGGCGCGTTTTAAGCATGCAAGTCGAACGGTAAAAGGGTGCTTGCACCCTTTGAGAGTGGCGAACGGGTGAGTAACACGTAGGTGATCTGCCCTTTGGTTGGGGATAGCCTGTGGAAACACAGGGTAATACCGAATAAGATCGGGACTCTTTGGAGATCCGATGAAAGCAGCTTCGGCTGCACCGAAGGATGAGCCTGCGGCTGATTAGCTTGTTGGCGGGGTAAAGGCCCACCAAGG
>F0K5CMN03C38TV
AGAGTTTGATCCTGGCTCAGGATGAACGCTGGCGGCGTGCCTAGCACATGCAAGTCGAGCGGAGATTACGAGGAGTACTTGTACAAATTGTAATCTTAGCGGCGGACGGGTGAGTAACACGTGAGGAACCTGCCCTTGAGTGGGGAATAACACCGAGAAATGGGTGCTAATACCGCATAATGTCTTGGAAGCGCATGCTTTCGGGACCAAAGGATTTATTCGCTTAAGGATGGACTCGCGTCCGATTAGGTAGTTGGTGAGG
>F0K5CMN03C5BTR
AGAGTTTGATCCTGGCTCAGAGTGAACGCTGGCGGCGTGCTTAACACATGCAAGTCGAACGGATCAAAGTAGCTTGCTATTTTGGTTAGTGGCGCACGGGTGAGTAATGTATAGCTAACCTGCCCTTTAGTGGGGGACAACAGTTGGAAACGACTGCTAATACCCCATACTCCTTCTTGCCAAAAGGTGAGTCGGGAAAGATTTATTGCTAAAGGATGGGGCTTTATGGTATCAGCTAGTTGGTGAGGTAATGGCTCACCAAGG
>F0K5CMN03C7OIQ
AGAGTTTGATCCTGGCTCAGGACGAACGCTGGCGGCGTGCTTAACACATGCAAGTCGAGCGGAAATATATTGAAGATTTATCTGATATATATTTTAGCGGCGGACGGGTGAGTAACGCGTGGGCAATCTGCCTCACACAGGGGAATAACACTGGGAAACTAGTGCTAATACCGCATAACATAGCGAAGTGACATCACTTTGTTATCAAAGGAGAAATCCGGTGTGAGATGAGCCCGCGTCCATTAG
>F0K5CMN03C3ZFW
AGAGTTTGATCCTGGCTCAGAACGAACGCTGGCGGCGCGTTTTAAGCATGCAAGTCGAAGGGTATATGGGAGCTTGCTCCTATAGAGACTGGCGAACGGGTGAGTAACACGTAAGAATCTGCCCTGAGGTGGGGGATAGCTCATGGAAACATGGGGTAATACCGCATAATATCGGAAGAAGAAAGCTACTTTTGTAGCACCTTAGGATGAGCTTGCGGTCCATTAGCTAGTTGGTGGGGTAAAGGCCTGCCAAGGCGACGA
>F0K5CMN03C5N5L
AGAGTTTGATCCTGGCTCAGGACGAACGCTGGCGGCGTGCCTAATGCATGCAAGTCGAACGAGAATATGTTGAAGTACTTGTACGAATATATATGACAGTGGCGAACGGGTGAGTAACGCGTGAACAACCAACCCTTCACAGGGGGACAACATCTGGAAACGGATGCTAATACCGCATATGCTCACAGTACCGCATGGTACAGTGAGGAAAACTCCGGTGGTGAAGGACGGGTTCGCGTTCCATTAGTTAGTAGGTGGGGTAACCGG
>F0K5CMN03C6TJG
AGAGTTTGATCCTGGCTCAGATTGAACGCTGGCGGAATGCTTTACACATGCAAGTCGAACGGCAGCACGGGGGCAACCCTGGTGGCGAGTGGCGAACGGGTGAGTAATACACCGGAACGTGCCCAGTCGTGGGGGATAACGTAGCGAAAGCTACGCTAATACCGCATACGAACTCTGGTTGAAAGCGGGGGATCGCAAGACCTCGCGCGATTGGAGCGGCCGATGGCAGATTAGGTAGTTGGTGGGGTAAAGGCTCACCAAGCCGACG
>F0K5CMN03C86N5
AGAGTTTGATCCTGGCTCAGAGTGAACGCTGGCGGCGTGCTTAACACATGCAAGTCGAACGAGAACGGGACACAGCTTGCTATGTTTGTCAGCTAAGTGGCGAACGGGTGAGTAACACGTAGATAATCTACCTTGAAGTGGGGGATAGTCCATGGAAACATGGAGTAATACCGCATATGTCTTTGGATGAAAGTTCCAATTGGAACGCTTTGAGATGAGTCTGCGGCTCATTAGCTTGTTGGTGGGGTAAAGG
>F0K5CMN03C5KCX
AGAGTTTGATCCTGGCTCAGATTGAACGCTGGCGGCAGGCCTAACACATGCAAGTCGAGCGGAAACGATGGAGCTTGCTCCAGGCGTCGAGCGGTGGACGGGTGAGTAATGCATAGGAATCTGCCCGGTAGTGGGGGATAACCTGGGGAAACCCAGGCTAATACCGCATACGTCCTACGGGAGAAAGCAGGGGATCTTCGGACCTTGCGCTATCGGATGAGCCTATGTCGGATTAGCTTGTTGGTGAGGTAATGG
>F0K5CMN03C3AUR
AGAGTTTGATCCTGGCTCAGAGTTAACGCTGGCGGCGCGCCTAACACATGCAAGTCGAGCGAGGGTCTGTACGACCTAGCGGCAGACGGGTGAGTAATACGTAGACAATCTGCCCTTGAATGGAAGATAACCCGGCGAAAGTCGAGCTAATATTCCATATAATCCCGAGGAGGCATCTCCCTGGGATGAAAGCAGCAATGCGTTCAAGGAGGAGTCTGCGGCCTATCAGCTAGTTGGCGGGGTAATGG
>F0K5CMN03C32ZV
AGAGTTTGATCCTGGCTCAGAACAAACGCTGGCGGCGTGCTTAATACATGCAAGTCGAACGTGAAGCTCTGGCTTGCCAGAGTGGAAAGTGGCGAACGGGTGAGTAACACGTAAATAATCTGCCCCTAAGTTTGGGATAACCTTGCCAACGCGAGGCTAATACCGGATGTGGTCATGGAAACGCATGTTTTTATGACTAAAGGCGCAAGTCGCTTAGGGATGAGTTTGCGGCCCATTATGCTTGTTGGCGGGGTAACGGCCCACCAAGG
>F0K5CMN03C1OF5
AGAGTTTGATCCTGGCTCAGAGCGAACGTTAGCGGCGGGCTTAACACATGCAAGTCGAGCGAGAGAGTGACTTCGGTCATGAGTAAAGCGGCAGACGGGTGAGGAACGCGTAGGTAATTTTCCGTTCAATGGGGGACAACGGTCCGAAAGGACCGCTAATACCGCATACGTTTCCTTGGGCTTTGGCCTGAGGAAGGAAAGCTGGGCAACTGGCGTTGAATGAGAAGCCTGCGTCGCATCAGCTAGTTGGTGGGGTAATGGCCTACCAAGG
>F0K5CMN03C9RRS
AGAGTTTGATCCTGGCTCAGAATGAACGCTGGCGGCGTGCCTAACACATGCAAGTCGAACGAGAAAGGTACCTTCGGGTACTGAGTAGAGTGGCGCACGGGTGAGTAACGCGTGAATGACCTACCCCTCAGCGGGGGATAACCCGCCGAAAGGCGGGCTAATACCGTATATTGTTTATCAGCTGCGGCTGTTAAATGAAAGATGGGGACCTTCGGGCCTGTCACTGAGGGAGGGGTTCGCGTCCGATTAGCTAGTAGGTGGGGTAACGGCCCACCTAGGCG
>F0K5CMN03C6E3N
AGAGTTTGATCCTGGCTCAGAACGAACGCTGGCGGCGCGTTTTAAGCATGCAAGTCGAACGGTAAAAGGGTGCTTGCACCCTTTGAGAGTGGCGAACGGGTGAGTAACACGTAGGTGATCTGCCCTTTGGTTGGGGATAGCCTGTGGAAACACAGGGTAATACCGAATAAGATCGGGACTCTTTGGAGATCCGATGAAAGCAGCTTCGGCTGCACCGAAGGATGAGCCTGCGGCTGATTAGCTTGTTGGCGGGTAAAGCCCACAAGG
>F0K5CMN03C6Y4R
AGAGTTTGATCCTGGCTCAGAACTAACGCTGGCGGCGCGTCTTAAGCATGCAAGTCGGACGGGAACCTTGGGGGGTAACTCTTGAGGTGAGAGTGGCGAACGGGTGAGTAACACGTAGGTGATCTGCCCTTGGGTGGGGAATAGCCCATGGAAACATGGGGTAATACCGCATGAGGTCTTGAGCCTTTGGGCTCTTGATGAAAGGAGCAATTGCTTCGCCTGGGGATGAGCCTGCGGTCCATTAGCTAGTTGGTGAGGTAAGGG
>F0K5CMN03C55LV
AGAGTTTGATCCTGGCTCAGGATGAACGCTGGCGGCGTGCCTAATACATGCAAGTCGAACGCACCATTTCGGTGGTGAGTGGCGAACGGGTGAGTAACACGTAGATAACCTGCCCTTAAGACGAGGATAACCATTGGAAACGATGGCTAAGACTGGATAGGAATATTAGAGGCATCTCTGATATTTTAAAAGACCTAGCAATAGGTATGCTTAAGGAGGGGTCTGCGGCGCATTAGTTAGTTGGTGGGGTAGAAGCCTACCAAG
>F0K5CMN03C1LZP
AGAGTTTGATCCTGGCTCAGGATGAACGCTAGCGACAGGCCTAACACATGCAAGTCGAACGGGATTTATCCTTCGGGGTAATGAGAGTGGCGCACGGGTGAGTAACGCGTATGCAACCTACCTGTAACTGGGGAATAGCTCCCTGAAAGGGGAATTAACACCGCATAAGACCACACTTTCGCATGGAAGAGTGGTAAAATATTTATAGGTTACAGATGGGCATGCGTGACATTAGTTTGTTGGTGAGGTAACGGCTCACCAAG
>F0K5CMN03C2RCI
AGAGTTTGATCCTGGCTCAGGGTGAACGCTGGCGGCGTGCCTTAGGTATGCAAGTCGAACGGTTCCAATATTACGGATTCACAATTTCCTCGGAAAAAGTGTTGAAGTGCCTTTGGAATAGTGGCAGACGGGTGAGTAATGCACAGGAAGTTGCCTTTAGAACTGGAATAGCTCATCGAAAGATGGGGTAATACCGGATGGTCTTCTCTTTTTGAGAAGTAAAGGTCTAATTTATTAGGTCGTCTAGAGAGATGCCTGTGTCCTATCAG
>F0K5CMN03C1FQJ
AGAGTTTGATCCTGGCTCAGGATGAACGCTAGCGGTAGGCTTAACACATGCAAGTCGAGGGGTAACGCTATCTTCGGATAGGCGACGACCGGCGCACGGGTGAGTAACGCGTATGCAACCTACCTGAAGCAGGAAAATAGCCCCCGGAAACGGGGATTAATGTTCCATAATGTTTGGGCACTGCCTGGTGCTCAAACCAAAGCTCCGGCGGCTTCAGATGGGCATGCGTGACATTAGTTTGTTGGTGAGGTAACGGCTCACCAAG
>F0K5CMN03C7QU7
AGAGTTTGATCCTGGCTCAGATTGAACGCTGGCGGCAGGCCTAACACATGCAAGTCGAGCGGCAGCGGGAGGTGCTTGCACCTCGCCGGCGAGCGGCGGACGGGTGAGTAATGCATAGGAAACTGCCCGGTAGTGGGGGATAACCTGGGGAAACCCAGGCTAATACCGCATACGTCCTACGGGAGAAAGCAGGGGCTCTTCGGACCTTGCGCTATCGGATGTGCCTATGTCGGATTAGCTGGTTGGTGAGGTAACGGCCC
>F0K5CMN03C7SU0
AGAGTTTGATCCTGGCTCAGGATGAACGCTAGCGGTGCGCCTAACACATGCAAGTCGAGCGATATAGCGGCGAACGGGTGAGTAACACGTTGGAACCTGCCTCGAACTCAGGGATAGCCATCCGAAAGGATGATTAATACCGGATAGTCCCGAAAGGGTAAAGATTTTTCGGTTCGAGAGGGGCCTGCGGCCTATCAGCTAGTTGGTAAGGTAATGGCTTACCAAGGCTATGACGGGTAACTGGTGTGAGAGCATGACCAGT
>F0K5CMN03C7OCV
AGAGTTTGATCCTGGCTCAGAACGAACGCTGGCGGCGTGCCTAACACATGCAAGTCGAACGAGAAAGGGACTTCGGTCCTGAGTAGAGTGGCGCACGGGTGAGTAACACGTGGATAATCTGCCTGATAATCCGGGATAACCTCTCGAAAGAGGAGCTAATACCGGATAAGCCCACAGCCTCCTCGGAGGCAGCGGGAAAAGATGGCCTCTTCATGAAAGCTATTGTTATCAGATGAGTCCGCGGTCCATTAG
>F0K5CMN03C656D
AGAGTTTGATCCTGGCTCAGGATGAACGCTAGCGGCAGGCCTAACACATGCAAGTCGAGGGGTAACAGGAGTAGCAATACTTGCTGACGACCGGCGCACGGGTGAGTAACGCGTATGCAACCTACCCTTAACTGGGGAATAGCCCGAAGAAATTCGGATTAATGCCCCATAATACTGTATTGAAGCATTTCAGTGCATTTAAAACTCCGGTGGTTAAGGATGGGCATGCGTGACATTAGCTAGTTGGTGAGGTAACGGCT
>F0K5CMN03C0WO8
AGAGTTTGATCCTGGCTCAGGATGAACGCTAGCGGCGCGCTTAATGCATGTAAGTCGAGCGATGAAGCCCTTCGGGGCTATCAGCGGCAGACGGGTGAGTAACACGTGGATGACCTGCCCTCAAGTCTGGGATAACGGGTGGAAACATGCGCTAATACCGGATAGACTGTTGGGGTCGCAACCAGCAGTAAAGCTACGGTGCTTGAGGAGGGGTCCGCGGCCCATCAGCTAGTTGGTAGGGTAACGGCCTACCAAGGCG
>F0K5CMN03C2DOM
AGAGTTTGATCCTGGCTCAGGATGAACGCTAGCGGCAGGCCTAACACATGCAAGTCGAGGGGCAGCATTTGTAGCAATACAAGATGGCGACCGGCGCACGGGTGAGTAACGCGTATGCAACCTACCTGTAACTGGGGAATAGCTCCCTGAAAGGGGAATTAACACCGCATAAGACCACACTTTCGCATGGAAGAGTGGTAAAATATTTATAGGTTACAGATGGGCATGCGTGACATTAGTTTGTTGGTGAGGTAACCGG
>F0K5CMN03C3GEH
AGAGTTTGATCCTGGCTCAGGATGAACGCTAGCGGCAGGCTTAACACATGCAAGTCGAGGGGCAGCACGTCTTCGGATGGTGGCGACCGGCGCACGGGTGCGTAACGCGTATACAATCTACCTTTTACAGGGGCATAGCCCGGGGAAACCCGGATTAATATCCCATGGTATCATTTAGTGGCATCACTTGAATGATTAAAGCTTCGGCGGTAGAAGATGAGTATGCGTCCTATTAGCTAGATGGTAAGGTAACGGCTT
>F0K5CMN03C7BUM
AGAGTTTGATCCTGGCTCAGGACGAACGCTGGCGGCGTGCTTAACACATGCAAGTCGAACGAAGCAATTTGAATAGTTTACTAGGATAATTGACTTAAGTGGCGGACGGGTGAGTAACGCGTGAACAATCTACCTATCAGAGGGGGACAACACTTAGAAATGGGTGCTAATACCGCATGAGACCACACTGCCGCATGGCAGAGGGGTAAAAGATTTATCGCTGATAGATGAGTTCGCGTATCATTAG
>F0K5CMN03C5J50
AGAGTTTGATCCTGGCTCAGGACGAACGCTGGCGGCGTGCTTAACACATGCAAGTCGAGCGGAGATATATTGAAGATTTATCTGATATATATCTTAGCGGCGGACGGGTGAGTAACGCGTGGGCAATCTGCCTCATACAGGGGGATAACACTGGGAAACTAGTGCTAATACCGCATAAAATAGTGAAGTGGCATCACTTTACTATCAAAGGAGTAATCCAGTATGAGATGAGCCCGCGTCCGA
>F0K5CMN03C4YLH
AGAGTTTGATCCTGGCTCAGGATGAACGCTAGCGGCAGGCCTAACACATGCAAGTCGAGGGGTAACGATGGCTTCGGCCAGGCGACGACCGGCGCACGGGTGAGTAACGCGTTTGTAACCTACCTCTAACTGGAGAATAGCCCGAAGAAATTCGGATTAATACTCCATATGGCTATGATTTGGCATCTTTTTATAGTCAAAGCTCCGGCGGTTAGAGATGGGCATGCGTGACATTAGTTAGTTGGTGAGGTAATGGCT
>F0K5CMN03C56DI
AGAGTTTGATCCTGGCTCAGATTGAACGCTGGCGGCATGCCTAACACATGCAAGTCGAACGGTAACAGGTCTTCGGATGCTGACGAGTGGCGGACGGGTGAGTAATGCGTAGGAATCTGTCTTTGAGTGGGGGACAACCCAGGGAAACTTGGGCTAATACCGCATAAGCCCTGAGGGGGAAAGCGGGGGATCTTCGGACCTCGCGCTGAAAGAGGAGCCTACGTCTGATTAGCTAGTTGGTAGGGTAAAGGCCTACCAAGGCGACGATCGG
>F0K5CMN03C0QA8
AGAGTTTGATCCTGGCTCAGAGTGAACGCTGGCGGCGTGCTTAACACATGCAAGTCGAACGGTAACAGATCTTTCGGGATGCTGACGAGTGGCGAACGGGTGAGTAATGTATAGTTAATTTACCTCTTGGAGAGGGATAACAGTTGGAAACGACTGCTAATACCTCATACTCCTATATACTTAATGTGTATAGGGAAATGTTATTTCGCCAAGAGATAAGACTATATGGTATCAGGTAGTTGGTGGGGTAATGGCTC
>F0K5CMN03C5NAX
AGAGTTTGATCCTGGCTCAGAACGAACGCTGGCGGCGTGCTTAATACATGCAAGTCGAACGTGAAACGAGTAGCAACACTTGTGGAAAGTGGCGAACGGGTGAGTAATACGTAAGCAATCTACCTTTAAGATTGGGATAACCTTGCCAACGCGGGGCTAATACCGGATGTGGTCATTTTAACGCATGTTAGAATGATTAAAGGAGTGATCCGCTTAAGGATGAGCTTGCGGCCCATTAGTTAGTTGGCGGGGTAACGGCCCACCAAGACCGCGA
>F0K5CMN03C6NBR
AGAGTTTGATCCTGGCTCAGGATGAACGCTAGCGGTGCGCCTAACACATGCAAGTCGAGCGATATAGCGGCGAACGGGTGAGTAACACGTTGGAACCTGCCTCGAACTCAGGGATAGCCATCCGAAAGGATGATTAATACCGGATAGTCCCGAAAGGGTAAAGATTTTTCGGTTCGAGAGGGGCCTGCGGCCTATCAGCTAGTTGGTAAGGTAATGGCTTACCAAGGCTATGACGGGTAACTGGTGTGAGAGCATGACCAGT
>F0K5CMN03C00FH
AGAGTTTGATCCTGGCTCAGGATGAACGCTGGCGGCGTGCTTAACACATGCAAGTCGAACGAGGTCCAACCTTCGGGTGAAGACCGAGTGGCGAACGGGTGAGTAACACGTGGGGAACCTGCCCTTCTCTCTGGGATAACGTCGAGAAATCGTCGCTAATACCGGATACTCCTTGCGGACCGCATGGTCTGCTCGGGAAAGCTCCGGCGGAGATGGATGGCCCCGCGGCCCATTAGCTAGTTGGTGAGGTAACGGCCCACCAAGGCAACGA
>F0K5CMN03C2EW8
AGAGTTTGATCCTGGCTCAGGATGAACGCTAGCGACAGGCCTAACACATGCAAGTCGAACGGGATTTATCCTTCGGGGTAATGAGAGTGGCGCACGGGTGAGTAACGCGTATGCAACCTACCTGTAACTGGGGAATAGCTCCCTGAAAGGGGAATTAACACCGCATAAGACCACACTTTCGCATGGAAGAGTGGTAAAATATTTATAGGTTACAGATGGGCATGCGTGACATTAGTTTGTTGGTGAGGTAACGGCTCACCAAG
>F0K5CMN03C0M2P
AGAGTTTGATCCTGGCTCAGGATGAACGCTAGCGGCAGGCCTAACACATGCAAGTCGAGGGGTAACAGGGTTTTCGGACCGCTGACGACCGGCGCACGGGTGCGTAACGCGTATGCAACCTACCTTTAACAGGAGCATAGCCCCGAGAAATCGGGATTAATACTCCATAACAACAAGAAGTGGCATCACTTTTTATTTAAAGCTTTGGCGGTTAAAGATGGGCATGCGTGACATTAGTTAGTTGGTGAGGTAACGGCTCACCAAGACCACGA
>F0K5CMN03C75GZ
AGAGTTTGATCCTGGCTCAGGATGAACGCTGGCGGCGTGCCTAACACATGCAAGTCGAGCGGAGATATAGAGGAGTACTTGTACGAATCTTTATCTTAGCGGCGGACGGGTGAGTAACACGTGAGGAACCTGCCCTTAAGTGTGGAATAACACCGAGAAATCGGTGCTAATACCGCATAACGTCCTGGAAGCGCATGCTTTCGGGACCAAAGGATTTATTCGCTTAAGGATGGCCTCGCGGCCGATTAGGTAGTTGGTGAGGTAACCGG
>F0K5CMN03C3V0W
AGAGTTTGATCCTGGCTCAGAACGAACGCTGGCGGCGTGCTTAACACATGCAAGTCGAACGTGAAGGGGACTTCGGTCCCTGGAAAGTGGCGCACGGGTGAGTAACACGTGGATAATCTACCCGATGATCCGGGATAACCTTTCGAAAGGGGGGCGTAATACCGGATAAGCTCACGAACTCCTCGGAGTTTGCGGGAAAAGGTGGGGACCTTCGGGCCTACTGTCATTGGATGAGTCCGCGGCCCATTAGCTAGTTGGTGGGGTAATGGCCTACCAAGGCGACGATGGG
>F0K5CMN03C7A35
AGAGTTTGATCCTGGCTCAGAACGAACGTTCGCGGCGCGCTTAACACATGCAAGTCGAACGAGAAAGCATCTTCGGATGTGAGTAAAGTGGCGCACGGGTGAGTAACACGTGGGTAATCTACCTTATGGTGGGGGACAACATCTTGAAAAGGGTGCTAATACCGCATAAGTCAACTTCGGTTGGGAAAGGCGCTTTTGTGTCGCCATAAGATGAGCTCGCGTCCCATCAGCTAGTTGGTAAGGTAACGGCTTACCAAGGCAACGACGGGTAG
>F0K5CMN03CWXR2
AGAGTTTGATCCTGGCTCAGGATGAACGCTGGCGGCGTGCCTAATACATGCAAGTCGAACGCACCATTTCGGTGGTGAGTGGCGAACGGGTGAGTAACACGTAGATAACCTGCCCTTAAGACGAGGATAACCATTGGAAACGATGGCTAAGACTGGATAGGAATATTAGAGGCATCTCTGATATTTTAAAAGACCTAGCAATAGGTATGCTTAAGGAGGGGTCTGCGGCGCATTAGTTAGTTGGTGGGGTGATGGCCT
>F0K5CMN03C89PF
AGAGTTTGATCCTGGCTCAGAACGAACGCTGGCGGCGCGTTTTAAGCATGCAAGTCGAACGGTATATAGTCTTCGGATTATAGAGAGTGGCGAACGGGTGAGTAACACGTAGATAATCTACCTTGAAGTGGGGGATAGTCCATGGAAACATGGAGTAATACCGCATATGTCTTTGGATGAAAGTTCCAATTGGAACGCTTTGAGATGAGTCTGCGGCTCATTAGCTTGTTGGTGGGGTAAAGGCCTACCAAGGCAACG
>F0K5CMN03C0C1K
AGAGTTTGATCCTGGCTCAGGATGAACGCTAGCGGCAGGCTTAACACATGCAAGTCGAGGGGTAACGATGGCTTCGGCCAGGCGACGACCGGCGCACGGGTGAGTATCGCGTTTGTAACCTACCTCTAACTGGAGCATAGCCCGAAGAAATTCGGATTAATACTCCATAACACTATGAACTGGCATCTTTTTATAGTTAAAGCCCCGGCGGTTAGAGATGGGCATGCGTGACATTAGTTTGTTGGTGAGGTAAGAGCTC
>F0K5CMN03C1OBR
AGAGTTTGATCCTGGCTCAGGATGAACGCTAGCGGGAGGCTTAACACATGCAAGTCGAGCGGTATAATCCCTTCGGGGTTTAGAGAGCGGCGCACGGGTGAGTAACGCGTATGCAACCTACCTTTTACCGGGGAATAGCCCGGAGAAATTTGGATTAATGCCCCATGGTTCCTTAAGTCTGCATGGATGTAAGGATAAAGTTGAGGCGGTAAAAGATGGGCATGCGTGACATTAGCTAGTTGGGGGGTAACGGCTCACCAAGGCAACGATGTTTAGGGG
>F0K5CMN03C0I84
AGAGTTTGATCCTGGCTCAGGATGAACGCTGGCGGCGTGCCTAACACATGCAAGTCGAACGGGAATCCCTGGACTCGTCTGGGGAGGAGAGTGGCGTACGGGTGAGTAACACGTAGCTGACCTACCCTGGAGAGGGGGATAACTATTGGAAACGATAGCTAAAACCCCATACGCTCTTGATAATTTGAAAGTCAAGAGGAAAACTCCGGTGCTCTGGGATGGGGCTGCGGTCCATCAGCTAGTTGGTGCGGTAAAAGCGCACCAAGGCG
>F0K5CMN03C65Z4
AGAGTTTGATCCTGGCTCAGGATGAACGCTGGCGGCGTGCCTAACACATGCAAGTCGAGCGAGAATTGATGGAATGCGGACTTCGGTCCAAGTGAAGTCGAGGAAAGCGGCGGACGGGTGAGTAACGCGTGGGTAACCTGCCCCATACAATGGGATAGCCACTGGAAACGGTGATTAATACCATATGATGCTTTATAATCGCATGATTTAAAAGCTAAAGATTTATCGGTATGGGATGGACCCGCGTCTGATTAG
>F0K5CMN03C61TM
AGAGTTTGATCCTGGCTCAGGACGAACGCTGGCGGCGTGCCTAACACATGCAAGTCGAACGGAGACAATTGGTTCGCTGATTGTCTTAGTGGCGGACGGGTGAGTAACGCGTGAGCAATCTGCCCTTCGGAGGGGGACAACAGCTGGAAACGGCTGCTAATACCGCATAACGTATATTGACGGCATCGTCGATATACCAAAGATTTATCGCCGAAGGATGAGCTCGCGTCTGATTAGCTAGTTGGTAGGGTAA
>F0K5CMN03C0T14
AGAGTTTGATCCTGGCTCAGGATGAACGCTGGCGGCGTGCCTAACACATGCAAGTCGAGCGGAGATTACGAGGAGTACTTGTACAAATTGTAATCTTAGCGGCGGACGGGTGAGTAACACGTGAGGAACCTGCCCTTGAGTGGGGAATAACACCGAGAAATGGGTGCTAATACCGCATAATGTCTTGGAAGCGCATGCTTTCGGGACCAAAGGATTTATTCGCTTAAGGATGGACTCGCGTCCGATTAGGTAGTTGGTGAGGTAACCGG
>F0K5CMN03C65PH
AGAGTTTGATCCTGGCTCAGGATGAACGCTGGCGGCGTGCCTAACACATGCAAGTCGAGCGATAAACAGTGGATGGAATTCTTCGGAAGGAAAGAAACTGTTGAAAGCGGCGGACGGGTGAGTAACGCGTGGGCAACCTGCCCTATACAGGGGGATAACCACTGGAAACGGTGATTAATACCCCATGACACCTTAACCTCGCATGAGGAGAGGGTCAAAGATTATATCGGTATAGGATGGGCCCGCGTCTGATTAGCTAGTTGGTAAGG
>F0K5CMN03C1Y15
AGAGTTTGATCCTGGCTCAGGATGAACGCTAGCGGCAGGCTTAACACATGCAAGTCGAGGGGCAGCACGTCTTCGGATGGTGGCGACCGGCGCACGGGTGCGTAACGCGTATACAATCTACCTTTTACAGGGGCATAGCCCGGGGAAACCCGGATTAATATCCCATAGTATGTAGGGATGGCATCATCTCTACATTAAAGTTTCGGCGGTAAAAGATGAGTATGCGTTCTATTAGCTAGATGGTAAGGTAACGGCTTACCATGG
>F0K5CMN03C8WSJ
AGAGTTTGATCCTGGCTCAGAACGAACGCTGGCGGCGCGTCTTAAGCATGCAAGTCGAACGGCAAGTCAGATGCTTGCATCTGGCCTAGAGTGGCGGACTGGTGAGTAACACGTGGGTGACCTACCCTTGAGATGGGGATAGCCATTAGAAATAGTGGATAATACCGAATACGCTCTACGGACTCTGGTTTGTGGAGGAAACAGGCTACGGCCTGGCTCGAGGATGGGCCCGCGTCCCATTAGCTAGTTGGTG
>F0K5CMN03C50UD
AGAGTTTGATCCTGGCTCAGGATGAACGCTAGCGGTGCGCCTAACACATGCAAGTCGAGCGATATAGCGGCGAACGGGTGAGTAACACGTTGGAACCTGCCTCGAACTCAGGGATAGCCATCCGAAAGGATGATTAATACCGGATAGTCCCGAAAGGGTAAAGATTTTTCGGTTCGAGAGGGGCCTGCGGCCTATCAGCTAGTTGGTAAGGTAATGGCTTACCAAGGCTATGACGGGTAACTGGTGTGAGAGCATGACCAGT
>F0K5CMN03C6E5D
AGAGTTTGATCCTGGCTCAGAACGAACGCTGGCGGCGTGCTTAACACATGCAAGTCGAACGTGAAGGGGGCTTCGGTCCCTGGAAAGTGGCGCACGGGTGAGTAACGCGTGGATAATCTACCCGATGATCCGGGATAACCTTTCGAAAGGGGGGCGTAATACCGGGTAAGCTCACGAACTCCTCGGAGTTTGCGGGAAAAGGTGGGGACCTTCGGGCCTACCGTCATCGGATGAGTCCGCGGCCCATTAGCTAGTTGGTGGGGTAATGGCCTACCAAGGCAACGATGGGTAG
>F0K5CMN03C1CD6
AGAGTTTGATCCTGGCTCAGAACGAACGCTGGCGGCGTGCCTAACACATGCAAGTCGAACGCGAACGGAATCTTCGGATTCCAAGTAGAGTGGCGCACGGGTGAGTAACACGTGGATAACCTGCCCTAGAGTCTGGGATAACACTTCGAAAGGGGTGCTAATACCGGATAAGCCCACGCCATCTTCGGATGAAGTGGGAAAAGATTTATTGCTTTAGGATGGGTCCGCGGTCCATTAGCTAGTTGGTGGGGTAATGGCCTACCAAGG
>F0K5CMN03C6FLR
AGAGTTTGATCCTGGCTCAGGATGAACGCTGGCGGCGTGCCTAACACATGCAAGTCGAGCGGGGTGTCAGTTGACACCGAGCATCTTTGGAAACAGGGGTGTTGGGTGTTGACTGGCACTTAGCGGCGGACGGGTGAGTAACGCGTGAGCAACCTGCCTTACACTGGGGGATAACGTCGGGAAACCGGCGCTAATACCGCATAAGACTCCGGAATCGCATGGTTCTGCAGTCAAAACTCCGGTGGTGTAAGATGGGCTCGCG
>F0K5CMN03CW3W0
AGAGTTTGATCCTGGCTCAGAACGAACGCTGGCGGCGCGTCTTAAGCATGCAAGTCGAGCGGCAAGGGTAGCAATACCCCTAGAGCGGCGGACTGGTGAGTAACACGTGGGTGACCTACCCTTAGGTTGGGGATAGCCATTAGAAATAGTGGGTAATACCGAATGTGGTTGCCGGGTTTTGACCTGGTAAAGAAAGGAGCTACGGCTCCGCCTGAGATGGCGCCGCCGCCTATAGCTTAGGGTTGGTAGGACGGTAACCGACCGACCAAG
>F0K5CMN03C6NN1
AGAGTTTGATCCTGGCTCAGGATGAACGCTGGCGGCGTGCTTAACACATGCAAGTCGAACGATTAAGACCCTCTTCGGAGGGTGCATAAAGTGGCGAACGGGTGAGTAACACGGTGGGGAACCTGCCCCTCTCTCTGGGACAACTCCGGGAAACCGGAGCTAATACCGGATATTCCGATCGGATCGCATGGTCTGATCGGGAAAGCTCCGGCGGTGAGGGATGGCCCCGCGGCCCATTAGCTTGTTGGTGAGGTAACGGCTCACCAAGGCGACG
>F0K5CMN03CX570
AGAGTTTGATCCTGGCTCAGGATAAACGCTGGCGGCATGCCTAATACATGCAAGTCGAACGGATCAGCTTAGGCTAGTTAGTGGCGAACGGGTGAGTAACACGTAAGTAACCCAACCTTCAGACGAGGATAACTGCTGGAAACGGTAGCTAATACTGGATAGGATTATCGATAGGATGATTGATAATTTAAAGGCGCTTTCGGGCGGTACTGGAGGAGGGGCTTGCGGCGCATTAGATAGTTGGTGAGGTAACGGCCCACCAAGTCG
>F0K5CMN03C1H1J
AGAGTTTGATCCTGGCTCAGATTGAACGCTGGCGGCATGCCTTACACATGCAAGTCGAACGGTAACAGGTTAAGCTGACGAGTGGCGAACGGGTGAGTAATATATCGGAACGTGCCCAGTTGTGGGGGATAACTGCTCGAAAGAGCAGCTAATACCGCATACGACCTGAGGGTGAAAGCGGGGGATCGCAAGACCTCGCGCAATTGGAGCGGCCGATATCAGATTAGCTAGTTGGCGGGGTAAAAGCCCACCAAGGCG
>F0K5CMN03C9YW0
AGAGTTTGATCCTGGCTCAGGATGAACGCTGGCGGCGTGCCTAACACATGCAAGTCGAGCGGAGATTACGAGGAGTACTTGTACAAATTGTAATCTTAGCGGCGGACGGGTGAGTAACACGTGAGGAACCTGCCCTTGAGTGGGGAATAACACCGAGAAATGGGTGCTAATACCGCATAATGTCTTGGAAGCGCATGCTTTCGGGACCAAAGGATTTATTCGCTTAAGGATGGACTCGCGTCCGATTAGGTAGTTGGTGGGGTAACGG
>F0K5CMN03C49ZX
AGAGTTTGATCCTGGCTCAGGATGAACGCTAGCGGCAGGCCTAATACATGCAAGTCGGACGGGATTGTGGAGCTTGCTTCACATGAGAGTGGCGCACGGGTGCGTAACACGTATGTAACCTACCCTTGTCAGGGGGATAGCCTCTCGAAAGAGAGATTAAGACCGCATAACATTATGATGTGGCATCACAAAATAATCAAATATTTATAGGACAAGGATGGGCATGCGGAACATTAG
>F0K5CMN03C2ZQV
AGAGTTTGATCCTGGCTCAGGACGAACGCTGGCGGCGTGCTTAACACATGCAAGTGGAGCGACGAACCGGGCTTCGGCCCGGGGCAAAGCCGCGAACGGGTGAGTATCACGTGGGTAACCTGCCCCGATGACCGGGATAACCCGAGGGAAACTCGGGCTAATACCGGATGTGCTCTCAATCCACCAGGGTTGAGAACAAAGGAAGCTTCGGCCTCCGCATCGGGATGGGCCCGCGGCCCATTAGCTCGTTGGTGAGGTAAAGGCTCACCAAGGCGACGA
>F0K5CMN03C868D
AGAGTTTGATCCTGGCTCAGGATGAACGCTAGCGGCAGGCTTAACACATGCAAGTCGAGGGGCAGCACGTCTTCGGATGGTGGCGACCGGCGCACGGGTGCGTAACGCGTATACAATCTACCTTTTACAGGGGCATAACCCGGGGAAACCCGGATTAATATCCCATGGTATCATTTAGTGGCATCACTTGAATGATTAAAGTTTCGGCGGTAAAAGATGAGTATGCGTCCTATTAGTTAGTTGGTAAGGTAACGGCTTACCAAGGCAGCGA
>F0K5CMN03C33NV
AGAGTTTGATCCTGGCTCAGGATGAACGCTGGCGGCGTGCCTAACACATGCAAGTCGAGCGGAGATTACGAGGAGTACTTGTACAAATTGTAATCTTAGCGGCGGACGGGTGAGTAACACGTGAGGAACCTGCCCTTGAGTGGGGAATAACACCGAGAAATGGGTGCTAATACCGCATAATGTCTTGGAAGCGCATGCTTTCGGGACCAAAGGATTTATTCGCTTAAGGATGGACTCGCGTCCGATTAGGTAGTTGGTGAGGTAACCGG
>F0K5CMN03C85K7
AGAGTTTGATCCTGGCTCAGGATGAACGCTGGCGGCGTGCCTAACACATGCAAGTCGAGCGATAAACAGTGGATGGAATTCTTCGGAAGGAAAGAAACTGTTGAAAGCGGCGGACGGGTGAGTAACGCGTGGGCAACCTGCCCTATACAGGGGGATAGCCACTGGAAACGGTGATTAATACCCCATGACACCTTAACCTCGCATGAGGAGAGGGTCAAAGATTATATCGGTATAGGATGGGCCCGCGTCTGATTAGCTAGTTGG
>F0K5CMN03C84YE
AGAGTTTGATCCTGGCTCAGGACGAACGCTGGCGGCGTGCTTAACACATGCAAGTCAAGGAGAAAGTTTCTTTCGGGAGATAAGTAAACTGGCGCACGGGTGAGTAAAATGTAAGTAATCTACCCTTTGGATGGGAATAACTACTAGAAATGGTGGCTAATACCGAATAATGCAGCGGCACCGAGTGGTGATGTTGTTAAAGACCGAAAGGTTGCCAAGGGATGAGCTTGCATCTGATTAGCTAGTTGGCGGGGTAAAAGCCCACCAAGGCG
>F0K5CMN03C39EJ
AGAGTTTGATCCTGGCTCAGAACGAACGCTGGCGGCGTGTCTTAAGCATGCAAGTCGGGCGGCAAGGCGGGGCAACCCGCCCTAGAGCGGCGGACTGGTGAGTAACACGTGGGTGATCTGCCCTTGGATTGGGGATAGCCATTAGAAATAGTGGGTAATACCGAATAAGTCCGCGAGGTTGCGACCTTGCGGGGAAAGGCGCTACGGCGCCGTCCGAGGATGAGCCCGCGGCCCATTAGCTAGTTGGCGGGGTAATGGCCCACCAAGGCG
>F0K5CMN03C5938
AGAGTTTGATCCTGGCTCAGAACGAACGCTGGCGGCGCGTTTTAAGCATGCAAGTCGAGGGAGAATCCGGTGCTTGCACTGGAGGGAACCGGCGAACGGGTGAGTAACACGTAGATAATCTGCCTTTAGGTTGGGGATAGCTCATGGAAACATGGGGTAATACCGAATGTGGTTCGATGTTCAAAAGGACATTGAAAGAAAGGAGCTTAGGCTTCGCCTGAAGATGAGTCTGCGTCTGATTAGGTAGTAGGTAGGGTAACGGCCT
>F0K5CMN03C23HF
AGAGTTTGATCCTGGCTCAGGATTAACGCTAGCGGTAGGCCTAACACATGCAAGTCGAGGGGTAGCAGGGAGCTTGCTCCGCTGACGACCGGCGCACGGGTGCGTAACGCGTATGAAACTTGCCCTGTACAGGGAGATAGCCCGGGGAAACTCGGATTAATATCCCATAATGTTTAGATATCGCATGGTATTTAAATTAAAGCTCCGGCGGTACAGGATGGTCATGCGTGACATTAGCTAGTTGGTGAGGTAACGGCTC
>F0K5CMN03C74YX
AGAGTTTGATCCTGGCTCAGAACGAACGCTGGCGGCATGCCTAACACATGCAAGTCGAACGCGTGGCTTCGGCCACGAGTGGCGCACGGGTGAGTAACGCGTGGGAACCTGCCCGGCAGTACGGGACAACCGCGGGAAACTGCGGCTAATACCGTATACGGCCTGAGGGCGAAAGAATTTCGCTGTCGGAGGGGCCCGCGTCGGATTAGGTAGTTGGTGGGGTAACGGCCTACCAAGCCTGCGATCCGTAGCTGGTCTGAGAGG
>F0K5CMN03C8L0T
AGAGTTTGATCCTGGCTCAGAACTAACGCTAGCGACAGGCCTAACACATGCAAGTCGAGGGGCAGCACGTCTTCGGATGGTGGCGACCGGCGCACGGGTGAGTAACGCGTATGTAACCTGCCTACAACAGGGGGATAGCTCGCCGAAAAGCGAATTAAGACCGCATAAGACCACACTATCGCATGGTAGAGTAGTAAAATATTTATAGGTTGTAGATGGGCATGCGTGACATTAGCTAGTTGGTAAGGTAACGGCTT
>F0K5CMN03C57HS
AGAGTTTGATCCTGGCTCAGGATGAACGCTGGCGGCATGCCTAATACATGCAAGTCGGATGCGAAAGGGGCTTTCGGGCGCTGAGTAGCATGGCAGACGGGTGAGGAGTGCGTATCTGACGAAACTCAGGCTGGGGGATAGTCCCTCGAAAGGGGGTTGAATACCGCATGTGCTCGGCACTGTCATGGTGTCGAGGAAAGGTGGCCTCTGCATGCACGCTATTGGCCTGAGATCGGG
>F0K5CMN03C5G35
AGAGTTTGATCCTGGCTCAGAACGAACGCTGGCGGCGCGTTTTAAGCATGCAAGTCGAACGGTAATAGAGTGCTTGCACTCTATGAGAGTGGCGAACGGGTGAGTAACACGTAGGTGATCTATCTCGAGGTCTGGGATAGTCCGTGGAAACACGGGGTAATACCGGATGAGACCAATAGATTGAGGTTTATTGGGGAAAGGCGCTTAGGCGGTGCCTTGAGCTGAGCCTGCGGCTCATTAGTTAGTTGGTGGGGTAATGG
>F0K5CMN03C82QV
AGAGTTTGATCCTGGCTCAGGATGAACGCTAGCGGTGCGCCTAACACATGCAAGTCGAGCGATATAGCGGCGAACGGGTGAGTAACACGTTGGAACCTGCCTCGAACTCAGGGATAGCCATCCGAAAGGATGATTAATACCGGATAGTCCCGAAAGGGTAAAGATTTTTCGGTTCGAGAGGGGCCTGCGGCCTATCAGCTAGTTGGTAAGGTAATGGCTTACCAAGGCTATGACGGGTAACTGGTGTGAGAGCATGACCAGT
>F0K5CMN03C8DZA
AGAGTTTGATCCTGGCTCAGGATGAACGCTGGCGGCGTGCTTAACACATGCAAGTCGAGGGGCAACGCGAGGTAGCAATACTTTGGTGGCGACCGGCGCACGGGTGAGTAACACGTATGCAACCTACCCTGTACAGGGGGATAGCCCGGAGAAATTCGGATTAATACCCCATAACAATATGAAGAGGCATCTTTTTATATTTAAAGCTTCGGCGGTACGGGATGGGCATGCGCAACATTAGCTAGTTGGTAGGGTAACGGCCTACCAAGG
>F0K5CMN03C2T6A
AGAGTTTGATCCTGGCTCAGGACAAACGCTGGCGGCGTGCTTAACACATGCAAGTCAAGGAGAATGGAAATCTTCGGAATTCCTAGTAAACTGGCGAATGGGTGAGTAACGCGTAGGCAATCTGCCCTGAAGTGTGGAATAACTCACCGAAAGGTGTGCTAATACCGCATAACATTCCGATATCGCATGGTATTGGAATCAAAGATTTATCGCTTCAGGATGAGCCTGCGTCCTATCAGCTTGTTGGG
>F0K5CMN03C3G7F
AGAGTTTGATCCTGGCTCAGGACGAACGCTGGCGGCGTGCTTAACACATGCAAGTCGAGCGGAAAGGCCCTTCGGGGTACTCGAGCGGCGAACGGGTGAGTAACACGTGAGTAACCTGCCCTGGACTTTGGGATAACCCTCGGAAACGGGGGCTAATACCGAATACGACTACCGACTGCATGGTCCGGTAGTGGAAAGTTTTTCGGTCTGGGATGGGCTCGCGGCCTATCAGCTTGTTGGTGGGGTGATGGCCTACCAAGGCGACGACGGGTAG
>F0K5CMN03C62DO
AGAGTTTGATCCTGGCTCAGGATGAACGCTAGCGGGAGGCTTAACACATGCAAGTCGAGCGAGATCTTCGGATCTAGCGGCGGACGGGTGAGTAACGCGTGGGGATGTGCCCTTTGCTACGGAATAGTCCCGGGAAACTGGGTTTAATACCGTATGAGCCCTTCGGGGGAAAGATTTATCGGCAAAGGATCAACCCGCGTTGGATTAGGTAGTTGGTGGGGTAATGGCCTACCAAGCCGACGATCCATAGCTGGTTTGAGAGG
>F0K5CMN03C9F5C
AGAGTTTGATCCTGGCTCAGAACGAACGCTGGCGGCAGGCCTAACACATGCAAGTCGAACGAAGCCTTCGGGCTTAGTGGCGGACGGGTGAGTAACGCGTGGGAACGTGCCTTTCACTACGGAATAGTCCCGGGAAACTGGGTTTAATGCCGTATACGCCCTTCGGGGAAGGAATTCGGTGAAGATCGGCCCGCGTTAGATTAGGTAGTTGGTGGGTAATGGCCTACCAAGCCTACGATCTATAGCTGGTTTTAGTAGGATGATCAGCCACACTGGG
>F0K5CMN03C47H8
AGAGTTTGATCCTGGCTCAGAACGAACGCTGGCGGCGCGTTTTAAGCATGCAAGTCGAACGGTAAAAGGGTGCTTGCACCCTTTGAGAGTGGCGAACGGGTGAGTAACACGTAGGTGATCTGCCCTTTGGTTGGGGATAGCCTGTGGAAACACAGGGTAATACCGAATAAGATCGGGACTCTTTGGAGATCCGATGAAAGCAGCTTCGGCTGCACCGAAGGATGAGCCTGCGGCTGATTAGCTTGTTGGCGGGGTAAAGGCCCACCAAGG
>F0K5CMN03C8RHR
AGAGTTTGATCCTGGCTCAGAACTAACGCTGGCGGCGCGTCTTAAGCATGCAAGTCGGACGGGAACCGGAGGCTTCGGTCTCTGGGGAGAGTGGCGAACGGGTGAGTAACACGTAGGTGATCTGTCCTTGGGTGGGGAATAGCCCATGGAAACATGGGGTAATACCGCATAAGGTCCTATCTCTGTGGGGATTGGATGAAAGGAGCAATTGTTCCGCCTGGGGGTGAGCCTGCGGTCCATTAGCTAGTTGGTGAGGTAAGAGCCCACCAAGG
>F0K5CMN03C8DYS
AGAGTTTGATCCTGGCTCAGGATGAACGCTAGCGGCAGGCCTAACACATGCAAGTCGAGGGGTAACAGGAGTAGCAATACTTGCTGACGACCGGCGCACGGGTGAGTAACGCGTATGCAACCTACCCTTAACTGGGGAATAGCCCGAAGAAATTCGGATTAATGCCCCATAATACTGTATTGAAGCATTTCAGTGCATTTAAAACTCCGGTGGTTAAGGATGGGCATGCGTGACATTAGCTAGTTGGTGAGGTAACGGCT
>F0K5CMN03CX6CG
AGAGTTTGATCCTGGCTCAGGACGAACGCTGGCGGCGTGCCTAACACATGCAAGTCGAGCGGGGACATAGGAGGAGTAATCTGACTATGTTCTAGCGGCGGACGGGTGAGTAACGCGTGAGCAACCTGTCCTTGTCTGGGGGATAAGGAGCCGAAAGGCTCTCTAATACCGCATGAGACCACGAGATCACATGGTTTTGAGGTCAAAGGAGTAATCCGGACAGGGGTGGGCTCGCGTCTGATTAGCTAGTTGGTGGGG
>F0K5CMN03C8H0D
AGAGTTTGATCCTGGCTCAGGATGAACGCTAGCGACAGGCCTAACACATGCAAGTCGAGGGGTATAGTAGCAATACTAGAGACCGGCGCACGGGTGCGTAACGCGTATGTAACCTGCCTCACACTGGGGGATAGCCTTCCGAAAGGGAGATTAATACCGCATAATATCAAGCGACTACCTGGTTGCTTGATTAAAACTTCGGTGGTGTGAGATGGACATGCGTATGATTAGCTAGTTGGCGGGGTAACGGCCCACCAAGG
>F0K5CMN03C2U7G
AGAGTTTGATCCTGGCTCAGGATGAACGCTGGCGGCGTGCCTAACACATGCAAGTCGAGCGGAGATATAGAGGAGTACTTGTACGAATCTTTATCTTAGCGGCGGACGGGTGAGTAACACGTGAGGAACCTGCCCTTAAGTGTGGAATAACACCGAGAAATCGGTGCTAATACCGCATAACGTCCTGGAAGCGCATGCTTTCGGGACCAAAGGATTTATTCGCTTAAGGATGGCCTCGCGGCCGATTAGGTAGTTGGTGAGGTAACCGG
>F0K5CMN03C73XS
AGAGTTTGATCCTGGCTCAGGATGAACGCTAGCGACAGGCCTAACACATGCAAGTCGAACGGGATTTATCCTTCGGGGTAATGAGAGTGGCGCACGGGTGAGTAACGCGTATGCAACCTACCTGTAACTGGGGAATAGCTCCCTGAAAGGGGAATTAACACCGCATAAGACCACACTTTCGCATGGAAGAGTGGTAAAATATTTATAGGTTACAGATGGGCATGCGTGACATTAGTTTGTTGGTGAGGTAACGGCTCACCAAG
>F0K5CMN03C7RKR
AGAGTTTGATCCTGGCTCAGGATGAACGCTGGCGGCGTGCCTAATACATGCAAGTCGAACGCACCATTTCGGTGGTGAGTGGCGAACGGGTGAGTAACACGTAGATAACCTGCCCTTAAGACGAGGATAACCATTGGAAACGATGGCTAAGACTGGATAGGAATATTAGAGGCATCTCTGATACTTTAAAAGACCTAGCAATAGGTATGCTTAAGGAGGGGTCTGCGGCGCATTAGTTAGTTGGTGGGGTGATGGCCT
>F0K5CMN03C6VZI
AGAGTTTGATCCTGGCTCAGAACGAACGCTGGCGGCGCGTTTTAAGCATGCAAGTCGAACGGTAAAAGGGTGCTTGCACCCTTTGAGAGTGGCGAACGGGTGAGTAACACGTAGGTGATCTGCCCTTTGGTTGGGGATAGCCTGTGGAAACACAGGGTAATACCGAATAAGATCGGGACTCTTTGGAGATCCGATGAAAGCAGCTTCGGCTGCACCGAAGGATGAGCCTGCGGCTGATTAGCTTGTTGGCGGGGTAAAGGCCCACCAAGG
>F0K5CMN03C0TG9
AGAGTTTGATCCTGGCTCAGGATGAACGCTGGCGGCGTGCCTAACACATGCAAGTCGAGCGATAAACAGTGGATGGAATTCTTCGGAAGGAAAGAAACTGTTGAAAGCGGCGGACGGGTGAGTAACGCGTGGGCAACCTGCCCTATACAGGGGGATAGCCACTGGAAACGGTGATTAATACCCCATGACACCTTAACCTCGCATGAGGAGAGGGTCAAAGATTATATCGGTATAGGATGGGCCCGCGTCTGATTAGCTAGTTGGG
>F0K5CMN03C12CR
AGAGTTTGATCCTGGCTCAGGACGAACGCTGGCGGCGTGCTTAACACATGCAAGTCGAGCGGAAATATATTGAAGATTCGTCGGAAATATATTTTAGCGGCGGACGGGTGAGTAACGCGTGGGCAATCTGCCTCACACAGGGGAATAACACTGGGAAACTAGTGCTAATACCGCATAACATAGCGAAGTGACATCACTTTGTTATCAAAGGAGAAATCCGGTGTGAGATGAGCCCGCGTCCGATTAGCTAGTTGG
>F0K5CMN03C8EVO
AGAGTTTGATCCTGGCTCAGAGTGAACGCTGGCGGCGTGCCTAACACATGCAAGTCGAACGCGAAAGTCCCGCAAGGGATAAGTAGAGTGGCAGACGGGTGAGTAATGCATAGGTAATCTACCCTTGAGTGGGGGATAACTCCGGGAAACCGGTGCTAATCCCGCATGACTTCCTGATGCGAAGGCATTAGGATCAAAGGGGGGGATCCTTCGGGACCTCCCGCTTGAGGATGAGCCTATGTCCTATTAGCTAGTTGGTGAGG
>F0K5CMN03C0MMW
AGAGTTTGATCCTGGCTCAGGATGAACGCTGGCGGCGTGCCTAATACATGCAAGTCGAACGAAGATCTAGCTTGCTAGATCTTAGTGGCGAACGGGTGAGTAACACGTGGATAACCTACCCTGAGGTCCGGGATAACACTTCGAAAGGGGTGCTAATACCGGATAAGCTCACGACTTCTACGGAGGACGCGAGAAAAGATTTATTGCCTCAGGATGGGTCCGCGGTCCATTAGCTAGTTGGTGGGGTAATGGCCTACCAAGG
>F0K5CMN03C2FE7
AGAGTTTGATCCTGGCTCAGGATGAACGCTAGCGGCGTGGATAAGGCATGCAAGTCGAGGGACTTCAGAGCAATCTGAAGGACCGGCAAATGGGTTAGTAACACGTAGATACATACCCTAGAGTCTCGCATAACTCAACGAAAGTTGAGCTAATTCGAGATAGTTCCCGCAAGGGTAAAGTTTTTCGCTCTAGGAGTGGTCTGCGGCTTATCAGCTAGTTGGTGAGGTAATGGCTCACCAAGGCTATGACGGGTAGGGG
>F0K5CMN03C53E7
AGAGTTTGATCCTGGCTCAGGACGAACGCTGGCGGCGTGCCTAACACATGCAAGTCGAACGCGAACGGAATCTTCGGATTCCAAGTAGAGTGGCGCACGGGTGAGTAACACGTGGATAACCTGCCCTATGATCTGGGATAACATTTCGAAAGAAGTGCTAATACCGGATAAGCCCCCGGAATCTTCGGATTCAGAGGGAAAAGATTTATCGTCATAGGATGGGTCCGCGGTCCATTAGCTAGTTGGTGGGGTAATGGCCTACCAAGGCCGCG
>F0K5CMN03C3PVB
AGAGTTTGATCCTGGCTCAGAACAAACGCTGGCGGCGTGCCTAACACATGCAAGTCGTACGAGAAAGTCCGCTTCGGCGGATAAGTAAAGTGGCGCACGGGTGAGTAACGCGTGGATAATCTGCCCTTTAGTTAGGAATAACCCACCGAAAGGTGGACTAATACCAAATAATGCTGATTTGCCCTGGTGAATCAGTCAAAGGTGGCCTCGGTATACAAGCTTCCGCTGAAGGATGAGTCCGCGTACCATTAGCTAGTTGGTGGGGTAATGG
>F0K5CMN03C1DOZ
AGAGTTTGATCCTGGCTCAGGATGAACGCTGGCGGCGTGCCTAACACATGCAAGTCGAGCGGAGATTACGAGGAGTACTTGTACAAATTGTAATCTTAGCGGCGGACGGGTGAGTAACACGTGAGGAACCTGCCCTTGAGTGGGGAATAACACCGAGAAATGGGTGCTAATACCGCATAATGTCTTGGAAGCGCATGCTTTCGGGACCAAAGGATTTATTCGCTTAAGGATGGACTCGCGTCCGATTAGGTAGTTGGTGAGGTAACCGG
>F0K5CMN03CW30S
AGAGTTTGATCCTGGCTCAGGATGAACGCTGGCGGCGTGCCTTAGACGTGCAAGTCGAACGGACCAGAGCTTGCTCTGGTTAGTGGCAGACGGGTGAGTAGCGCGTAGGAATCTACCCTTTGGCGGGGAACAACTTATCGAAAGATGGGCTAATACCGCATAAGTCCGCAAGGAGAAAGACCATAACTGGTCACCGAAGGAGGAGCCTGCGTCCTATCAGCTTGTTGGTGAGGTAATGGCTCACCAAGGCTATGACGGGG
>F0K5CMN03C3285
AGAGTTTGATCCTGGCTCAGGATGAACGCTAGCGGTGCGCCTAACACATGCAAGTCGAGCGATATAGCGGCGAACGGGTGAGTAACACGTTGGAACCTGCCTCGAACTCAGGGATAGCCATCCGAAAGGATGATTAATACCGGATAGTCCCGAAAGGGTAAAGATTTTTCGGTTCGAGAGGGGCCTGCGGCCTATCAGCTAGTTGGTAAGGTAATGGCTTACCAAGGCTATGACGGGTAACTGGTGTGAGAGCATGACCAG
>F0K5CMN03C04W5
AGAGTTTGATCCTGGCTCAGATTGAACGCTGGCGGAATGCTTTACACATGCAAGTCGAACGGCAGCACGGGAGCTTGCTCCTGGTGGCGAGTGGCGAACGGGTGAGTAATGCGTCGGAACGTACCGAGTAATGGGGGATAACGCAGCGAAAGTTGTGCTAATACCGCATACGCCCTGAGGGGGAAAGTGGGGGATCGCAAGACCTCACGTTATTCGAGCGGCCGACGTCTGATTAGCTAGTTGGTGGGGTAATGGCCCACCAAGG
>F0K5CMN03C8XLB
AGAGTTTGATCCTGGCTCAGATTGAACGCTGGCGGCATGCTTAACACATGCAAGTCGAACGGTAACAGGAGGGAGCTTGCTCTCTTGCTGACGAGTGGCGGACGGGTGAGTAATACATGGGAATCTGCCCTGAGGTGGGGGATAACCTGGGGAAACTCAGGCTAATACCGCATGATCTCTTCGGAGCAAAGTGGGGGACCTTCGGGCCTCACGCCTTGGGATGAGCCCATGTCTGATTAGCTAGTTGGTAGGG
>F0K5CMN03C8ZKH
AGAGTTTGATCCTGGCTCAGGATGAACGCTAGCGGCAGGCTTAACACATGCAAGTCGAGGGGCAGCACTTGTAGCAATACATGGTGGCGACCGGCGCAAGGGTGCGTAACGCGTGAGCAACATGCCCGTATCAGGGGAATAATCCAGGGAAACTTGGTCTAATACCCCATAGCAATTAAAAGAGGCATCTTTTTAATTAAAGCTTTGGTGGATACGGATTGGCTCGCGTGACATTAGCTAGATGGTAAGGTAACGG
>F0K5CMN03C6EZC
AGAGTTTGATCCTGGCTCAGAACGAACGCTGGCGGCAGGCCTAACACATGCAAGTCGAACGCTCCAGCAATGGAGAGTGGCAGACGGGTGAGTAACGCGTGGGAACCTTCCCAGTGGTACGGAATAGCCCAGGGAAACTTGGGGTAATACCGTATAAGCCCCATGGGGGAAAGATTTATCGCCACTGGATGGGCCCGCGTCGGATTAGCTAGTTGGTGAGGTAATGGCTCACCAAGGCGACGATCCGTAGCTGGTCTGAGAGG
>F0K5CMN03C8MX5
AGAGTTTGATCCTGGCTCAGGATGAACGCTGGCGGCGTGCCTAACACATGCAAGTCGAGCGCGATTAAGTGGAGTGGAGACTTCGGTCAAAGTGAAGCTTATGAAAGCGGCGGACGGGTGAGTAACGCGTGGGCAACCTGCCCCATACAGAGGGATAGCCACTGGAAACGGTGATTAATACCTCATAAGTCAGTAGCATCGCATGATGTAGCTGACAAAGATTTATCGGTATGGGATGGGCCCGCG
>F0K5CMN03C9BQ1
AGAGTTTGATCCTGGCTCAGAGTGAACGCTGGCGGCGTGCTTAACACATGCAAGTCGAACGGACTTAAGGGGCTTGCTTCTTAAGTTAGTGGCGCACGGGTGAGTAATATATAGCTAACCTGCCCTTTAGTGGGGGACAACAGTTGGAAACGACTGCTAATACCCTATATTCCTTCTTATCTCAAGATAAGTTGGGAAAGATTTATCGCTAAAGGATGGGGCTTTATTGTATCAGCTAGTTGGTGGGGTAATGACCTACCAAGGCT
>F0K5CMN03C7XD0
AGAGTTTGATCCTGGCTCAGGATGAACGCTAGCGGCAGGCCTAACACATGCAAGTCGAGGGGTAACAGGAGTAGCAATACTTGCTGACGACCGGCGCACGGGTGAGTAACGCGTATGCAACCTACCCTTAACTGGGAATAGCCCGAAGAAATTCGGATTAATGCCCATAATACTGTATTGAAGCATTTCAGTGCAATTTAAAACTCCGGTGGTTAAGGAGTGGGCATGCGTGACATTAGCTAGTTGGTGGAGGTAACGGCT
>F0K5CMN03C6J3M
AGAGTTTGATCCTGGCTCAGAACGAACGTTAGCGGCGTGCTTAACACATGCAAGTCGAACGAGAAAGTATCTTCGGATATGAGTAGAGTGGCGCACGGGTGAGTAACACGTGGGTAACCTGCCCTTTGGAGGGGGACAACATCTGGAAACGGATGCTAATACCGCATAAGTCGTCTTCGGACGGGAAAGGTGGCTTCGGCTACCGCCAGAGGATGGGCCCGCGTCCCATCAGCTAGTTGGTAAGGTAACGGCTTACCAAGGCAACGACGGGTAG
>F0K5CMN03C8NIE
AGAGTTTGATCCTGGCTCAGGATGAACGCTGGCGACAGGCCTAACACATGCAAGTCGAACGGGATTTATCCTTCGGGGTAATGAGAGTGGCGCACGGGTGAGTAACGCGTATGCAACCTACCTGTAACTGGGGAATAGCTCCCTGAAAGGGGAATTAACACCGCATAAGACCACACTTTCGCATGGAAGAGTGGTAAAATATTTATAGGTTACAGATGGGCATGCGTGACATTAGTTTGTTGGTGAGGTAACGGCTCACCAAG
>F0K5CMN03C82VQ
AGAGTTTGATCCTGGCTCAGGATGAACGCTAGCGACAGGCCTAACACATGCAAGTCGAGGGGTAACGATGGTAGCTTGCTACCAGTCGACGACCGGCGCACGGGTGAGTAACGCGTATGCAACCTTCCTTTAACAGGAGAATAGCCCCCGGAAACGGGGATTAATGCTCCATAGCAATTATTTGCCACCTGACAGATAATTTAAAGTTCCGACGGTTAAAGATGGGCATGCGTGACATTAGCCAGTTGGCGGGGTAACGGCCCACCAAAG
>F0K5CMN03C71NT
AGAGTTTGATCCTGGCTCAGAGCGAACGCTGGCGGCAGGCCTAACACATGCAAGTCGAGCGGCCGTAGCAATACGGCAGCGGCAGACGGGAGAGTAACACGTGGGAACGTACCCTTCAGTTCGGAACAACCCAGGGAAACTTGGGCTAATACCGGATACGTCCGTAAGGAGAAAGGTTTATCGCTGAAGGATCGGCCCGCGTCTGATTAGCTAGTTGGTGAGGTAACGGCTCACCAAGGCGACGATCAGTAGCTGGTCTGAGAGGA
>F0K5CMN03C2W7T
AGAGTTTGATCCTGGCTCAGGATGAACGCTGGCGGCGTGCCTAACACATGCAAGTCGAGCGGAGATTACGAGGAGTACTTGTACAAATTGTAATCTTAGCGGCGGACGGGTGAGTAACGCGTATGTAACCTGCCCTGTACAGGGGGATAACCCGGAGAAATTCGGACTAATATCCCATGGTAATATTGGAAGGCATCTTCTGATATTTAAAGTTCCGGCGGTACAGGAGGGGCATGCGTAACATTAGCTGGTTGGTAAGGTAACGGCTTACCAAGG
>F0K5CMN03C30C5
AGAGTTTGATCCTGGCTCAGGATGAACGCTGGCGGCGTGCCTAATACATGCAAGTCGAACGGGATCCACCTTTCGGGGTGGTGAGAGTGGCGGACGGGTGAGTAACACGTAGCTGACGTGCCATTTGTCGGGGGATAACACCGGGAAACCGGTGCTAAGACCGCGTAAGCTCGTGAGGGTTAGAGCACTCACGAGGAGAACTTAATTGTGACAAATGAGCGGGCTGCGGGCCATCAGGTAGTTGGTGGGGTAAGAGCCTACCAAGGCGACG
>F0K5CMN03C6IBX
AGAGTTTGATCCTGGCTCAGGATGAACGCTGGCGGCGTGCTTAACACATGCAAGTCGAACGAGGTCCAACCTTCGGGTGAAGACCTAGTGGCGAACGGGTGAGTAACACGTGGGGAACCTGCCCTTCTCTTCGGGATAACGTCGGGAAATCGGCGCTAATACCGGATACTCCTTGCGGATCGCATGGTCTGCTCGGGAAAGCTCCGGCGGAGATGGATGGCCCCGCGGCCCATTAGCTAGTTGGTGAGGTAATGGCCCACCAAGGCAACGGTGGG
>F0K5CMN03C8SFU
AGAGTTTGATCCTGGCTCAGGATGAACGCTAGCGGCGCGCCTAATGCATGTAAGTCGAGCGATGAGTTTCTTCGGAGACATCAGCGGCAGACGGGTGAGTAACACGTGGATGACCTGCCCTCAAGTCTGGGATAACGGGTGGAAACACGCGCTAATACCGGATAGACTGCTGGGGTCGCAACCAGCAGTAAAGCGGTAGTGCTTGAGGAGGGGTCCGCGGCCCATCAGCTAGTTGGTAGGGTAAAGGCCTACCAAGG
>F0K5CMN03C1H5C
AGAGTTTGATCCTGGCTCAGGATGAACGCTAGCGACAGGCCTAACACATGCAAGTCGAGCGGGATTTAGTAGCTTGCTACTAATGAGAGTGGCGCACGGGTGAGTAACGCGTATGCAACCTGCCTGTAACAGGGGAATAGCTCCCTGAAAGGGGAATTAACACCGCATAAGACCACACTGCCGCATGGTAGAGTGGTAAAATATTTATAGGTTACAGATGGGCATGCGTGACATTAGCTAGTTGGTG
>F0K5CMN03CX5WX
AGAGTTTGATCCTGGCTCAGGATGAACGCTAGCGACAGGCCTAACACATGCAAGTCGAACGGGATTTATCCTTCGGGGTAATGAGAGTGGCGCACGGGTGAGTAACGCGTATGCAACCTACCTGTAACTGGGGAATAGCTCCCTGAAAGGGGAATTAACACCGCATAAGACCACACTTTCGCATGGAAGAGTGGTAAAATATTTATAGGTTACAGATGGGCATGCGTGACATTAGTTTGTTGGTGAGGTAACGGCTCACCAAG
>F0K5CMN03C1OD9
AGAGTTTGATCCTGGCTCAGAACGAACGCTGGCGGCGCGTTTTAAGCATGCAAGTCGAACGGTATACGGTCTTCGGACTGTAGAGAGTGGCGAACGGGTGAGTAACACGTAGATAATCTGCCTTGAAGTGGGGGATAGTCCATGGAAACATGGAGTAATACCGCATATGTCTTTGGATGAAAGTTCCAATTGGAACGCTTTGGGATGAGTCTGCGGCTCATTAGCTAGTTGGTGGGGTAAAGGCCTACCAAGGCAACG
>F0K5CMN03C2K9K
AGAGTTTGATCCTGGCTCAGGATGAACGCTGGCGGCGTGCCTAACACATGCAAGTCGAGCGATAAACAGTGGATGGAATTCTTCGGAAGGAAAGAAACTGTTGAAAGCGGCGGACGGGTGAGTAACGCGTGGGCAACCTGCCCTATACAGGGGGATAGCCACTGGAAACGGTGATTAATACCCCATGACACCTTAACCTCGCATGAGGAGAGGGTCAAAGATTATATCGGTATAGGATGGGCCCGCGTCTAATTAGCTAGTTGGTAAGG
>F0K5CMN03C4UI2
AGAGTTTGATCCTGGCTCAGATTGAACGCTGGCGGCGTGCCTAACACATGCAAGTCGTGCGAGAAAGTTCCCTTCGGGGAGCGAGTAGAGCGGCGCACGGGTGAGTAACGCGTGGGTAATCTGCCCGAAAGACCGGGATAACAGTGGGAAACCGCTGCTAATACCGGATGTGCTTCATGTTTGACTTCATTGGGGTAAAGGTGGCCTCTGCTTGCAAGCTACCGCTTTTGGATGAGCCCGCGTCTCATTAGCTAGTTGG
>F0K5CMN03C943L
AGAGTTTGATCCTGGCTCAGGATTAACGCTGGCGGCGTGCCTAACACATGCAAGTCGAGCGGTCCCACACTCAAATCAACTTGTTGGTTTGAGTGTGGGATAGCGGCGGACGGGTGAGTAACGCGTGGGCAACCTGCCCTGTGCAGGGGGATAACACAGCGAAAGCTGTGCTAATACCCCATAAGACTAGGATATCGCATGATAAAGTAGTCAAAGATTAATCGGCACAGGATGGGCCCGCGTCTGATTAG
>F0K5CMN03C1FMD
AGAGTTTGATCCTGGCTCAGAACGAACGCTGGCGGCAGGCTTAACACATGCAAGTCGAACGCACTTTTCGGAGTGAGTGGCAGACGGGTGAGTAACGCGTGGGAACCTACCTAGTGGTACGGAATAGCCTCGGGAAACTGGGAGTAATACCGTATACGCCCCAAGGGGGAAAGATTTATCGCCATTAGATGGGCCCGCGTTAGATTAGCTAGTTGGTGGGGTAATAGCCTACCAAGGCGACGATCTATAGCTGGTCTGAGAGGATGATCAG
>F0K5CMN03C7LLS
AGAGTTTGATCCTGGCTCAGGATGAACGCTAGCGGCAGGCCTAACACATGCAAGTCGAGGGGTAACGATGTCTTCGGACAGGCGACGACCGGCGCACGGGTGAGTATCGCGTTTGTAACCTACCTTTAACTGGAGAATAGCCCGAAGAAATTCGGATTAATACTCCATAATACTATGATCTGGCATCTTTTTATAGTTAAAGCTCCGGCGGTTAAAGATGGGCATGCGTGACATTAGTTTGTTGGTGAGGTAATAGCTCACCAAG
>F0K5CMN03C1S9A
AGAGTTTGATCCTGGCTCAGGACGAACGCTGGCGGCGTGCTTAACACATGCAAGTAGAACGAAGCGATCTGAATTAGTTTACTAAGGAAGATTGACTTAGTTGCGGACGGGTGAGTAACGTGTGAGTAACCTACCTTTATGAGGGGGACAACAGTTGGAAACGACTGCTAATACCGCATGAGGCCACAGATTCGAGTGAATCAGTGGTAAAAGATTTATCGCATAAAGATGGACTCGCATCCCATTAGCTAGTTGGTG
>F0K5CMN03C0WKD
AGAGTTTGATCCTGGCTCAGAACGAACGCTGGCGGCAGGCCTAATACATGCAAGTCGAACGCCGTAGCAATACGGAGTGGCAGACGGGTGAGTAACGCGTGGGAATCTTCCTAATGGTACGGAATAGCCCGGGGAAACCCGGAGTAATACCGTATACTCCCGTGAGGGGAAAGATTTATCGCCATTAGATGAGCCCGCGTCGGATTAGCTAGTTGGTGGGGTAATGGCCTACCAAGGCAACGATCCGTAGCTGGTCTGA
>F0K5CMN03C80MR
AGAGTTTGATCCTGGCTCAGATTGAACGCTGGCGGAATGCTTTACACATGCAAGTCGAGCGGCAGCACGGGGGCAACCCTGGTGGCGAGCGGCGAACGGGTGAGTAATACATCGGAACATGCCCAGTCGTGGGGGATAACACTTCGAAAGAAGTGCTAATACCGCATACGTCCTGAGGGAGAAAGCGGGGGATCGCAAGACCTCGCGCGATTGGAGTGGCCGATGTCAGATTAGCTAGTTGGTGGGGTAATGG
>F0K5CMN03C24A0
AGAGTTTGATCCTGGCTCAGGAACGAACGCTGGCGGCGCGTCTTAAGCATGCAAGTCGAGCGGTAAGTCGGGTGCTTGCACCCGGCCTAGAGCGGCGGACTGGTGAGTAACACGTGGGTGATCTACCCGTAGGTTGGGGATAGCCATTAGAAATAGTGGGTAATACCGAATGTGGTTGGAGGATTATGATTCTCCAAAGAAAGGAGCTACGGCTCCGCCTGAGGATGAGCCCGCGTCCCATTAGCTAGTTGGCAGGGTAAAGGCCT
>F0K5CMN03C2BW0
AGAGTTTGATCCTGGCTCAGGATGAACGCTAGCGACAGGCCTAACACATGCAAGTCGAGGGGTATAGTAGCAATACTAGAGACCGGCGCACGGGTGCGTAACGCGTATGTAACCTGCCTCACACTGGGGGATAGCCTTCCGAAAGGGAGATCAATACCGCATAATAATATTGTCCTGCCTGGGATGATATTTAAAGCTTCGGTGGTGTGAGATGGACATGCGTATGATTAGCTAGTTGGCGGGGTAACGG
>F0K5CMN03C2T4J
AGAGTTTGATCCTGGCTCAGGATGAACGCTGGCGGCGTGCCTAATACATGCAAGTCGAACGCACCATTTCGGTGGTGAGTGGCGAACGGGTGAGTAACACGTAGATAACCTGCCCTTAAGACGAGGATAACCATTGGAAACGATGGCTAAGACTGGATAGGAATATTAGAGGCATCTCTGATATTTTAAAAGACCTAGCAATAGGTATGCTTAAGGAGGGGTCTGCGGCGCATTAGTTAGTTGGTGGGGTGATGGCCT
>F0K5CMN03C4H4V
AGAGTTTGATCCTGGCTCAGGACGAACGCTGACGGTGTGCTTTAGACATGCAAGTCGAACGAGAAAGTCGCTTTCGGGTGATGAGTACAGTGGCGGACGGGTGAGTAACGCGTAGATCATCTACCTTTAAGTTGGGGACAACTCAGGAAAACCTGAGCTAATACCGAATGTGGCTGTAAGGCTAAAGGGGGCTTTTAGCTCTCGCTTAGAGATGAGTCTGCGTCCAATTAGCTAGATGGTGAGGTAATGGCTCACCA
>F0K5CMN03C1HZG
AGAGTTTGATCCTGGCTCAGAATCAACGCTGGCGGCGTGCCTAACACATGCAAGTCGAACGAGAAAGTGGGGGCAACTCCATGAGTACAGTGGCAGACGGGTGAGTAACACGTGAACAACCTACCCTTGAGTGTGGAATAACACCGCGAAAGCGGTGCTAATACCGCATGATATCTCCGGGTCGCATGATTGGGAGATCAAAAGCGCAAGCTGCTCGAGGAGGGGTTCGCGCCTGATTAGCTAGTTGGG
>F0K5CMN03C38QE
AGAGTTTGATCCTGGCTCAGGATGAACGCTGGCGGCGTGCCTAATACGTGCAAGTCGAACGCACCATTTCGGTGGTGAGTGGCGAACGGGTGAGTAACACGTAGATAACCTGCCCTTAAGACGAGGATAACCATTGGAAACGATGGCTAAGACTGGATAGGAATATTAGAGGCATCTCTGATATTTTAAAAGACCTAGCAATAGGTATGCTTAAGGAGGGGTCTGCGGCGCATTAGTTAGTTGGTGGGGTGATGGCCTACCAAG
>F0K5CMN03C2Q3V
AGAGTTTGATCCTGGCTCAGGATGAACGCTGGCGGCGTGCCTAATACATGCAAGTCGAACGCACTAGTTTACTAGTGAGTGGCGAACGGGTGAGTAACACGTAGGTAACCTGCCCTCAAGACGAGGATAACCGTTGGAAACGATGGCTAAGACTGGATAGGAACAGAAGAGGCATCTCTTGTGTTTTAAAAGACCTAGCAATAGGTATGCTTGAGGAGGGGCCTGCGGCGCATTAGTTAGTTGGCGGGGTGAAGGCCCACCAAGACG
>F0K5CMN03C4ZOC
AGAGTTTGATCCTGGCTCAGAACGAACGCTGGCGGCAGGCCTGAGGCATGCAAGTCGAACGAGAACATACCTTCGGGTATAAGTATAGTGGCGCATGGGTGCGTAACACGTGGGAACTTACCTATTGGTAGGGAATAACTATTAGAAATGATAGCTAATACCCTATGGTCCCTTCGGGGTAAAGATTTATCGCCAATAGATAGGCCCGCGGCAGATTAGCTTGTTGGTGGGGTAATGGCTCACCAAGGCAATGAT
>F0K5CMN03C04W2
AGAGTTTGATCCTGGCTCAGGATGAACGCTAGCGGCGCGCTTAATGCATGCAAGTCGAGCGATGAGGCCCTTCGGGGCCATCAGCGGCAAACGGGTGAGTAACACATAGGTAACCTACCTTCAAGCCGGGGATAACGTGCGGAAACGGACGCTAATACCCGATGTGTACGGAAACGAGGAGACTGTGTCCGTATAAAGTTACGGCGCTTGGAGAGGGGCCTGTGGCCCATCAGCTAGTTGGCAGGGTAACGACCTACCAAGGCGTGGACGGGG
>F0K5CMN03C2UMF
AGAGTTTGATCCTGGCTCAGGATGAACGCTGGCGGCGTGCCTAACACATGCAAGTCGAGCGATAAACAGTGGATGGAATTCTTCGGAAGGAAAGAAACTGTTGAAAGCGGCGGACGGGTGAGTAACGCGTGGGCAACCTGCCCTATACAGGGGGATAGCCACTGGAAACGGTGATTAATACCCCATGACACCTTAACCTCGCATGAGGAGAGGGTCAAAGATTATATCGGTATAGGATGGGCCCGCGTCTGATTAGCTAGTTGG
>F0K5CMN03C5ITB
AGAGTTTGATCCTGGCTCAGGACGAACGCTGGCGGCGGGTTTAACACATGCAAGTCGAGGGACGAAGCGAAGAGCTTGCTCTTCGTGGAAACCGGCGAACGGGTGAGTAACACGTGAGGAACCTACCTCGTACTTCGGGATAAGCCGAGGAAACTCGGTCTAATACCGAATGATCCAACAGAACCGCATGGTTCGGTTGGGAAAGCTCCGGCGGTACGGGACGGCCTCGCGGCCTATCAGCTTGTTGGTGAGGTAACGGCTCACCAAGGCGACGACGGGTAG
>F0K5CMN03C8DW5
AGAGTTTGATCCTGGCTCAGGATGAACGCTGGCGGTGTGCCTAAGGCATGCAAGTCGAACGAGAAGCTCACTTCGGTGAGTGGACAGTGGCAGACGGGTGAGTAACGCGTAGGAACCTACCCTTTAGCGAGGAATAGCCCACCGAAAGGTGGGGTAATACCTCATGGTCCTAATATTCGAGAGTTTATTAGGTAAAGATTTATCACTAAAGGAGGGGCCTGCGTCCTATCAGGTAGTTGGTGGGGTAATAGCCTACCAAGCCTATGACGGGTAGCCGG
>F0K5CMN03C6J2W
AGAGTTTGATCCTGGCTCAGGATGAACGCTAGCGGTGCGCCTAACACATGCAAGTCGAGCGATATAGCGGCGAACGGGTGAGTAACACGTTGGAACCTGCCTCGAACTCAGGGATAGCCATCCGAAAGGATGATTAATACCGGATAGTCCCGAAAGGGTAAAGATTTTTCGGTTCGAGAGGGGCCTGCGGCCTATCAGCTAGTTGGTAAGGTAATGGCTTACCAAGGCTATGACGGGTAACTGGTGTGAGAGCATGACCAGT
>F0K5CMN03CX22U
AGAGTTTGATCCTGGCTCAGGATGAACGCTGGCGGCGTGCTTAACACATGCAAGTCGAACGATTAAGACCCTCTTCGGAGGGTGCATAAAGTGGCGAACGGGTGAGTAACACGTGGGGAACCTGCCCCTCTCTCTGGGACAACTCCGGGAAACCGGAGCTAATACCGGATATTCCGATCGGATCGCATGGTCTGATCGGGAAAGCTCCGGCGGTGAGGGATGGCCCCGCGGCCCATTAGCTTGTTGGTGAGGTAACGGCTCACCAAGGCGACG
>F0K5CMN03C2HSG
AGAGTTTGATCCTGGCTCAGGATGAACGCTGGCGGCGTGCCTAACACATGCAAGTCGAGCGAGAGTTTGAGGAACGAGCCTTCGGGTAAGGGAATCGAATGAAAGCGGCGGACGGGTGAGTAACACGTGGACAATCTGCCCCCCGGCCGGGGATAGCCCAGGGAAACCTGGATTAATACCGGATGAGACGGGACGCACACAGGTGCGATCCGGGAAAGGCGCTGCGGCGCCGCCGGGGGATGAGTCCGCGACCCATTAGCTAGACGGCGGGGTAAAGG
>F0K5CMN03CX3HL
AGAGTTTGATCCTGGCTCAGATTGAACGCTGGCGGCATGCCTAACACATGCAAGTCGAACGGCAACGCGGGGGCAACCCTGGCGACGAGTGGCGGACGGGTGAGTAATACGTAGGAATCTGCCCATTTGTGGGGGATAACCCGGCGAAAGCCGGGCTAATACCGCATACGCTCTACGGAGGAAAGCGGGGGATCGTAAGACCTCGCGCTAATGGATGAGCCTACGTCGGATTAGCTAGTTGGTAGGGTAACGGCCTACCAAGGCGACGATCCGTAG
>F0K5CMN03C5WKW
AGAGTTTGATCCTGGCTCAGGATGAACGCTAGCGACAGGCCTAACACATGCAAGTCGAACGGGATTTATCCTTCGGGGTAATGAGAGTGGCGCACGGGTGAGTAACGCGTATGCAACCTACCTGTAACTGGGGAATAGCTCCCTGAAAGGGGAATTAACACCGCATAAGACCACACTTTCGCATGGAAGAGTGGTAAAATATTTATAGGTTACAGATGGGCATGCGTGACATTAGTTTGTTGGTGAGGTAACGGCTCACCAAG
>F0K5CMN03C7VX0
AGAGTTTGATCCTGGCTCAGGATGAACGCTAGCGGTGCGCCTAACACATGCAAGTCGAGCGATATAGCGGCGAACGGGTGAGTAACACGTTGGAACCTGCCTCGAACTCAGGGATAGCCATCCGAAAGGATGATTAATACCGGATAGTCCCGAAAGGGTAAAGATTTTTCGGTTCGAGAGGGGCCTGCGGCCTATCAGCTAGTTGGTAAGGTAATGGCTTACCAAGGCTATGACGGGTAACTGGTGTGAGAGCATGACCAGT
>F0K5CMN03C85RM
AGAGTTTGATCCTGGCTCAGGATGAACGCTAGCGGCAGGCCTAACACATGCAAGTCGAGGGGTAACAGGAGTAGCAATACTTGCTGACGACCGGCGCACGGGTGAGTAACGCGTATGCAACCTACCCTTAACTGGGGAATAGCCCGAAGAAATTCGGATTAATGCCCCATAATACTGTATTGAAGCATTTCAGTGCATTTAAAACTCCGGTGGTTAAGGATGGGCATGCATGACATTAGCTAGTTGGTGAGGTAACGG
>F0K5CMN03C6GHW
AGAGTTTGATCCTGGCTCAGGATAAACGCTGGCGGCATGCCTAATACATGCAAGTCGAACGGATCAGCTTAGGCTGGTTAGTGGCGAACGGGTGAGTAACACGTAAGTAACCCAACCTTCAGACGAGGATAACTGCTGGAAACGGTAGCTAATACTGGATAGGATTATCGATAGGATGATTGATAATTTAAAGGCGCTTTCGGGCGGTACTGGAGGAGGGGCTTGCGGCGCATTAGATAGTTGGTGAGGTAACGGCCCACCAAGTCG
>F0K5CMN03C0WG2
AGAGTTTGATCCTGGCTCAGAACGAACGCTGGCGGCGTGCTTAACACATGCAAGTCGCGGGAGGACTGAGGTGCTTGCACTTCAGAGCCGACCGGCGGACGGGTGCGTAACACGTAAGCAATCTGCCCCTGTGCGGGGGACAACCCGGGGAAACCCGGGCTAATACCGCATGCACCGGACGGGTCACCTGGCCCATTCGGAAAAGATGGCCTCTTCATGAAAGCCATCGCGCAGGGAGGAGCTTGCGGGCT
>F0K5CMN03CX20W
AGAGTTTGATCCTGGCTCAGGATGAACGCTGGCGGCGTGCCTAACACATGCAAGTCGAGCGGAGATTACGAGGAGTACTTGTACAAATTGTAATCTTAGCGGCGGACGGGTGAGTAACACGTGAGGAACCTGCCCTTGAGTGGGGAATAACACCGAGAAATGGGTGCTAATACCGCATAATGTCTTGGAAGCGCATGCTTTCGGGACCAAAGGATTTATTCGCTTAAGGATGGACTCGCGTCCGATTAGGTAGTTGGTGAGGTAACCGG
>F0K5CMN03C5Y5G
AGAGTTTGATCCTGGCTCAGAACGAACGCTGGCGGCGCGTCTTAAGCATGCAAGTCGGACGGCAAGGGGAGCTTGCTCCCCCTAGAGTGGCGGACTGGTGAGTAACGCGTGGGTGACCTACCCTTGAGATGGGGATAGCCATTAGAAATAGTGGATAATACCGAATACGCTCATGACCCTGTGGGGATATGAGGAAATCAGGCTACGGCCTGGCTCGAGGATGGGCCCGCGTCCCATTAGCTAGTTGGTGAGGTAACGG
>F0K5CMN03C0ODP
AGAGTTTGATCCTGGCTCAGGATGAACGCTAGCGACAGGCCTAACACATGCAAGTCGAGGGGTATAGTAGCAATACTAGAGACCGGCGCACGGGTGCGTAACGCGTATGTAACCTGCCTCACACTGGGGGATAGCCTTCCGAAAGGGAGATTAATACCGCATAATAATATTGTCCTGCCTGGGATGGTATTTAAAGCTTCGGTGGTGTGAGATGGACATGCGTATGATTAGCTAGTTGGCGGGGTAACGGCCCACCAAGG
>F0K5CMN03C0QDT
AGAGTTTGATCCTGGCTCAGGATGAACGCTGGCGGCGTGCCTAACACATGCAAGTCGAGCGATAAACAGTGGATGGAATTCTTCGGAAGGAAAGAAACTGTTGAAAGCGGCGGACGGGTGAGTAACGCGTGGGCAACCTGCCCTATACAGGGGGATAGCCACTGGAAACGGTGATTAATACCCCATGACACCTTAACCTCGCATGAGGAGAGGGTCAAAGATTATATCGGTATAGGATGGGCCCGCGTCTGATTAGCTAGTTGG
>F0K5CMN03C9H85
AGAGTTTGATCCTGGCTCAGGACGAACGCTGGCGGCGTGCCTAACACATGCAAGTCGAGCGGAGATTTAAGTTTACTTAGATCTTAGCGGCGGACGGGTGAGTAACGCGTGCGTAACCTGCCTTATACAGAGGGATAGCCTTGGGAAACCGGGATTAATACCTCATGACATAGTGCGGTCGCATGATGGTGCTATCAAAATGAATGTGGTATAAGATGGACTCGCGTCTGATTAGTTAGTTGGCGGGGTAACGGCCC
>F0K5CMN03C5XB6
AGAGTTTGATCCTGGCTCAGGATGAACGCTAGCGGCAGGCTTAACACATGCAAGTCGAGGGGCAGCACGTCTTCGGATGGTGGCGACCGGCGCACGGGTGCGTAACGCGTATACAATCTACCTTTTACAGGGGCATAGCCCGGGGAAACCCGGATTAATATCCCATGGTATCATTTAGCGGCATCACTTGAATGATTAAAGCTTCGGCGGTAGAAGATGAGTATGCGTCCTATTAGTTAGTTGGTAAGGTAACGGCTTACCAAGG
>F0K5CMN03C8EYG
AGAGTTTGATCCTGGCTCAGATTGAACGCTGGCGGCGTGCTTAACACATGCAAGTCGATCGGTAACAGGTGTAGCAATACATGCTGACGAGAGGCGGACGGGTGAGGAATGTTTGGGAATCTGCCCATCAGCGGGGGACAACCCGGGGAAACTCGGGCTAATACCGCATACGCTCCACGGAGGAAAGCCGGGGACCGCAAGGCCTGGCACTGATGGATGAGCCCAAATCGGATTAGCTAGTTGGCGGGGTAACGGCCCACCAAGG
>F0K5CMN03C73YI
AGAGTTTGATCCTGGCTCAGGATGAACGCTAGCGGCAGGCCTAACACATGCAAGTCGAACGGTAGCACAGGAGAGCTTGCTCTCTGGGTGACGAGTGGCGGACGGGTGAGTAATGCATGGGGAGCTGCCCAATCGAGGGGGATACCAGCTGGAAACGGCTGCTAATACCGCATACGCCCTGAGGGGGAAAGGTGGGGACCTTCGGGCCTACCGCGATTGGATGCACCCATGTGGGATTAGCTAGTTGGTGAAGG
>F0K5CMN03C14J4
AGAGTTTGATCCTGGCTCAGAATCAACGCTGGCGGCGTGCCTAACACATGCAAGTCGAACGAGAAAGTGGGGCTTGCTCCACGAGTAAAGTGGCAAACGGGTGAGTAACACGTGAACAACCTACCCTCGAGTGGGGAATAACACCGCGAAAGCGGTGCTAATACCGCATAACATCCCGGGGTCGCATGGTCCTGGGATCAAAAGCGCAAGTTGCTTGAGGAGGGGTTCACGGCTGATTAGCTAGTTGGTGAGGTAACGGCCCACCAAGG
>F0K5CMN03C4CQT
AGAGTTTGATCCTGGCTCAGGACGAACGCTGGCGGCGTGCTTAACACATGCAAGTCAAGGGGGCCCGCAAGGGCAACCGGCGAACGGGTGCGTAACACGTGAGCAAGTTTCCTATTAGTGGGGGATAGCCGGCCCAACGGCCGGGTAATACCGCATATCTCGATCGGGTGGCATCGCCTGATCGGGAAACCTCCGGGGCTAATAGGGCGGCTCGCGGCCGTACTCAGCTAGTTGGTTGGAGGGTAAAGTTAGGCGTCCACCCAAACGGACGTATTGACGGGTAGG
>F0K5CMN03C74Q2
AGAGTTTGATCCTGGCTCAGGATAAACGCTAGCGGTGCGCCTAACACATGCAAGTCGAGCGATATAGCGGCGAACGGGTGAGTAACACGTTGGAACCTGCCTCGAACTCAGGGATAGCCATCCGAAAGGATGATTAATACCGGATAGTCCCGAAAGGGTAAAGATTTTTCGGTTCGAGAGGGGCCTGCGGCCTATCAGCTAGTTGGTAAGGTAATGGCTTACCAAGGCTATGACGGGTAACTGGTGTGAGAGCATGACCAGTC
>F0K5CMN03CX384
AGAGTTTGATCCTGGCTCAGGATGAACGCTAGCGGCAGGCCTAACACATGCAAGTCGAGGGGTAAGGTTCAGCTTGCTGAACACACGACCGGCGCACGGGTGAGTAACGCGTTTGTAATCTACCTCTAACTGGGGCATAGCCCGAAGAAATTCGGATTAATACCCCATAACATCATAGAAGGGCATCCTTTAGTGATTAAAGCTCCGGCGGTTAGAGATGAGCATGCGTGTCATTAGCTTGTTGGTGAGGTAACGG
>F0K5CMN03C29NZ
AGAGTTTGATCCTGGCTCAGGACGAACGCTGGCGGCGTGCCTAACACATGCAAGTCGAACGGCAGCATAGTCTAGCTTGCTAGACTGATGGCGAGTGGCGAACGGGTGAGTAACGCGTAGGAATATGCCTTAAAGTGAGGGATAACCTGAGGAAACTCAGGCTAATACCTCATATTATCTTCGGATGAAAGCTGGGGACCTTCGGGCCTGGCGCTTTAAGATTAGCCTGCGTCCGATTAGCTAGTTGGTGGGGTAAAGG
>F0K5CMN03C54K5
AGAGTTTGATCCTGGCTCAGATTGAACGCTGGCGGCATGCCTAACACATGCAAGTCGAACGGTAACGCGGGGCAACCCTGGCGACGAGTGGCGGACGGGTGAGTAATACGTAGGAATCTGCCCATTTGTGGGGGATAACCCGGCGAAAGCCGGGCTAATACCGCATACGCTCTACGGAGGAAAGCCGGGGACCGCAAGGCCTGGCACTGACGGATGAGCCCAAGCCGGATTAGCTAGTTGGCGGGGTAACGGCCCACCAAGGCGACGATCCGTAG
>F0K5CMN03C4OQF
AGAGTTTGATCCTGGCTCAGGATGAACGCTAGCGGCAGGCTTAACACATGTAAGTCGAACGGGATTGAGAGCTTGCTCTCATGAGAGTGGCGCACGGGTGAGTAACGCGTATGCAACCTACCTCTGACTGGGGGATAGCCCGGAGAAATTCGGATTAATACCCCATACGATTCCGGAGTCGCATGATTTTGGGATAAAAGCTCAGGTGGTCAGGGATGGGCATGCGTGACATTAGCTAGTTGGTGAAGG
>F0K5CMN03C04JM
AGAGTTTGATCCTGGCTCAGGACGAACGCTGGCGGCGTGCTTAACACATGCAAGTCTAGGGGGCCCGCAAGGGTCACCGGCGAACGGGTGCGTAACACGTGAGCGACCTACCCTGGAATGGGGGATAGCCGGCCCAACGGCCGGGTAATACCGCATACGCTCTTCGAGCTGCATGGCTTGGAGAGGAAACCTTTAGGGTTCTTGGAGGGGCTCGCGGCCTATCAGCTAGTTGGTGAGGTAATGGCTCACCAAGGCAATGACGGGTAG
>F0K5CMN03C1J4F
AGAGTTTGATCCTGGCTCAGGATGAACGCTGGCGGCGTGCTTAACACATGCAAGTCGAGCGGAGTTTTGTTGTAGCTTGCTACAATGATTCTTAGCGGCGGACGGGTGAGTAACGCGTGGGTAACCTGCCTTATACTGGGGGATAACGTATTGAAAAGTACGCTAATACCGCATAAGCGCACAGATCCGCATGGATCGGTGTGAAAAACTCCGGTGGTATAAGATGGACCCGCGTCTGATTAGCTAGTTGGTGGGGTAATGG
>F0K5CMN03C75AZ
AGAGTTTGATCCTGGCTCAGGATGAACGCTAGCGGGAGGCTTAACACATGCAAGTCGAGCGGTATAAACCTTTCGGGGTTTAGAGAGCGGCGCACGGGTGAGTAACGCGTATGCAACCTACCTTTTACCGGGGAATAGCCCGGAGAAATTTGGATTAATGCCCCATGGTTCCTTAAGTCTGCATGGATGTAAGGATAAAGTTGAGGCGGTAAAAGATGGGCATGCGTGACATTAGCTAGTTGGGGGGTAACGGCCCACCAAGGCTACGATGTCTAGGGGTT
>F0K5CMN03C1IDQ
AGAGTTTGATCCTGGCTCAGGATGAACGCTAGCGACAGGCCTAACACATGCAAGTCGAACGGGATTTATCCTTCGGGGTAATGAGAGTGGCGCACGGGTGAGTAACGCGTATGCAACCTACCTGTAACTGGGGAATAGCTCCCTGAAAGGGGAATTAACACCGCATAAGACCACACTTTCGCATGGAAGAGTGGTAAGATATTTATAGGTTACAGATGGGCATGCGTGACATTAGTTTGTTGGTGAGGTAACGGCTCACCAAG
>F0K5CMN03C0EW8
AGAGTTTGATCCTGGCTCAGAATGAACGCTGGCGGCGTGGATTAGGCATGCAAGTCGAGCGAGAAAGCCACCTTCGGGTGGTGAGTACAGCGGCGAACTGGTGAGTAACAGGTGGGTAATGTGCCCTGAAGTTCGGAATAACACAAGGAAACTTATGCTAATACCGGATGTGGTCATCAGGACCTTGGTTTTGATGGTTAAAGACTTCGGTCGCTTCGGGATCAGCCCGTCCCCGATTAGCTTGTTGGTGAGGTAATGGCTC
>F0K5CMN03C3IQ9
AGAGTTTGATCCTGGCTCAGGATGAACGCTAGCGGCAGGCCTAACACATGCAAGTCGAGGGGCAGCACGTCTTCGGATGGTGGCGACCGGCGCACGGGTGCGTAACGCGTATGCAACCTACCTTTAACTGGAGCATAGCCCCGAGAAATCGGGATTAATACTCCATTAACAACAAGAAGTGGCATCACTTTTTATTTAAAGCTTTGGCGGTTAAAGATGGGCATGCGTGACATTAGTTTGTTGGTGAGGTAACGGCTCACCAAG
>F0K5CMN03C7B4B
AGAGTTTGATCCTGGCTCAGGATGAACGCTGGCGGCGTGCCTAATACATGCAAGTCGAACGCACCATTTCGGTGGTGAGTGGCGAACGGGTGAGTAACACGTAGATAACCTGCCCTTAAGACGAGGATAACCATTGGAAACGATGGCTAAGACTGGATAGGAATATTAGAGGCATCTCTGATATTTTAAAAGACCTAGCAATAGGTATGCTTAAGGAGGGGTCTGCGGCGCATTAGTTAGTTGGTGGGGTGATGGCCT
>F0K5CMN03C8K7U
AGAGTTTGATCCTGGCTCAGGATGAACGCTAGCGGCAGGCCTAACACATGCAAGTCGAGGGGTAACAGGAGTAGCAATACTTGCTGACGACCGGCGCACGGGTGAGTAACGCGTATGCAACCTACCCTTAACTGGGGAATAGCCCGAAGAAATTCGGATTAATGCCCCATAATACTGTATTGAAGCATTTCAGTGCATTTAAAACTCCGGTGGTTAAGGATGGGCATGCGTGACATTAGCTAGTTGGTGAGGTAACGGCT
>F0K5CMN03CW3VY
AGAGTTTGATCCTGGCTCAGGATGAACGCTAGCGGGAGGCTTAACACATGCAAGTCGAGGGGCAGCACGGGTAGCAATACCTGGTGGCGACCGGCAGACGGGTGAGTAACGCGTATGTAACCTACCCTGTACAGGGGGATAACCCGGAGAAATTCGGACTAATATCCCATAGAAATATTGGAAGGCATCTTTTGATATTTAAAGTTCCGGCGGTACGGGATGGGCATGCGTAACATTAGCTAGTTGGTAAGGTAACGGCTTACCAAGGCTTTGATGTTTAGGGG
>F0K5CMN03C9IHY
AGAGTTTGATCCTGGCTCAGGACGAACGCTGGCGGCGTGCCTAACACATGCAAGTCAAAGGAAAGCGACTTCGGTCGTAAGTACTTGGCGCAAGGGTGAGTAAGGTATAGGTAATCTGCCCTTTGGACTGGGATAACTCCGAGAAATCGGTGACAATACCAGATGATGCAGCGGGACCGCATGGTCATGTTGTTAAAGATTTATCGCCAAAGGATGAGCCTATATTCCATCAGGTAGTTGGTAGGGTAACGGCCTACCAAG
>F0K5CMN03C4H8M
AGAGTTTGATCCTGGCTCAGAACGAACGCTGGCGGCGCGTCTTAAGCATGCAAGTCGGACGGCAAGGGGAGCTTGCTCCCCCTAGAGTGGCGGACTGGTGAGTAACGCGTGGGTGACCTACCCTCGAGATGGGGATAGCCACTAGAAATAGTGGATAATACCGAATACGCTCATGACCCTTTGGGGATATGAGGAAATCAGGCTACGGCCTGGCTCGAGGATGGGCCCGCGTCCCATTAGCTAGTTGGTGAGGTAACGGCCC
>F0K5CMN03C5EOH
AGAGTTTGATCCTGGCTCAGGACGAACGCTGGCGGCGTGCCTAACACATGCAAGTCGAGCGGAGATTTAAGTTTACTTAGATCTTAGCGGCGGACGGGTGAGTAACGCGTGAGTAACCTGCCTTATACAGAGGGATAGCCTTGGGAAACCGGGATTAATACCTCATGACATAGTGCGATCGCATGATGGTGCTATCAAAATGAACGTGGTATAAGATGGACTCGCGTCTGATTAGTTAGTTGGCGGGGTAACGGCCC
>F0K5CMN03C9VSY
AGAGTTTGATCCTGGCTCAGGACGAACGCTGGCGGCGTGCTTAACACATGCAAGTCGAACGGTCTGGCATTGAAAGCTTGCTGGATATGCCAGATAGTGGCGGACGGGTGAGTAACGCGTGAATACCTGTCCATCGGAGGGGGACAACGGCTGGAAACGGCCGCTAATACCGCGTAAGCCGAGAGGTGAAAGGTTCTCTTCGGGGAGCCGCCGATGGGGTGGTTCGCGTCCTATCAGCTAGTTGGTGGGGTAAGGGCCTACCAAGGCGAAGG
>F0K5CMN03C6FLO
AGAGTTTGATCCTGGCTCAGGATGAACGTTGGCGGCGTGCCTAATACATGCAAGTCGAACGAAGAAATTGGAGTAGCAATACCCTGATTTTCTTAGTGGCGCACGGGTGAGTAACGCGTATGCAACCTGCCCTTGACAGGGGGATAGCCCGGAGAAATCCGGATTAATACCCCATGGTATTTAAGTTCCGCATGGGATTTAAATTAAAGATTTATCGGTCAGGGATGGGCATGCGTGACATTAGCTAGTTGGCGGGGTAACGGCCCACCAAGG
>F0K5CMN03C8VD2
AGAGTTTGATCCTGGCTCAGGATGAACGCTAGCGGCAGGCTTAACACATGCAAGTCGAGGGGTAACAGGTGTAGCAATACATGCTGACGACCGGCGCACGGGTGAGTAACGCGTATGCAACCTACCTTTAACAGGGGGATAGCTCCCTGAAAGGGGAATTAAAACCGCATAAGACCACACTATCGCATGGTAGAGAGGTAAAATATTTATAGGTTACAGATGGGCATGCGTGACATTAGCCAGTTGGTGAGGTAACGG
>F0K5CMN03C6VG6
AGAGTTTGATCCTGGCTCAGGATGAACGCTGGCGGCGTGCCTAATACATGCAAGTCGAACGAGAAGGGGGAAGTCTTCGGACGGAACCTGGAGAGTGGCGCACGGGTGAGTAACACGTAGATGACCTGCCCCGGAGAGGGGGATAACCGTTGGAAACGACAGCTAATACCCCATGAGCTCACGGTGATTAGAAAACTGTGAGAAAAGGTTCCGGCGCTCCGGGAGGGGTCTGCGGCCCATCAGCTGGTTGGTAGGGTAATGGCCTACCAAGGCGAAGG
>F0K5CMN03C1U9Z
AGAGTTTGATCCTGGCTCAGAACGAACGCTGGCGGCGCGTTTTAAGCATGCAAGTCGAACGATAGACAGGCTTCGGCCTGTTGAGAGTGGCGAACGGGTGAGTAACACGTAGGTGATCTGCCCTTGAGTTGGGGATAGCCCATGGAAACATGGAGTAATACCGAATACGATCCGGACCCTGTGGGGACTGGAGGAAAAGCGCTTCGGCGCTGCTCGAGGATGAGCCTGCGGCTGATTAGCTAGTTGGTGGGGTAAGA
>F0K5CMN03C5D5G
AGAGTTTGATCCTGGCTCAGGATGAACGCTGGCGGCGTGCTTAACACATGCAAGTCGAACGAGGTCCAACCTCCGGGTGAAGACCGAGTGGCGAACGGGTGAGTAACACGTGGGGAACCTGCCCTTCTCTCTGGGATAACGTCGAGAAATCGGTGCTAATACCGGATACTCCTTGCGGACCGCATGGTCTGCTCGGGAAAGCTCCGGCGGAGAGGGATGGCCCCGCGGCCCATTAGCTAGTTGGTGAGGTAATGGCCCACCAAGGCGACGA
>F0K5CMN03C94KY
AGAGTTTGATCCTGGCTCAGAGTGAACGCTGGCGGCGTGCCTAACACATGCAAGTCGAACGCGAAAGTCCCGCAAGGGATAAGTAGAGTGGCAGACGGGTGAGTAATGCATAGGTAATCTACCCTTGAGTGGGGGATAACTCCGGGAAACCGGTGCTAATCCCGCATAACGTCCTGATGCATAAGTATCTGGACCAAAGGGGGGGATCCTTCGGGACCTCTTGCTTGAGGATGAGCCTATGTCCTATTAGCTAGTTGGTGGGGTAA
>F0K5CMN03C9DBX
AGAGTTTGATCCTGGCTCAGGATAAACGCTGGCGGTGTGCTTTATGCATGCAAGTCGAACGAACTATTTCGGTAGTTAGTGGCGAACGGGTGAGTAACACGTAAGCAACCTGTCCTCAAGTGGGGAATAACTCTGAGAAATCGGAGCTAATACCGCATGTGAATCATCATCGCAAGGAGATGATTTAAAGCCTTCGGGCGCTTAAGGAGGGGCTTGCGCACGATTAGCTTGTTGGTGGGGTAACGGCCTACCAAGGCAACGA
>F0K5CMN03C0DOG
AGAGTTTGATCCTGGCTCAGGACGAACGCTGGCGGCGTGCTTAACACATGCAAGTCAAGGCAGAAAATACTTTCGGGTATGAGTAAACTGGCGAACGGGTGAGTAACATGTAGGTAATTTACCTTTGAATGGGGGATAGCCACGGGAAACTGTGATTAATACCGCATAAAGTCCGATTACGATGGTATTCAGATGAAAGTTGGGGACTTTCGGGCCCAACGTTTGAAGATAAGCCTGCATCTGATTAGTTAGTTGGTAGGGTAATGGCCTACCAAGACCG
>F0K5CMN03C42TH
AGAGTTTGATCCTGGCTCAGGGTTAACGCTGGCGGCGTGCCTTACACACGCAAGTCGAACGGGGTATCAGGAATACTTCGGTAGGAAAGATACTTAGTGGCGAACGGGTGAGTAACACGTGGAAACCTATCCAACGGCGGGGACAACAGCTGGAAACGGCTGCTAATACCGCATACGGTCCGAAAGGAAGAAAGGCCCTACGGGGTCACCGATGGAGGGGTCCGCGGCCCATCAGGTAGTTGGTGAGGGTAAAGGCCCACCAAGCCTACGACGGGTATCTGACGTGAGAG
>F0K5CMN03C0DCX
AGAGTTTGATCCTGGCTCAGATTGAACGCTGGCGGCGTGGATAAGGCATGCAAGTCGAACGCGAAAGTCCCCTTCGGGGGATGAGTAGAGTGGCAAACGGGTGAGTAACACGTGAGCAACCAACCCTCTGGTGGGGGACAACTTCGGGAAACCGGAGCTAATACCGCATAAGTTGAAGGAGTCGCATGGCTCCTTCAGGAAAGCGGGGGACCCTTCGGGGCCTCGCGCCGGAGGACGGGCTCGCGGTCGATTAGCTAGTTGGCGGGGTAACGGCCCACCAAGGCT
>F0K5CMN03C5TNE
AGAGTTTGATCCTGGCTCAGGATGAACGCTAGCGGCAGGCTTAACACATGCAAGTCGAGGGGTAACAGGGTGCTTGCACCGCTGACGACCGGCGCACGGGTGCGTAACGCGTATACAATCTACCTTTTACAGGGGCATAGCCCGGGGAAACCCGGATTAATATCCCATGGTATCATTTAGTGGCATCACTTGAATGATTAAAGCTTCGACGGTAAAAGATGAGTATGCGTCCTATTAGTTAGTTGGTAAGGTAACGGCTTACCAAGGCAG
>F0K5CMN03CW4TU
AGAGTTTGATCCTGGCTCAGAACGAACGCTGACGGTATGCCTCATACATGCAAGTCGAGCGGGCACAGCAATGTGTCAGCGGCGAACGGGTGAGTAACGCGTGAACAATCTGCCTCTGAATTTGGGATAACGGTTCCAACGAGCCGCTAATACCGGATAGGTTATTCTGGCCGCATGGTCGGATTAAGAAAGTCGCAATTGCGACGTTCAGAGATGAGTTCGCGTCCCATTAGCTAGTTGGCGGGGTAACGG
>F0K5CMN03C20F1
AGAGTTTGATCCTGGCTCAGGATGAACGCTAGCGGCAGGCCTAACACATGCAAGTCGAGGGGCAGCACGTCTTCGGATGGTGGCGACCGGCGCACGGGTGCGTAACGCGTATGCAACCTACCTTTAACTGGAGCATAGCCCCGAGAAATCGGGATTAATACTCCATAACAACAAGAAGTGGCATCACTTTTTATTTAAAGCTTTGGCGGTTAAAGATGGGCATGCGTGACATTAGTTTGTTGGTGAGGTAACGGCTCACCAAG
>F0K5CMN03C4ON4
AGAGTTTGATCCTGGCTCAGGATGAACGCTGGCGGCGTGCCTAACACATGCAAGTCGAACGAGAAATCGGGCACTCAGGCAACTGAGTGCCGGAGAGTAAAGTGGCGCACGGGTGAGTAACACGTGGGTAACCTACCCCAGAATCTGGGATAACTTCGCGAAAGCGTTGCTAATACCGGATATTGTCCTAAGGGTTGTGACCTTTGGGATTAAAGGCAACCTCTTCATGAAAGTTGCCGTTCAGGGATGGGCCCGCGTACCACTAGCTTGG
>F0K5CMN03C5WTE
AGAGTTTGATCCTGGCTCAGGATGAACGCTAGCGGCAGGCTTAACACATGCAAGTCGAGGGGCAGCACGTCTTCGGATGGTGGCGACCGGCGCACGGGTGCGTAACGCGTATACAATCTACCTTTTACAGGGGCATAGCCCGGGGAAACCCGGATTAATATCCCATGGTATGTAGAGATGGCATCATCTCTTCATTAAAGTTTCGGCGGTAAAAGATGAGTATGCGTTCTATTAGCTAGATGGTAAGGTAACGGCTTACCA
>F0K5CMN03C06OE
AGAGTTTGATCCTGGCTCAGAACGAACGCTGGCGGCGCGTTTTAAACATGCAAGTCGAACGAGAACCTCTGTGCTTGCACTGAGGGGACAGTGGCGAACGGGTGAGTAACACGTGAGTAATCTTCCTTCGAGTTCGGGACAACCATCCGAAAGGGTGGCTAATACCGGATAACATGGTAACATCAAAGGTGGGGATCGTAAGACCTGCCGCTTGAAGATGAGCTCGCGGCCCATTAGCTAGTTGGTGGGGTAAAGGCCTACCAAGGCGACGA
>F0K5CMN03CW96R
AGAGTTTGATCCTGGCTCAGAACGAACGTTAGCGGCGCGCCTAACACATGCAAGTCGCACGAGAAAGGGCTTCGGCCCCGGTAAAGTGGCGCACGGGTGAGTAACACGTAGGTCATCTACCCTCGAGTGGGGGACAACCCTCCGAAAGGAGGGCTAATACCGCATGATGCCAGCAATGGCCAAAGCGGGCCTCTCCATGGAAGCTCGCGCTTGAGGATGAGCCTGCGGCCCATCAGCTAGTTGGCGGGGTAACGGCCCACCAAGG
>F0K5CMN03C87EK
AGAGTTTGATCCTGGCTCAGGATGAACGCTAGCGACAGGCCTAACACATGCAAGTCGAGGGGTATGGTAGCAATACCAGAGACCGGCGCACGGGTGAGTAACGCGTATGCAACCTACCTGTTACAGGGGGATAGCTTCCGGAAACGGAAATTAAGACCGCATAACACATCGGTACCGCATGGTATTGATGTTAAATATTTATAGGTAACAGATGGGCATGCGTGGCATTAGGTAGTTGGCGGGGTAACGGCCCACCAAGCCTTCGA
>F0K5CMN03C2FX2
AGAGTTTGATCCTGGCTCAGGACGAACGCTGGCGGCGTGCTTAACACATGCAAGTGGGGCGACGAACCGGGCTTCGGCCCGGGGCAAAGCCGCGAACGGGTGAGTAACACGTGGATAACCTGCCCCGAAGACCGGGACAACCCGGGGAAACCCGGGCTAATACCGGATGTGGTCACCGCCCATAAGGACGGTGAGCAAAGGAAGCTTCGGCCTCCGCTTCGGGAGGGGTCCGCGGCCCATTAGCTTGTTGGTGAGGTAACGGCTCACCAAGGCAACGATGGGTAGCTGGT
>F0K5CMN03C4B53
AGAGTTTGATCCTGGCTCAGAATGAACGCTGGCGGCGTGCTTTACACATGCAAGTCGAGCGAGGCCAGGGGGCAACTCCTGAGTCGAGCGGCGAACGGGTGAGTAACGCGTGGATGACCTGCCCTTTAGTGTGGAATAACCCGGGGAAACTCGGGCTAATACCGCATAAGACCGAGAGGTGAAAGGGGCCCGCAAGGGTCTCGCTGAAGGAGGGGTCCGCGTCCGATTAGCTAGTTGGTAGGGTAATGGCTCACCAAGGCTCCGATCGGTATCCGG
>F0K5CMN03C4XVA
AGAGTTTGATCCTGGCTCAGAACGAACGCTGGCGGCGTGCCTAACACATGCAAGTCGAACGAGAAAGGGACTTCGGTCCTGAGTAGAGTGGCGCACGGGTGAGTAACACGTGGATAATCTGCCTGATAATCCGGGATAACCTCTCGAAAGAGGAGCTAATACCGGATAAGCCCACAGCCTCCTCGGAGGCAGCGGGAAAAGATGGCCTCTTCATGAAAGCTATTGTTATCAGATGAGTCCGCGGTCCATTAG
>F0K5CMN03C594B
AGAGTTTGATCCTGGCTCAGGATGAACGCTAGCGGCAGGCCTAACACATGCAAGTCGAGGGGCAGCATTTGTAGCAATACAAGATGGCGACCGGCGCACGGGTGAGTAACGCGTATGCAACCTACCCATAACAGGGGGATAGCTCCCGGAAACGGAAATTAATACCCCATAGTATCCAAAGAGCGCATGCTTTTAGGATTAAAACTCAGGTGGTTATGGATGGGCATGCGTGCCATTAGCTAGTTGGCGGGGTAACAG
>F0K5CMN03C5VCI
AGAGTTTGATCCTGGCTCAGAACGAACGCTGGCGGCGCGTCTTAAGCATGCAAGTCGAACGGCAAGTCAGATGCTTGCATCTGGCCTAGAGTGGCGGACTGGTGAGTAACACGTGGGTGACCTACCCTTGAGATGGGGATAGCCATTAGAAATAGTGGATAATACCGAATACGCTCTACGGACTCTGATTTGTAGAGGAAACAGGCTACGGCCTGGCTCGAGGATGGGCCCGCGTCCCATTAGCTAGTTGG
>F0K5CMN03CX6LW
AGAGTTTGATCCTGGCTCAGGATGAACGCTGGCGGCGTGCCTAATACATGCAAGTCGTACGGAAAGGCCCTTCGGGGTACTCGAGTGGCGGACGGCTGAGTAACGCGTGGGAACGTACCCCAAAGTGAGGAATAAGCACCAGAAATGGTGTCTAATACCGCATGTGGTCTTCGGATTAAAGCTTTCGAGCGCTTTGGGAACGGCCTGCGTATGATTAGCTAGTTGGTGAGGTAACGGCTCACCAAGGCGACGATCATTAGCTGGT
>F0K5CMN03C2WKI
AGAGTTTGATCCTGGCTCAGAACGAACGCTGGCGGCGCGTCTTAAGCATGCAAGTCGAGCGGTAAGTCGGGTGCTTGCACCCGGCCTAGAGCGGCGGACTGGTGAGTAACACGTGGGTGATCTACCCGTAGGTTGGGGATAGCCATTAGAAATAGTGGGTAATACCGAATGAGGTTGGAGGATTATGATTCTCCAAAGAAAGGAGCTACGGCTCCGCCTGAGGATGAGCCCGCGTCCCATTAGCTAGTTGGCAGGGTAAAGGCCT
>F0K5CMN03C50RX
AGAGTTTGATCCTGGCTCAGGATGAACGCTAGCGGCAGGCTTAACACATGCAAGTCGAGGGGTATATTTCTTCGGAGATAGAGACCGGCGCACGGGTGCGTAACGCGTATGCAATCTGCCTTTCACAGAGGGATAGCCCAGAGAAATTTGGATTAATACCTCATAGTATAGCAAAACCGCATGGTTTTACTATTAAAGTTCCAACGGTGAAAGATGAGCATGCGTCCCATTAGCTAGTTGGTAAGGTAACGGCTTACCAAGG
>F0K5CMN03CX6DH
AGAGTTTGATCCTGGCTCAGGATGAACGCTGGCGGCGTGCCTAATACATGCAAGTCGAACGGAGACATTAGCAATAATGTCTTAGTGGCGAACGGGTGAGTAACGCGTTGGTGACCTGCCCCGAAGAGGGGGATAACAGTCCGAAAGGATTGCTAATACCCCATGTGGTCGTTTAGATTAGAAGCTTTACGACTAAACGGATTTATTCGCTTCGGGAGGGGCCTGCGTCCCATCAGCTAGTTGGTAGGGTAATAGCCTACCAAGGCGATGACGGGG
>F0K5CMN03C1O5N
AGAGTTTGATCCTGGCTCAGAACGAACGCTGGCGGCGTGCTTAATACATGCAAGTCGAACGTGAAGCCCTGGCTTGCCAGGGTGGAAAGTGGCGAACGGGTGAGTAACACGTAAATAATCTACCTCTAAGTTTGGGATAACCTTGCCAACGCGGGGCTAATACCGGATGTGGTCACGAAAACGCATGTTTTTGTGATTAAAGATGCAAATCGCTTAGAGATGAGTTTGCGGCCCATTATGCTTGTTGGTAGGGTAACGGCCTACCAAGG
>F0K5CMN03C7CQH
AGAGTTTGATCCTGGCTCAGGATGAACGCTGGCGGCGTGCCTAATACATGCAAGTCGAACGGAGACATTAGCAATAATGTCTTAGTGGCGAACGGGTGAGTAACGCGTTGGTGACCTGCCCCAAAGAGGGGGATAACAGTCCGAAAGGATTGCTAATACCCCATATGGTCGTTTGGATTAGATGCCTTACGACTAAACGGATTTATTCGCTTCGGGAGGGGCCTGCGTCCCATCAGCTAGTTGGTAAGGTAACGGCTTACCAAGGCGATGACGGGG
>F0K5CMN03C7KPD
AGAGTTTGATCCTGGCTCAGGATGAACGCTAGCGACAGGCCTAACACATGCAAGTCGAGGGGTATAGTAGCAATACTAGAGACCGGCGCACGGGTGCGTAACGCGTATGTAACCTGCCTCACACTGGGGGATAGCCTTCCGAAAGGGAGATTAATACCGCATAATAATATTGTCCTGCCTGGGATGGTATTTAAAGCTTCGGTGGTGTGAGATGGACATGCGTATGATTAGCTAGTTGGCGGGGTAACGGCCCACCAAGG
>F0K5CMN03C05PC
AGAGTTTGATCCTGGCTCAGGACGAACGCTGGCGGCGTGCCTAACACATGCAAGTCAAGGAGAAAGACTGGTTTCGGCCGGTCAAGTAAACTGGCGGACGGGTGAGTAACGCGTAGGCGACCTGCCCTTGTGTTTGGAATAACCCCGAGAAATTGGGGCTAATACCGAATGACGCATTGAGTATGCATGTACTTGATGTTAAAGGTGCTGCAAGGTACCGCACAGGGATGGGCCTGCGTTCCATTAGTTAGATGGTAGGGTAACGGCCT
>F0K5CMN03C1FX2
AGAGTTTGATCCTGGCTCAGGATAAACGCTGGCGGCGTGCTTTATGCATGCAAGTCGAACGGTCTTGATTTATCAAGATAGTGGCAAACGGGTGAGTAACACGTAAGTAACTTGCCCTTGAGTAGGGGATAACATCGAGAAATCGGTGCTAATACCGTATGTGATGGCGGAGGTAATGCCCCGTCATTAAAGCCTTCGGGCGCTCGGGGAGAGGCTTGCGGCCGATTAGCTAGTTGGTAAGGTAACGGCCTACCAAGGCTATGATCGG
>F0K5CMN03C2UXF
AGAGTTTGATCCTGGCTCAGAACGAACGCTGGCGGCATGCCTAACACATGCAAGTCGAACGAGACCTTCGGGTCTAGTGGCGCACGGGTGCGTAACGCGTGGGAATCTGCCCTTGGGTTCGGGATAACAGTTGGAAACGACTGCTAATACCGGATGATGACTTCGGTCCAAAGATTTATCGCCCAGGGATGAGCCCGCGTCGGATTAGCTAGTTGGTAGGGTAAAAGCCTACCAAGGCGACGATCCGTAGCTGGTCTGAGAGG
>F0K5CMN03C8JUD
AGAGTTTGATCCTGGCTCAGGATTAACGCTAGCGGCAGGCCTAACACATGCAAGTCGAGGGGCAGCGGGAGTAGCAATACTTGCCGGCGACCGGCGCACGGGTGAGTAACGCGTATGTAATCTACCCTAAACTGGGGTATAGCTCAGAGAAATCTGAATTAATCCCCCATAACACTGCGAAAGGGCATCCTTTTGCATTTAAAGCTCAGGCGGTTTAGGATGAGCATGCGTGCCATTAGCTAGTTGGTGAGGT
>F0K5CMN03C7YAZ
AGAGTTTGATCCTGGCTCAGGATGAACGCTGGCGGCGTGCCTAATACATGCAAGTCGAACGCACTAGTTTACTAGTGAGTGGCGAACGGGTGAGTAACACGTAGGTAACCTGCCCTCAAGACGAGGATAACCGTTGGAAACGATGGCTAAGACTGGATAGGAACAGAAGAGGCATCTCTTGTGTTTTAAAAGACCTTAAGCAATAGGTATGCTTGAGGAGGGGCCTGCGGCGCATTAGTTAGTTGGCGGGGTGAAGGCCCACCAAGACG
>F0K5CMN03C2A25
AGAGTTTGATCCTGGCTCAGGACAAACGCTGGCGGCGTGCCTAACACATGCAAGTCGAGCGTGAAGGGAGCTTCGGCTCCTGGAAAGCGGCGAACGGGTGAGTAACACGTGGGCAACCTGCCTCAAGGACTGGGATAACTCCGGGAAACCGGGGCTAATACCGGGCGATGTCGATTCGCGCAAGCGGTTCGACCAAATGGTAGCTTCGGCCTCCGCCTTGAGATGGGCCCGCGTCCTATCAGCTTGTTGGTGAGGTAACGGCTCACCAAGG
>F0K5CMN03C8QTL
AGAGTTTGATCCTGGCTCAGGATGAACGCTGACAGAATGCTTAACACATGCAAGTCTACTTGAAGTAACTTCGGTTATGGATGGTGGCGGACGGGTGAGTAACGCGTAAATAACTTGCCCCCTAGTCTGGGACAACTGTTGGAAACGACAGCTAATACTAGATATTATGAGACCTTGGCATCAAGGACTTATGAAAGCTATATGCGCTAGGGGAGAGATTTGCGTCCTATTAGCTAGTTGGTGAGGTAATGG
>F0K5CMN03C565A
AGAGTTTGATCCTGGCTCAGGATGAACGCTAGCGACAGGCCTAACACATGCAAGTCGAGGGGCAGCACGTCTTCGGATGGTGGCGACCGGCGCACGGGTGAGTAACGCGTATGCAACCTACCTGTAACTGGGGAATAGCTCCCTGAAAGGGGAATTAACACCGCATAAGACCACACTTTCGCATGGAAGAGTGGTAAAATATTTATAGGTTACAGATGGGCATGCGTGACATTAGTTTGTTGGTGAGGTAACGGCTC
>F0K5CMN03C1JIS
AGAGTTTGATCCTGGCTCAGGATGAACGCTGGCGGCGTGCCTAATACATGCAAGTCGAACGCACCGGTTTACCGGTGAGTGGCGAACGGGTGAGTAACACGTAGGTAACCTGCCCTCAAGACGAGGATAACCGTTGGAAACGATGGCTAAGACTGGATAGGAACCGAGGAGGCATCTCTTGGTTTAAGGTACCGCAGGTAGCT
>F0K5CMN03C0JIN
AGAGTTTGATCCTGGCTCAGGATGAACGCTAGCGACAGGCCTAACACATGCAAGTCGAACGGGATTTATCCTTCGGGGTAATGAGAGTGGCGCACGGGTGAGTAACGCGTATGCAACCTACCTGTAACTGGGGAATAGCTCCCTGAAAGGGGAATTAACACCGCATAAGACCACACTTTCGCATGGAAGAGTGGTAAAATATTCATAGGTTACAGATGGGCATGCGTGACATTAGTTTGTTGGTGAGGTAACGGCGTCACCAACG
>F0K5CMN03C4RL5
AGAGTTTGATCCTGGCTCAGGATAAACGCTGGCGGCATGCCTAATACATGCAAGTCGAACGGATCAGCTTAGGCTGGTTAGTGGCGAACGGGTGAGTAACACGTAAGTAACCCAACCTTCAGACGAGGATAACTGCTGGAAACGGTAGCTAATACTGGATAGGATTATCGATAGGATGATTGATAATTTAAAGGCGCTTTCGGGCGGTACTGGAGGAGGGGCTTGCGGCGCATTAGATAGTTGGTGAGGTAACGGCCCACCAAGTCG
>F0K5CMN03C5H4E
AGAGTTTGATCCTGGCTCAGAACGAACGCTGGCGGCGTGCCTAACACATGCAAGTCGTACGAGAAATCCTGGGCAACTGGGAGAGTAAAGTGGCGCACGGGTGAGTAACGCGTGGGTAACCTACCCTTGAATTGGGGATAACTCTTCGAAAGGGGAGTTAATACCGAATAATATTCCAATTCCTATGGGAGTTGGGATCAAAGGTGGCCTCTGCATGCAAGCTATCGTTTAAGGATGGGCCCGCGTACCATTAGCTTGTTGGTAGGGTAATGGCCT
>F0K5CMN03C1H1M
AGAGTTTGATCCTGGCTCAGGATGAGCGCTGGCGGAGTGCCTAATACATGCAAGTCGAGCGGCAGCACGAGTAGTTTACTACTTGGTGGCGAGCGGCGGACGGCTGAGTAACGCGTGGGAACGTGCCCCAAAGTGAGGAATAACTGCCCGAAAGGGTAGCTAATGCCGCATATGATCTTCGGATTAAAGTATTTATTACGCTTTGGGAGCGGCCCGCGTCCGATTAGATAGTTGGTGAGGTAAAGGCTCACCAAGTCGACG
>F0K5CMN03C1CZ3
AGAGTTTGATCCTGGCTCAGAACGAACGCTGGCGGCGTGCCTAACACATGCAAGTCGAACGCGAAAGCCCTTTCGGGGGTGAGTAAAGTGGCGCACGGGTGAGTAACACGTGGATAATCTGCCTGATAATCTGGGATAACATCTCGAAAGAGATGCTAATACCGGATAAGCCCACAGTCTCCTCGGAGACAGCGGGAAAAGATGGCCTCTTCTTGAAAGCTATTGTTATCAGATGAGTCCGCGGTCCATTAG
>F0K5CMN03C1EUK
AGAGTTTGATCCTGGCTCAGGATGAACGCTAGCGGCGCGCCTAATGCATGTAAGTCGAGCGATGAGTTTCTTCGGAGACATCAGCGGCAGACGGGTGAGTAACACGTGGATGACCTGCCCTCAAGTCTGGGATAACGGGTGGAAACACGCGCTAATACCGGATAGACTGCTGGGGTCGCAACCAGCAGTAAAGCGGTAGTGCTTGAGGAGGGGTCCGCGGCCCATCAGCTAGTTGGTAGGGTAAAGGCCTACCAAGG
>F0K5CMN03C7LZI
AGAGTTTGATCCTGGCTCAGGATGAACGCTGGCGGCATGCCTAATACATGCAAGTCGAACGCACTAGTTTACTAGTGAGTGGCGAACGGGTGAGTAACACGTAGATAACCAACCCTAAAGACGAGGATAACCCGGGGAAACCTGGACTAATACTGGATAGGAGCTAATTTCACAAGAGATTAGTTTTAAAGGCGCATTAAAGCGCCGCTATAGGATGGGACTGCGTCGCATTAGCTAGTTGGTGGGGTAACGGCCTACCAAGGCAACG
>F0K5CMN03C4BV9
AGAGTTTGATCCTGGCTCAGAATCAACGCTGGCGGCGTGCCTAACACATGCAAGTCGAACGCGAAGGCCCCGCAAGGGGTTGGTAGCGTGGCAAACGGGTGAGTAACGCGTGGGTGACCTGCCTTCGAGTGGGGGATAACGTCTCGAAAGGGACGCTAATACCGCATGACATCCTGCTGTTGAAGCGGCGGTGATCAAAGCCGGGGATCGCAAGACCTGGCGCTCGGAGAGGGGCCCGCGTCCGATTAGCTAGTTGGTGGGGTAATGG
>F0K5CMN03C6GLP
AGAGTTTGATCCTGGCTCAGAATCAACGCTGGCGGCGTGCCTAACACATGCAAGTCGAACGAGAAAGTGGGGCTTGCTCCACGAGTAAAGTGGCAAACGGGTGAGTAACACGTGAACAACCTACCCTCGAGTGGGGAATAACACCGCGAAAGCGGTGCTAATACCGCATAACATCCCGGGGTCGCATGGTCCTGGGATCAAAAGCGCAAGTTGCTTGAGGAGGGGTTCACGGCTGATTAGCTAGTTGGTGAGGTAACGGCCCACCAAGG
>F0K5CMN03C3PNP
AGAGTTTGATCCTGGCTCAGAACGAACGTTAGCGGCGTGCTTAACACATGCAAGTCGAGCGAGAAAGTATCTTCGGATATGAGTAGAGTGGCGCACGGGTGAGTAACACGTGGGTAACCTGCCCTTTGGAGGGGGACAACATCTGGAAACGGATGCTAATACCGCATAAGTCGTCTTCGGACGGGAAAGGTGGCTTCGGCTACCGCCAGAGGATGGGCCCGCGTCCCATCAGCTAGTTGGTAAGGTAACGGCTTACCAAGGCAACGACGGGTAG
>F0K5CMN03C201O
AGAGTTTGATCCTGGCTCAGAGCGAACGCTGGCGGCAGGCCTAACACATGCAAGTCGAACGAAGCCTTCGGGCTTAGTGGCGGACGGGTGAGTAACACGTGGGAACGTACCTTTTGGTTCGGAACAACACAGGGAAACTTGTGCTAATACCGAATGTGCTCTTCGGAGGAAAGATTTATCGCCATTAGAGCGGCCCGCGTTGGATTAGGTAGTTGGTAAGGTAAAAGCTTACCAAGGCGACGATCCGTAGCTGGTCTGAGAGG
>F0K5CMN03C7PHO
AGAGTTTGATCCTGGCTCAGGATGAACGCTAGCGACAGGCCTAACACATGCAAGTCGAGGGGTATAAGCAGCTTGCTGCTTAGAGACCAGCGCACGGGTGAGTAACGCGTATGCAACCTACCTTTTACTGGGGATAGCCCAAAGAAATTTGGATTAATACCGCATAATATATTTGAATCGCATGGTTTGGATATTAAATCTACGGAGGTAAAAGATGGGCATGCGTAGCATTAGTTAGTTGGTGAGGTAACGGCT
>F0K5CMN03C3JOR
AGAGTTTGATCCTGGCTCAGAACGAACGCTGGCGGCAGGCTTAACACATGCAAGTCGAGCGCCCCGCAAGGGGAGCGGCAGACGGGTGAGTAACACGTGGGAATCTACCCATCCCTGCGGAACAACTCCGGGAAACTGGAGCTAATACCGCATACGCCCTTAGGGGGAAAGATTTATCGGGGACGGATGAGCCCGCGTTGGATTAGCTAGTTGGTGGGGTAAAGGCCTACCAAGGCGACGATCCATAGCTGGTCTGA
>F0K5CMN03C212X
AGAGTTTGATCCTGGCTCAGGACGAACGCTGGCGGCGTGCTTGACACATGCAAGTCAAGGGGAAAGTTTTCTTCGGAGAATGAGTATACTGGCGCACGGGTGAGTAATATATAAGTAACCTACCCATGAGTCTGGGATAACCAAGCGAAAGCCTGGCTAATACCGGATAATGCAGCGGCATCGCATGATGATGTTGTTAAAGCCTTCGGGCGCTTATGGATGGGCTTGTAACTGATTAGCTTGTTGGTAGGG
>F0K5CMN03C5615
AGAGTTTGATCCTGGCTCAGAGTGAACGCTGGCGGCGTGCCTAACACATGCAAGTCGAACGAGAAAGCACCTTCGGGTGCAAGTAGAGTGGCAGACGGGTGAGTAATGCATAGGTAATCTACCTTCGAGTGGGGGATAACTTATCGAAAGGTAAGCTAATCCCGCATAACGTCGTGATGTATAAGCATTGCGAACAAAGGAGGGGATCCTTCGGGACCTTTCGCTTGAGGATGAGCCTATGTCCTATTAGCTTGTCGG
>F0K5CMN03C4IKZ
AGAGTTTGATCCTGGCTCAGGACGAACGCTGGCGGCGTGCCTAACACATGCAAGTCAACTTGAAGGTCTCGCTTGCGGGATTGGATGGTGGCGAACGGGTGAGTAACGCGTAGACAACCTACCATTTAATTTGGGATAATTCACTGAAAAGAGGACTAATACCGAATGTGCTCTTAGGATGGCATCATCTTTAGAGGAAAGACTGCGGTCGTTAAATGATGGGTCTGCGTATCATTAGCTAGTTGGTGGGGTAACGGCCTACCG
>F0K5CMN03C6JLO
AGAGTTTGATCCTGGCTCAGGATGAACGCTAGCGACAGGCCTAACACATGCAAGTCGAACGGGATTTATCCTTCGGGGTAATGAGAGTGGCGCACGGGTGAGTAACGCGTATGCAACCTACCTGTAACTGGGGAATAGCTCCCTGAAAGGGGAGTTAACACCGCATAAGACCACACTTTCGCATGGAAGAGTGGTAAAATATTTATAGGTTACAGATGGGCATGCGTGACATTAGTTTGTTGGTGAGGTAACGGCTCACCAAG
>F0K5CMN03C7IMD
AGAGTTTGATCCTGGCTCAGGATGAACGCTAGCGGTGCGCCTAACACATGCAAGTCGAGCGATATAGCGGCGAACGGGTGAGTAACACGTTGGAACCTGCCTCGAACTCAGGGATAGCCATCCGAAAGGATGATTAATACCGGATAGTCCCGAAAGGGTAAAGATTTTTCGGTTCGAGAGGGGCCTGCGGCCTATCAGCTAGTTGGTAAGGTAATGGCTTACCAAGGCTATGACGGGTAACTGGTGTGAGAGCATGACCAGT
>F0K5CMN03C4EUZ
AGAGTTTGATCCTGGCTCAGATTGAACGCTGGCGGCATGCTTTACACATGCAAGTCGAACGGTAACAGGTCTTCGGATGCTGACGAGTGGCGAACGGGTGAGTAATGCATCGGAACGTGCCCAGTCGTGGGGGATAACGCAGCGAAAGCTGTGCTAATACCGCATACGATCTCTGGATGAAAGCGGGGGACCTTCGGGCCTCGCGCGATTGGAGCGGCCGATGTCAGATTAGCTAGTTGGTGGGGTAAA
>F0K5CMN03C6CRG
AGAGTTTGATCCTGGCTCAGAACGAACGCTGGCGACGTGCCTAACACATGCAAGTCGAACGGAGTGAAGGAGCTTGCTCTTTCATTTAGTGGCGCACGGGTGAGTAACGCGTAGATAATCTGCCTTAGACTCTGGGATAACATCTCGAAAGGGGTGCTAATACCGGATAAGCCCACGAAGACGTGAGTCTTTGCGGGAAAAGGGGGCCTCTGCATATGCTCTTGATCTAAGATGAGTCTGCGTGCCA
>F0K5CMN03C8GQC
AGAGTTTGATCCTGGCTCAGGATGAACGCTAGCGACAGGCCTAACACATGCAAGTCGAACGGGATTTATCCTTCGGGGTAATGAGAGTGGCGCACGGGTGAGTAACGCGTATGCAACCTACCTGTAACTGGGGAATAGCTCCCTGAAAGGGGAATTAACACCGCATAAGACCACACTTTCGCATGGAAGAGTGGTAAAATATTTATAGGTTACAGATGGGCATGCGTGACATTAGTTTGTTGGTGAGGTAACGGCTCACCAAG
>F0K5CMN03C83EF
AGAGTTTGATCCTGGCTCAGAATGAACGCTGGCGGCGTGCTTAACACATGCAAGTCGTACGAGAACTCTTTAGCTTGCTAAAGATAGTAGAGTGGCGTACGGGTGAGTAACACGTGGGTAATCTACCTCCGAATTGGGGATAACATTGCGAAAGCGATGCTAATACCGAATGATATCTTTTTAGCCTCGGCTTTAAAGATCAAAGGTGGTCACTACATGTAAACTACTGTTTGGAGATGAGCCCGCGCACCATTAG
>F0K5CMN03C98LA
AGAGTTTGATCCTGGCTCAGGATGAACGCTGGCGGCGTGCCTAACACATGCAAGTCGAACGGGAATCCCTGGACTCGTCTGGGGAGGAGAGTGGCGTACGGGTGAGTAACACGTAGCTGACCTACCCTGGAGAGGGGGATAACTATTGGAAACGATAGCTAAAACCCCATACGCTCTTGATAATTTGAAAGTCAAGAGGAAAACTCCGGTGCTCTGGGATGGGGCTGCGGTCCATCAGCTAGTTGGTGCGGTAAAAGCGCACCAAGGCG
>F0K5CMN03C7AI2
AGAGTTTGATCCTGGCTCAGGACGAACGCTGGCGGCGTGCTTAACACATGCAAGTCGAGGGGTAACAGGATCTTCGGATCGCTGACGACCGGCGCACGGGTGAGTAACGCGTATGCAACCTACCTTTAACTGGGGCATAGCCCGGAGAAATTCGGATTAATACCCCATAACATCATGAGAAGGCATCTTTTTATGATTAAAGCTCCGGCGGTTAAAGATGGGCATATGCGCCATTAGCTTGTTGGTGAGGTAACGGCTC
>F0K5CMN03C3S7R
AGAGTTTGATCCTGGCTCAGAACGAACGCTGGCGGCGCGTTTTAAACATGCAAGTCGAACGGTAGTAGGACTTCGGTTCTATGAGAGTGGCGAACGGGTGAGTAACACGTAGGTGATCTACCCTGAGGTTGGGGATAGCCTGTGGAAACACAGAGTAATACCGAATGAGTTCCGAACACTATGGTGATTGGAAGAAAGTTCCTACGGGAACGCCTTAGGATGAGCCTGCGGCTGATTAGCTAGTTGGTAGGGTAAGAGCCTACCAAGGCGACGA
>F0K5CMN03C6V9X
AGAGTTTGATCCTGGCTCAGGATGAACGCTAGCGACAGGCCTAACACATGCAAGTCGAAGGGCAGCATAAAGGTAGCAATACTTTGGTGGCGACCGGCGCACGGGTGAGTAACACGTATGCAACCTACCTGTAACTGGGGAATAGCTCCCTGAAAGGGGAATTAACACCGCATAAGACCACACTTTCGCATGGAAGAGTGGTAAAATATTCATAGGTTACAGATGGGCATGCGTGACATTAGTTTGTTGGTGAGGTAACGG
>F0K5CMN03C1DHO
AGAGTTTGATCCTGGCTCAGGATGAACGCTGGCGGCGTGCTTAACACATGCAAGTCGAACGGAAATATACGGAAGCTTAGCGAAGTATATTTTAGTGGCGGACGGGTGAGTAACGCGTGGATAACCTGCCTTACACTGGGGGATAACACTTAGAAATAGGTGCTAATACCGCATAAGCGCACAGGACCGCATGGTCTAGTGTGAAAAACTCCGGTGGTGTAAGATGGATCCGCGTCTGATTAGCTAGTTGGTGAGGTAATGG
>F0K5CMN03C8HCQ
AGAGTTTGATCCTGGCTCAGGACGAACGCTGGCGGCGTGCCTAATGCATGCAAGTCGAACGAGATTAGTTGCGATACTTCGGTATCAATATTTTGACAGTGGCGAACGGGTGAGTAACGCGTGAACAACCAACCCTTCACAGGGGGACAACATCTGGAAACGGATGCTAATACCGCATATGCTCACGGTACCGCATGGTACAGTGAGGAAAACTCCGGTGGTGAAGGACGGGTTCGCGTTCCATTAGTTAGTAGGTGGGGTAACGGCCC
>F0K5CMN03C0WCL
AGAGTTTGATCCTGGCTCAGAACGAACGCTGGCGGCGCGTTTTAAGCATGCAAGTCGAACGGCAGCAGGTAGCAATACCTGTGAGAGTGGCGCACGGGTGAGTAAGACGTAGGTGATCTACCTCTGGGTGGGGGATAGCCCATGGAAACATGGGGTAATACCGCATGAGGCCCTTCTGGTAAAGCGGGAGGGTTAAAGGAGCAATTGTTGCGCCTGGGGATGAGCCTGCGGTCCATTAGCTAGTTGGCGGGGTAAGAGCCC
>F0K5CMN03C2RHH
AGAGTTTGATCCTGGCTCAGGATGAACGCTGGCGGCGTGCCTAACACATGCAAGTCGAGCGAGAATTGACGGAATGCGGACTTCGGTCCAAGTGAAGTCGAGGAAAGCGGCGGACGGGTGAGTAACGCGTGGGTAACCTGCCCCATACAATGGGATAGCCACTGGAAACGGTGATTAATACCATATGATGCTTTAGGATCGCATGATCCGGAAGCTAAAGATTTATCGGTATGGGATGGACCCGCGTCTGATTAG
>F0K5CMN03C1YFG
AGAGTTTGATCCTGGCTCAGGACGAACGCTGGCGGCGGGCCTAACACATGCAAGTCGTGGGAGAAGGTGAGTGCTTGCACTCACTGGAGACCGGCGGATGGGTGAGTAACGCGTAGGCAACCTGCCTTTGGACCGGGGATAACATCGCGAAAGCGGTGCTAATACCCGATGATGCAGCGGCCCCGCATGGGGACAGTTGTTAAAGCCTTCGGGCGGCCAAAGAGGGGCCTGCGTGCCATTAGCTAGTTGGTGGGGTAAGAG
>F0K5CMN03C56I2
AGAGTTTGATCCTGGCTCAGGATGAACGCTGGCGGCGTGCCTAATACATGCAAGTCGAACGCACTAGTTTACTAGTGAGTGGCGAACGGGTGAGTAACACGTAGGTAACCTGCCCTTAAGACGAGGATAACCGTTGGAAACGATGGCTAAGACTGGATAGGAACATTGAAGGCATCTTTGATGTTTTAAAAGACCTAGCAATAGGTATGCTTAAGGAGGGGCCTGCGGCGCATTAGTTAGTTGGTGAGGTGAAGGCTTACCAAG
>F0K5CMN03CW33F
AGAGTTTGATCCTGGCTCAGAATGAACGCTGGCGGCGTGCCTAACACATGCAAGTCAAGGAGAACGGGAATCTTCGGAATCCCTAGTAAACTGGCGCACGGGTGAGTAACGCGTAGGCAATTTACCCTGAAGTGGGGAATAACATCGGGAAACCGGTGCTAATACCGCATGATATCCTTAAGCCGCATGGTTTTTGGATTAAAGATGTATCGCTTCTGGATGAGCCTGCGTCCTATTAGCTTGTTGGTAAGGTAACGGCTTACCAAGG
>F0K5CMN03C5BDP
AGAGTTTGATCCTGGCTCAGGATGAACGCTAGCGACAGGCCTAACACATGCAAGTCGAACGGGATTTATCCTTCGGGGTAATGAGAGTGGCGCACGGGTGAGTAACGCGTATGCAACCTACCTGTAACTGGGGAATAGCTCCCTGAAAGGGGAATTAACACCGCATAAGACCACACTTTCGCATAGAAGAGTGGTAAAATATTTATAGGTTACAGATGGGCATGCGTGACATTAGTTTGTTGGTGAGGTAACGGCTCACCAAG
>F0K5CMN03C28SL
AGAGTTTGATCCTGGCTCAGAGTGAACGCTGGCGGCAGGCCTAACACATGCAAGTCGAGCGGCAGCACAGCAGTAGCAATACTGTGGGTGGCGAGCGGCGGACGGGTGAGGAATACATCGGAATCTACCTTCTTGTGGGGGATAACGTAGGGAAACTTACGCTAATACCGCATAAGACCTGAGGGTGAAAGCGGGGGACCGCAAGGCCTCGCGCGAGAAGATGAGCCGATGTCCGATTAGCTAGTTGGTGAAGG
>F0K5CMN03C95C6
AGAGTTTGATCCTGGCTCAGGACGAACGCTGGCGGCGTGCCTAACGCATGCAAGTCGAGCGAGGGGAGGTCGCAAGACCGAACCTAGCGGCGAACGGGTGAGTAACACGTGGGTAATCTGCCTTTGAGACGGGGATAGCCCCGGGAAACTGGGGATAATACCGGATGTGATCCAGCTGACGGAGGTTAGTTGGAGGAAAGGCGCAAGCCGCTCATAGATGAGCCCGCGGCCCATTAGCTAGTTGGTAGGGTAAAGGCCTACCAAGGCGACGA
>F0K5CMN03C6ZPE
AGAGTTTGATCCTGGCTCAGATTGAACGCTGGCGGCATGCCTTACACATGCAAGTCGAACGGTAACGCGGGGCAACCTGGCGACGAGTGGCGAACGGGTGAGTAATATATCGGAACGTGCCCAGTAGTGGGGGATAGCCCGGCGAAAGCCGGATTAATACCGCATACGACCTAAGGGTGAAAGCGGGGGATCGCAAGACCTCGCGCTATTGGAGCGGCCGATATCAGATTAGGTAGTTGGTGGGGTAAAAGCCTACCAAGCCGACGAT
>F0K5CMN03C5WVB
AGAGTTTGATCCTGGCTCAGGATGAACGCTGGCGGCGTGCCTAACACATGCAAGTCGAACGGGACACTTGTTTTCGGATGAGTGTTTAGTGGCGGACGGGTGAGTAACGCGTGAGCAACCTGCCTTTCAGAGGGGGACAACAGTTGGAAACGACTGCTAATACCGCATAAAGTATCGGAATGGCATCATTTTGATACCAAAGATTTATCGCTGAAAGATGGGCTCGCGTCTGATTAGCTAGTTGGTAGGGTAAAGGCCT
>F0K5CMN03C1R7V
AGAGTTTGATCCTGGCTCAGAACTAACGCTGGCGGCGCGTCTTAAGCATGCAAGTCGGACGGGAACCGGAGGCTTCGGTCTCTGGGGAGAGTGGCGAACGGGTGAGTAACACGTAGGTGATCTGTCCTTGGGTGGGGAATAGCCCATGGAAACATGGGGTAATACCGCATAAGGTCCTATCTCTGTGGGGATTGGATGAAAGGAGCAATTGTTCCGCCTGGGGGTGAGCCTGCGGTCCATTAGCTAGTTGGTGAGGTAAGAGCCCACCAAGG
>F0K5CMN03C5OI6
AGAGTTTGATCCTGGCTCAGGATGAACGCTGGCGGCGTGCCTAATACATGCAAGTCGAACGCACTAGTTTACTAGTGAGTGGCGAACGGGTGAGTAACACGTAGGTAACCTGCCCTTAAGACGAGGATAACCGTTGGAAACGATGGCTAAGACTGGATAGGAACATTGAAGGCATCTTTGATGTTTTAAAAGACCTAGCAATAGGTATGCTTAAGGAGGGGCCTGCGGCGCATTAGTTAGTTGGTGAGGTGAAGGCTTACCAAG
>F0K5CMN03C0F4E
AGAGTTTGATCCTGGCTCAGAACGAACGCTGGCGGTATGCCTAACACATGCAAGTCGAACGCGAAAGGGACTTCGGTCCCGATTAGAGTGGCGCACGGGTGAGTAACACGTGGATAACCTACCCTGGGGTCCGGGATAACATTCCGAAAGGGATGCTAATACCGGATAAGCTCACGACTTCTATGGAAGACGTGAGAAAAGATTTATTGCCTCAGGATGGGTCCGCGGTCCATTAGCTAGTTGGTGGGGTAACGGCCTACCAAGGCCGCGATGGATAG
>F0K5CMN03CV8I9
AGAGTTTGATCCTGGCTCAGGACGAACGCTGGCGGCGTGCCTAACACATGCAAGTCGAGGCGGGGATACTAAAGGAGTAATCTGATAGTATTCTAGCGGCGGACGGGTGAGTAACGCGTGAGTAACCTGTCCTTGTCTGGGGGATAAGAAGCCGAAAGGCTTTCTAATACCGCATGGAGACCACCAGTGCCACATGGTACAGGGGTCAAAGGAGAAATCCGGATGAGGGTGGACTCGCGGTCTGATTAGCTAGTTGGTGGGGTAATGG
>F0K5CMN03CV48G
AGAGTTTGATCCTGGCTCAGGATGAACGCTAGCGGCAGGCCTAACACATGCAAGTCGAGGGGTAACAGGAGTAGCAATACTTGCTGACGACCGGCGCACGGGTGAGTAACGCGTATGCAACCTACCCTTAACTGGGGAATAGCCCGAAGAAATTCGGATTAATGCCCCATAATACTGTATTGAAGCATTTCAGTGCATTTAAAACTCCGGTGGTTAAGGATGGGCATGCGTGACATTAGCTAGTTGGTGAGGTAACGGCT
>F0K5CMN03C59R1
AGAGTTTGATCCTGGCTCAGGATGAACGCTAGCGACAGGCCTAACACATGCAAGTCGAACGGGATTTATCCTTCGGGGTAATGAGAGTGGCGCACGGGTGAGTAACGCGTATGCAACCTACCTGTAACTGGGGAATAGCTCCCTGAAAGGGGAATTAACACCGCATAAGACCACACTTTCGCATGGAAGAGTGGTAAAATATTCATAGGTCACAGATGGGCATGCGTGACATTAGTTTGTTGGTGAGGTAACGGCTC
>F0K5CMN03C2THV
AGAGTTTGATCCTGGCTCAGGATGAACGCTAGCGGCGCGCTTAATGCATGTAAGTCGAGCGAGAAGGCTCCTTCGGGGGCTGGACAGCGGCAGACGGGTGAGTAACACGTAGGTGACCTACCCCCGAGACGGGAATAACGAGTGGAAACGCTTGCTAATGCCGGATGAGCTTGACCGGTCAGAGGGTCAAGGAAAGGATTCTTCGGGATCCGCTCAGGGAGGGGCTTGCGGCCCATCAGCTAGTTGGTAGGGTAACGGCCTACCAAGGCG
>F0K5CMN03C31WG
AGAGTTTGATCCTGGCTCAGGATGAACGCTAGCGACAGGCCTAGCACATGCAAGTCGAACGGGATTTATCCTTCGGGGTAATGAGAGTGGCGCACGGGTGAGTAACGCGAATGCAACCTACCTGTAACTGGGGAATAGCTCCCTGAAAGGGGAATTAACACCGCATAAGACCACACTTTCGCATGGAAGAGTGGTAAAATATTTATAGGTTACAGATGGGCATGCGTGACATTAGTTTGTTGGTGAGGTAACGGCTCACCAAG
>F0K5CMN03C4O55
AGAGTTTGATCCTGGCTCAGGATAAACGCTGGCGGCATGCCTAATACATGCAAGTCGAACGGACTAGTTTACTAGTCAGTGGCGAACGGGTGAGTAACACGTAAGGAACCAACCCTTGACACGAGGATAACTCCGGGAAACTGGAGCTAATACTGGATAGGATATAGATACAGAAGTATTTATATTTAAAGGCGCTTTCGGGCGGTTGGTGAAGGATGGTCTTGCGTCGCATTAGATAGTTGGTGAGGGTAACGGCCCACCAAGTCAACG
>F0K5CMN03C8J21
AGAGTTTGATCCTGGCTCAGAACGAACGCTGGCGGCGCGTTTTAAGCATGCAAGTCGAGGGAGAATCCGGTGCTTGCACTGGAGGGAACCGGCGAACGGGTGAGTAACACGTAGATAATCTGCCTTTAGGTTGGGGATAGCTCATGGAAACATGGGGTAATACCGAATGTGGTTCGATGTTCAAAAGGACATTGAAAGAGAGGAGCTTAGGCTTCGCCTGAAGATGAGTCTGCGTCTGATTAGGTAGTTGGTAGGGTAACGGCCT
>F0K5CMN03C1MUU
AGAGTTTGATCCTGGCTCAGAGTGAACGCTGGCGGCGTGCTTAACACATGCAAGTCGAACGATGAAGTCCTTCGGGATGGATTAGTGGCGCACGGGTGAGTAATATATAGGTAATGTGCCTCTTAGTCTGGGATAGCCACTGGAAACGGTGATTAATACTAGATACTCCTTCTTACTTCAAGGTAAGTCGGGAAAGTTTTTTCGCTAAGAGATCGGCCTATATCCTATCAGTTAGTTGGTGAGGTAATGGCTCACCAAGGCG
>F0K5CMN03C9U6N
AGAGTTTGATCCTGGCTCAGGATGAACGCTAGCGACGGGCTTAACACATGCAAGTCGAGGGGTAACAGGGGAGCTTGCTTCCGCTGACGACCGGCGCACGGGTGAGTAACGCGTATGCAACCTACCTATAAGAGGGGAATAACCCGGAGAAATTCGGACTAATATCCCATAATGATATTGAAAGGCATCTTTTAATATTTAAAGCTCAGGCGGTACGGGATGGGCATGCGGAACATTAGCTGGTTGGTAGGGTAACGGCCTACCAAGG
>F0K5CMN03C86I4
AGAGTTTGATCCTGGCTCAGAGCGAACGCTGGCGGCAGGCCTAACACATGCAAGTCGAGCGGGCACCGCAAGGTGTCAGCGGCAGACGGGAGAGTAACACGTGGGAACGTGCCCTTCGGTTCGGAATAACTCGGGGAAACCCGAGCTAATACCGGATACGCCCTTACGGGGAAAGATTTATCGCCGATGGAGCGGCCCGCGTCTGATTAGCTAGTTGGTGGGGTAATGGCCTACCAAGGCAACGATGGGTAGCTGGTCTGAGAGG
>F0K5CMN03C7SRJ
AGAGTTTGATCCTGGCTCAGGATGAACGTTGGCGGCGTGCCTAATACATGCAAGTCGAACGTGATCCATTAGCAATAATGGTGAAAGTGGCGCACGGGTGAGTAACACATGGCTGACCTGCCCTTCAGCGGGGGACAACCACTGGAAACGGTGGCTAATACCCCATACGTTCGCACGGGTTAGAGGCTGTGCGAGGAAAGCTATGGCGCTGAGGGAGGGGGCTGTGGCCCATCAGCTAGTTGGTAGGGTAACGGCCT
>F0K5CMN03C9H5S
AGAGTTTGATCCTGGCTCAGGATGAACGCTAGCGGCAGGCCTAACACATGCAAGTCGAGGGGTAACGATGGCTTCGGCCAGGCGACGACCGGCGCACGGGTGAGTATCGCGTTTGTAACCTACCTCTAACTGGAGAATAGCCCGAAGAAATTCGGATTAATACTCCATAAAGCTATGATTCGGCATCTTTTTATAGTTAAAGCCCCGGCGGTTAGAGATGGGCATGCGTGACATTAGTTAGTTGGTGAGGTAATGGCTCACCAAG
>F0K5CMN03C0JMG
AGAGTTTGATCCTGGCTCAGGATGAACGCTAGCGGCGCGCTTAATGCATGTAAGTCGAGCGATGAAGCCCTTCGGGGGAATCAGCGGCAGACGGGTGAGTAACACGTGGATGACCTGCCCTCAAGTCTGGGATAACGGGTGGAAACATGCGCTAATACCGGATAGGCTGTTGGGGTCGCACCCGACAGTAAAGCTACGGTGCTTGAGGAGGGGTCCGCGGCCCATCAGCTAGTTGGTGGGGTAACGGCCTACCAAGGCGTAGACGGGG
>F0K5CMN03C5E00
AGAGTTTGATCCTGGCTCAGGATGAACGCTAGCGACAGGCCTAACACATGCAAGTCGAACGGGATTTATCCTTCGGGGTAATGAGAGTGGCGCACGGGTGAGTAACGCGTATGCAACCTACCTGTAACTGGGGAATAGCTCCCTGAAAGGGGAATTAACACCGCATAAGACCACACTTTCGCATGGAAGAGTGGTAAAATATTTATAGGTTACAGATGGGCATGCGTGACATTAGTTTGTTGGTGAGGTAACGGCTCGCCAAG
>F0K5CMN03C05JA
AGAGTTTGATCCTGGCTCAGGACGAACGCTGGCGGCGTGCTTAACACATGCAAGTCGAACGGGGCATACAGATAGCTTGCTAGAAGTATGTTTAGTGGCGGACGGGTGAGTAACGCGTGAATACCTGTCCATCGGAGGGGGACAACGGCTGGAAACGGCCGCTAATACCGCGTAAGCCGAGAGGTGAAAGGTTGTTTTCGGACAGCCGCCGATGGGGGGGTTCGCGTCCTATCAGCTAGTTGGTGGGGTAAGGGCCTACCAAGGCGAAGACGGGTAGCCGGT
>F0K5CMN03C6AGQ
AGAGTTTGATCCTGGCTCAGGATGAACGCTAGCGGCAGGCTTAACACATGCAAGTCGAGGGGTAACAGGGTGCTTGCACCGCTGACGACCGGCGCACGGGTGCGTAACGCGTATACAATCTACCTTTTACAGGGGCATAGCCCGGGGAAACCCGGATTAATATCCCATGGTATCATTTAGTGGCATCACTTGAATGATTAAAGCTTCGGCGGTAAAAGATGAGTATGCGTCCTATTAGTTAGTTGGTAAGGTAACGGCTTACCAAGGCAG
>F0K5CMN03C7UBD
AGAGTTTGATCCTGGCTCAGAGCGAACGCTGGCGGCAGGCCTAACACATGCAAGTCGAACGCCCCTTCGGGGGAGTGGCGGACGGGTGAGTAACGCGTGGGAATGTGCCCTTTGGTACGGAACAACTGAGGGAAACTTCAGCTAATACCGTATGTGCCCTTCGGGGGAAAGATTTATCGCCATTGGAGCAGCCCGCGTTGGATTAGGTAGTTGGTGGGGTAAAGGCCTACCAAGCCTACGATCCATAGCTGGTCTGAGAGGATGATCAG
>F0K5CMN03CWERX
AGAGTTTGATCCTGGCTCAGGATGAACGCTAGCGGCAGGCTTAACACATGCAAGTCGAGGGGTAACAGGGTGCTTGCACCGCTGACGACCGGCGCACGGGTGCGTAACGCGTATACAATCTACCTTTTACAGGGGCATAGCCCGGGGAAACCCGGATTAATATCCCATGGTATCAAGACATGGCATCATGATTTGATTAAAGCTTTGGCGGTAAAAGATGAGTATGCGTTCTATTAGCTAGATGGTAAGGTAACGGCTT
>F0K5CMN03C4RL8
AGAGTTTGATCCTGGCTCAGAACGAACGCTGGCGGCATGCCTAACACATGCAAGTCGAACGAAGGCTTCAGCCTTAGTGGCGCACGGGTGCGTAACGCGTGGGAATCTGCCCCTTGGTTCGGAATAACAGTTAGAAATGACTGCTAATACCGGATAATGACGTAAGTCCAAAGATTTATCGCCGAAGGATGAGCCCGCGTAGGATTAGGTAGTTGGTGGGGTAATGGCCTACCAAGCCGACGATCCTTAGCTGGTCTGAGAGGA
>F0K5CMN03C3G2C
AGAGTTTGATCCTGGCTCAGAGTTAACGTTGGCGGCGTGCCTAACACATGCAAGTCGAACGCGTTCCGGGGGCAACTCCGGGATGAGTGGCGAACGGGTGAGTAACACGTGGGTAATCTTCCTTTAAGTGGGGAATAAGCTCTCGAAAGGGAGTCTAATACCGCATGACGTTCCGGGACATAAGTCCCGTAACCAAAGCCGCAAGGCGCTTGAAGATGAGCCTGCGTCCTATTAGCTAGTCGGTGGGGTAATGGCCTACCAAGGCTCAGATGGGTAGCCGG
>F0K5CMN03C2246
AGAGTTTGATCCTGGCTCAGGATGAACGCTAGCGACAGGCCTAACACATGCAAGTCGAGGGGCAGCATAAAGGTAGCAATACTTTGGTGGCGACCGGCGCACGGGTGAGTAACGCGTATGCAACCTGCCCTTGACAGGGGGATAGCCCGGAGAAATCCGGATTAATACCCCATGGTATTTAAGTTCCGCATGGGATTTAAATTAAAGATTTATCGGTCAGGGATGGGCATGCGTGACATTAGCTAGTTGGCGGGGTAACGGCCCACCAAGG
>F0K5CMN03C001F
AGAGTTTGATCCTGGCTCAGGATAAACGCTGGCGGCATGCCTAATACATGCAAGTCGAACGGATCAGCTTAGGCTGGTTAGTGGCGAACGGGTGAGTAACACGTAAGTAACCCAACCTTCAGACGAGGATAACTGCTGGAAACGGTAGCTAATACTGGATAGGATTATCGATAGGATGATTGATAATTTAAAGGCGCTTTCGGGCGGTACTGGAGGAGGGGCTTGCGGCGCATTAGATAGTTGGTGAGGTAACGGCCCACCAAGTCG
>F0K5CMN03C1PVD
AGAGTTTGATCCTGGCTCAGGATGAACGCTGGCGGCGTGCCTAACACATGCAAGTCGAGCGATAAACAGTGGATGGAATTCTTCGGAAGGAAAGAAACTGTTGAAAGCGGCGCACGGGTGAGTAACGCGTATGCAACCTGCCCTTGACAGGGGGATAGCCCGGAGAAATCCGGATTAATACCCCATGGTATTTAAGTTCCGCATGGGATTTAAATTAAAGATTTATCGGTCAGGGATGGGCATGCGTGACATTAGCTAGTTGGCGGGG
>F0K5CMN03C97DC
AGAGTTTGATCCTGGCTCAGGATGAACGCTGGCGGCGTGCCTAACACATGCAAGTCGAGTGATAAACAGTGGATGGAATTCTTCGGAAGGAAAGAAACTGTTGAAAGCGGCGGACGGGTGAGTAACGCGTGGGCAACCTGCCCTATACAGGGGGATAGCCACTGGAAACGGTGATTAATACCCCATGACACCTTAACCTCGCATGAGGAGAGGGTCAAAGATTATATCGGTATAGGATGGGCCCGCGTCTGATTAGCTAGTTGG
>F0K5CMN03C40WR
AGAGTTTGATCCTGGCTCAGGATGAACGCTGGCGGCGTGCCTAACACATGCAAGTCGAGCGATAAACAGTGGATGGAATTCTTCGGAAGGAAAGAAACTGTTGAAAGCGGCGGACGGGTGAGTAACGCGTGGGCAACCTGCCCTATACAGGGGGATAGCCACTGGAAACGGTGATTAATACCCCATGACACCTTAACCTCGCATGAGGAGAGGGTCAAAGATTATATCGGTATAGGATGGGCCCGCGTCTGATTAGCTAGTTGG
>F0K5CMN03C1IUB
AGAGTTTGATCCTGGCTCAGAGCGAACGCTGGCGGCAGGCCTAACACATGCAAGTCGAGCGGCCGTAGCAATACGGCAGCGGCAGACGGGAGAGTAACACGTGGGAACGTGCCCTTCGGTTCGGAATAACGCAGGGAAACTTGCGCTAATACCGGATACGCCCTTACGGGGAAAGATTTATCGCCGATGGAGCGGCCCGCGTCTGATTAGCTAGTTGGTGAGGTAATGGCTCACCAAGGCGACGATCAGTAGCTGGT
>F0K5CMN03C6SX8
AGAGTTTGATCCTGGCTCAGGATGAACGCTGGCGGCGTGCCTAATACATGCAAGTCGAACGCACTAGTTTACTAGTGAGTGGCGAACGGGTGAGTAACACGTAGGTAACCTGCCCTCAAGACGAGGATAACCGTTGGAAACGATGGCTAAGACTGGATAGGAACCGAGGAGGCATCTCTTTGGTTTTAAAGGACCCGCAAGGGTACGCTTGAGGAGGGGCCTGCGGCGCATTAGTTAGTTGGCGGGGTGAAGGCCCACCAAGACTTTGATGCGTAG
>F0K5CMN03CWBJC
AGAGTTTGATCCTGGCTCAGGATGAACGCTAGCGGTGCGCCTAACACATGCAAGTCGAGCGATATAGCGGCGAACGGGTGAGCAACACGTTGGAACCTGCCTCGAACTCAGGGATAGCCATCCGAAAGGATGATTAATGCCGGATAGTCCCGAAAGGGTAAAGATTTTTCGGTTCGAGAGGGGCCTGCGGCCTATCAGCTAGTTGGTAAGGTAATGGCTTACCAAGGCTATGACGGGTAACTGGTGTGAGAGCATG
>F0K5CMN03C9PMP
AGAGTTTGATCCTGGCTCAGGATGAACGCTGGCGGCGTGCCTAACACATGCAAGTCGAGCGGAGATTACGAGGAGTACTTGTACAAATTGTAATCTTAGCGGCGGACGGGTGAGTAACACGTGAGGAACCTGCCCTTGAGTGGGGAATAACACCGAGAAATGGGTGCTAATACCGCATAATGTCTTGGAAGCGCATGCTTTCGGGACCAAAGGATTTATTCGCTTAAGGATGGACTCGCGTCCGATTAGCTAGTTGGCGGGGTAAAACG
>F0K5CMN03C33C5
AGAGTTTGATCCTGGCTCAGGATGAACGCTGGCGGCGTGCCTAATACATGCAAGTCGAACGCACTAGTTTACTAGGTGAGTGGCGAACGGGTGAGTAACACGTAGGTAACCTGCCCTTAAGACGAGGATAACCTGTAA
>F0K5CMN03C4ROZ
AGAGTTTGATCCTGGCTCAGAACGAACGCTGGCGGCGTGCTTAACACATGCAAGTCGGATGCGAAAGGGGCTTTCGGGCGCTGAGTAGCATGGCAGACGGGTGAGGAGCACGTATCTGACCGGACACATCATGGGGGATACCCTTGCGAAAGTGGGGATAATACCGCATACGCTCGTCGCCGTAGCAGGCGAGGAGGAAAGCTGGCCTCTGGGAACATGCTGGCGTGGTGTGAGGGGGATGCGG
>F0K5CMN03C2N7P
AGAGTTTGATCCTGGCTCAGGATGAACGCTGGCGGCGTGCCTAATACATGCAAGTCGAACGCACCGGTTTACCGGTGAGTGGCGAACGGGTGAGTAACACGTAGGTAACCTGCCCTCAAGACGAGGATAACCGTTGGAAACGATGGCTAAGACTGGATAGGAACCGAGGAGGCATCTCTTTGGTTTTAAAGGACCCGCAAGGGTACGCTTGAGGAGGGGCCTGCGGCGCATTAGTTAGTTGGCGGGGTGAAGGCCCACCAAGACTTTGATGCGTAGCCGG
>F0K5CMN03C1SGB
AGAGTTTGATCCTGGCTCAGGATGAACGCTGGCGGCATGCCTAATACATGCAAGTCGAACGAACTAGTTTACTAGTTAGTGGCGAACGGGTGAGTAACACGTAGATAACCAACCCTTAAGACGAGGATAACCCGGGGAAACCTGGACTAATACTGGATAGGAGCTATTTTCAAAAGAGGATAGTTTTAAAGGTGCCCTAAAGCACCGCTAAAGGCTGGGACTGCGTCGCATTAGCTAGTTGGTGGGGTAACGGCCTACCAAGGCAACGATGCGTAG
>F0K5CMN03C8YKL
AGAGTTTGATCCTGGCTCAGGATGAACGCTAGCGACAGGCCTAACACATGCAAGTCGAACGGGATTTATCCTTCGGGGTAATGAGAGTGGCGCACGGGTGAGTAACGCGTATGCAACCTACCTGTAACTGGGGAATAGCTCCCTGAAAGGGGAATTAACACCGCATAAGACTACACTTTCGCATGGAAGAGTGGTAAAATATTTATAGGTTACAGATGGGCATGCGTGACATTAGTTTGTTGGTGAGGTAACGGCTCACCAAG
>F0K5CMN03C71BG
AGAGTTTGATCCTGGCTCAGAGCGAACGCTGGCGGCAGGCTTAACACATGCAAGTCGAGCGGGCGTAGCAATACGTCAGCGGCAGACGGGTGAGCAACGCGTGGGAACGTACCTTTTGGTTCGGAACAACACAGGGAAACTTGTGCTAATACCGGATAAGCCCTTACGGGGAAAGATTTATCGCCGAAAGATCGGCCCGCGTCTGATTAGCTAGTTGGTGAGGTAACGGCTCACCAAGGCGACGATCAGTAGCT
>F0K5CMN03C1ON2
AGAGTTTGATCCTGGCTCAGGACGAACGCTGGCGGCGTGCTTAACACATGCAAGTCAAGGCAGAAAATACTTTCGGGTATGAGTAAACTGGCGAACGGGTGAGTAACATGTAGGTAATTTACCTTTGAATGGGGGATAGCCACGGGAAACTGTGATTAATACCGCATAAAGTCCGATTACGATGGTATTCGGATGAAAGTTGGGGACTTTCGGGCCCAACGTTTGAAGATAAGCCTGCATCTGATTAGTTAGTTGGTAGGGTAAGG
>F0K5CMN03C7BUJ
AGAGTTTGATCCTGGCTCAGGATGAACGCTGGCGGCGTGCCTAATACATGCAAGTCGAACGCACCATTTCGGTGGTGAGTGGCGAACGGGTGAGTAACACGTAGATAACCTGCCCTTAAGACGAGGATAACCATTGGAAACGATGGCTAAGACTGGATAGGAATATTAGAGGCATCTCTGATATTTTAAAAGACCTAGCAATAGGTATGCTTAAGGAGGGGTCTGCGGCGCATTAGTTAGTTGGTGGGGTGATGGCCT
>F0K5CMN03C2RAL
AGAGTTTGATCCTGGCTCAGAGTTAACGTTGGCGGCGTGCCTAACACATGCAAGTCGAACGCGTTCCGGGGGCAACTCCGGGATGAGTGGCGAACGGGTGAGTAACACGTGGGTAATCTTCCTTTAAGTGGGGAATAAGCTCTCGAAAGGGAGTCTAATACCGCATGACGTTCCGGGACATAAGTCCCGTAACCAAAGCCGCAAGGCGCTTGAAGATGAGCCTGCGTCCTATTAGCTAGTTGGTGGGGTAATGGCCTACCAAGGCTCAGATGGGTAGCCGG
>F0K5CMN03C3DHD
AGAGTTTGATCCTGGCTCAGGGCGAACGCTGGCGGCGCGCTTAAAGCATGTAAGTCGAACGAGATACCCGCAAGGGTGTCTAGTGGCGTACGGCTGAGTAACGCGTGGGTAACCTGCCCCGAAGTGGGGAATAACTTGTGGAAACATGGGTTAATACCGCATGTGGTCTCTTCTCGCAAGGGGATAGACTAAAGACTTCGGTCGCTTCGGGAGGGGCCCGCGTCCCATCAGCTAGTTGGTGGGGTAATGGCTCACCAAGGCAATAACGGGTAGCTGG
>F0K5CMN03C9MEF
AGAGTTTGATCCTGGCTCAGGATGAACGCTAGCGACAGGCCTAACACATGCAAGTCGAGGGGCAGCATAAAGGTAGCAATACTTTGGTGGCGACCGGCGCACGGGTGAGTAACGCGTATGCAACCTGCCCTTTACAGGGGAATAGCCCGGAGAAATCCGGATTAATGCCCCATAGTACCAATAAGCCGCACGGTTTTTTGGTTAAAGCTCCGGCGGTAAAGGATGGGCATGCGTGACATTAGGTAGTTGGGGGGGTAACGGCCCACCAAGCCTACG
>F0K5CMN03C79UB
AGAGTTTGATCCTGGCTCAGGATGAACGCTAGCGGCAGGCTTAACACATGCAAGTCGAGGGGCAGCACGTCTTCGGATGGTGGCGACCGGCGCACGGGTGCGTAACGCGTATACAATCTACCTTTTACAGGGGCATAGCCCGGGGAAACCCGGATTAATATCCCATGGTATCATTTAGTGGCATCACTTGAATGATTAAAGCTTCGGCGGTAGAAGATGGGTATGCGTCCTATTAGCTAGATGGTAAGGTAACGGCTTACCA
>F0K5CMN03C5BV7
AGAGTTTGATCCTGGCTCAGGATAAACGCTGGCGGCGTGCCTAACACATGCAAGTCAAGGAGAATTTCTACTTCGGTGGATTAGTAAACTGGCGAACGGGTGAGTAACGCGTAGATAACTTGCCCAAAGGACTGGGATAACCTCGAGAAATCGGGACTAATACCGGATATTGCAAGCGACTGCAGGGTTGTTTGTGAAAGGGGGTTTCGGCTCCCACCTTTGGATAGGTCTGCGTCTGATTAGCTAGTTGGTAGGGTAACGGCCTACCAAGGCAACGAT
>F0K5CMN03C7A8G
AGAGTTTGATCCTGGCTCAGGATGAACGCTAGCGGTGCGCCTAACACATGCAAGTCGAGCGATATAGCGCCGAACGGGTGAGTAACACGTTGGAACCTGCCTCGAACTCAGGGATAGCCATCCGAAAGGATGATTAATACCGGATAGTCCCGAAAGGGTAAAGATTTTTCGGTTCGAGAGGGGCCTGCGGCCTATCAGCTAGTTGGTAAGGTAATGGCTTACCAAGGCTATGACGGGTAACTGGTGTGAGAGCATGACCAGT
>F0K5CMN03C9C08
AGAGTTTGATCCTGGCTCAGGATGAACGCTAGCGGCAGGCTTAACACATGCAAGTCGAGGGGCAGCACGTCTTCGGATGGTGGCGACCGGCGCACGGGTGCGTAACGCGTATACAATCTACCTTTTACAGGGGTATAGCCCGGGGAAACCCGGATTAACATCCCATGGTATCATTTAGTGGCATCACATGAATGATTAAAGCTTCGGCGGTAGAAGATGAGTATGCGTCCTATTAGCTAGATGGTAAGGTAACGGCTT
>F0K5CMN03C6S3B
AGAGTTTGATCCTGGCTCAGAACGAACGCTGGCGGCGCGTCTTAAGCATGCAAGTCGGACGGCAAGGGGAGCTTGCTCCCCCTAGAGTGGCGGACTGGTGAGTAACGCGTGGGTGACCTACCCTTGAGATGGGGATAGCCATTAGAAATAGTGGATAATACCGAATACGCTCATGACCCTGTGGGGATATGAGGAAATCAGGCTACGGCCTGGCTCGAGGATGGGCCCGCGTCCCATTAGCTAGTTGGTGAGGTAACGG
>F0K5CMN03C36DP
AGAGTTTGATCCTGGCTCAGGATGAACGCTGGCGGCGTGCCTAATACATGCAAGTCGAACGCACCGGTTTACCGGTGAGTGGCGAACGGGTGAGTAACACGTAGGTAACCTGCCCTTAAGACGAGGATAACCATTGGAAACGATGGCTAAGACTGGATAGGAATATTTAAGGCATCTTAAATATTTTAAAAGACCTAGCAATAGGTATGCTTAAGGAGGGGCCTGCGGCGCATTAGTTAGTTGGTGAGGTAATGGCTCACCAAGACG
>F0K5CMN03C1LZ8
AGAGTTTGATCCTGGCTCAGGATGAACGCTAGCGGCGCGCTTAATGCATGTAAGTCGAGCGATGAGGCCCTTCGGGGTACATCAGCGGCAGACGGGTGAGTAACACGTGGATGACCTGCCCTCAAGCCGGGATAACGGGTGGAAACATGCGCTAATACCGGATAGGCTCTCGGGGTCGCAACCGGGAGTAAAGCTACAGTGCTTGAGGAGGGGTCCGCGGCCCATCAGCTAGTTGGTAGGGTAACGGCCTACCAAGGCGAAGACGGGG
>F0K5CMN03C73T6
AGAGTTTGATCCTGGCTCAGGATGAACGCTAGCGACAGGCCTAACACATGCAAGTCGAACGGGATTTATCCTTCGGGGTAATGAGAGTGGCGCACGGGTGAGTAACGCGTATGCAACCTACCTGTAACTGGGGAATAGCTCCCTGAAAGGGGAATTAACACCGCATAAGACCACACTTTCGCATGGAAGAGTGGTAAAATATTTATAGGTTACAGATGGGCATGCGTGACATTAGTTTGTTGGTGAGGTAACGGCTCACCAAG
>F0K5CMN03C0LHG
AGAGTTTGATCCTGGCTCAGAACGAACGCTGGCGGCGTGGATTAGGCATGCAAGTCGAGCGAGGAAGTCCGCTTCGGCGGATGAGTAAAGCGGCAAACTGGTGAGTAACAGGTGGGTAATGTACCCGGAAATGGGGGATAACTCCTGGAAACAGGGGCTAATACCGCATGTGGTCATGTAGACTCAGGTTAGCGTGATTAAAAGTGCCTTGATTTCGGTTAAGGTGCTGTTTCCGGATCGGCCCGCCCCCGATTAGCTTGTTGGTAAGGTAACGGCTT
>F0K5CMN03CV5HQ
AGAGTTTGATCCTGGCTCAGAGCGAACGCTGGCGGCGTACTTAACACATGCAAGTCGAACAAGGAGTTCTTCTGTAGCAATACAGAGGAGCTTCTAGTGGCGTACGGGTGAGTAACACGTGGGCAACCTGCCCTTGAGTTCGGGATACCCTCTCGAAAGGGAGGCTAATACCGGATACGTTCCTCGGGTCGCGAGACCTGGGGAGGAAAGGTGGCGAAAGCTGCCGCTCTTGGAGGGGCTCGCGGCCTATCAGCTAGTTGGTGAGGT
>F0K5CMN03C3S6Z
AGAGTTTGATCCTGGCTCAGAGTGAACGCTGGCGGCGTGCTTAACACATGCAAGTCGAACGAGAACGGATTATAGCTTGCTATAATTGTCAGCTAAGTGGCGCACGGGTGAGTAATATATAGGTAACATGCCTCTTACTAAGGGATAACAGTTGGAAACGATTGCTAATACCTTATATGCCTTTAATACGAAAGTATGCAAGGGAAAGATTTATTGGTAAGAGATTGGCCTGTACGGTATCAGCTAGTTGGTGGTG
>F0K5CMN03C50JP
AGAGTTTGATCCTGGCTCAGGACGAACGCTGGCGGTATGCCTAACACATGCAAGTCGAACGCGAACGGAATCTTCGGATTCCAAGTAGAGTGGCGCACGGGTGAGTAACACGTGGATAACCTGCCCTAGAGTCTGGGATAACACTCCGAAAGGAGTGCTAATACCGGATAAGACCACGCCTTCCTCGGAAGAAGTGGGAAAAGATTTATTGCTCTAGGATGGGTCCGCGGTCCATTAGCTAGTTGGTGGGGTAATGGCCTACCAAGG
>F0K5CMN03C0PMT
AGAGTTTGATCCTGGCTCAGGATAAACGCTGGCGGCATGCCTAATACATGCAAGTCGAACGGACTAGTTTACTAGTCAGTGGTGAACGGGTGAGTAACACGTAAGGAACCAACCCTTGACACGAGGATAACTCCGGGAAACTGGAGCTAATACTGGATAGGATATAGATACAGAAGTATTTATATTTAAAGGCGCTTTCGGGCGGTGGTGAAGGATGGTCTTGCGTCGCATTAGATAGTTGGTGAGGGTAACGGCCCACCAAGTCAACG
>F0K5CMN03C59HB
AGAGTTTGATCCTGGCTCAGGATGAACGCTAGCGACAGGCCTAACACATGCAAGTCGAACGGGATTTAGTAGCTTGCTACTAATGAGAGTGGCGCACGGGTGAGTAACGCGTATGCAACCTGCCTGTAACAGGGGAATAGCTCCCTGAAAGGGGAATTAATACCGCATAAGACCACACTGCCGCATGGTAGAGTGGTAAAATATTTATAGGTTACAGATGGGCATGCGTGACATTAGCTAGTTGGTGAGG
>F0K5CMN03C8GFE
AGAGTTTGATCCTGGCTCAGGAATGAACGCTGGCGGCGTGCCTAACACATGCAAGTCGAACGAGAAATTTCCCGCTTGCGGGAGAGAGTAAAGTGGCGCACGGGTGAGTAACGCGTGGGTAACCTGCCCTTGAATCTGGGATAACCTTGCGAAAGCGTTGTTAATACCGGATATTGTCACAAGAACTATGGTTTTTGTGATGAAAGGTGACCTCTTCATGAAAGTTGCCGTTTAAGGATGGGCCCGCGTACCATTAGCTTGTTGGTAGGGTAACGG
>F0K5CMN03C0M9C
AGAGTTTGATCCTGGCTCAGGATGAACGCTAGCGACAGGCCTAACACATGCAAGTCGAACGGGATTTATCCTTCGGGGTAATGAGAGTGGCGCACGGGTGAGTAACGCGTATGCAACCTACCTGTAACTGGGGAATAGCTCCCTGAAAGGGGAATTAACACCGCATAAGACCACACTTTCGCATGGAAGAGTGGTAAAATATTCATAGGTTACAGATGGGCATGCGTGACATTAGTTTGCTGGTGAGGTAACGGCTC
>F0K5CMN03C2H5U
AGAGTTTGATCCTGGCTCAGAACGAACGCTGGCGGCGTGCTTAACACATGCAAGTCGAACGCGAACAGTTTCTTCGGAAACTTAGTAGAGTGGCGCACGGGTGAGTAACGCGTAAGTAATCTACCCTGGCATCTGGAATAACTCACCGAAAGGTGTGCTAATACCGGATACGCTGATTTATCAGGAAAGGTGGCCTCTTCATGAAAGCTACTGTGCCGGGAGGAGCTTGCGTACCATTAGCTAGTTGGTGGGGTAATGGCCT
>F0K5CMN03C47AU
AGAGTTTGATCCTGGCTCAGGATGAACGCTGGCGGCGTGCCTAATACATGCAAGTCGAACGCACCATTTCGGTGGTGAGTGGCGAACGGGTGAGTAACACGTAGATAACCTGCCCTTAAGACGAGGATAACCATTGGAAACGATGGCTAAGACTGGATAGGAATATTAGAGGCATCTCTGATATTTTAAAAGACCTAGCAATAGGTATGCTTAAGGAGGGGTCTGCGGCGCATTAGTTAGTTGGTGGGGTGATGGCCT
>F0K5CMN03C0MWK
AGAGTTTGATCCTGGCTCAGGATGAACGCTAGCGGCAGGCTTAACACATGCAAGTCGAGGGGCAGCACGTCTTCGGATGGTGGCGACCGGCGCACGGGTGCGTAACGCGTGTACAATCTACCTTTTACAGGGGCATAGCCCGGGGAAACCCGGATTAATATCCCATGGTATCATTTAGTGGCATCACTTGAATGATTAAAGTTTCGGCGGTAAAAGATGAGTATGCGTTCCATTAGCTAGATGGTAAGGTAACGGCTTACCATGG
>F0K5CMN03C4YMA
AGAGTTTGATCCTGGCTCAGGATGAACGCTAGCGGGGGCTTAACACATGCAAGTCGAGGGGCAGCACGAGGTAGCAATACTTTGGTGGCGACCGGCAGACGGGCGAGTAACGCGTATGTAACCTGCCCTGTACAGGGGGATAACCCGGAGAAATTCGGACTAATATCCCATGGTAATATTGGAAGGCATCTTCTGATATTTAAAGTTCCGGCGGTACAGGAGGGGCATGCGTAACATTAGCTGGTTGGTAAGGTAACGGCTTACCAAGGCG
>F0K5CMN03C9EGA
AGAGTTTGATCCTGGCTCAGGATGAACGCTGGCGGCGTGCCTAACACATGCAAGTCGAACGCGAAAGCCCTTTCGGGGGTGAGTAAAGTGGCGCACGGGTGAGTAACACGTGGATAATCTGCCTGATAATCTGGGATAGCATCTCGAAAGAGATGCTAATACCGGATAAGCCCACAGTCTCCTCGGAGACAGCGGGAAAAGATGGCCTCTTCTTGAAAGCTATTGTTATCAGATGAGTCCGCGGTCCA
>F0K5CMN03C0Y2W
AGAGTTTGATCCTGGCTCAGGATGAACGCTGGCGGCGTGCTTAACACGTGCAAGTCGAACGGAAATATGCAGAAGCCTAGCGAAGTATATTTTAGTGGCGGACGGGTGAGTAACGCGTGGATAACCTGCCTTACACTGGGGGATAACACTTAGAAATAGGTGCTAATACCGCATAAGCGCACAGGACCGCATGGTCTAGTGTGAAAAACTCCGGTGGTGTAAGATGGATCCGCGTCTGATTAGCTAGTTGGTGAGGTAA
>F0K5CMN03C8N79
AGAGTTTGATCCTGGCTCAGGATGAACGCTGGCGGCGTGCCTAACACATGCAAGTCGAGCGGAGATTACGAGGAGTACTTGTACAAATTGTAATCTTAGCGGCGGACGGGTGAGTAACACGTGAGGAACCTGCCCTTGAGTGGGGAATAACACCGAGAAATGGGTGCTAATACCGCATAATGTCTTGGAAGCGCATGCTTTCGGGACCAAAGGATTTATTCGCTTAAGGATGGACTCGCGTCCGATTAGGTAGTTGGTGAGGTAACCGG
>F0K5CMN03C11RX
AGAGTTTGATCCTGGCTCAGAACGAACGCTGGCGGCGCGTTTTAAGCATGCAAGTCGAGGGAGAATCCGGTGCTTGCACTGGAGGGAACCGGCGAACGGGTGAGTAACACGTAGATAATCTGCCTTTAGGTTGGGGATAGCTCATGGAAACATGGGGTAATACCGAATGTGGTTCGATGTTCAAAAGGACATTGAAAGAAAGGAGCTTAGGCTTCGCCTGAAGATGAGTCTGCGTCTGATTAGGTAGTAGGTAGGGTAACGGCCT
>F0K5CMN03C9BFO
AGAGTTTGATCCTGGCTCAGGATGAACGCTGGCGGCGTGCCTAATACATGCAAGTCGAACGCACTAGTTTACTAGTGAGTGGCGAACGGGTGAGTAACACGTAGGTAACCTGCCCTCAAGACGAGGATAACCGTTGGAAACGATGGCTAAGACTGGATAGGAACAGAAGAGGCATCTCTTGTGTTTTAAAAGACCTAGCAATAGGTATGCTTGAGGAGGGGCCTGCGGCGCATTAGTTAGTTGGCGGGGTGAAGGCCCACCAAGACG
>F0K5CMN03C8XPK
AGAGTTTGATCCTGGCTCAGAACGAACGCTGGCGGCGCGTTTTAAGCATGCAAGTCGAGGGAGAATCCGGTGCTTGCACTGGAGGGAACCGGCGAACGGGTGAGTAACACGTAGATAATCTGCCTTTAGGTTGGGGATAGCTCATGGAAACATGGGGTAATACCGAATGTGGTTCGATGTTCAAAAGGACATTGAAAGAAAGGAGCTTAGGCTTCGCCTGTAGATGAGTCTGCGTCTGATTAGGTAGTAGGTAGGGTAACGGCCT
>F0K5CMN03C21IE
AGAGTTTGATCCTGGCTCAGGATGAACGCTGGCGGCGTGCCTAACACATGCAAGTCGAGCGGAGATTACGAGGAGTACTTGTACAAATTGTAATCTTAGCGGCGGACGGGTGAGTAACACGTGAGGAACCTGCCCTTGAGTGGGGAATAACACCGAGAAATGGGTGCTAATACCGCATAATGTCTTGGGAAGCGCATGCTTTCGGGACCAAAGGATTTATTCGCTTAAGGATGGACTCGCGTCCGATTAGGTAGTTGGTGAGGTAACCGG
>F0K5CMN03C7BO0
AGAGTTTGATCCTGGCTCAGGATGAACGCTAGCGGTGTGTTTAACACATGCAAGTCGAGCGCCCCCACATTGCCCATTGATTCAGTGGTCAGCGTGGGGGAGCGGCAGACGAGAGAGTAACACGTTGGGACCTGCCTCGTACTCAGGGATAACTGCCCGAAAGGGTGGCTAATACCGGATAGTCTCGCAAGAGTAAAGCTTTTGCGGTACGAGAGGGACCTGCGGCCTATCAGCTAGTTGGTAAGGTAACTGCTTACCAAGG
>F0K5CMN03C2127
AGAGTTTGATCCTGGCTCAGAACGAACGCTGGCGGCGCGTTTTAAGCATGCAAGTCGAACGGTAAAAGGGTGCTTGCACCCTTTGAGAGTGGCGAACGGGTGAGTAACACGTAGGTGATCTGCCCTTTGGTTGGGGATAGCCTGTGGAAACACAGGGTAATACCGAATAAGATCGGGACTCTTTGGAGATCCGATGAAAGCAGCTTCGGCTGCACCGAAGGATGAGCCTGCGGCTGATTAGCTTGTTGGCGGGGTAAAGGCCCACCAAGG
>F0K5CMN03C4RH4
AGAGTTTGATCCTGGCTCAGGATGAACGCTGGCGGCGTGCCTAACACATGCAAGTCGAGCGGGGTGTCAGTTGACACCGAGCACCTTTGGAAACAGAGGTGTTGGGTGTTGACTGGCACTTAGCGGCGGACGGGTGAGTAACGCGTGAGCAACCTGCCTTGTACTGGGGGATAACGTCGGGAAATCGGCGCTAATACCGCATAAGACTCCGGAATCGCATGGTTCTGCAGTCAAAACTCCGGTGGTACAAGATGGG
>F0K5CMN03C5KYM
AGAGTTTGATCCTGGCTCAGAACGAACGCTGGCGGCAGGCTTAACACATGCAAGTCGAGCGAAGACTTCGGTCTTAGCGGCGGACGGGTGGGTAACGCGTGGGAACGTGCCCAAAGGTACGGAATAGTCCCGGGAAACTGGGTTTAATACCGTATATTCCCTACGGGGGAAAGATTTATCGCCTTTGGATCGGCCCGCGTTGGATTAGGTAGTTGGTGGGGTAATGGCCTACCAAGACCACAATGGGTAGCCGGTCTGAGAGGATGTACGGCCACACTGGG
>F0K5CMN03CW7CS
AGAGTTTGATCCTGGCTCAGGATGAACGCTAGCGACAGGCCTAACACATGCAAGTCGAACGGGATTTATCCTTCGGGGTAATGAGAGTGGCGCACGGGTGAGTAACGCGTATGCAACCTACCTGTAACTGGGGAATAGCTCCCTGAAAGGGGAATTAACACCACATAAGACCACACTTTCGCATGGAAGAGTGGTAAAATATTCATAGGTTACAGATGGGCATGCGTGACATTAGTTTGTTGGTGAGGTAACGGCTCACCAAG
>F0K5CMN03C4M3D
AGAGTTTGATCCTGGCTCAGAACGAACGCTGGCGGCGCGTTTTAAGCATGCAAGTCGAACGGTAAAAGGGTGCTTGCACCCTTTGAGAGTGGCGAACGGGTGAGTAACACGTAGGTGATCTGCCCTTTGGTTGGGGATAGCCTGTGGAAACACAGGGTAATACCGAATAAGATCGGGACTCTTTGGAGATCCGATGAAAGCAGCTTCGGCTGCACCGAAGGATGAGCCTGCGGCTGATTAGCTTGTTGGCGGGGTAAAGGCCCACCAAGG
>F0K5CMN03C86HN
AGAGTTTGATCCTGGCTCAGGATGAACGCTAGCGGCAGGCTTAACACATGCAAGTCGAGGGGTAACAGGGTGCTTGCACCGCTGACGACCGGCGCACGGGTGCGTAACGCGTATACAATCTACCTTTTACAGGGGCATAGCCCGGGGAAACCCGGATTAATATCCCATGGTATCATTTAGTGGCATCACTTGAATGATTAAAGTTCGGCGGTAAAGAATGAGTATGCGTTCTATTAGCTTAGATGGTAAGGTAACGCTTACC
>F0K5CMN03C2BM2
AGAGTTTGATCCTGGCTCAGGATGAACGCTAGCGGCAGGCCTAACACATGCAAGTCGAGGGGCAGCACGAGTAGCAATACTTGGTGGCGACCGGCGCACGGGTGAGTAACGCGTATGCAACCTACCTTTAACAGGAGAATAGCCCCGAGAAATCGGGATTAATGCTCCATATTATTTATGAATCGCATGGTTTATAAATTAAAGCTCCGGCGGTTAAAGATGGGCATGCGTGACATTAGTTAGTTGGTGAGGTAACGG
>F0K5CMN03C1JDD
AGAGTTTGATCCTGGCTCAGAACGAACGCTGGCGGCAGGCCTAACACATGCAAGTCGAACGCCCTAGCAATAGGGAGTGGCAGACGGGTGAGTAACGCGTGGGAACCTTCCCTATAGTACGGAATATACCAGGGAAACTTGGAGCAATACCGTATACGCCCGAAAGGGGAAAGATTTATCGCTATAGGATGGGCCCGCGTAGGATTAGCTAGTTGGTGAGGTAATGGCTCACCAAGGCGACGATCCTTAGCTGGTCTGAGAGG
>F0K5CMN03C66I3
AGAGTTTGATCCTGGCTCAGAACTAACGCTGGCGGCGTGCCTAACACATGCAAGTCGTACGAGAAAGTTCGCTTCGGTGGATGAGTAAAGTGGCGCACGGGTGAGTAGCGCGTGGATAATCTGCCCTTTAGTTAGGAATAACCCATCGAAAGATGGGCTAATGCCCAATGATGCTGACGTGCTTCGGCAGGTCAGCCAAAGGTGGCCTCTACATGTAAGCTATCGCTGAAGGATGAGTTCGCGT
>F0K5CMN03C7IAR
AGAGTTTGATCCTGGCTCAGGACGAACGCTGGCGGCGTGCCTAACACATGCAAGTCAAAGTGCAAGTAACTTCGGTTATGAGTACTTGGCGCAAGGGTGAGTAAGGCATAGGTAATCTGCCCTTTGGACTGGGATAACCTCGAGAAATCGAGGACAATACCAGATGATGCAGCGGAACCGCATGGTTATGTTGTTAAAGATTTATCGCCAAAGGATGAGCCTATGTTCCATCAGGTAGTTGGTAGGGTAACGGCCT
>F0K5CMN03C4T91
AGAGTTTGATCCTGGCTCAGAACGAACGCTGACGGTATGCCTCATACATGCAAGTCGAGCGGGCACAGCAATGTGTCAGCGGCGAACGGGTGAGTAACGCGTGAACAATCTGCCTCTGAATTTGGGATAACGGTTCCAACGAGCCGCTAATACCGGATAGGTTATTCTGGCCGCATGGTCGGATTAAGAAAGTCGCAATTGCGACGTTCAGAGATGAGTTCGCGTCCCATTAGCTAGTTGGCGGGGTAACGG
>F0K5CMN03C2WUD
AGAGTTTGATCCTGGCTCAGGATAAACGCTGGCGGCATGCCTAATACATGCAAGTCGAACGGATCAGCTTAGGCTGGTTAGTGGCGAACGGGTGAGTAACACGTAAGTAACCCAACCTTCAGACGAGGATAACTGCTGGAAACGGTAGCTAATACTGGATAGGATTATCGATAGGATGATTGATAATTTAAAGGCGCTTTCGGGCGGTACTGGAGGAGGGGCTTGCGGCGCATTAGATAGTTGGTGAGGTAACGGCCCACCAAGTCG
>F0K5CMN03C7RJB
AGAGTTTGATCCTGGCTCAGGGTGAACGCTGGCGGCGTGCTTTACACATGCAAGTTGAACGAGAACTCGGAGGTTCTTACTTCGGTAAGAAAGGAAGAGGGACAGTAGCGAACGAGTGAGTAACACGTAGTAACCTGCCCACTGGAGGGGGAGAACCACTGGAAACGGTGGCTAATACCGCATAAGCCCGAAAGGGGAAAGCAATTTATTGTGCCGGTGGAGGGGACTGCGGGCCATCAGGAAGATGGTGAGGTAAAAGCTCACCAAACCGACGACGGCTAT
>F0K5CMN03C8ZWZ
AGAGTTTGATCCTGGCTCAGAACGAACGCTGGCGGCATGCCTAACACATGCAAGTCGAACGGACATTCTTAGCTTGCTTTGAATGTTAGTGGCGGACGGGTGAGTAACGCGTGGGGACCTGCCCTGAAGTGGGGAACAACCGATGGAAACGTCGGCTAATACCGCATACGCCCTGAGGGGGAAAGGCTTCGGCCGCTTTAGGATGGACCCGCGTCGGATTAGCTTGTTGGTGGGGTAACGGCCTACCAAGGCGACGATCCGTAGCT
>F0K5CMN03C0V7I
AGAGTTTGATCCTGGCTCAGAACGAACGCTGGCGGCATGCCTAACACATGCAAGTCGAACGAGACCTTCGGGTCTAGTGGCGCACGGGTGCGTAACGCGTGGGAATCTGCCCTTGGGTTCGGAATAACAGTTAGAAATGACTGCTAATACCGGATGATGTCTTCGGACCAAAGATTTATCGCCCAGGGATGAGCCCGCGTCGGATTAGCTTGTTGGTGAGGTAAAAGCTCACCAAGGCGACGATCCGTAGCTGGT
>F0K5CMN03C9WH0
AGAGTTTGATCCTGGCTCAGGACGAACGCTGGCGGCGTGCCTAACACATGCAAGTCGAGCGGAGATTTAAGTTTACTTAGATCTTAGCGGCGGACGGGTGAGTAACGCGTGAGTAACCTGCCTTATACAGAGGGATAGCCTTGGGAAACCGGGATTAATACCCCATGACATAGTGCGATCGCATGATGGTGCTATCAAAATGAATGTGGTATAAGATGGACTCGCGTCTGATTAGTTAGTTGGCGGGGTAACGGCCC
>F0K5CMN03C4OEE
AGAGTTTGATCCTGGCTCAGAACGAACGCTGGCGGCGTGCTTAACACATGCAAGTCGAATGCGAGCTTTCCTTTCGGGGGAAGAGTAGCATGGCAGACGGGTGAGGAACACGTATCTGACCGGACGCTTGATGGGGGATAGTCCTGCGAAAGTGGGTTGAATACCGCATACGGTGGGCAGGGGAGCCTGCTCAGGAAAGTTGGCCTCTGCAAGCAAGCTGATGTCGAGCGACGGGGATGCGGCCTATTAG
>F0K5CMN03C56BB
AGAGTTTGATCCTGGCTCAGAGCGAACATTGGCGGCGCGTTTAACACATGCAAGTCGAGCGAGAAAACTTCTTCGGAAGTGAGTAGAGCGGCGAACGGGTGAGTAACACGTGAGTGACCTGCCCCCAAGCTTGGGATAGCCACGGGAAACTGTGGGTAATACCGGATGCGACTTTATTATTAGAAGATGAAGTTGAAAGCGTGGGACCTTCGGGGCCACGTACTTGGGGATGGGCTCGCGTCCCATTAGCTAGTTGGAGAGGTAACGGCTC
>F0K5CMN03C1N7J
AGAGTTTGATCCTGGCTCAGGATGAACGCTAGCGGTGCGCCTAACACATGCAAGTCGAGCGATATAGCGGCGAACGGGTGAGTAACACGTTGGAACCTGCCTCGAACTCAGGGATAGCCATCCGAAAGGATGATTAATACCGGATAGTCCCGAAAGGGTAAAGATTTTTCGGTTCGAGAGGGGCCTGCGGCCTATCAGCTAGTTGGTAAGGTAATGGCCTACCAAGGCTACGATGGGTAGCTGGTCTGA
>F0K5CMN03C71MJ
AGAGTTTGATCCTGGCTCAGAACGAACGCTGGCGGCAGGCTTAACACATGCAAGTCGAGCGGGCCCTTCGGGGTCAGCGGCGGACGGGTTAGTAACGCGTGGGAACGTGCCCTTTGCTTCGGAATAGCCCTGGGAAACTGGGGGTAATACCGGATGTGCCCTGAGGGGGAAAGATTTATCGGCAAGGGATCGGCCCGCGTCTGATTAGGTAGTTGGTGTGGTAATGGCGCACCAAGCCGACGATCGGTAGCTGGTTTGAGAGG
>F0K5CMN03C7LQC
AGAGTTTGATCCTGGCTCAGAGTGAACGCTGGCGGCGTGCCTAACACATGCAAGTCGAACGATGATGGAGGAGCTTGCTCTTCCTGATTAGTGGCGCACGGGTGAGTATACCATAGATAATGTACCCCTTAGTTCGGGATAGCCACTGGAAACGGTGATTAATACCGGATACTCCTTCTCATTATAAGATGAGTCGGGAAAGTTTTTCCGCTAAGAGATCAGTCTATGTCCTATCAGCTAGTTGGTGAGG
>F0K5CMN03C1CXA
AGAGTTTGATCCTGGCTCAGGATGAACGCTAGCGACAGGCCTAACACATGCAAGTCGAACGGGATTTATCCTTCGGGGTAATGAGAGTGGCGCACGGGTGAGTAACGCGTATGCAACCTACCTGTAACTGGGGAATAGCTCCCTGAAAGGGGAATTAACACCGCATAAGACCACACTTTCGCATGGAAGAGTGGTAAAATATTTATAGGTTACAGATGGGCATGCGTGACATTAGTTTGTTGGTGAGGTAACGGCTCACCAAG
>F0K5CMN03C1VAG
AGAGTTTGATCCTGGCTCAGATTGAACGCTGGCGGCATGCCTTACACATGCAAGTCGAACGGCAGCACGGGAGCAATCCTGGTGGCGAGTGGCGAACGGGTGAGTAATGTATCGGAACGTACCTTTCAGTGGGGGATAACGTAGCGAAAGTTACGCTAATACCGCATATTCTGTGAGCAGGAAAGCAGGGGATCGCAAGACCTTGCGCTGATTGAGCGGCCGATATCAGATTAGCTAGTTGGTG
>F0K5CMN03CX51T
AGAGTTTGATCCTGGCTCAGAACGAACGCTGGCGGCGTGCCTAACACATGCAAGTCGAACGGAGTTGAAGAGCTTGCTCTTCAATTTAGTGGCGCACGGGTGAGTAACGCGTAGATAATCTGCCTTAGACTCAGGGATAACATCTCGAAAGGGGTGCTAATACCTGATAAGCCCACGGTAGCGTAAGTTATTGCGGGAAAAGGGGGCCTCTGAACATGCTCTTGATCTAAGATGAGTCTGCGTACCATTAG
>F0K5CMN03C50UA
AGAGTTTGATCCTGGCTCAGGATGAACGCTAGCGGCAGGCTTAACACATGCAAGTCGAGGGGCAGCACGTCTTCGGATGGTGGCGACCGGCGCACGGGTGCGTAACGCGTATACAATCTACCTTTTACAGGGGCATAGCCCGGGGAAACCCGGATTAATGTCCCATGGTATCATTTAGTGGCATCACTTGAATGATTAAAGTTTCGGCGGTAAAAGATGAGTATGCGTCCTATTAGTTAGTTGGTAAGGTAACGGCTTACCAAGGCAGCG
>F0K5CMN03C2Q5N
AGAGTTTGATCCTGGCTCAGATTGAACGCTGGCGGAATGCTTTACACATGCAAGTCGAACGGCAGCACGGGAGCTTGCTCCTGGTGGCGAGTGGCGAACGGGTGAGTAATGCGTCGGAACGTACCGAGTAATGGGGGATAACGCACCGAAAGGTGTGCTAATACCGCATACGCCCTGAGGGGGAAAGTGAGGGATCGCAAGACCTCACGTTATTCGAGCGGCCGACGTCTGATTAGCTAGTTGGTGAGGTAATGGCT
>F0K5CMN03C1PRW
AGAGTTTGATCCTGGCTCAGGACGAACGCTGGCGGCGTGCTTAACACATGCAAGTCGAGCGGAAATATATTGAAGATTTATCTGATATATATTTTAGCGGCGGACGGGTGAGTAACGCGTGGGCAATCTGCCTCACACAGGGGAATAACACTGGGAAACTAGTGCTAATACCGCATAACATAGCGAAGTGACATCACTTTGTTATCAAAGGAGAAATCCGGTGTGAGATGAGCCCGCGTCCG
>F0K5CMN03C47UM
AGAGTTTGATCCTGGCTCAGGATGAACGCTGGCGGCATGCCTAATACATGCAAGTCGGACGAATTGACCTTCGGGTCAGTTAGTGGCGAACGGGTGAGTAACACGTAGATAACCAACCCTAAAGACGAGGATAACCCGGGGAAACCTGGACTAATACTGGATAGGAGCTATTTTCAAAAGAGGATAGTTTTAAAGATGCCTTAAAGCATCGCTATAGGCTGGGACTGCGTCGCATTAGCTAGTTGGTGGAGTAACGGCCCACCAAGGCAACGA
>F0K5CMN03C3JOY
AGAGTTTGATCCTGGCTCAGGACGAACGCTGGCGGCGTGCCTAACGCATGCAAGTCGAGCGAGGGGAGGTCGCAAGACCGAACCTAGCGGCGAACGGGTGAGTAACACGTGGGTAATCTGCCTTTGAGACGGGGATAGCCCCGGGAAACTGGGGATAATACCGGATGTGATCCAGCTGACGGAGGTTAGTTGGAGGAAAGGCGCAAGCCGCTCATAGATGAGCCCGCGGCCCATTAGCTAGTTGGTAGGGTAAAGGCCTACCAAGGCGACGA
>F0K5CMN03C3QC2
AGAGTTTGATCCTGGCTCAGGATGAACGCTAGCGACAGGCCTAACACATGCAAGTCGAGGGGCAGCACGTCTTCGGATGGTGGCGACCGGCGCACGGGTGAGTAACGCGTATGCAACCTACCTGTAACTGGGGGATAGCTCCCTGAAAGGGGAATTAACACCGCATAAGACCACGTTTTCGCATGGAAAAGTGGTAAAATATTTATAGGTTACAGATGGGCATGCGTGACATTAGTTTGTTGGTGAGGTAACGGCTCACCAAG
>F0K5CMN03C14RQ
AGAGTTTGATCCTGGCTCAGGATGAACGCTGGCGGCATGCCTAATACATGCAAGTCGAACGAATTGACCTTCGGGTCAGTTAGTGGCGAACGGGTGAGTAACACGTAGATAACCAACCCTAAAGACGAGGATAACCCGGGGAAACCTGGACTAATACTGGATAGGAGCTATTTTCAAAAGAGGATAGTTTTAAAGATGCCTTAAAGCATCGCTATAGGCTGGGACTGCGTCGCATTAGCTAGTTGGTGGAGTAACGGCCCACCAAGGCAACG
>F0K5CMN03C3XD6
AGAGTTTGATCCTGGCTCAGGATGAACGCTGGCGGCATGCCTAATACATGCAAGTCGAACGCACTAGTTTACTAGTGAGTGGCGAACGGGTGAGTAACACGTAGGTGATCTGTCCTTGGGTGGGGAATAGCCCATGGAAACATGGGGTAATACCGCATAAGGTCCTGGCCCTGTGGGGTTTGGATGAAAGGAGCAATTGTTCCGCCTGGGGGTGAGCCTGCGGTCCATTAGCTAGTTGGTGAGGTAAGAGCCCACCAAGGCGACG
>F0K5CMN03CW34I
AGAGTTTGATCCTGGCTCAGGATGAACGCTAGCGACAGGCCTAACACATGCAAGTCGAACGGGATTTATCCTTCGGGGTAATGAGAGTGGCGCACGGGTGAGTAACGCGTATGCAACCTACCTGTAACTGGGGAATAGCTCCCTGAAAGGGGAATTAACACCGCATAAGACCACACTTTCGCATGGAAGAGTGGTAAAATATTTATAGGTTACAGATGGGCATGCGTGACATTAGTTTGTTGGTGAGGTAACGGCTCACCAAG
>F0K5CMN03C0Y01
AGAGTTTGATCCTGGCTCAGGACGAACGCTGGCGGCGGGTTTAACACATGCAAGTCGAGGGACGAAACCTCTCTTCGGAGAGGCTGAAACCGGCGAACGGGTGAGTAACACGTGACCAACCTGCCCTTCACTCAGGGATAACAGCGGGAAACCGTTGCTAACACCTGATACCGCGAGTCGAGCGCATGCTCTTCTCGTGAAACTCCGGTGGTGAAGGGAGGGGGTCGGCCGGCCTATCAGGTAGGTTGGTGAGGTAACGGCCCACCAAGGCGACGATGGTAG
>F0K5CMN03C1PX3
AGAGTTTGATCCTGGCTCAGGATGAACGCTGGCGGCGTGCCTAACACATGCAAGTCGAGCGCGATTAGTTGGAACGGAGACTTCGGTTGAAGAGAAGACTATGAAAGCGGCGGACGGGTGAGTAACGCGTGAGCAACCTGCCCTGTACAGGGGGATAGCCACTGGAAACGGTGATTAATACCCCATAACCCCAATAGGTCACATGGCCTGATGGGCAAAGCCTTGGCGGTACAGGATGGGCTCGCGTCTGATTAG
>F0K5CMN03C1R07
AGAGTTTGATCCTGGCTCAGGAACGAACGCTGGCGGCGTGGATAAGGCATGCAAGTCGAACGGGAACTTAACGACTAATTCGTTAGGAGTTTTGTTCTAGTGGCGAACGGGTGAGTAACGCGTGAACAACATACCTCTCAGAGGGGAATAACACAGGGAAACTTGTGCTAATACCGCATATGTGCTTGTGATGATTTCACATTCATGAAAGGTGGGGACCTTCGGGCCTGCCGCTGAGAGATTGGTTCGCGTCCCATTAG
>F0K5CMN03C19BJ
AGAGTTTGATCCTGGCTCAGAACGAACGCTGGCGGCGCGTCTTAAGCATGCAAGTCGGACGGCAAGGGGAGCTTGCTCCCCCTAGAGTGGCGGACTGGTGAGTAACGCGTGGGTGACCTACCCTTGAGATGGGGATAGCCATTAGAAATAGTGGATAATACCGAATACGCTCATGACCCTGTGGGGATATGAGGAAACAGGCTACGGCCTGGCTCGAGGATGGGCCCGCGTCCCATTAGCTAGTTGGTGAGGTAACGGCCC
>F0K5CMN03C9RST
AGAGTTTGATCCTGGCTCAGAACGAACGCTGGCGGCGCGTTTTAAGCATGCAAGTCGAACGGTAGAGGTGCTTGCACCTTGAGAGTGGCGAACGGGTGAGTAACACGTAGGTGATCTGCCCTGAGGTTGGGGATAGCCTGTGGAAACACAGGGTAATACCGAATGAGCCCATAATACTGTGGTGTTATGGGGAAAGTTGCTAAGGCAACACCTTGGGATGAGCCTGCGGCTGATTAGCTAGTTGGTGGGGTAAAGGCCTACCAAGG
>F0K5CMN03C6VWN
AGAGTTTGATCCTGGCTCAGGATGAACGCTGGCGGCGTGCCTAATACATGCAAGTCGAACGCACTAGTTTACTAGTGAGTGGCGAACGGGTGAGTAACACGTAGGTAACCTGCCCTTAAGACGAGGATAACCGTTGGAAACGATGGCTAAGACTGGATAGGAACATTGAAGGCATCTTTGATGTTTTAAAAGACCTAGCAATAGGTATGCTTAAGGAGGGGCCTGCGGCGCATTAGTTAGTTGGTGAGGTGAAGGCTTACCAAG
>F0K5CMN03C4YPY
AGAGTTTGATCCTGGCTCAGATTGAACGCTGGCGGCAGGCCTAACACATGCAAGTCGAACGGTAGCAGAACTAGCTTGCTAGTTGCTGACGAGTGGCGGACGGGTGAGTAACGCGTGGGAATCTACCTGGTAGTGGGGGATAACGTAGGGAAACTTACGCTAATACCGCATACGCCCTACGGGGAAAGGGGGGATCTTCGGACCTCTTGCTATCAGATGAGCCCGCGTAAGATTAGCTAGTTGGTGAGGTAAGGGCTCACCAAGGCGACG
>F0K5CMN03C9BAC
AGAGTTTGATCCTGGCTCAGAACGAACGCTGGCGGCGCGTTTTAAACATGCAAGTCGAACGAGAACCTCTGTGCTTGCACTGAGGGGACAGTGGCGAACGGGTGAGTAACACGTGAGTAATCTTCCTTCGAGTTCGGGACAACCATCCGAAAGGGTGGCTAATACCGGATAACATGGTAACATCAAAGGTGGGGATCGTAAGACCTGCCGCTTGAAGATGAGCTCGCGGCCCATTAGCTAGTTGGTGGGGTAATGGCCTACCAAGGCAACG
>F0K5CMN03C3XFK
AGAGTTTGATCCTGGCTCAGGATGAACGCTAGCGGCAGGCTTAACACATGCAAGTCGAGGGGCAGCACGTCTTCGGATGGTGGCGACCGGCGCACGGGTGCGTAACGCGTATACAATCTACCTTGTAGAGGGGGATAGCCCGGGGAAACCCGGATTAATACCCCATGGTATGTAGGGATAGCATTATCCTCACATTAAACATTCATGGCTACAAGATGAGTATGCGTCCTATTAGTTAGTTGGTAAGGTAACGGCTTACCAAG
>F0K5CMN03C07EC
AGAGTTTGATCCTGGCTCAGAACGAACGCTGGCGGCGCGTTTTAAGCATGCAAGTCGAACGGTATATAGTCTTCGGATTATAGAGAGTGGCGAACGGGTGAGTAACACGTAGATAATCTACCTTGAAGTGGGGGATAGTCCATGGAAACATGGAGTAATACCGCATGTGTCTTTGGATGAAAGTTCCAATTGGAACGCTTTGAGATGAGTCTGCGGCTCATTAGCTTGTTGGTGGGGTAAAGGCCTACCAAGGCAACG
>F0K5CMN03C0D8S
AGAGTTTGATCCTGGCTCAGGATGAACGCTGGCGGCGTGCCTAATACATGCAAGTCGAACGCACTAGTTTACTAGTGAGTGGCGAACGGGTGAGTAACACGTAGGTAACCTGCCCTTAAGACGAGGATAACCATTGGAAACGATGTCTAAGACTGGATAGGAATATTTAAGGCATCTTAAATATTTTAAAGGACCTAGCAATAGGTATGCTTAAGGAGGGGCCTGCGGCGCATTAGTTAGTTGGTGAGGTGAGAGCTCACCAAGACG
>F0K5CMN03CX05I
AGAGTTTGATCCTGGCTCAGGACGAACGCTGACGGTGTGCTTTAGGCATGCAAGTCGAACGAGAAAGCCCTTCGGGGTGAGTAGAGTGGCGAACGGGTGAGTAACACGTGGGCAACCTGCCCCTCGCAGGGGGATAACCGGAGGAAACTCCGGCTAATACCCCGTACGCTTTCAGAGTCGCATGGCCCTGAAAGGAAAGGTAGCTTCGGCCATCCGGCGAGGGATGGGCCCGCGGTGCATTAGCTAGTTGGTGGGGTAAAGGCCCACCAAGGCGACGATGCG
>F0K5CMN03C9B5I
AGAGTTTGATCCTGGCTCAGGATGAACGCTAGCGACAGGCCTAACACATGCAAGTCGAACGGGATTTATCCTTCGGGGTAATGAGAGTGGCGCACGGGTGAGTAACGCGTATGCAACCTACCTGTAACTGGGGAATAGCTCCCTGAAAGGGGAATTAACACCGCATAAGACCACACTTTCGCATGGAAGAGTGGTAAAATATTCATAGGTTACAGATGGGCATGCGTGACATTAGTTTGTTGGTGAGGTAACGGCTCACCAAG
>F0K5CMN03C09HR
AGAGTTTGATCCTGGCTCAGGATGAACGCTAGCGGCAGGCTTAACACATGCAAGTCGAGGGGTAACAGGGTGCTTGCACCGCTGACGACCGGCGCACGGGTGCGTAACGCGTATACAATCTACCTTTTACAGGGGCATAGCCCGGGGAAACCCGGATTAATATCCCATGGTATCAAGAAGTGGCATCGCTTTTTGATTAAAGTTTCGGCGGTAAAAGATGAGTATGCGTTCTATTAGCTAGATGGTAAGGTAACGGCTTACCATGGCTTTG
>F0K5CMN03C5DW3
AGAGTTTGATCCTGGCTCAGGACGAACGCTGGCGGCGTGCCTAACACATGCAAGTCGAGCGGAGAATGCAAGATGTTTACATCGAGTGTTCTTAGCGGCGGACGGGTGAGTAACACGTGGGTAACCTGCCTCAGAGTGGGGGATAGCCTTTCGAAAGGAAGATTAATACCGCATAAGCTTGTAGCATCGCATGGTGCAGCAAGAAAAGGAGCAATCCGCTCTGAGATGGACCCGCGGCGCATTAG
>F0K5CMN03C700F
AGAGTTTGATCCTGGCTCAGGATGAACGCTGGCGGCGTACCTAATACATGCAAGTCGAACGCACTAGTTTACTAGTGAGTGGCGAACGGGTGAGTAACACGTAGGTAACCTGCCCTTAAGACGAGGATAACCATTGGAAACGATGGCTAAGACTGGATAGGAATATTTGAGGCATCTTAAATATTTTAAAAGACCTAGCAATAGGTATGCTTAAGGAGGGGCCTGCGGCGCATTAGTTAGTTGGTGGGGTAGAAGCCTACCAAGACG
>F0K5CMN03C0Q0O
AGAGTTTGATCCTGGCTCAGGATGAACGCTGGCGGCGTGCTTAATACATGCAAGTCGAACGGTCTGACTTCGGTCAGATAGTGGCGAACGGGTGAGTAACGCGTTGGTGACCTGCCCCGAAGGGAGGGATAACAGCTCGAAAGGGCTGCTAATACCTCATGCGCTTGAAGGCGTTAGAGAACTTCAAGTAAAGGCGTAAGCCGTTTCGGGAGGGGCCTGCGTCCCATCAGCTAGTTGGTAAGGTAATGGCTTACCAAGGCGATGACGGGG
>F0K5CMN03CWCM8
AGAGTTTGATCCTGGCTCAGAACGAACGCTGGCGGCGTGCTTAACACATGCAAGTCGGATGCGAAAGGGGCTTTCGGGCGCTGAGTAGCATGGCAGACGGGTGAGGAGTGCGTATCTGACGAAACTCAGGCTGGGGGATAGTCCCTCGAAAGGGGGTTGAATACCGCATGTGCTCGGCGCTGTCATGGTGTCGAGGAAAGGTGGCCTCTGCATGCACGCTATTGGCCTGAGATCGGG
>F0K5CMN03C7X1L
AGAGTTTGATCCTGGCTCAGGATGAACGCTAGCGGTGCGCCTAACACATGCAAGTCGAGCGATATAGCGGCGAACGGGTGAGTAACACGTTGGAACCTGCCTCGAACTCAGGGATAGCCATCCGAAAGGATGATTAATACAGGATAGTCCCGAAAGGGTAAAGATTGTTCGGTTCGAGAGGGGCCTGCGGCCTATCAGCTAGTTGGTAAGGTAATGGCTTACCAAGGCTATGACGGGTAACTGGTGTGAGAGCATG
>F0K5CMN03C88YS
AGAGTTTGATCCTGGCTCAGGATTGAACGCTAGCGACAGGCCTAACACATGCAAGTCGAACGGGATTTATCCTTCGGGGTAATGAGAGTGGCGCACGGGTGAGTAACGCGTATGCAACCTACCTGTAACTGGGGAATAGCTCCCTGAAAGGGGAATTAACACCGCATAAGACCACACTTTCGCATGGAAGAGTGGTAAAATATTTATAGGTTACAGATGGGCATGCGTGACATTAGTTTGTTGGTGAGGTAACGGCTCACCAAG
>F0K5CMN03C3NNL
AGAGTTTGATCCTGGCTCAGAGTGAACGCTGGCGGCATGCCTAACACATGCAAGTCGAACGGATCTTGGCAGTTTATCGTCAGGGTTAGTGGCAAACGGGTGAGTAACACGTGGAAAATTTGCCTTTGAGAAGGGGATAACACCGGGAAACCGGAGCTAATACCGCATGAGACCACATCTCCATAGGGAGAAGGGGTTAAAGTTCCGCAAGGGACGCTTGAAGAGAATTCCACGGCCTATCAGCTTGTTGGTGAGGTAACGGCTCACCAAGG
>F0K5CMN03C45CK
AGAGTTTGATCCTGGCTCAGAACGAACGCTGGCGGCGTGCTTAATACATGCAAGTCGAACGTGAAGCCTTGGCTTGCCAAGGTGGAAAGTGGCGAACGGGTGAGTAACACGTAAGTAATCTACCTCTAAGTTTGGGATAACCTTGCCAACGCGGGGCTAATACCGGATGTGGTCATGAAAACGCATGTTTTCGTGATTAAAGGTGCAAATCGCTTAGAGATGAGCTTGCGGCCCATTATGCTTGTTGGTAGGGTAACGGCCTACCAAGG
>F0K5CMN03C8J71
AGAGTTTGATCCTGGCTCAGGATGAACGCTGGCGGCGTGCCTAATACATGCAAGTCGAACGCACCATTTCGGTGGTGAGTGGCGAACGGGTGAGTAACACGTAGATAACCTGCCCTTAAGACGAGGATAACCATTGGAAACGATGGCTAAGACTGGATAGGAATATTAGAGGCATCTCTGATATTTTAAAAGACCTAGCAGTAGGTATGCTTAAGGAGGGGTCTGCGGCGCATTAGTTAGTTGGTGGGGTGATGGCCT
>F0K5CMN03C50CL
AGAGTTTGATCCTGGCTCAGATTGAACGCTGGCGGCATGTCTTACACATGCAAGTCGAACGGTAACGCGGGGCAACCTGGCGACGAGTGGCGAACGGGTGAGTAATGCATCGGAACGTGCCCGGTAGTGGGGGATAGCTCGGCGAAAGCCGGATTAATACCGCATACGACCTACGGGTGAAAGCGGGGGACCGTAAGGCCTCGCGCTATTGGAGCGGCCGATGTCAGATTAGGTTGTTGGTGGGATAAAAGCTTACCAAGCCGACGAT
>F0K5CMN03C9VUS
AGAGTTTGATCCTGGCTCAGATTGAACGCTGGCGGCAGGCTTAACACATGCAAGTCGAACGGTAACAGAGAATAGCTTGCTATTTTGCTGACGAGTGGCGGACGGGTGAGTAATGCTTGGGAACTTGCCCTAACGTGGGGGACAACAGTTGGAAACGACTGCTAATACCGCATAATGTCTTCGGACCAAAGGTGGCCTCTGTATATGCTACCGCGTTAGGATGGGCCCAAGTGGGATTAGCTAGTTGGTGAGGTAATGG
>F0K5CMN03C6OM4
AGAGTTTGATCCTGGCTCAGAACGAACGCTGGCGGCGCGTTTTAAGCATGCAAGTCGCACGGCAAGGGCCTTCGGGCCCCTAGAGTGGCGGACGGGTGAGTAACACGTGGACAATCTGCCCCCCGGCCGGGGATAGCCTATGGAAACATGGGGTAATACCGGATACGACCGGACCCGCGCAGGCGGGACCGAGGAAAGGCGCCACGGCGCCACCGGGGGATGAGTCCGCGGTCCATTAGCTAGTTGGCGGGGTAACGGCCCACCAAGGCGACGATGGATAGCCGG
>F0K5CMN03C15LQ
AGAGTTTGATCCTGGCTCAGGATGAACGCTAGCGACAGGCCTAACACATGCAAGTCGAACGGGATTTATCCTTCGGGGTAATGAGAGTGGCGCACGGGTGAGTAACGCGTATGCAACCTACCTGTAACTGGGGAATAGCTCCCTGAAAGGGGAATTAACACCGCATAAGACCACACTTTCGCATGGAAGAGTGGTAAAATATTTATAGGTTACAGATGGGCATGCGTGACATTAGTTTGTTGGTGAGGTAACGGCTCACCAAG
>F0K5CMN03C398Q
AGAGTTTGATCCTGGCTCAGGATGAACGCTAGCGGCAGGCTTAACACATGCAAGTCGAGGGGTAACAGGGTGCTTGCACCGCTGACGACCGGCGCACGGGTGCGTAACGCGTATACAATCTACCTTTTACAGGGGCATAGCCCGGGGAAACCCGGATTAATATCCCATGGTATCATTTAGTGGCATCATTTGAATGATTAAAGCTTCGGCGGTAGAAGATGAGTATGCGTCCTATTAGTTAGTTGGTAAGGTAACGGCTTACCAAGG
>F0K5CMN03C5XI2
AGAGTTTGATCCTGGCTCAGGACGAACGCTGGCGGCGTGCCTAACACATGCAAGTCAAGGAGAAAGACTGGTTTCGGCCGGTCAAGTAAACTGGCGGACGGGTGAGTAACGCGTAGGCGACCTGCCCTTGTGTTTGGAATAACCCCGAGAAATTGGGGCTAATACCGAATGACGCATTGAGTATGCATGTACTTGATGTTAAAGGTGCTGCAAGGTACCGCACAGGGGTGGGCCTGCGTTCCATTAGTTAGATGGTAGGGTAACGGCCTACCA
>F0K5CMN03C7OLT
AGAGTTTGATCCTGGCTCAGGATGAACGCTAGCGGCAGGCCTAACACATGCAAGTCGAGGGGTAACAGGAGTAGCAATACTTGCTGACGACCGGCGCACGGGTGAGTAACACGTGGATAATCTACCCTTCAGTCGGGAATAACTCATCGAAAGATGGGATAATACGCGATGACGCCTCTCCGTTCCGGCGGAGCGGCCAAAGGTGGCCTCTCTATAGAAGCTGTCGCTGAAGGATGAGTTCGCGCACCA
>F0K5CMN03C3GOE
AGAGTTTGATCCTGGCTCAGATTGAACGCTGGCGGCATGCTTAACACATGCAAGTCGAACGGCAGCACGGGGGCAACCCTGGTGGCGAGTGGCGGACGGGTGAGTAATGCATGGGAATCTGCCTGTTAGTGGGGGACAACCCGGGGAAACTCGGGCTAATACCGCATACGCCCTACGGGGGAAAGAGGGGGACCGCAAGGCCTCTTGCTAACAGATGAGCCCATGTCGGATTAGCTAGTTGGTAGGGTAAAGGCCTACCAAGGCGACGATCCG
>F0K5CMN03C4GOG
AGAGTTTGATCCTGGCTCAGGACGAACGCTGGCGGCGTGCTTAACACATGCAAGTCAAGGAGAAAGTTTCTTTCGGGAGATAAGTAAACTGGCGCACGGGTGAGTAAAATGTAAGTAATCTACCCTTTGGATGGGAATAACTACTAGAAATGGTGGCTAATACCGAATAATGCAGCGGCACCGAGTGGTGATGTTGTTAAAGACCGAAAGGTTGCCAAGGGATGAGCTTGCATCTGATTAGCTAGTTGGCGGGGTAAAAGCCCACCAAGGCG
>F0K5CMN03C2600
AGAGTTTGATCCTGGCTCAGAGCGAACGTTAGCGGCGGGCTTAACACATGCAAGTCGAGCGAGAAAAGGGCTTCGGCCCCCAGTAAAGCGGCGGACGGGTGAGTAACACGTGGGTAATCTTCCTTTGAGCGGGGGACAACGGTCCGAAAGGACCGCTAATACCGCATACGTTCCCAGGGACTCCGGTCCTTGGGAGGAAAGCTAGGCCGCAAGGTCCGGCACTCGAGGAGGAGCCTGCATCGCATCAGCTAGTTGGTGGGGTAATGGCCTACCAAGGCGAAGACG
>F0K5CMN03C6HL7
AGAGTTTGATCCTGGCTCAGATTGAACGCTGGCGGCATGCCTTACACATGCAAGTCGAACGGCAGCACGGGAGCAATCCTGGTGGCGAGTGGCGAACGGGTGAGTAATGTATCGGAACGTACCTTTCAGTGGGGGATAACGTAGCGAAAGTTACGCTAATACCGCATATTCTGTGAGCAGGAAAGCAGGGGATCGCAAGACCTTACGCTGATTGAGCGGCCGATATCAGATTAGCTAGTTGGTGAAGG
>F0K5CMN03CW6AV
AGAGTTTGATCCTGGCTCAGGATGAACGCTGGCGGCGTGCCTAATACATGCAAGTCGAACGCACTAGTTTACTAGTGAGTGGCGAACGGGTGAGTAACACGTAGGTAACCTGCCCTTAAGACGAGGATAACCATTGGAAACGATGGCTAAGACTGGATAGGAATATTTGAGGCATCTTAAATTAATTTTAAAAGTAACCTAGCAATAGGTATGCTTAAGGAGGGGCCGTGCGGCGCATTAGTTAGTTGGTGGGGTAGGAAGCCTACCAAGACGA
>F0K5CMN03C5GUE
AGAGTTTGATCCTGGCTCAGGATGAACGCTGGCGGCGCATTTAAGACATGCAAGTCGAACGGAAATTTATTTTAATAAAGTTTTAGTTTACTAAAAATTAAGTTGATATAAATTTTAGTGGCGGACGGGTGAGTAATACGTAGGCAATCTGCCTTTCAGAGGGAAATAACTAAAAGAAATTTTAGCTAATGTCCCATAAGACCACACTATGGCATCATAGAGAGGTCAAAGGAGAAATCCGCTGAGAGATGAGCCTACGGCTGATTAGTTAGTTGG
>F0K5CMN03C02JB
AGAGTTTGATCCTGGCTCAGAACGAACGCTGGCGGCGCGTTTTAAGCATGCAAGTCGAACGGGATTCAAGTGCTTGCACTTGATGAGAGTGGCGAACGGGTGAGTAACACGTAGATAATCTGCCTTTAGGTTGGGGATAGCTCATGGAAACATGGGGTAATACCGAATGTGGTTCGATGTTCAAAAGGACATTGAAAGAAAGGAGCTTAGGCTTCGCCTGAAGATGAGTCTGCGTCTGATTAGGTAGTAGGTAGGGTAACCGG
>F0K5CMN03C2HL4
AGAGTTTGATCCTGGCTCAGAGTGAACGCTGGCGGCGTGCTTAACACATGCAAGTCGAACGGACTTAAGGGGCTTGCTTCTTAAGTTAGTGGCGCACGGGTGAGTAATATATAGCTAACCTGCCCTTTAGTGGGGGACAACAGTTGGAAACGACTGCTAATACCCTATATTCCTTCTTATCTCAAGATAAGTTGGGAAAGATTTATCGCTAAAGGATGGGGCTTTATTGTATCAGCTAGTTGGTGGGGTAATGGCCTACCAAGGCT
>F0K5CMN03C0AHH
AGAGTTTGATCCTGGCTCAGGATGAACGCTGGCGGCATGCCTAATACATGCAAGTCGAACGAATTTACCTTTTAGGTAAGTTAGTGGCGAACGGGTGAGTAACACGTAGATAACCAACCCTTAAGACGAGGATAACCCGGGGAAACCTGGACTAATACTGGATAGGAGTTATTTTCAATAAGAAGATAATTTTAAAGGCGCTTTCAAGCGGCGCTTAAGGATGGGACTGCGTCGCGTTAGCTAGTTGGTGGGGTAACGGCCTACCAAGGCGACGATGCGTAG
>F0K5CMN03C14UM
AGAGTTTGATCCTGGCTCAGATTGAACGCTGGCGGCGTGCCTAACACATGCAAGTCGTGCGAGAAAGTTCCCTTCGGGGAGCGAGTAGAGCGGCGCACGGGTGAGTAACGCGTGGGTAATCTGCCCGAAAGACCGGGATAACAGTGGGAAACCGCTGCTAATACCGGATGTGCTTCATGTTTGACTTCATGGGGTAAAGGTGGCCTCTGCTTGCAAGCTACCGCTTTTGGATGAGCCCGCGTCTCATTAGCTAGTTGGG
>F0K5CMN03C2LP5
AGAGTTTGATCCTGGCTCAGGATGAGCGCTAGCGGTGCGCCTAACACATGCAAGTCGAGCGATATAGCGGCGAACGGGTGAGTAACACGTTGGAACCTGCCTCGAACTCAGGGATAGCCATCCGAAAGGATGATTAATACCGGATAGTCCCGAAAGGGTAAAGATTTTTCGGTTCGAGAGGGGCCTGCGGCCTATCAGCTAGTTGGTAAGGTAATGGCTTGCCAAGGCTATGACGGGTAACTGGTGTGAGAGCATG
>F0K5CMN03C6L5K
AGAGTTTGATCCTGGCTCAGGATGAACGCTAGCGGTGCGCCTAACACATGCAAGTCGAGCGATATAGCGGCGAACGGGTGAGTAACACGTTGGAACCTGCCTCGAACTCAGGGATAGCCATCCGAAAGGATGATTAATACCGGATAGTCCCGAAAGGGTAAAGATTTTTCGGTTCGAGAGGGGCCTGCGGCCTATCAGCTAGTTGGTAAGGTAATGGCTTACCAAGGCTATGACGGGTAACTGGTGTGAGAGCATGACCAGT
>F0K5CMN03C7SG0
AGAGTTTGATCCTGGCTCAGGATTAACGCTAGCGGCAGGCCTAACACATGCAAGTCGAGGGGTAACAGGGAGCTTGCTCCGCTGACGACCGGCGCACGGGTGCGTAACGCGTATGAAACTTGCCCTGTACAGGGAGATAGCCCGGGGAAACTCGGATTAATATCCCATAATGTTTAGATATCGCATGGTATTTAAATTAAAGCTCCGGCGGTACAGGATGGTCATGCGTGACATTAGCTAGTTGGTGAGGTAACGGCTC
>F0K5CMN03C65HE
AGAGTTTGATCCTGGCTCAGGATGAACGCTGGCGGAGTGCCTAATACATGCAAGTCGAGCGGCAGCACGAGTAGTTTACTACTTGGTGGCGAGCGGCGAACGGCTGAGTAACGCGTGGGAACGTGCCCCAAAGTGAGGAATAACTGCCCGAAAGGGTAGCTAATACCGCATATGGTCTTCGGATTAAAGTAATTATTTACGCTTTGGGAGCGGCCCGCGTCCGATTAGATAGTTGGTGAGGTAATGGCTCACCAAGTCGACGATCGG
>F0K5CMN03C21C5
AGAGTTTGATCCTGGCTCAGATTGAACGCTGGCGGCATGCTTTACACATGCAAGTCGAACGGTAACAGGTTAAGCTGACGAGTGGCGAACGGGTGAGTAATGCATCGGAACGTGCCCGGTCGTGGGGGATAACGCAGCGAAAGCTGCGCTAATACCGCATACGATCTGAGGATGAAAGCGGGGGACCGTAAGGCCTCGCGCGATCGGAGCGGCCGATGTCAGATTAGGTAGTTGGTGGGGTAAAGGCTCACCAAGCCG
>F0K5CMN03C646O
AGAGTTTGATCCTGGCTCAGATTGAACGCTGGCGGCGTGCCTAACACATGCAAGTCGTGCGAGAAAGTTCCCTTCGGGGAGCGAGTAGAGCGGCGCACGGGTGAGTAACGCGTGGGTAATCTGCCCGAAAGACCGGGATAACAGTGGGAAACCGCTGCTAATACCGGATGTGCTTCACGTTTGACTTCATGGGGTAGAGGTGGCCTCTGCTTGCAAGCTACCGCTTTTGGATGAGCCCGCGTCTCATTAGCTAGTTGGG
>F0K5CMN03C214V
AGAGTTTGATCCTGGCTCAGGACGAACGCTGGCGGCGTGCTTAACACATGCAAGTCAAGGAGAGGATTCCTTTCGGGGAATTAGTAAACTGGCGCACGGGTGAGTAACATGTAAGTAACCTACCCTTAGGATTGGGATAACTTTGAGAAATTAGGACTAATACCGAATGATACAATGAGCTCGCATGGGTTTATTGTTAAAGTTGCTTTTGTAACACCTAAGGATGGGCTTGCATCCAATTAGTTTGTTGGCGGAGTAAAAGCCCACCAAGACTACGA
>F0K5CMN03C042S
AGAGTTTGATCCTGGCTCAGGATGAACGCTAGCGGGAGGCCTAACACATGCAAGTCGAGCGGGATTTCCCTTCGGGGATTGAGAGCGGCGCACGGGTGAGTAACGCGTATGCAACCTGCCTTTTACAGGGGAATAGCCCGGAGAAATCCGGATTAATGCCCCATGGTACCGGGAAACCGCATGGTTTTCCGGTTAAAGCTCCGGCGGTAAAAGATGGGCATGCGTGACATTAGCTAGTTGGCGGGGTAACGGCCCACCAAGGCTACGATGTCTAGGGGTT
>F0K5CMN03CV148
AGAGTTTGATCCTGGCTCAGGATGAACGCTGGCGGCGTGCCTAACACATGCAAGTCGAGCGAGAAATTTGGGAATGATCCTTCGGGTGAGTGAACAAATGGAAAGCGGCGGACGGGTGAGTAACGCGTGGGTAACCTGCCCCATACAAAGGGATAGCCACTGGAAACGGTGATTAATACCATATAATACTAAGAGGTCGCATGACTTCTTAGTCAAAGATTTATCGGTATGGGATGGACCCGCGTCTGATTAGCTAGTTGGTAAGG
>F0K5CMN03C109V
AGAGTTTGATCCTGGCTCAGGACGAACGCTGGCGGCGTGCCTAACACATGCAAGTCGAACGGAGAATTTCAATAAGTTTACTTAGAGAAATTCTTAGTGGCGGACGGGTGAGTAACGCGTGGGTAACCTACCCATAAACCCGGGACAACCCTTGGAAACGAGGGCTAATACCGGATAATCTTAAGAGTTGGCATCAACTTTTAAGGAAAGGTGGCCTCTGAATATGCTATCGATTATGGATGGACCCGCGTCTGATTAGCTAGTTGGTGGGGTAAAGGCCTACCAAGGCG
>F0K5CMN03C5T8H
AGAGTTTGATCCTGGCTCAGGACGAACGCTGGCGGCGTGCTTAACACATGCAAGTCAAGGCAGAAAATACTTTCGGGTATGAGTAAACTGGCGAACGGGTGAGTAACATGTAGGTAATTTACCTTTGAATGGGGGATAGCCACGGGAAACTGTGATTAATACCGCATAAAGTCCGATTACGATGGTATTCGGATGAAAGTTGGGGACTTTCGGGCCCAACGTTTGAAGATAAGCCTGCATCTGATTAGTTAGTTGGTAGGGTAATGGCCTACCAAGACCGCG
>F0K5CMN03C6DC7
AGAGTTTGATCCTGGCTCAGGATGAACGCTAGCGGCAGGCTTAACACATGCAAGTCGAGGGGCAGCACGTCTTCGGATGGTGGCGACCGGCGCACGGGTGCGTAACGCGTATACAATCTACCTTTTACAGGGGCATAGCCCGGGGAAACCCGGATTAATATCCCATGGTATCATTTAGTGGCATCACTTGAATGATTAAAGCTTCGGCGGTAGAAGATGAGTATGCGTCCTATTAGCTAGATGGTAAGGTAACGGCTT
>F0K5CMN03C8PFG
AGAGTTTGATCCTGGCTCAGGATGAACGCTAGCGGCAGGCTTAACACATGCAAGTCGAGGGGTAACGGGGTAGCAATACTGCCGACGACCGGCGCACGGGTGAGTAACGCGTATGCAACCTACCCATAACAGGGGGATAGCTTTCGGAAACGGAAATTAATACCCTATAGTATCTAAATATCGCATGATATTAAGATTAAAGTTACGGCGGTTATGGATGGGCATGCGTGCCATTAGCTAGTTGGTGAGGTAACGGCTCACCAAGG
>F0K5CMN03C366M
AGAGTTTGATCCTGGCTCAGGATGAGCGCTAGCGACAGGCCTAACACATGCAAGTCGAACGGGATTTATCCTTCGGGGTAATGAGAGTGGCGCACGGGTGAGTAACGCGTATGCAACCTACCTGTAACTGGGGAATAGCTCCCTGAAAGGGGAATTAACACCGCATAAGACCACACTTTCGCATGGAAGAGTGGTAAAATATTTATAGGTTACAGATGGGCATGCGTGACATTAGTTTGTTGGTGAGGTAACGGCTCACCAAG
>F0K5CMN03C4PAU
AGAGTTTGATCCTGGCTCAGAACGAACGCTGGCGGCGTGCTTAACACATGCAAGTCGAACGTGAATCGACCTTCGGTCGAGGAAAGTGGCGCACGGGTGAGTAACAACGTGGATAATCTACCCAATGATCCGGGATAACACTTCGAAAGGGGTGGCTAATACCTGATAAGCCCACGGGCTCTTCGGAGCTTGCGGGAAGAGGTGGGGAACCTTCGGGTCCTGCCGTCACTGGATGAGTCCGCGTCCCATTAGCTAGTTGGTGGGGTAATGGCCT
>F0K5CMN03C530H
AGAGTTTGATCCTGGCTCAGAACGAACGCTGGCGGCGTGCTTAACACATGCAAGTCGAGCGAGAACGTACTTTCGGGTACTAGTAGAGCGGCGCACGGGTGAGTAACACGTGAGTGACCTTCCCACGGGTATGGGATAACCATTGGAAACGATGGCTAATACCGTATAAGACCACGTATTTTTGTTGCGTGGGAAAAGCGGGGGACCTTTTGGGGCCTCGCGCCGGTGGATGGGCTCGCGTCCCATCAGCTAGTTGGTAGGGTAAAGGCCTACCAAGGCGAAGACGGG
>F0K5CMN03C52VM
AGAGTTTGATCCTGGCTCAGGATGAACGCTGGCGGCGTGCCTTAAGCATGCAAGTCGGACGATGAAATCCCTGCTTGCAGGGATAGATTAGTGGCGGACGGGTGAGTAATAGCAAGGAACGTACCCTAAACTCTGGCATAGCTCACCGAAAGGTGGGGTAATACCAGATGTGTCCCGCTTTTGCGGGGTAAAGGATTTAACCATTCGGTTTTGGAGCGGCCTTGTCCCTATCAGCTAGTTGGTGGGGTAAAAGCCTACCAAGGCGATGACGGGTAGGGGG
>F0K5CMN03C62YC
AGAGTTTGATCCTGGCTCAGGACGAACGCTGGCGGCGTGCCTAACACATGCAAGTCAAGGAGAAAGACTGGTTTCGGCCGGTCAAGTAAACTGGCGGACGGGTGAGTAACGCGTAGGCGACCTGCCCTTGTGTTCGGAATAACCCCGAGAAATTGGGGCTAATACCGAATGACGCATTGAGTATGCATGTACTTGATGTTAAAGGTGCTGCAAGGTACCGCACAGGGATGGGCCTGCGTTCCATTAGTTAGATGGTAGGGTAACGGCCT
>F0K5CMN03C68T4
AGAGTTTGATCCTGGCTCAGAGTGAACGCTGGCGGCGTGCCTAACACATGCAAGTCGAACGATGATGGATGAGCTTGCTCATTCTGATTAGTGGCGCACGGGTGAGTATACCATAGATAATGTACCTCTTAGTTTGGGATAGCCACTGGAAACGGTGATTAATACCAGATACTCCTTCTTGTCTCAAGGCAAGTCGGGAAAGTTTTTCGCTAAGAGATCAGTCTATGTCCTATCAG
>F0K5CMN03C0DQ1
AGAGTTTGATCCTGGCTCAGGGTGAACGCTGGCGGCGTGCTTTACACATGCAAGTTGAGCGAGAACTCGGAGGTTCTTACTTCGGTAAGAAAGGAAGAGGGACAGTAGCGAACGAGTGAGTAACACGTAGTAACCTGCCCACTGGAGGGGGAGAACCACTGGAAACGGTGGCTAATACCGCATAAGCCCGAAAGGGGAAAGCAATTTATTGTGCCGGTGGAGGGGACTGCGGGCCATCAGGAAGATGGTGAGGTAAAAGCTCACCAAACCGACGACGGCTA
>F0K5CMN03C4VUU
AGAGTTTGATCCTGGCTCAGAGCGAACGCTGGCGGCGTGCCTAACACATGCAAGTCGAACGGTGAAGGTCAGCTTGCTGACCGGATCAGTTGGCGAACGGGTGAGTAACACGTGAGCAACCTACCCTTCACTCTGGGATAAGCCTTGGAAACGAGGTCTAATACCGGATTACGAGACGCACGGGCATCTGTAGCGTCTGGAGAGATTTATCGGTGGGGATGGGCTCGCGGCCTAGTCAGCTTGTTGGTGGGGTAATCGG
>F0K5CMN03C0KUQ
AGAGTTTGATCCTGGCTCAGGATGAACGCTGGCGGCGTGCCTAATACATGCAAGTCGAACGCACCATTTCGGTGGTGAGTGGCGAACGGGTGAGTAACACGTAGATAACCTGCCCTTAAGACGAGGATAACCATTGGAAACGATGGCTAAGACTGGATAGGAATATTAGAGGCATCTCTGATATTTTAAAAGACCTAGCAATAGGTATGCTTAAGGAGGGGTCTGCGGCGCATTAGTTAGTTGGTGGGGTGATGGCCT
>F0K5CMN03C7RA4
AGAGTTTGATCCTGGCTCAGGATGAACGCTGGCGGCGTGCCTAACACATGCAAGTCGAGCGAGAAATTTTGGAACAAATCTTCGGAAGAGTGAAGAAATGGAGAGCGGCGGACGGGTGAGTAACGCGTAGGCAACCTGCCCCATACAGAGGGATAGCCTCGGGAAACCGGGATTAAAACCTCATAACGCCAAATGTTCACATGGACGTTTGGCCAGAGATTTATCGGTATGGGATGGGCCTGCGTCTGATTAGCTAGTTGGTAAGG
>F0K5CMN03C2OVL
AGAGTTTGATCCTGGCTCAGGATGAACGCTAGCGGCAGGCTTAACACATGCAAGTCGAGGGGCAGCACGTCTTCGGATGGTGGCGACCGGCGCACGGGTGCGTAACGCGTATACAATCTACCTTTTACAGGGGCATAGCCCGGGGAAACCCGGATTAATATCCCATGGTATCATTTAGTGGCATCACTTGAATGATTAAAGCTTCGGCGGTAGAAGATGAGTATGCGTCCTATTAGCTAGATGGTAAGGTAACGGCTT
>F0K5CMN03C9TNZ
AGAGTTTGATCCTGGCTCAGGATGAACGCTAGCGGTGCGCCTAACACATGCAAGTCGAGCGATATAGCGGCGAACGGGTGAGTAACACGTTGGAACCTGCCTCGAACTCAGGGATAGCCATCCGAAAGGATGATTAATACCGGATAGTCCCGAAAGGGTAAAGATTTTTCGGTTCGAGAGGGGCCTGCGGCCTATCAGCTAGTTGGTAAGGTAATGGCTTACCAAGGCTATGACGGGTAACTGGTGTGAGAGCATGACCAGT
>F0K5CMN03C9KVY
AGAGTTTGATCCTGGCTCAGAACAAACGCTAGCGGCGTGCCTAACACATGCAAGTCAGACGAGAAAGTTCGCTTCGGCGAATGAGTAGAGTGGCGCACGGGTGAGTAACGCGTGGACAATCTGCCCTAGAGTTAGGAATAACCCACCGAAAGGTGGGCTAATACCCAATAATGCTATACTTCTTCGGGAGTATAGCCAAAGATGGCCTCTGTTTACAAGCTATCGCTCAAGGATGAGTTCGCGTACCATTAG
>F0K5CMN03C4E0K
AGAGTTTGATCCTGGCTCAGATTGAACGCTGGCGGCAGGCCTAACACATGCAAGTCGAGCGGTTGAGGTAGCTTGCTACCGATGCAGCGGCGGACGGGTGAGTAATACATGGGAATCTGCCTGGTAGTGGGGGACAACGTTTCGAAAGGAACGCTAATACCGCATACGCCCTACGGGGAAAGGGGGGAGTCTTCGGACCTCTCGCTATCAGATGAGCCCATGTCGGATTAGCTTGTTGGTGAGGTAAAGGCTCACCAAGGCG
>F0K5CMN03C4BZ9
AGAGTTTGATCCTGGCTCAGGATGAACGCTGGCGGCGTGCCTAACACATGCAAGTCGAGCGATAAACAGTGGATGGAATTCTTCGGAAGGAAAGAAACTGTTGAAAGCGGCGGACGGGTGAGTAACGCGTGGGCAACCTGCCCTATACAGGGGGATAGCCACTGGAAACGGTGATTAATACCCCATGACACCTTAACCTCGCATGAGGAGAGGGTCAAAGATTATATCGGTATAGGATGGGCCCGCGTCCGATTAGCTAGTTGGTAAGG
>F0K5CMN03C3TKQ
AGAGTTTGATCCTGGCTCAGATTGAACGCTGGCGGCATGCCTTACACATGCAAGTCGAGCGGCAGCGCGGGGGCAACCCTGGCGGCGAGCGGCGAACGGGTGAGTAACACATCGGAACGTACCCAGTTGTGGGGGATAGCCCGGCGAAAGCCGGATTAATACCGCATACGACCTGAGGGTGAAAGGGGGGGATCGCAAGACCTCTCGCAGTTGGAGCGGCCGATGGCGGATTAGCTAGTTGGTGGGGTAAAGGCTCACCAAGGCGACG
>F0K5CMN03C18R4
AGAGTTTGATCCTGGCTCAGGATGAACGCTAGCGGTGCGCCTAACACATGCAAGTCGAGCGATATAGCGGCGAACGGGTGAGTAACACGTTGGAACCTGCCTCGAACTCAGGGATAGCCATCCGAAAGGATGATTAATACCGGATAGTCCCGAAAGGGTAAAGATTTTTCGGTTCGAGAGGGGCCTGCGGCCTATCAGCTAGTTGGTAAGGTAATGGCTTACCAAGGCTATGACGGGTAACTGGTGTGAGAGCATGACCAGT
>F0K5CMN03C24UC
AGAGTTTGATCCTGGCTCAGGATGAACGCTGGCGGCGTGCCTAACACATGCAAGTCGAGCGATAAACAGTGGATGGAATTCTTCGGAAGGAAAGAAACTGTTGAAAGCGGCGGACGGGTGAGTAACGCGTGGGCAACCTGCCCTATACAGGGGGATAGCCACTGGAAACGGTGATTAATACCCCATGACACCTTAACCTCGCATGAGGAGAGGGTTAAAGATTATATCGGTATAGGATGGGCCCGCGTCTGATTAGCTAGTTGGTAAGG
>F0K5CMN03C7UWY
AGAGTTTGATCCTGGCTCAGGATGAACGCTGGCGGCGTGCCTAATACATGCAAGTCGAACGCACTAGTTTACTAGTGAGTGGCGAACGGGTGAGTAACACGTAGGTAACCTGCCCTCAAGACGAGGATAACCGTTGGAAACGATGGCTAAGACTGGATAGGAACAGAAGAGGCATCTCTTGTGTTTTAAAAGACCTAGCAATAGGTATGCTTGAGGAGGGGCCTGCGGCGCATTAGTTAGTTGGCGGGGTGAAGGCCCACCAAGACG
>F0K5CMN03C77BF
AGAGTTTGATCCTGGCTCAGGATGAACGCTAGCGACAGGCCTAACACATGCAAGTCGAACGGGATTTATCCTTCGGGGTAATGAGAGTGGCGCACGGGTGAGTAACGCGTATGCAACCTACCTGTAACTGGGGAATAGCTCCCTGAAAGGGGAATCAACACCGCATAAGACCACACTTTCGCATGGAAGAGTGGTAAAATATTTATAGGTTACAGATGGGCATGCGTGACATTAGTTTGTTGGTGAGGTAACGGCTCACCAAG
>F0K5CMN03C4JV8
AGAGTTTGATCCTGGCTCAGGATGAACGCTGGCGGCGTTGCCTAATACATGCAAGTCGAACGGGAACCTCTGGATTCGTCTGGAGGGGAGAGTGGCGAACGGGTGAGTAACACGTAGGTGACCTGCCTCGAAGACGGGGATAACTACTGGAAACGGTGGCTAATACCCGATGTGCTCGGCGATTCGGTTCGTCGAGTAAAGCGCCCCTCACGGGGATGGCGCTTCGAGATGGGCCTGCGGCCTATCAGCTAGTTGGTAGGGTAATGG
>F0K5CMN03C25ZL
AGAGTTTGATCCTGGCTCAGGATGAACGCTAGCGGCAGGCTTAACACATGCAAGTCGAGGGGTAACGGGGTAGCAATACTGCCGACGACCGGCGCACGGGTGAGTAACGCGTATGCAACCTACCCATAACAGGGGGATAGCTTTCGGAAACGGAAATTAATACCCTATAGTATCTAAATATCGCATGATATTAAGATTAAAGTTACGACGGTTATGGATGGGCATGCGTGCCATTAGCTAGTTGGTGAGGTAACGGCTCACCAAGG
>F0K5CMN03C6GMB
AGAGTTTGATCCTGGCTCAGAACGAACGCTGGCGGCAGGCCTAATACATGCAAGTCGAACGCACCTTCGGGTGAGTGGCAGACGGGTGAGTAACGCGTGGGAACCTTCCCTGCAGTACGGAATAACTCCGGGAAACCGGTGCTAATACCGTATACGCCCCTCGGGGGAAAGATTTATCGCTGCAGGATGGGCCCGCGTCAGATTAGCTTGTTGGTGAGGTAATGGCTCACCAAGGCAACGATCTGTAGCTGGTCTGAGAGG
>F0K5CMN03C7BWT
AGAGTTTGATCCTGGCTCAGAACGAACGCTGGCGGCGCGTTTTAAGCATGCAAGTCGAACGGTAAAAGGGTGCTTGCACCCTTTGAGAGTGGCGAACGGGTGAGTAACACGTAGGTGATCTGCCCTTTGGTTGGGGATAGCCTGTGGAAACACAGGGTAATACCGAATAAGATCGGGACTCTTTGGAGATCCGATGAAAGCAGCTTCGGCTGCACCGAAGGATGAGCCTGCGGCTGATTAGCTTGTTGGCGGGGTAAAGGCCCACCAAGG
>F0K5CMN03C7MH9
AGAGTTTGATCCTGGCTCAGGATGAACGCTGGCGGCGTGCCTAACACATGCAAGTCGAGCGGGGTGTCAGTTGACACCGAGCATCTTTGGAAACAGGGGTGTTGGGTGTTGACTGGCACTTAGCGGCGGACGGGTGAGTAACGCGTGAGCAACCTGCCTTACACTGGGGGATAACGTCGGGAAACCGGCGCTAATACCGCATAAGACTCCGGAATCGCATGGTTCTGCAGTCAAAACTCCGGTGGTGTAAGATGGGCTCGCG
>F0K5CMN03CWXN7
AGAGTTTGATCCTGGCTCAGGATGAACGCTAGCGACAGGCCTAACACATGCAAGTCGAGGGGTAACGATGGTAGCTTGCTACCAGTCGACGACCGGCGCACGGGTGAGTAACGCGTATGCAACCTTCCTTTAACAGGAGAATAGCCCCCGGAAACGGGGATTAATGCTCCATAGCAATTATTTGCCACCTGACAGATAATTTAAAGTTCCGACGGTTAAAGATGGGCATGCGTGACATTAGCCAGTTGGCGGGGTAACGGCCCACCAAGGCG
>F0K5CMN03C3A82
AGAGTTTGATCCTGGCTCAGGACGAACGCTGGCGGCGTGCTTAACACATGCAAGTCAAGGAGAGGATTCCTTTCGGGGAATTAGTAAACTGGCGCACGGGTGAGTAACATGTAAGTAACCTACCCTTAGGATTGGGATAACCTTGAGAAATTAGGGATAATACCAAATGATACAATGAACTCGCATGGGTTTATTGTTAAAGTTGCTTTTGTAACACTTAAGGATGGGCTTGCACCCAATTAGTTTGTTGGCGGAGTAAAAGCCCACCAAGACTACGATTGGTAG
>F0K5CMN03CV83U
AGAGTTTGATCCTGGCTCAGATTGAACGCTGGCGGCATGCCTAACACATGCAAGTCGAACGGTAACAGCAGAGCTTGCTCTGGCTGACGAGTGGCGGACGGGTGCGTAACGCGTGGGAATCTACCTTGTAGTGGGGGACAACCTAGGGAAACTTAGGCTAATACCGCATAATCTCTACGGAGCAAAGGGGGCCTCGGCTCTCGCTATTAGATGAGCCCGCGTTGGATTAGCTTGTTGGTGAGGTAACGGCTCACCAAGG
>F0K5CMN03C8JDW
AGAGTTTGATCCTGGCTCAGGATGAACGCTAGCGACAGGCCTAACACATGCAAGTCGAACGGGATTTAGTAGCTTGCTACTAATGAGAGTGGCGCACGGGTGAGTAACGCGTATGCAACCTGCCTGTAACAGGGGAATAGCTCCCTGAAAGGGGAATTAACACCGCATAAGACCACACTGCCGCATGGTAGAGTGGTAAAATATTTATAGGTTACAGATGGGCATGCGTGACATTAGCTAGTTGGTGAGG
>F0K5CMN03C50CX
AGAGTTTGATCCTGGCTCAGAGCGAACGCTGGCGGCAGGCCTAATACATGCAAGTCGAACGCACCTTCGGGTGAGTGGCGGACGGGTGAGTAACGCGTGGGAACGTGCCCTTTGGTACGGAACAACTGAGGGAAACTTCAGCTAATACCGTATGTGCCCTTCGGGGGAAAGATTTATCGCCATTGGAGCGGCCCGCGTTGGATTAGCTAGTTGGTAGGGTAAAGGCCTACCAAGGCTACGATCCATAGCTGGTCTGAGAGGATGATCAG
>F0K5CMN03C1SE9
AGAGTTTGATCCTGGCTCAGATTGAACGCTGGCGGCATGCTTAACACATGCAAGTCGAACGATGACTTTTGTGCTTGCACAAAATGATTAGTGGCGAACGGGTGAGTAACACGTGAGTAACCTGCCCTTAACTTCGGGATAAGCCTGGGAAACCGGGTCTAATACCGGATACAACGGACCACCGCATGGCGGTCCGTGGAAAGCTTTATGCGGTTTTGGATGGACTCGCGGCCTATCAGCTAGTTGGTTGGGGTAATGGCCCACCAAGGCG
>F0K5CMN03C98CZ
AGAGTTTGATCCTGGCTCAGGACGAACGCTGGCGGCGTGCTTTATACATGCAAGTTGAACGAGAAAGCATTCTTCGGAGTGTGAGTAAAGTGGCGAACGGGTGAGTAACACGTGGGTAATCTGCCCACGGGCTGGGGATAACATGCCTAACGGCGTGCTAATACCGAATAATGCACTAAGATGTAGGTTTTAGTGTTAAAGGTGTCTTTCGGGACATTGCCTGTGGATGAGCCTGCGCTCCATTAGCTAGTTGGCAGGG
>F0K5CMN03C7JES
AGAGTTTGATCCTGGCTCAGGATGAACGCTGGCGGCGTGCCTAATACATGCAAGTCGAACGCACTAGTTTACTAGTTAGTGGCGAACGGGTGAGTAACACGTAGATAACCAACCCTTAAGACGAGGATAACCCGGGGAAACCTGGACTAATACTGGATAGGAGCTATTTTCAAAAGAGGATAGTTTTAAAGGTGCCCTAAAGCACCGCTAAAGGCTGGGACTGCGTCGCATTAGCTAGTTGGTGGGGTAACGGCCTACCAAGGCAACGATGCGTAG
>F0K5CMN03C75BX
AGAGTTTGATCCTGGCTCAGGACGAACGCTGGCGGCGTGGATTAGGCATGCAAGTCGAACGGTAGTACCCTTTCGGGGGTATGAGAGTGGCGAACGGGTGAGTAACGCGTAGGTGATCTACCTTCAAGTGGGGGACAACCCAGGGAAACTTGGGCTAATACCGCATGTGGCAGCAATGCTAAAGCCGGCCTCTGTATATGCTGGTGCTTGGAGATGAGCTTGCGTCTGATTAGCTAGTTGGTGGGGTAATGGCCTACCAAGG
>F0K5CMN03C39NN
AGAGTTTGATCCTGGCTCAGAACGAACGCTGGCGGCGTGCCTAACACATGCAAGTCGAACGCGAAAGTTTTCTTCGGAAAGCGAGTAGAGTGGCGCACGGGTGAGTAACACGTGGATAACCTGCCCTAGAGTCTGGGATAACACTTCGAAAGGGGTGCTAATACCGGATAAGCCCACGCCTTCTTCGGAAGAAGTGGGAAAAGATTTATTGCTCTAGGATGGGTCCGCGGTCCATTAGCTAGTTGGTGGGGTAATGGCCTACCAAGG
>F0K5CMN03C77DZ
AGAGTTTGATCCTGGCTCAGGATGAACGCTAGCGGTGCGCCTAACACATGCAAGTCGAGCGATATAGCGGCGAACGGGTGAGTAACACGTTGGAACCTGCCTCGAACTCAGGGATAGCCATCCGAAAGGATGATTAATACCGGATAGTCCCGAAAGGGTAAAGATTTTCCGGTTCGAGAGGGGCCTGCGGCCTATCAGCTAGTTGGTAAGGTAATGGCTTACCAAGGCTATGACGGGTAACTGGTGTGAGAGCATGACCAGT
>F0K5CMN03C3LW7
AGAGTTTGATCCTGGCTCAGAACGAACGCTGGCGGCGCGTTTTAAGCATGCAAGTCGAACGGTAAAAGGGTGCTTGCACCCTTTGAGAGTGGCGAACGGGTGAGTAACACGTAGGTGATCTGCCCTTTGGTTGGGGATAGCCTGTGGAAACACAGGGTAATACCGAATAAGATCGGGACTCTTTGGAGATCCGATGAAAGCAGCTTCGGCTGCACCGAAGGATGAGCCTGCGGCTGATTAGCTTGTTGGCGGGGTAAAGGCCCACCAAGG
>F0K5CMN03CX58H
AGAGTTTGATCCTGGCTCAGGATGAACGCTAGCGGCAGGCCTAACACATGCAAGTCGAGGGGTAACGATGGCTTCGGCCAGGCGACGACCGGCGCACGGGTGAGTGACGCGTTTGTAACCCACCTCTAACTGGAGAATAGCCCGAAGAAATTCGGATTAATACTCCATATGGCTATGATTTGGCATCTTTTTATAGTCAAAGCTCCGGCGGTTAGAGATGGGCATGCGTGACATTAGTTAGTTGGTGAGGTAATGG
>F0K5CMN03C7Q39
AGAGTTTGATCCTGGCTCAGGATGAACGCTGGCGGCATGCCTAACACATGCAAGTCGAACGAGACCTTCGGGTCTAGTGGCGCACGGGTGCGTAACGCGTGGGAATCTGCCCTTCGGTTCGGAATAACTCAGGGAAACTTGAGCTAATACCGGATAATGACTTCGGTCCAAAGATTTATCGCCGAGGGATGAGCCCGCGTAGGATTAGCTTGTTGGTGGGGTAAAGGCCTACCAAGGCGACGATCCGTAGCTGGTCTGAGGGGACGACCAG
>F0K5CMN03C9J18
AGAGTTTGATCCTGGCTCAGGATGAACGCTAGCGGTGCGCCTAATACATGCAAGTCGAGCGATATAGCGGCGAACGGGTGAGTAACACGTTGGAACCTGCCCCAGACTCAGGGATAACACCGAGAAATCGGTGCTAATACCGGATAGTCCCGAAAGGGTAAAGATTTATCGGTCTGGGAGGGGCCTGCGCAGTATCAGTTTGTTGGTAGGGTAACGGCCTACCAAGACTACGACGCTTAGCTGGTCTGAGAGG
>F0K5CMN03C24V1
AGAGTTTGATCCTGGCTCAGGATGAACGCTGGCGGCGTGCCTAATACATGCAAGTCGAACGAAGATCTAGCTTGCTAGATCTTAGTGGCGAACGGGTGAGTAATACATAAATAATCTGCCCATTGGACTGGGATAACTGTTGGAAACGATAGCTAATACCGGATAGGTGATTTGAAGGCATCTTCGAATCATTAAAGTAGGGTCACTACACCAATGGATGAGTTTATGGCGCATTAGTTAGTTGGCGGGGTAACGG
>F0K5CMN03C3297
AGAGTTTGATCCTGGCTCAGGATGAACGCTAGCGACAGGCCTAACACATGCAAGTCGAACGGGATTTATCCTTCGGGGTAATGAGAGTGGCGCACGGGTGAGTAACGCGTATGCAACCTACCTGTAACTGGGGAATAGCTCCCTGAAAGGGGAATTAACACCGCATAAGACCACACTTTCGCATGGAAGAGTGGTAAAATATTTATAGGTTACAGATGGGCATGCGTGACATTAGTTTGTTGGTGAGGTAACGGCTCACCAAG
>F0K5CMN03C0WX0
AGAGTTTGATCCTGGCTCAGGACGAACGCTGGCGGCGTGCTTAACACATGCAAGTCGAACGAAGCAATTTGAATAGTTTACTAGGATAATTGACTTAAGTGGCGGACGGGTGAGTAACGCGTGAACAATCTACCTATCAGAGGGGGACAACACTTAGAAATGGGTGCTAATACCGCATGAGACCACACTGCCGCATGGCAGAGGGGTAAAAGATTTATCGCTGATAGATGAGTTCGCGTATCATTAG
>F0K5CMN03C73UC
AGAGTTTGATCCTGGCTCAGAACGAACGCTGGCGGCATGCCTAACACATGCAAGTCGAACGAGATCTTCGGATCTAGTGGCGCACGGGTGCGTAACGCGTGGGAATCTGCCTTGGGGTTCGGAATAACTCCCCGAAAGGGGTGCTAATACCGGATGATGTCGAAAGACCAAAGATTTATTGCCCTGAGATGAGCCCGCGTAGGATTAGCTAGTTGGTGTGGTAAAGGCGCACCAAGGCGACGATCCTTAGCTGGT
>F0K5CMN03C1EUH
AGAGTTTGATCCTGGCTCAGAACGAACGCTGGCGGCGCGTCTTAAGCATGCAAGTCGAGCGGGATCCGTAGCAATACGGTGAGAGCGGCGGACTGGTGAGTAACACGTAGGTGATCTGCCTCTGGGATGGGGATAGCCCGTGGAAACACGGGGTAATACCGAATACGCTCTTTCCGCCGTGGCGGGAAGAGGAAACGAGCGATTGCTCGGCCCGGAGATGAGCCTGCGTCTGATTAGCTAGTTGGCGGGGTAAAGGCCCACCAAGG
>F0K5CMN03C6PCP
AGAGTTTGATCCTGGCTCAGAGTGAACGCTGGCGGCGTGCTTAACACATGCAAGTCGAACGAGAACGGGACATAGCTTGCTATGTTTGTCAGCTAAGTGGCGGACGGGTGAGTAATGTATAGCTAATGTACCCCTTGGAGGGGGATAACAGTTGGAAACGGCTGCTAATACCCCATACTCCTTCTATCTTAATGGTAGTTGGGAAATGTTTTTTCGCCAAGGGATCGGGCTATATGGTATCAGTTAGTTGGTGAGGTAATGGCT
>F0K5CMN03C43VE
AGAGTTTGATCCTGGCTCAGGATGAACGCTGGCGGCGTGCCTAATACATGCAAGTCGAACGCACCATTTCGGTGGTGAGTGGCGAACGGGTGAGTAACACGTAGATAACCTGCCCTTAAGACGAGGATAACCATTGGAAACGATGGCTAAGACTGGATAGGAATATTTAAGGCATCTTAAATATTTTAAAAGACCTAGCAATAGGTATGCTTAAGGAGGGGCCTGCGGCGCATTAGTTAGTTGGTGAGGTGAGAGCTCACCAAG
>F0K5CMN03CWLWU
AGAGTTTGATCCTGGCTCAGGTTGAACGCTGGCGGAATGCTTTACACATGCAAGTCGAACGGCAGCACGGGGGCAACCCTGGTGGCGAGTGGCGAACGGGTGAGTAATACATCGGAACGTGCCCAGTCGTGGGGGATAACGTAGCGAAAGCTACGCTAATACCGCATACGAACTCTGGTTGAAAGCGGGGGATCGCAAGACCCCGCGCGATTGGAGCGGCCGATGGCAGATTAGGTAGTTGGTGGGGTAAAGGCCTACCAAGCCGACGAT
>F0K5CMN03C1JX9
AGAGTTTGATCCTGGCTCAGATTGAACGCTGGCGGAATGCTTTACACATGCAAGTCGAGCGGCAGCGCGGGGCAACCTGGCGGCGAGCGGCGAACGGGTGAGTAATGCATCGGAACATGTCCATGTCGTGGGGGATAGCCCGGCGAAAGCCGGATTAATACCGCATACGCTCGCAAGAGGAAAGCCGGGGACCGCAAGGCCTGGCGCGATTGGGTTGGCCGATGTCCGATTAGCTAGTTGGTGAGGTAAAGGCTT
>F0K5CMN03C2NSN
AGAGTTTGATCCTGGCTCAGATTGAACGCTGGCGGAATGCTTTACACACGCAAGTCGAGCGGCAGCGCGGGGCAACCTGGCGGCGAGCGGCGAACGGGTGAGTAATGCATCGGAACATGTCCATGTCGTGGGGGATAGCCCGGCGAAAGCCGGATTAATACCGCATACGCCCGAGAGGGGAAAGTGGGGGACCGCAAGGCCTCACGCGATTGGGTTGGCCGATGTCCGATTAGCTAGTTGGCGGGGTAAGAGCCCACCAAGGCGA
>F0K5CMN03C7AQ9
AGAGTTTGATCCTGGCTCAGAACGAACGCTGGCGGCATGCCTAACACATGCAAGTCAAAGGAAAGCGACTTCGGTCGTAAGTACTTGGCGCAAGGGTGAGTAAGGTATAGATAATCTGCCCTTTGGACTGGGATAACTCCGAGAAATCGGTGACAATACCAGATGATGCAGCGGGACCGCATGGTCATGTTGTTAAAGATTTATCGCCAAAGGATGAACCTATATTCCATCAGGTAGTTGGTAGGGTAACGGCCTACCAAG
>F0K5CMN03C1S3P
AGAGTTTGATCCTGGCTCAGGATGAACGCTGGCGGCGTGCCTAACACATGCAAGTCGAGCGATAAACAGTGGATGGAATTCTTCGGAAGGAAAGAAACTGTTGAAAGCGGCGGACGGGTGAGTAACGCGTGGGCAACCTGCCCTATACAGGGGGATAGGCCACTGGAAACGGTGATTAATACCCCATGACACCTTAACCTCGCATTGAGGAGAGGGTCAAAGATTATATCGGTATAGGATGGGGCCCGCGTCCTGATTAGCTAGTTGG
>F0K5CMN03C64B4
AGAGTTTGATCCTGGCTCAGGATGAACGCTAGCGGCAGGCTTAACACATGCAAGTCGAGGGGCAGCATTGCAGCAATGCAGATGGCGACCGGCGCACGGGTGCGTAACGCGTATGCAACCTGCCCGTGACAGGGGGACAGCCCCGGGAAACCGGGATTAATACCCCGTAACGGGAAGCCCGGCATCGGGTTTCCCTGAAAGGAGCAATCCGGTCACGGCTGGGCATGCGTTGCATTAGCTAGTTGGCGGGGCAACGGCCC
>F0K5CMN03C6ANB
AGAGTTTGATCCTGGCTCAGATTGAACGCTGGCGGCATGCCTAACACATGCAAGTCGAACGAGATCACCTCGGTGGTCTAGTGGCGGACGGGTGAGTAATACATGGGAATCTGCCTTTTAGTGGGGGATAACGTAGGGAAACTTACGCTAATACCGCATACGCTCTACGGAGGAAAGGGGGGGATCGCAAGACCTCTCGCTAAAAGATGAGCCCATGTCTGATTAGCTAGTTGGTGGGGTAAATGCCTACCAAGGCGACGAT
>F0K5CMN03C62HP
AGAGTTTGATCCTGGCTCAGAACGAACGTTAGCGGCGTGCTTAATACATGCAAGTCGAACGAGAAAGCGCTTTCGGGCGTGAGTAGAGTGGCGCACGGGTGAGTAACACGTGGGTACCTACCCTATGGAGGGGGACAACATCTGGAAACGGATGCTAATACCGCGTAAGTCGGCTTCGGCCGGGAAAGGTGGCTTCGGCTACCGCCATAGGATGGGCCCGCGACCCATCAGCTAGTTGGTAGGGTAAGAGCCTACCAAGGCTACGACGGGTAGCTGGT
>F0K5CMN03C45ZI
AGAGTTTGATCCTGGCTCAGATTGAACGCTGGCGGCAGGCTTAACACATGCAAGTCGAGCGGTAACAGATCTAGCTTGCTAGATGCTGACGAGCGGCGGACGGGTGAGTAATGCATAGGAAACTGCCCAGTAGTGGGGGATAGCCCGGGGAAACCCGGATTAATACCGCGTACGCCCTTCGGGGAAAGCAGGGGATCTTCGGACCTTGCGCTATTGGATGTGCCTATGTCGGACTAGCTAGTTGGTGGGGTAAAGGCCTACCAAGG
>F0K5CMN03C6C8O
AGAGTTTGATCCTGGCTCAGGATGAACGCTTGCGGCGCGCTTAATGCATGTAAGTCGAGCGATGAGTATCTTCGGATACATCAGCGGCAGACGGGTGAGTAACACGTGGATGACCTGCCCTCAAGACTGGGATAACGGGTGGAAACACGCGCTAATACCGGATAGACTTCTGGGGTCGCAGCCAGAAGTAAAGCTACGGTGCTTGAGGAGGGGTCCGCGGCCCATCAGCTAGTTGGCAGGGTAACGGCCT
>F0K5CMN03C1UPG
AGAGTTTGATCCTGGCTCAGGGTGAACGCTGGCGGCGTGCTTTACACATGCAAGTTGAACGAGAACTCGGAGGTTCTTACTTCGGTAAGAAAGGAAGAGGGACAGTAGCGAACGAGTGAGCAACACGTAGTAACCTGCCCACTGGAGGGGGAGAACCACTGGAAACGGTGGCTAATACCGCATAAGCCCGAAAGGGGAAAGCAATTTATTGTGCCGGTGGAGGGGACTGCGGGCCATCAGGAAGATGGTGAGGTAAAAGCTCACCAAACCGACGACGGCTA
>F0K5CMN03C1MXI
AGAGTTTGATCCTGGCTCAGAACGAACGCTGGCGGCGTGCCTAACACATGCAAGTCGAACGCGAAAGCCCTTTCGGGGGTGAGTAAAGTGGCGCACGGGTGAGTAACACGTGGATAATCTGCCTGATAATCTGGGATAACATCTCGAAAGAGATGCTAATACCGGATAAGCCCACAGTCTCCTCGGAGACAGCGGGAAAAGATGGCCTCTTCTTGAAAGCTATTGTTATCAGATGAGTCCGCGGTCCATTAG
>F0K5CMN03C7OAE
AGAGTTTGATCCTGGCTCAGGATGAACGCTAGCGGCAGGCTTAACACATGCAAGTCGAGGGGTATAGTAGCAATACTAGAGACCGGCGCACGGGTGCGTAACGCGTATGCAATCTACCTTTCACAGGAGGATAGCCCCGAGAAATCGGGATTAATACTCCATAATATTTATGAATCGCATGGTTTATAAGTAAAAGTTCCGACGGTTAAAGATGGGCATGCGTGACATTAGCTAGTTGGTGAGGTAACGGCTCACCAAGG
>F0K5CMN03C8KY8
AGAGTTTGATCCTGGCTCAGAACGAACGCTGGCGGCGTGCTTAACACATGCAAGTCGGATGCGAAAGGGGCTTTCGGGCGCTGAGTAGCATGGCAGACGGGTGAGGAGTGCGTATCTGACGAAACTCAGGCTGGGGGATAGTCCCTCGAAAGGGGGTTGAATACCGCATGTGCTCGGCACTGTCATGGTGTCGAGGAAAGGTGGCCTCTGCATGCACGCTATTGGCCTGAGATCGGG
>F0K5CMN03C4740
AGAGTTTGATCCTGGCTCAGGACGAACGCTGGCGGCGTGCCTAACACATGCAAGTCGAGCGGGGATACTAAAGGAGTAATCTGATAGTATTCTAGCGGCGGACGGGTGAGTAACGCGTGAGTAACCTGTCCTTGTCTGGGGGATAAGAAGCCGAAAGGCTTTCTAATACCGCATGAGACCACAGTGCCACATGGTACAGGGGTCGAAGGAGAAATCCGGATGAGGGTGGACTCGCGTCTGATTAGCTAGTTGGTGGGGTAATGG
>F0K5CMN03C4OB6
AGAGTTTGATCCTGGCTCAGAACTAACGCTGGCGGCGTGCCTAACACATGCAAGTCGTACGAGAAAGTTCGCTTCGGTGGATGAGTAAAGTGGCGCACGGGTGAGTAGCGCGTGGATAATCTGCCCTTTAGTTAGGAATAACCCATCGAAAGATGGGCTAATGCCCAATGATGCTGACGCGCTTCGGCAGGTCAGCCAAAGGTGGCCTCTACATGTAAGCTATCGCTGAAGGATGAGTTCGCGT
>F0K5CMN03C0S8A
AGAGTTTGATCCTGGCTCAGAACGAACGCTGGCGGCGTGTCTTAAGCATGCAAGTCGGGCGGCAAGGCGGGGCAACCCGCCCTAGAGCGGCGGACTGGCGAGTAACACGTGGGTGATCTGCCCTTGGATTGGGGATAGCCATTAGAAATAGTGGGTAATACTGAATAAGTCTGCGAGGTTGCGACCTTGCGGGGAAAGGCGCTACGGCGCCGTCCGAGGATGAGCCCGCGGCCCATTAGCTAGTTGGCGGGGTAATGGCCCACCAAGGCG
>F0K5CMN03C6GD1
AGAGTTTGATCCTGGCTCAGATTGAACGCTGGCGGCGTGCTTAACACATGCAAGTCGAACGAGAACGGGACATAGCTTGCTATGTTTGTCAGCTAAGTGGCGGACGGGTGAGTAATGTATAGCTAAGTGTACCCCTTGGAGGGGGATAACAGTTGGAAACGGCTGCTAATACCCCATACTCCTTCTATCTTAATGGTAGTTGGGAAATGTTTTTTCGCCAAGGGATCGGGCTATATGGTATCAGTTAGTTGGTGAGGTAATGGCT
>F0K5CMN03C181A
AGAGTTTGATCCTGGCTCAGGACGAACGCTGGCGGCGTGCTTAACACATGCAAGTCAAGGAGAAAGCATTTTTCGGAATGCAAGTAAACTGGCGAACGGGTGAGTAACGCGTAGGTAACCTGCCTTTAAGATTGGGATAACACTGCTAACGCGGTGCTAATACCGGATGAAGCATAACGATCGCATGGTGGTTATGTTAAAGCGGGCTTCGGCTCGTGCTTAGAGATGGACCTGCGTCTCATTAGCTAGTTGGTGGGGTAG
>F0K5CMN03C1UOX
AGAGTTTGATCCTGGCTCAGGATGAACGCTAGCGGGAGGCCTAACACATGCAAGTCGAACGGGATTGAGAGCTTGCTCTCATGAGAGTGGCGCACGGGTGAGTAACGCGTATGCAACCTGCCCTTGACAGGGGGATAGCCCGGAGAAATCCGGATTAATACCCCATGGTATTTAAGTTCCGCATGGGATTTAAATTAAAGATTTATCGGTCAGGGATGGGCATGCGTGACATTAGCTAGTTGGCGGGGTAACGGCCCACCAAGG
>F0K5CMN03C1DW2
AGAGTTTGATCCTGGCTCAGGACGAACGCTGGCGGCGTGCCTAACACATGCAAGTCGAGCGGGGACATAGGAGGAGTAATCTGACTATGTTCTAGCGGCGGACGGGTGAGTAACGCGTGAGCAACCTGTCCTTGTCTGGGGGATAAGGAGCCGAAAGGCTCTCTAATACCGCATGAGACCACGGAATCACATGGTTTTGAGGTCAAAGGAGTAATCCGGACAGGGGTGGGCTCGCGTCTGATTAGCTAGTTGGTAGGGTAACCGG
>F0K5CMN03C5NR6
AGAGTTTGATCCTGGCTCAGGATGAACGCTGGCGGCGTGCCTAACACATGCAAGTCGAGCGAGAGTTTGAGGAACGAGCCTTCGGGTAAGGGAATCGAATGAAAGCGGCGGACGGGTGAGTAACGCGTGGGTAACCTGCCCTATGGAGGGGGATAACGCAGAGAAATTTGCGCTAATACCGCATAAGCGCACAGTATCGCATGATACAGTGTGAAAAACTCCGGTGCCATAGGATGGACCCGCGTCTGATTAG
>F0K5CMN03C3O3R
AGAGTTTGATCCTGGCTCAGATTGAACGCTGGCGGCATGCCTTACACATGCAAGTCGAACGGCAGCACGGGAGTCGATCGTGG
>F0K5CMN03C5NJA
AGAGTTTGATCCTGGCTCAGGACGAACGCTGGCGGCGTGCTTAACACATGCAAGTCGAGCGGAAAGGCCCTTCGGGGTACTCGAGCGGCGAACGGGTGAGTAACACGTGAGGAACCTGCCCTGGACTTTGGGATAACCCTCGGAAACGGGGGCTAATACCGAATATTACTGCTGATCGCATGGTTGGTGGTGGAAAGTTTTTCGGTCTGGGATGGTCTCGCGGCCTATCAGCTTGTTGGTGGGGTAATGGCCTACCAAGGCGACGACGGGTAGCCGG
>F0K5CMN03C35NX
AGAGTTTGATCCTGGCTCAGGACGAACGCTGGCGGCGTGCTTAACACATGCAAGTCGAACGGTCTGGCATTGAAAGCTTGCTGGATATGCCAGATAGTGGCGGACGGGTGAGTAACGCGTGAATACCTGTCCATCGGAGGGGGACAACGGCTGGAAACGGCCGCTAATACCGCGTAAGCCGAGAGGTGAAAGGTTCTCTTCGGGGAGCCGCCGATGGGGTGGTTCGCGTCCTATCAGCTAGTTGGTGGGGTAAGGGCCTACCAAGGCGAAGG
>F0K5CMN03CWK02
AGAGTTTGATCCTGGCTCAGGATGAACGCTGGCGGCGTGCCTAACACATGCAAGTCGAGCGGAGATTACGAGGAGTACTTGTACAAATTGTAATCTTAGCGGCGGACGGGTGAGTAACACGTGAGGAACCTGCCCTTGAGTGGGGAATAACACCGAGAAATGGGTGCTAATACCGCATAATGTCTTGGAAGCGCATGCTTTCGGGACCAAAGGATTTATTCGCTTAAGGATGGACTCGCGTCCGATTAGGTAGTTGGTGAGGTAACCGG
>F0K5CMN03C2QHV
AGAGTTTGATCCTGGCTCAGGACGAACGCTGGCGGCGTGGATTAGGCATGCAAGTCGAACGGTAGTACCCCTTCGGGGGTATGAGAGTGGCGAACGGGTGAGTAACGCGTAGGTGATCTACCTTCAGATGGGGGACAACCCAGGGAAACTTGGGCTAATACCGCATGTGGCTGTAAAGCTAAAGCCGGCCTCTATTTATAAGCTGGTGTCTGGGGATGAGCCTGCGTCTGATTAGCTAGTTGGTGGGGTAACGGCCTACCGAGGCG
>F0K5CMN03C7LFK
AGAGTTTGATCCTGGCTCAGGATGAACGCTAGCGACAGGCCTAACACATGCAAGTCGAGGGGCAGCATAAAGGTAGCAATACTTTGGTGGCGACCGGCGCACGGGTGAGTAACACGTATGCAACCTACCTGTAAGCGGGGAATAACCCGGAGAAATCCGGACTAATACCGCATAATACTGTCTTACCACATGGTATAACAGTTAAACATTTACGGTTTACAGATGGGCATGCGTATGATTAGCTAGTTGGTGAGGTAACGGCT
>F0K5CMN03C5BFR
AGAGTTTGATCCTGGCTCAGGATGAACGCTAGCGGCAGGCCTAACACATGCAAGTCGAGGGGTAACAGGAGTAGCAATACTTGCTGACGACCGGCGCACGGGTGAGTAACGCGTATGCAACCTACCCTTAACTGGGGAATAGCCCGAAGAAATTCGGATTAATGCCCCATAATACTGTATTGAAGCATTTCAGTGCATTTAAAACTCCGGTGGTTAAGGATGGGCATGCGTGACATTAGCTAGTTGGTAAGGTAACGGCCTACCAAGG
>F0K5CMN03CV8KC
AGAGTTTGATCCTGGCTCAGGATGAACGCTAGCGACAGGCCTAACACATGCAAGTCGAACGGGATTTATCCTTCGGGGTAATGAGAGTGGCGCACGGGTGAGTAACGCGTATGCAACCTACCTGTAACTGGGGAATAGCTCCCTGAAAGGGGAATTAACACCGCATAAGACCACACTTTCGCATGGAAGAGTGGTAAAATATTTATAGGTTACAGATGGGCATGCGTGACATTAGTTTGTTGGTGAGGTAACGGCTCACCAAG
>F0K5CMN03C3VB8
AGAGTTTGATCCTGGCTCAGAACGAACGCTGGCGGCATGCCTAACACATGCAAGTCGAACGAGGGCTTCGGCCCTAGTGGCGCACGGGTGAGTAACGCGTGGGAACCTGCCCTGTGGTACGGAATAACTCCGGGAAACTGGAGCTAATACCGTATGTGTCCTGTGGGACAAAGATTTATCGCCATGGGATGGGCCCGCGTAGGATTAGCTTGTTGGTGGGGTAACGGCCTACCAAGGCAACGATCCTTAGCTGGTCTGAGAGG
>F0K5CMN03C0YA7
AGAGTTTGATCCTGGCTCAGAACGAACGTTGGCGGTGTGGATTAGGCATGCAAGTCGTGCGCGAAAGCCTTCGGGCGAGTAAAGCGGCGAACGGGTGAGTAACACGTAACCAACCTACCCTCGAGACTGGAATAGCCACTGGAAACGGTGGGTAATGCCGGATGGTCCCGGACCGTGGCATCACGGACCGGGTAAACGGCGGCTTCGGCTGCTGCTCGGGGAGGGGGTTGCGGCCTATCAGCTTGTTGGTGGGGTAACGGCCCACCAAGGCTATGACGGGTAGCCGGT
>F0K5CMN03C1CFG
AGAGTTTGATCCTGGCTCAGGATGAACGCTGGCGGCGTGCCTAATACATGCAAGTCGAACGCACTAGTTTACTAGTGAGTGGCGAACGGGTGAGTAACACGTAGGTAACCTGCCCTTAAGACGAGGATAACCATTGGAAACGATGGCTAAGACTGGATAGGAATATTTGAGGCATCTTAAATATTTTAAAAGACCTAGCAATAGGTATGCTTAAGGAGGGGCCTGCGGCGCATTAGTTAGTTGGTGGGGTAGAAGCCTACCAAGACG
>F0K5CMN03C996H
AGAGTTTGATCCTGGCTCAGGACGAACGCTGGCGGCGTGCCTAATGCATGCAAGTCGAACGAGAATATGTTGAAGTACTTGTACGAATATATATGACAGTGGCGAACGGGTGAGTAACGCGTGAACAACCAACCCTTCACAGGGGGACAACATCTGGAAACGGATGCTAATACCGCATATGCTCACAGTACCGCATGGTACAGTGAGGAAAACTCCGGTGGTGAAGGACGGGTTCGCGTTCCATTAGTTAGTAGGTGGGGTAACGG
>F0K5CMN03C049Y
AGAGTTTGATCCTGGCTCAGGATGAACGCTAGCGACAGGCCTAACACATGCAAGTCGAACGGGATTCACCTTCGGGTGATGAGAGTGGCGCACGGGTGAGTAACGCGTATGCAACCTACCTACAACAGGGGGATAGCTCCCGGAAACGGGGATTAATACCGCATAAGACTACGGTTTCACATGGGACAGTAGTAAAAATTCAGATGGTTGTAGATGGGCATGCGTGACATTAGGTAGTTGGTGAGGTAATGGCTCACCAAG
>F0K5CMN03C1RHP
AGAGTTTGATCCTGGCTCAGGATGAACGCTGGCGGCGTGCCTAATACATGCAAGTCGAACGCACCGGTTTACCGGTGAGTGGCGAACGGGTGAGTAACACGTAGGTAACCTGCCCTCAAGACGAGGATAACCGTTGGAAACGATGGCTAAGACTGGATAGGAACCGAGGAGGCATCTCTTTGGTTTTAAAGGACCCGCAAGGGTACGCTTGAGGAGGGGCCTGCGGCGCATTAGTTAGTTGGCGGGGTGAAGGCCCACCAAGACTTTGATGCGTAGCCGG
>F0K5CMN03C297K
AGAGTTTGATCCTGGCTCAGGATGAACGCTGGCGGCGTGCCTAACACATGCAAGTCGAGCGGAGATTACGAGGAGTACTTGTACAAATTGTAATCTTAGCGGCGGACGGGTGAGTAACACGTGAGGAACCTGCCCTTGAGTGGGGAATAACACCGAGAAATGGGTGCTAATACCGCATAATGTCTTGGAAGCGCATGCTTTCGGGACCAAAGGATTTATTCGCTTAAGGATGGACTCGCGTCCGATTAGGTAGTTGGTGAGGTAACCGG
>F0K5CMN03C1XUS
AGAGTTTGATCCTGGCTCAGAGCGAACGCTGGCGGCAGGCCTAACACATGCAAGTCGAACGATCCTTCGGGATAGTGGCGGACGGGTGAGTAACACGTGGGAACGTACCTTTAGGTTCGGGATAACTCAGGGAAACTTGAGCTAATACCGGATGAGCCCTTCGGGGGAAAGATTTATCGCCTTTAGAGCGGCCCGCGTTAGATTAGCTAGTTGGTGAGGTAAAGGCCCACCAAGGCTCCGATCTATAGCTGGTCTGAGAGG
>F0K5CMN03C68XR
AGAGTTTGATCCTGGCTCAGGATGAACGCTAGCGGCAGGCCTAACACATGCAAGTCGAGGGGTAACGATGGCTTCGGCCAGGCGACGACCGGCGCACGGGTGAGTAACGCGTTTGTAACCTACCTCTAACTGGAGAATAGCCCGAAGAAATTCGGATTAATATCCCATAATGTTTAGATATCGCATGGTGTTTAAATTAAAGCTCCGGCGGTACAGGATGGTCATGCGTGACATTAGCTAGTTGGTGAGGTAACGGCTCACCAAGG
>F0K5CMN03C1Y8L
AGAGTTTGATCCTGGCTCAGGATGAACGCTAGCGACAGGCCTAACACATGCAAGTCGAGGGGCAGCATAAAGGTAGCAATACTTTGGTGGCGACCGGCGCACGGGTGAGTAACACGTATGCAACCTACCTGTAAGAGGGGAATAACCCGGAGAAATCCGGACTAACACCGCATAATACTGCGAATCTGCATGGATTTGTAGTTAAACATTTATGGCTTACAGATGGGCATGCGTATGATTAGCTAGTTGGTG
>F0K5CMN03C3867
AGAGTTTGATCCTGGCTCAGGATGAACGCTAGCGGCAGGCCTAACACATGCAAGTCGAGGGGTAACAGGTAGAAAGCTTGCTTTCTATGCTGACGACCGGCGCACGGGTAAGTAACGCGTATGCAACCTACCTTTAACAGGAAGATAGCCCCGAGAAATCGGGATTAATACTCCATAATATATATGAATCGCATGGTTTATATATTAAAGCTCCGGCGGTTAAAGATGGGCATGCGTGACATTAGCTAGTTGGTACGGTAACGG
>F0K5CMN03C6VY6
AGAGTTTGATCCTGGCTCAGGGCGAACGCTGGCGGCGTGCCTAATACATGCAAGTCGAGCGGACGAACTTTTGGTGCTTGCACCGAATTTTCGTTAGCGGCGGACGGGTGAGTAACACGTGGGCAACCTACCCTATAGTTTGGGATAACTCCGGGAAACCGGGGCTAATACCGAATAATACTTTTTGGCTCATGTCAGAGAGTTGAAAGATGGTTTACGCTATCGCTACAGGATGGGCCCGCGGCGCATTAGCTAGTTGGTGAGGTAACGGCCCACCAAGG
>F0K5CMN03C3SS5
AGAGTTTGATCCTGGCTCAGGATGGACGCTGGCGGCGTGCCTAACACATGCAAGTCGAACGGGAATCCCTGGACTCGTCTGGGGAGGAGAGTGGCGTACGGGTGAGTAACACGTAGCTGACCTACCCTGGAGAGGGGGATAACTATTGGAAACGATAGCTAAAACCCCATACGCTCTTGATAATTTGAAAGTCAAGAGGAAAACTCCGGTGCTCTGGGATGGGGCTGCGGTCCATCAGCTAGTTGGTGCGGTAAAAGCGCACCAAGGCG
>F0K5CMN03C7714
AGAGTTTGATCCTGGCTCAGGATGAACGCTAGCGGTGCGCCTAACACATGCAAGTCGAGCGATATAGCGGCGAACGGGTGAGTAACACGTTGGAACCTGCCTCGAACTCAGGGATAGCCATCCGAAGGGATGATTAATACCGGATAGTCCCGAAAGGGTAAAGATTTTTCGGTTCGAGAGGGGCCTGCGGCCTATCAGCTAGTTGGTAAGGTAATGGCTTACCAAGGCTATGACGGGTAACTGGTGTGAGAGCATGACCAGT
>F0K5CMN03C18XC
AGAGTTTGATCCTGGCTCAGAACGAACGCTGGCGGCGTGCTTAATACATGCAAGTCGAACGAGAAAGTCTGGCTTCGGCTGGACAAGTAAAGTGGCGAACGGGTGAGTAACACGTGAGTAATCTTCCTTCGAGTTCGGGACAACCATCCGAAAGGGTGGCTAATACCGGATAACATGGTAACATCAAAGGTGGGGATCGTAAGACCTGCCGCTTGAAGATGAGCTCGCGGCCCATTAGCTAGTTGGTGGGGTAATGGCCTACCAAGGCAACG
>F0K5CMN03C2UA5
AGAGTTTGATCCTGGCTCAGAACTAACGCTAGCGGCGTGCCTAACACATGCAAGTCGTACGAGAAAGTCCCGTTCGCGGGGTGAGTAAAGTGGCGCACGGGTGAGTAATGCGTGGATAATCTACCGTCAGGTGAGGAATAACCTACCGAAAGGTTGGCTAATACCTCATAATACGTGCCGATGTTGGTCGGTTCGTCAAAGATGGCCTCTCGTTGAAGCTGTCGCCAGACGATGAGTCCGCGTACCATTAGCTTGTTGGTGGGGTAAAAG
>F0K5CMN03CWRFR
AGAGTTTGATCCTGGCTCAGAACGAACGTTAGCGGCGTGCTTAACACATGCAAGTCGAACGAGAAAGTGTCTTCGGACATGAGTAGAGTGGCGCACGGGTGAGTAACACGTGGGTATCTGCCCTTTGGCGGGGGACAACATCTGGAAACGGATGCTAATACCGCATAAGTCGGTCTTCGGCCGGGAAAGGTGGCTTCGGCTACCGCCAGAGGATGAGCCCGCGGCCCATCAGCTAGTTGGCAGGGTAATGGCCTACCAAGGCAACGG
>F0K5CMN03C8JT7
AGAGTTTGATCCTGGCTCAGGATGAACGCTAGCGACAGGCCTAACACATGCAAGTCGAACGGGATTTATCCTTCGGGGTAATGAGAGTGGCGCACGGGTGAGTAACGCGTATGCAACCTACCTGTAACTGGGGAATAGCTCCCTGAAAGGGGAATTAACACCGCATAAGACCACACTTTCGCATGGAAGAGTGGTAAAATATTTATAGGTTACGTAGATGGGCGATGCGTGACATTAGTTTGTTTGGTTGGAGGTAACGGGCGTCACCAACG
>F0K5CMN03C6G1F
AGAGTTTGATCCTGGCTCAGGATGAACGCTAGCGACAGGCCTAACACATGCAAGTCGAACGGGATTTATCCTTCGGGGTAATGAGAGTGGCGCACGGGTGAGTAACGCGTATGCAACCTACCTGTAACTGGGGAATAGCTCCCTGAAAGGGAATTAACACCGCATAAGACCACACTTTCGCATGGAAGAGTGGTAAAATATTTATAGGTTACAGATGGGCATGCGTGACATTAGTTTGTTGGTGAGGTAACGGCTCACCAAG
>F0K5CMN03C373U
AGAGTTTGATCCTGGCTCAGGACGAACGCTGGCGGCGTGCTTAACACATGCAAGTCAAGGAGAAAGTTTCTTTCGGGAGATAAGTAAACTGGCGCACGGGTGAGTAAAATGTAAGTAATCTACCCTTTGGATGGGAATAACTACTAGAAATGGTGGCTAATACCGAATAATGCAGCGGCACCGAGTGGTGATGTTGTTAAAGACCGAAAGGTTGCCAAGGGATGAGCTTGCATCTGATTAGCTAGTTGGCGGGGTAAAAGCCCACCAAGGCG
>F0K5CMN03C7FZB
AGAGTTTGATCCTGGCTCAGAACGAACGCTGGCGGCGTGCCTAACACATGCAAGTCGTACGTGAAATCTTCCTTCGGGTTGAGAGTAAAGTGGCGCACGGGTGAGTAACGCGTGGGTAATCTACCCATGGGTTCGGGATAACCGGCCGAAAGGCTGGCTAATACCGGGTAATGTCACCGTACACAAGTCCGGTGACCAAAGGGGGCGTAAGCTTCCGCCGATGGATGAGCCCGCGTACCATTAGCTAGTTGGTAGGGTAATGGCCTACCAAGG
>F0K5CMN03CX4Q0
AGAGTTTGATCCTGGCTCAGAGCGAACGCTGGCGGCAGGCCTAACACATGCAAGTCGCGCGAAGTCTTCGGACTTAGCGGCGGACGGGTGAGTAACGCGTGGGAACGTGCCCTTCACTGCGGAATAGCCACTGGAAACGGTGAGTAATACCGCATACGCCCTTTGGGGGAAAGATTTATCGGTGAAGGATCGGCCCGCGTCTGATTAGGTAGTTGGTGGGGTAATGGCCTACCAAGCCTACGATCAGTAGCTGGTTTGAGAGG
>F0K5CMN03C7ZJU
AGAGTTTGATCCTGGCTCAGATTGAACGCTGGCGGCATGCCTTACACATGCAAGTCGAACGGTAACAGGTCTTCGGATGCTGACGAGTGGCGAACGGGTGAGTAATACATCGGAACGTGCCCGATCGTGGGGGATAACGGAGCGAAAGCTTTGCTAATACCGCATACGATCTACGGATGAAAGCAGGGGACCGCAAGGCCTTGCGCGGACGGAGCGGCCGATGGCAGATTAGGTAGTTGGTGGGATAAAAGCTTACCAAG
>F0K5CMN03C5ZZ4
AGAGTTTGATCCTGGCTCAGGGTGAACGCTAGCGGTAGGCTTAACACATGCAAGTCGAGGGGCAGCACGGGTAGCAATACTTGGTGGCGACCGGCGCACGGGTGAATAACGCGTATGCAACCTACCTTATACAGGGGGATAGCCTCCCGAAAGGGAGATTAATACCGCATAAAGCAGGGGTACCGCATGGTACTATTTGCTAAAGATTTATTGGTATAAGATGGGCATGCGTGCCATTAGCTAGTTGGTAAGGTAACGGCTTACCAAGGCG
>F0K5CMN03C8HG2
AGAGTTTGATCCTGGCTCAGGATGAACGCTAGCGGCAGGCCTAACACATGCAAGTCGAGGGGTAGCAGGGTAGCAATATCGCTGACGACCGGCGCACGGGTGAGTAATGCATATGCAACCTTCCTTTAACTGGGGCATAGCCCGGAGAAATTCGGATTAATACCCCATAACATCATGAGAAGGCATCTTTTTATGATTAAAGCTCCGGCGGTTAAAGATGGGCATATGCGCCATTAGCTTGTTGGTGAGG
>F0K5CMN03C1PE9
AGAGTTTGATCCTGGCTCAGGATGAACGCTAGCGGTGCGCCTAACACATGCAAGTCGAGCGATATAGCGGCGAACGGGTGAGTAACACGTTGGAACCTGCCTCGAACTCAGGGATAGCCATCCGAAAGGATGATTAATACCGGATAGTCCCGAAAGGGTAAAGATTTTTCGGTTCGAGAGGGGCCTGCGGCCTATCAGCTAGTTGGTAAGGTAATGGCTTACCAAGGCTATGACGGGTAACTGGTGTGAGAGCATGACCAGT
>F0K5CMN03C2324
AGAGTTTGATCCTGGCTCAGGACGAACGCTGGCGGCGTGCCTAACACATGCAAGTCAACGAGAAAGGGGTAGCAATATCCCGAGTAAAGTGGCGCACGGGTGAGTAACACGTAGGCAATCTGCCTTCAGGACGGGGATAATTTCGCGAAAGCGGGACTAATACCCGATTATGCAGCGGCACCGCATGGTGACAGTTGTTAAAAGCCGCAAGGCGCCTGGAGATGAGCCTGCGTCCCATTAGGTAGTTGGCGGGGTAACGGCCC
>F0K5CMN03C3HC7
AGAGTTTGATCCTGGCTCAGAACAAACGCTGGCGGCGTGTCTTAAGCATGCAAGTCGAGCGGCAAGGGCAGCAATGCCCCTAGAGCGGCGGACTGGTGAGTAACGCGTGGGTGATCTACCTTGGGCATGGGGATAGCCATTAGAAATAGTGGGTAATACCGAATACGTTCGTTATCGTGAGGGTAACGAGGAAAGGCGCTACGGCGCCGGCCTGAAGATGAGCTTGCGTCCCATTAGCTAGTTGGTGAGGTAACGGCCC
>F0K5CMN03C23YC
AGAGTTTGATCCTGGCTCAGGACGAACGCTGGCGGCGTGCTTAACACATGCAAGTCGAGCGGAGAATATAGCAATATATTCTTAGCGGCGGACGGGTGAGTAACGCGTGGGTAACCTGCCTTTTACAGGGGGATAACACTGGGAAACTAGTGCTAATACCGCATAACATAGCGAAATGGCATCATTTTGCTATCAAAGGAGTAATCCGGTAGAAGATGGACCCGCGTCCGATTAGCTAGTTGGTGAGGTAACGGCCCACCAAGGCG
>F0K5CMN03C1IW0
AGAGTTTGATCCTGGCTCAGGATGAACGCTAGCGGCAGGCTTAACACATGCAAGTCGAGGGGCAACACGTCTTCGGATGGTGGCGACCGGCGCACGGGTGCGTAACGCGTATACAATCTACCTTTTACAGGGGCATAGCCCGGGGAAACCCGGATTAATATCCCATGGTATCATTTAGTGGCATCACTTGAATGATTAAAGTTTCGGCGGTAAAAGATGAGTATGCGTTCTATTAGCTAGATGGTAAGGTAACGGCTTACCATGG
>F0K5CMN03C7HTU
AGAGTTTGATCCTGGCTCAGGATGAACGCTAGCGACAGGCCTAACACATGCAAGTCGAACGGGATTTATCCTTCGGGGTAATGAGAGTGGCGCACGGGTGAGTAACGCGTATGCAACCTACCTGTAACTGGGGAATAGCTCCCTGAAAGGGGAATTAACACCGCATAAGACCACACTTTCGCATGGAAGAGTGGTAAAATATTTATAGGTTACAGATGGGCATGCGTGACATTAGTTTGTTGGTGAGGTAACGGCTCACCAAG
>F0K5CMN03C9JKP
AGAGTTTGATCCTGGCTCAGGACGAACGCTGGCGGCGGGCTTAACACATGCAAGTCGCACGAGAACGGGTCCTTCGGGACCTTAGTAAAGTGGCGAACGGGTGCGTAACACGTAGGTAACCTGCCCTTAAGCGGGGGATAACTACCGGAAACGGTAGCTAATACCGCATGAAGACTGAAGGTCGCATGACCACCAGTTGAAAGCCTTCGGGCGCTTAAGGATGGGCCTGCGGCGGATTAGCTAGTTGGCGAGGTAACGGCTCACCAAGGCAACGATCCGTAG
>F0K5CMN03C137S
AGAGTTTGATCCTGGCTCAGATTGAACGCTGGCGGCATGCCTTACACATGCAAGTCGAACGGTAACGCGGGGCAACCTGGCGACGAGTGGCGAACGGGTGAGTAATGCATGGGAATCTGCCTGGTAGTGGGGGACAACGTCTCGAAAGGGACGCTAATACCGCATACGCCCTACGGGGAAAGGGGGGATCTTCGGACCTCCTGCTATCAGATGAGCCCATGTCAGATTAGCTTGTTGGTGAGGTAAAGGCTCACCAAGGCG
>F0K5CMN03C6QGA
AGAGTTTGATCCTGGCTCAGATTGAACGCTGGCGGCATGCCTTACACATGCAAGTCGAACGGGCTTTGGGGCTTGCTCCAAAGTTAGTGGCGGACGGGTGAGTAATGTGTCGGAACGTACCCTTGAGTGGGGGATAACCAGTCGAAAGACTGGCTAATACCGCATACGATCTACGGATGAAAGGTGGGGGACCTTAGGGCCTCATGCTCGTGGAGCGGCCGATATCTGATTAGCTGGTTGGTGGGGTAAAAGCCTACCAAGGCGACGA
>F0K5CMN03C4ES9
AGAGTTTGATCCTGGCTCAGGATGAACGCTGGCGGCGTGCCTAACACATGCAAGTCGAGCGATAAACAGTGGATGGAATTCTTCGGAAGGAAAGAAACTGTTGAAAGCGGCGGACGGGTGAGTAACGCGTGGGCAACCTGCCCTATACAGGGGGATAGCCACTGGAAACGGTGATTAATACCCCATGACACCTTAACCTCGCATGAGGAGAGGGTCAAAGATTATATCGGTATAGGATGGGCCCGCGTCTGATTAGCTAGTTGG
>F0K5CMN03C8BRT
AGAGTTTGATCCTGGCTCAGGACGAACGCTGGCGGCGTGCCTAACACATGCAAGTCGAGCGGGGATACGGGAGGAGTAATCTGACCGTATTCTAGCGGCGGACGGGTGAGTAACGCGTGAGCAACCTGTCCCAGTCTGGGGGATAAGGAGCCGAAAGGCTCTCTAATACCGCATGAGACCACAGCATCACATGGTGCAGGGGTTAAAGGATTTCGGTCCGGACAGGGGTGGGCTCGCGTCTGATTAGCTGGTTGGCGGGGTAACGG
>F0K5CMN03CV8FI
AGAGTTTGATCCTGGCTCAGAACGAACGCTGGCGGCGTGCCTAACACATGCAAGTCGAACGAGAAAGGGACTTCGGTCCTGAGTAGAGTGGCGCACGGGTGAGTAACACGTGGATAATCTGCCTGATAATCCGGGATAACCTCCCGAAAGAGGAGCTAATACCGGATAAGCCCACAGCCTCCTCGGAGGCAGCGGGAAAAGATGGCCTCTTCATGAAAGCTATTGTTATCAGATGAGTCCGCGGTCCATTAG
>F0K5CMN03C9RTT
AGAGTTTGATCCTGGCTCAGGATGAACGCTGGCGGCGTGCCTAATACATGCAAGTCGAACGCACTAGTTTACTAGTGAGTGGCGAACGGGTGAGTAACACGTAGGTAACCTGCCCTTAAGACGAGGATAACCATTGGAAACGATGGCTAAGACTGGATAGGAATATTTAAGGCATCTTAAGTATTTTAAAAGACCTAGCAATAGGTATGCTTAAGGAGGGGCCTGCGGCGCATTAGTTAGTTGGTGAGGTGAGAGCTCACCAAGACG
>F0K5CMN03C3AIS
AGAGTTTGATCCTGGCTCAGGATGAACGCTAGCGGCAGGCTTAACACATGCAAGTCGAGGGGTAGCAGGGTAGCAATATCGCTGACGACCGGCGCACGGGTGAGTAATGCATATGCAACCTTCCTTTAACTGGGGCATAGCCCGGAGAAATTCGGATTAATACCCCATAACATCATTGAAGGGCATCTTTTGATGATTAAAGCTCCGGCGGTTAAAGATGGGCATATGTACCATTAGCTTGTTGGTGAGGTAACGG
>F0K5CMN03C6YKB
AGAGTTTGATCCTGGCTCAGGATAAACGCTGGCGGCGTGCCTTACGCATGCAAGTCGAACGATTCTGATTTATCAGTTTAGTGGCAAACGGGTGAGTAACACGTAAGTAACCTGCCCTTAAGCAGGGGATAATTCGTCGAAAGACGGACTAATACCGTATGTGATAGTTGAGGTAATGCTCTACTATTAAAGCCTTCGGGCACTTAAGGAGGGGCTTGCGGCCGATTAGCTAGTTGGTGGGGTAACGGTTCACCAAGGCGATGATCGGTAG
>F0K5CMN03C7FDO
AGAGTTTGATCCTGGCTCAGGATGAACGCTAGCGGCAGGCCTAACACATGCAAGTCGAGGGGTAACAGGGTAGCAATATCGCTGACGACCGGCGCACGGGTGAGTAACGCGTATGCAACCTTCCTTTAACTGGGGGATAGCCCGGAGAAATTCGGATTAATACCCCATAACATTGCGGAGAGGCATCTTTCTGCAATTAAAGCTCCGGCGGTTAAAGATGGGCATGCGTGCCATTAGCTAGTTGGTGAGGTAACTGCT
>F0K5CMN03C0640
AGAGTTTGATCCTGGCTCAGGATGAACGCTAGCGGTGCGCCTAACACATGCAAGTCGAGCGATATAGCGGCGAACGGGTGAGTAACACGTTGGAACCTGCCTCGAACTCAGGGATAGCCATCCGAAAGGATGATTAATACCGGATAGTCCCGAAAGGGTAAAGATTTTTCGGTTCGAGAGGGGCCTGCGGCCTATCAGCTAGTTGGTAAGGTAACGGCCTACCAAGGCTACGATGTTTAGGGGTCCTGAGAGGGTGATCCCCCACACTGGT
>F0K5CMN03C19LN
AGAGTTTGATCCTGGCTCAGAACGAACGCTGGCGGCATGCCTAACACATGCAAGTCGAACGAGACCTTCGGGTCTAGTGGCGCACGGGTGCGTAACGCGTGGGAATCTGCCCCTTGGTTCGGAATAACTCAGAGAAATTTGAGCTAATACCGGATGATGACGTAAGTCCAAAGATTTATCGCCAAGGGATGAGCCCGCGTAGGATTAGCTAGTTGGTGAGGTAAAGGCTCACCAAGGCGACGATCCTTAGCTGGT
>F0K5CMN03CW7CV
AGAGTTTGATCCTGGCTCAGGACGAACGCTGGCGGCGTGCTTAACACATGCAAGTCGAACGGACTGCGGGGGCTTGCCTTCGTGGTTAGTGGCGAACGGGTGAGTAACACGTGAGTAACCTGCCCCTGACTCTGGGATAACTGCTGGAAACGGTGGCTAATACCGGATATGAAGCTTCCTCGCATGGGGTTGTTTGGAAAGATTTTTGGTTGGGGATGGACTCGCGGCCTATCAGCTTGTTGGTGGGGTAATGGCTCACCAAGGCGACGACGGG
>F0K5CMN03CX25C
AGAGTTTGATCCTGGCTCAGGATTAACGCTAGCGGTAGGCCTAACACATGCAAGTCGAGGGGTAGCAGGGAGCTTGCTCCGCTGACGACCGGCGCACGGGTGCGTAACGCGTATGAAACTTGCCCTGTACAGGGAGATAGCCCGGGGAAACTCGGATTAATATCCCATAATGTTTAGATATCGCATGGTATTTAAATTAAAGCTCCGGCGGTACAGGATGGTCATGCGTGACATTAGCTAGTTGGTGAGGTAACGGCTC
>F0K5CMN03C6V73
AGAGTTTGATCCTGGCTCAGGATGAACGCTAGCGACAGGCCTAACACATGCAAGTCGAACGGGATTTATCCTTCGGGGTAATGAGAGTGGCGCACGGGTGAGTAACGCGTATGCAACCTACCTGTAACTGGGGAATAGCTCCCTGAAAGGGGAATTAACACCGCATAAGACCACACTTTCGCATGGAAGAGTGGTAAAATATTTATAGGTTACAGATGGGCATGCGTGACATTAGTTTGTTGGTGAGGTAACGGCTCACCAAG
>F0K5CMN03C9ZOC
AGAGTTTGATCCTGGCTCAGGATGAACGCTGGCGGCGTGCCTAATACATGCAAGTCGAACGAAGAACTAGCTTGCTAGTTCTTAGTGGCGAACGGGTGAGTAATACATAAATAATCTGCCCATATGACTGGGATAACTATTGGAAACGATAGCTAATACCGGATAGGTTAATTGAAGGCATCTTCGATTAATTAAAGTAGGTTTTCTACACAAATGGATGAGTTTATGGCGCATTAGTTAGTTGGTGGGGTAACGGCCTACCAAGACG
>F0K5CMN03C6H15
AGAGTTTGATCCTGGCTCAGGATGAACGCTGGCGGCGTGCCTAACACATGCAAGTCGAGCGATAAACAGTGGATGGAATTCTTCGGAAGGAAAGAAACTGTTGAAAGCGGCGGACGGGTGGGTAACGCGTGGGCAACCTGCCCTATACAGGGGGATAGCCACTGGAAACGGTGATTAATACCCCATGACACCTTAACCTCGCATGAGGAGAGGGTCAAAGATTATATCGGTATAGGATGGGCCCGCGTCTGATTAGCTAGTTGGTAAGG
>F0K5CMN03C0GFW
AGAGTTTGATCCTGGCTCAGGATGAACGCTGGCGGCGTGCCTAACACATGCAAGTCGAGCGATAAACAGTGGATGGAATTCTTCGGAAGGAAAGAAACTGTTGAAAGCGGCGGACGGGTGAGTAACGCGTGGGCAACCTGCCCTATACAGGGGGATAGCCACTGGAAACGGTGATTAATACCCCATGACACCTTAACCTCGCATGAGGAGAGGGTCAAAGATTATATCGGTATAGGATGGGCCCGCGTCTGATTAGCTAGTTGG
>F0K5CMN03C4ULY
AGAGTTTGATCCTGGCTCAGGATGAACGCTGGCGGCGTGCCTAACACATGCAAGTCGAGCGGAGATTACGAGGAGTACTTGTACAAATTGTAATCTTAGCGGCGGACGGGTGAGTAACACGTGAGGAACCTGCCCTTGAGTGGGGAATAACACCGAGAAATGGGTGCTAATACCGCATAATGTCTTGGAAGCGCATGCTTTCGGGACCAAAGGATTTATTCGCTTAAGGATGGACTCGCGTCCGATTAGGTAGTTGGTGAGGTAACCGG
>F0K5CMN03C53GS
AGAGTTTGATCCTGGCTCAGAACGAACGCTGGCGGCGTGCTTAACACATGCAAGTCGAACGAGAAAGGGATCTTCGGATCCTGAGTAAAGTGGCAAACGGGTGAGTAACACGTGAGTAACCTCCCCCAGATTTTGGAATAACAACTTGAAAAGGTTGCTAATACCAAATAACATTCTCAGATGGCATCATCAGGGAATCAAAGATGGCCTCTCCATGGAAGCTGTCGATAAGGGATGGGCTCGCGCACCATTAG
>F0K5CMN03C1YSJ
AGAGTTTGATCCTGGCTCAGAACGAACGCTGGCGGCGTGCTTAATACATGCAAGTCGAACGTGAAACGAGTAGCAATACTTGTGGAAAGTGGCGAACGGGTGAGTAATACGTAAGCAATCTACCTTTAAGATTGGGATAACCTTGCCAACGCGGGGCTAATACCGGATGTGGTCATTTTAACGCATGTTAGAATGATTAAAGGAGTGATCCGCTTAAGGATGAGCTTGCGGCCCATTAGTTAGTTGGCGGGGTAACGGCCCACCAAGACCGCGA
>F0K5CMN03C9CCL
AGAGTTTGATCCTGGCTCAGGATGAACGCTAGCGACAGGCCTAACACATGCAAGTCGAACGGGATTTATCCTTCGGGGTAATGAGAGTGGCGCACGGGTGAGTAACGCGTATGCAACCTACCTGTAACTGGGGAATAGCTCCCTGAAAGGGGAATTAACACCGCATAAGACCACACTTTCGCATGGAAGAGTGGTAAAATATTCAGTAGGTTACAGAGTGGGCATGGCGGTGACTAATTTAGTTTTGGTTGGTGGAAGGGTAACGGCTCCAACCAA
>F0K5CMN03C5MOA
AGAGTTTGATCCTGGCTCAGGACGAACGCTGGCGGCGTGCTTAACACATGCAAGTCGAACGGGGCATACGGATAGCTTGCTAGAAGTATGTTTAGTGGCGGACGGGTGAGTAACGCGTGAATACCTGTCCATCGGAGGGGGACAACGGCTGGAAACGGCCGCTAATACCGCGTAAGCCGAGAGGTGAAAGGTTCTCTTAGGGGAGCCGCCGATGGGGTGGTTCGCGTCCTATCAGCTAGTTGGTGGGGTAAGGGCCTACCAAGGCGAAGACGGGTAGCCGGT
>F0K5CMN03C56V1
AGAGTTTGATCCTGGCTCAGGATGAACGCTGGCGGCATGCCTAATACATGCAAGTCGAACGAACTAGTTTACTAGTTAGTGGCGAACGGGTGAGTAACACGTAGATAACCAACCCTTAAGACGAGGATAACCCGGGGAAACCTGGACTAATACTGGATAGGAGCTATTTTCAAAAGAGGATAGTTTTAAAGGTGCCCTAAAGCACCGCCAAAGGCTGGGACTGCGTCGCATTAGCTAGTTGGTGGGGTAACGGCCTACCAAGGCAACGATGCGTAG
>F0K5CMN03C9H12
AGAGTTTGATCCTGGCTCAGGATGAACGCTAGCGACAGGCCTAACACATGCAAGTCGAACGGGATTTATCCTTCGGGGTAATGAGAGTGGCGCACGGGTGAGTAACGCGTATGCAACCTACCTGTAACTGGGGAATAGCTCCCTGAAAGGGGAATTAACACCGCATAAGACCACACTTTCGCATGGAAGAGTGGTAAAATATTCATAGGTTACAGATGGGCATGCGTGACATTAGTTTGTTGGTGAGGTAACGGCTCACCAAG
>F0K5CMN03C6YYX
AGAGTTTGATCCTGGCTCAGATTGAACGCTGGCGGCATGCCTTACACATGCAAGTCGAACGGCAGCACGGGCTTCGGTCTGGTGGCGAGTGGCGAACGGGTGAGTAATGTATCGGAACGTACCTTTCAGTGGGGGATAACGTAGCGAAAGTTACGCTAATACCGCATATTCTGTGAGCAGGAAAGCAGGGGATCGCAAGACCTTGCGCTGATTGAGCGGCCGATATCAGATTAGCTAGTTGGTGAAGGG
>F0K5CMN03C1PHY
AGAGTTTGATCCTGGCTCAGGATGAACGCTAGCGGCGCGCTTAATGCATGCAAGTCGAGCGATGAGGGATCTTCGGATCCCATCAGCGGCAGACGGGTGAGTAACACGTAGGTGACCTGCCCTGGAGTTGGGGATAACGGATGGAAACATGCGCTAATACCCAATAGCCTTATGGTGTCAGAGCGATAAGGAAAGCTTCGGTGCTTCAGGAGGGACCTGCGGCCTATCAGCTAGTTGGTGAGG
>F0K5CMN03C8JOP
AGAGTTTGATCCTGGCTCAGGATGAACGCTAGCGGGAGGCTTAACACATGCAAGTCGAGCGGTATAATCCCTTCGGGGGTTAGAGAGTGGCGCACGGGTGAGTAACGCGTATGCAACCTACCTTTTACCGGGGAATAGCCCGGAGAAATTTGGATTAATGCCCCATGGTTCCTTATGTCTGCATGGATTTAAGGATAAAGTTGAGGCGGTAAAAGATGGGCATGCGTGACATTAGCTAGTTGGGGGGGTAACGGCCCACCAAGGCTACGATGTCTAGGGGG
>F0K5CMN03C5NBY
AGAGTTTGATCCTGGCTCAGGATGAACGCTAGCGGCAGGCTTAACACATGCAAGTCGAGGGGCAGCACGTCTTCGGATGGTGGCGACCGGCGCACGGGTGCGTAACGCGTATACAATCTACCTTTTACAGGGGCATAGCCCGGGGAAACCCGGATTAATATCCCATGGTATCATTTAGTGGCATCACTTGAATGATTAAAGCTTCGGCGGTAGAAGATGAGTATGCGTCCTATTAGCTAGATGGTAAGGTAACGGCTT
>F0K5CMN03C3DTN
AGAGTTTGATCCTGGCTCAGGATGAACGCTAGCGACAGGCCTAACACATGCAAGTTGAACGGGATTTATCCTTCGGGGTAATGAGAGTGGCGCACGGGTGAGTAACGCGTATGCAACCTACCTGTAACTGGGGAATAGCTCCCTGAAAGGGGAATTAACACCGCATAAGACCACACTTTCGCATGGAAGAGTGGTAAAATATTTATAGGTTACAGATGGGCATGCGTGACATTAGTTTGTTGGTGAGGTAACGGCTCACCAAG
>F0K5CMN03C1CZN
AGAGTTTGATCCTGGCTCAGAACGAACGCTGGCGGCGTGTCTTAAGCATGCAAGTCGGGCGGCAAGGCGGGGCAACCCGCCCTAGAGCGGCGGACTGGTGAGTAACACGTGGGTGATCTGCCCTTGGATTGGGGATAGCCATTAGAAATAGTGGGTAATACCGAATAAGTCCGCGAGGTTGCGACCTTGCGGGGAAAGGCGCTACGGCGCCGTCCGAGGATGAGCCCGCGGCCCATTAGCTAGTTGGAGGGTAATGGCCTACCAAGGC
>F0K5CMN03C83Z5
AGAGTTTGATCCTGGCTCAGAACGAACGCTGGCGGCGTGTCTTAAGCATGCAAGTCGGGCGGCAAGGCGGGGCAACCCGCCCTAGAGCGGCGGACTGGTGAGTAACACGTGGGTGATCTGCCCTTGGATTGGGGATAGCCATTAGAAATAGTGGGTAATACCGAATAAGTCCGCGAGGTTGCGACCTTGCGGGGAAAGGCGCTACGGCGCCGTCCGAGGATGAGCCCGCGGCCCATTAGCTAGTTGGCGGGGTAATGGCCCACCAAGGCG
>F0K5CMN03C2H4H
AGAGTTTGATCCTGGCTCAGGATGAACGCTAGCGGGAGGCTTAACACATGCAAGTCGAGGGGCATCACGAGGTAGCAATACTTTGGTGGCGACCGGCGCACGGGTGAGTAACGCGTATGCAACCTACCCTGTACAGTGGGATAACCCGGAGAAATTCGGACTAATACCGCATAAAGATATTTTGAGGCATCTTAAGATATTTAAAGCTTCGGTGGTACGGGATGGGCATGCGTAACATTAGCTAGTTGGCAGGGTAACGGCCTACCAAGG
>F0K5CMN03C3ZKT
AGAGTTTGATCCTGGCTCAGGATGAACGCTAGCGGTGCGCCTAACACATGCAAGTCGAGCGATATAGCGGCGAACGGGTGAGTAACACGTTGGAACCTGCCTCGAACTCAGGGATAGCCATCCGAAAGGATGATTAATACCGGATAGTCCCGAAAGGGTAAAGATTTTTCGGTTCGAGAGGGGCCTGCGGCCTATCAGCTAGTTGGTAAGGTAATGGCTTACCAAGGCTATGACGGGTAACTGGTGTGAGAGCATGACCAGT
>F0K5CMN03C8S8F
AGAGTTTGATCCTGGCTCAGGATGAACGCTGGCGGCGTGCTTAACACATGCAAGTCGAACGATGACTTCTGTGCTTGCACAGAATGATTAGTGGCGAACGGGTGAGTAACACGTGAGTAACCTGCCCTTGACTTCGGGATAAGCCTGGGAAACCGGGTCTAATACCGGATACGACCTCCTGGCGCATGCCATGGGGGTGGAAAGCTTTATGCGGTTTTGGATGGACTCGCGGCCTATCAGCTTGTTGGTTGGGGTAATGG
>F0K5CMN03C4S2R
AGAGTTTGATCCTGGCTCAGAACGAACGCTGGCGGCGCGTCTTAAGCATGCAAGTCGAGCGGCAAGGGGTGCTTGCACCCCCTAGAGCGGCGGACTGGTGAGTAACACGTGGGTGACCTACCCAAAGGTTGGGGATAGCCATTAGAAATAGTGGGTAATACCGAATGTGGTTGCCGGGTTTTGACCTGGTAAAGAAAGGGGCTACGGCCCCGCCTTTGGATGGGCCCGCGTCCCATTAGCTAGTTGGTGAGGTAACGGCCCACCAAGGCGATGATGGGTAGCCGG
>F0K5CMN03C1I1B
AGAGTTTGATCCTGGCTCAGGACGAACGCTGGCGGCGTGCTTAACACATGCAAGTCGAGCGGAAATATATTGAAGATTCGTCGGAAATATATTTTAGCGGCGGACGGGTGAGTAACGCGTGGGCAATCTGCCTCACACAGGGGAATAACACTGGGAAACTAGTGCTAATACCGCATAACATAGCGAAGTGACATCACTTTGTTATCAAAGGAGAAATCCGGTGTGAGATGAGCCCGCGTCCGATTAGCTAGTTGG
>F0K5CMN03C9GUC
AGAGTTTGATCCTGGCTCAGGATGAACGCTGGCGGCGTGCCTAATACATGCAAGTCGAACGCACCATTTCGGTGGTGAGTGGCGAACGGGTGAGTAACACGTAGATAACCTGCCCTTAAGACGAGGATAACCGTGTAAGGAA
>F0K5CMN03C0Q0R
AGAGTTTGATCCTGGCTCAGGATGAACGCTGGCGGCGTGCCTAACACATGCAAGTCGAGCGATAAACAGTGGATGGAATTCTTCGGAAGGAAAGAAACTGTTGAAAGCGGCGGACGGGTGAGTAACGCGTGGGCAACCTGCCCTATACAGGGGGATAGCCACTGGAAACGGTGATTAATACCCCATGACACCTTAACCTCGCATGAGGAGAGGGTCAAAGATTATATCGGTATAGGATGGGCCCGCGTCTGATTAGCTAGTTGG
>F0K5CMN03CX5V1
AGAGTTTGATCCTGGCTCAGAACGAACGTTAGCGGCGCGCTTAACACATGCAAGTCGAGCGAGAAAGGGCTTCGGCCCCGGTAAAGCGGCGCACGGGTGAGTAACACGTAGGTAATCTGCCCTCTGGTGGTGGATAACGTTCCGAAAGGAGCGCTAATACAGCATGAGACCACGACTCTGCAAGGTGATGTGGTCAAAGCCGGCCTCTGCAAGCAAGCTGGCGCCAGGGGATGAGCCTGCGGCCCATCAG
>F0K5CMN03C6BTY
AGAGTTTGATCCTGGCTCAGGACGAACGCTGGCGGCGGGCTTAACACATGCAAGTCGCGGGAGAAGCTGCCCTTCGGGGCAGCGGAGACCGGCGGATGGGTGAGTAACGCGTAGGTAATTTGCCGTTAGGCCGGGGATAACCCACCGAAAGGTGAGCTAATACCGGATGATGCAGCGGCCCCGCATGGGGACAGTTGTTAAAGCCTTCGGGCGCCTAACGATGAGCCTGCGTGCCATTAGCTAGTTGGTAGGGTAACGGCCTACCAAGGCG
>F0K5CMN03C20LP
AGAGTTTGATCCTGGCTCAGAACGAACGCTGGCGGCGTGTCTTAAGCATGCAAGTCGAGCGGCAAGGCGGGGCAACCCGCCCTAGAGCGGCGGACTGGTGAGTAACGCGTGGGTGATCTACCCTTCGGGATGGGGATAGCCATTAGAAATAGTGGATAATACCGAATACGCTCGTGACCCTGTGGGGATACGAGGAAATCAGGCTACGGCCTGGCTCGAGGATGGGCCCGCGTCCCATTAGCTAGTTGGTGAGGTAACGGCCCACCAAGG
>F0K5CMN03C07K5
AGAGTTTGATCCTGGCTCAGGATGAACGCTAGCGACAGGCCTAACACATGCAAGTCGAGGGAAAGTGTAGCAATACATGAAACCGGCGCACGGGTGAGTAACGCGTATGTAACCTGCCTACAACAGGGGGATAGCTTCCGGAAACGGAAATTAACACCGCATAAGACCACGGTATAGCATTTTACAGTGGTAAAATCTGAGGAGGTTGTAGATGGGCATGCGTGACATTAGGTAGTTGGTAGGGTAATGGCCTACCAAGCCGACGA
>F0K5CMN03CWXP1
AGAGTTTGATCCTGGCTCAGATTGAACGCTGGCGGCATGCTTAACACATGCAAGTCGAACGGGATTGATCCTTCGGGATCATGAGAGTGGCGAACGGGTGAGTAACACGTAGATGATCTGCCTTGAAGTTGGGGATAGCCCATAGAAATATGGGGTAATACCGGATAATCTCTTTTTACTTTGGTGAATAGAGGAAAGGGGCTTCGGCCTCGCTTTGAGATGAGTCTGCGGCTGATTAGCTAGTTGGTAGGGTAAAGG
>F0K5CMN03C2HS5
AGAGTTTGATCCTGGCTCAGGATGAACGCTAGCGACAGGCCTAACACATGCAAGTCGAACGGGATTTATCCTTCGGGGTAATGAGAGTGGCGCACGGGTGAGTAACGCGTATGCAACCTACCTGTAACTGGGGAATAGCTCCCTGAAAGGGGAATTAACACCGCATAAGACCACACTTTCGCATGGAAGAGTGGTAAAATATTTATAGGTTACAGATGGGCATGCGTGACATTAGTTTGTTGGTGAGGTAACGGCTCACCAAG
>F0K5CMN03C2E3A
AGAGTTTGATCCTGGCTCAGAACTAACGCTGGCGGCGCGTCTTAAACATGCAAGTCGAACGGTATCCTTTGAGCTTGCTTAGAGGAGAGAGTGGCGAACGGGTGAGTAACACGTGAATAATCTGCCTTCAGGTCGGGGATAACCTCGGGAAACCGAAGCTAATACCGCATACGCCCCACGGGGGAAAGCGGGGGATCCTGTTCTTCGGAATGGGACCTCGCGCTATGAGATGAGCCTGCGTTAGATTAGCTAGTTGGTGGGGTAAGGGCCCACCAAGG
>F0K5CMN03C4GRF
AGAGTTTGATCCTGGCTCAGGATGAACGCTGGCGGCGTGCCTAACACATGCAAGTCGAGCGATAAACAGTGGATGGAATTCTTCGGAAGGAAAGAAACTGTTGAAAGCGGCGGACGGGTGAGTAACGCGTGGGCAACCTGCCCTATACAGGGGGATAGCCACTGGAAACGGTGATTAATACCCCATGACACCTTAACCTCGCATGAGGAGAGGGTCAAAGATTATATCGGTATAGGATGGGCCCGCGTCTGATCAG
>F0K5CMN03C8S8C
AGAGTTTGATCCTGGCTCAGGATGAACGCTAGCGACAGGCCTAACACATGCAAGTCGAACGGGATTTATCCTTCGGGGTAATGAGAGTGGCGCACGGGTGAGTAACGCGTATGCAACCTACCTGTAACTGGGGAATAGCTCCCTGAAAGGGGAATTAACACCGCATAAGACCACACTTTCGCATGGAAGAGTGGTAAAATATT
>F0K5CMN03C4REA
AGAGTTTGATCCTGGCTCAGGATGAACGCTAGCGACAGGCCTAACACATGCAAGTCGAACGGGATTTATCCTTCGGGGTAATGAGAGTGGCGCACGGGTGAGTAACGCGTATGCAACCTACCTGTAACTGGGGAATAGCTCCCTGAAAGGGGAATTAACACCGCATAAGACCACACTTTCGCATGGAAGAATGGTAAAATATTCATAGGTTACAGATGGGCATGCGTGACATTAGTTTGTTGGTGAGGTAACGGCTCACCAAG
>F0K5CMN03C3GEE
AGAGTTTGATCCTGGCTCAGGATGAACGCTGGCGGCGTGCCTAACACATGCAAGTCGAGCGATAAACAGTGGATGGAATTCTTCGGAAGGAAAGAAACTGTTGAAAGCGGCGGACGGGTGAGTAACGCGTGGGCAACCTGCCCTATACAGGGGGATAGCCACTGGAAACGGTGATTAATACCCCATGACACCTTAACCTCGCATGAGGAGAGGGTCAAAGATTATATCGGTATAGGATGGGCCCGCGTCTGATTAGCTAGTTGG
>F0K5CMN03C947V
AGAGTTTGATCCTGGCTCAGAACGAACGCTGGCGGCAGGCTTAACGCATGCAAGTCGAGCGATCCGCAAGGATAGCGGCAGACGGGTGAGTAACGCGTGGGAACCTACCTAATAGTGCGGAATAGCCTCGGGAAACTGGGATTAATACCGCATACGCCCTCAGGGGGAAAGATTTATCGCTATTAGATGGGCCCGCGTTGGATTAGCTAGTTGGTGGGGTAATGGCCTACCAAGGCGACGATCCATAGCTGGTCTGAGAGGA
>F0K5CMN03C35Q5
AGAGTTTGATCCTGGCTCAGGATGAACGCTGGCGGCGTGCCTAACACATGCAAGTCGAGCGGAGATATAGAGGAGTACTTGTACGAATCTTTATCTTAGCGGCGGACGGGTGAGTAACACGTGAGGAACCTGCCCTTAAGTGTGGAATAACACCGAGAAATCGGTGCTAATACCGCATAACGTCCTGGAAGCGCATGCTTTCGGGACCAAAGGATTTATTCGCTTAAGGATGGCCTCGCGGCCGATTAGGTAGTTGGTGAGGTAACCGG
>F0K5CMN03C08X9
AGAGTTTGATCCTGGCTCAGGACGAACGCTGGCGGCGTGCCTAACACATGCAAGTCAAGGAGAAAGACTGGTTTCGGCCGGTCAAGTAAACTGGCGGACGGGTGAGTAACGCGTAGGCGACCTGCCCTTGTGTTTGGAATAACCCCGAGAAATTGGGGCTAATACCGAATGACGCATTGAGTATGCATGTACTTGATGTTAAAGGTGCTGCAAGGTACCGCACAGGGATGGGCCTGCGTTCCATTAGTTAGATGGTAGGGTAACGGCCT
>F0K5CMN03C0P7R
AGAGTTTGATCCTGGCTCAGAACAAACGCTGGCGGCGTGCCTAACACATGCAAGTCGTACGAGAAAGTCGGCTTCGGCCGATGAGTAAAGTGGCGCACGGGTGAGTAACGCGTGGATAATCTGCCCTATAGTCGGGAATAACCTGCCGAAAGGTGGGCTAATACCCGATAATACTATCTTTACTGCGGTGGGATAGTCAAAGATAGCCTCTATTCATAAGCTTTCGCTGAAGGATGAGTCCGCGTACCATTAGCTTGTTGG
>F0K5CMN03C7BZM
AGAGTTTGATCCTGGCTCAGGACGAACGCTGGCGGCGTGCCTAACGCATGCAAGTCGAGCGAGGGGAGGTCGCAAGACCGAACCTAGCGGCGAACGGGTGAGTAACACGTGGGTAATCTGCCTATGAGACGGGGATAGCCCCGGGAAACTGGGGATAATACCGGATGTGATCCGACTGACGGAGGTTAGTTGGAGGAAAGGCGCAAGCCGCTCATAGATGAGCCCGCGGCCCATTAGCTAGTTGGTAGGGTAAAGGCCTACCAAGGCGACGA
>F0K5CMN03C38X2
AGAGTTTGATCCTGGCTCAGGATGAACGCTAGCGGCAGGCTTAACACATGCAAGTCGAGGGGTAACAGGGTGCTTGCACCGCTGACGACCGGCGCACGGGTGCGTAACGCGTATACAATCTACCTTTTACAGGGGCATAGCCCGGGGAAACCCGGATTAATATCCCATGGTATCATTTAGTGGCATCACTTGAATGATTAAAGTTTCGGCGGTAAAAGATGGGTATGCGTTCTATTAGCTAGATGGTAAGGTAACGGCTT
>F0K5CMN03C7RL6
AGAGTTTGATCCTGGCTCAGGATGAACGCTGGCGGCGTGCTTGACACATGCAAGTCGAACGCATCGACAATGTCTGGAGGCTCTGGATGAACGGGCGTACGAGAAATCGTACAAGCGGGAAGAAGGGGCTAAAGGGCGACGTTGGTGAGTGGCGGACGGGTGAGTAACACGTAGGTAATCTGCCTCAAAGTGGGGGATAACTGTTCGAAAGAGCAGCTAATACCGCATAATATCCAGGCTAAGCCTGGAGGAAAGGCG
>F0K5CMN03C7HRQ
AGAGTTTGATCCTGGCTCAGATTGAACGCTGGCGGCATGCCTTACACATGCAAGTCGAACGAGGGTAGCAATACCTTAGTGGCGAACGGGTGAGTAATATATCGGAACGTACCCTAGAGTGGGGGACAACCAGTCGAAAGACTGGCTAATACCGCATACGATCTCTGGATGAAAGTGGGGGACCGCAAGGCCTCACGCTCCTGGAGCGGCCGATATCTGATTAGCTAGTTGGTGGGGTAAAGGCCCACCAAGGCTTCGAT
>F0K5CMN03C9CIT
AGAGTTTGATCCTGGCTCAGGATGAACGCTAGCGGCGCGCTTAATGCATGCAAGTCGAGCGATGAGGCTCCTTCGGGGGCTATCAGCGGCAGACGGGTGAGTAACACGTGGGTGACCTACCCCGAAGACGAGGATAACGGATGGAAACATTCGCTAATACCGGATAACTTCTTGGTGTCGCAACCAAGAAGAAAGCTACGGCGCTTGAGGAGAGGCCTGCGGCCCATCAGCTAGTTGGTGCGGTAACGGCGC
>F0K5CMN03C8NKW
AGAGTTTGATCCTGGCTCAGAACGAACGCTGGCGGCGCGTTTTAAGCATGCAAGTCGGACGGTAGAAGTCCTTCGGGACTTTGAGAGTGGCGAACGGGTGAGTAACACGTAGATGATCTACCTTGGGATTGGGGATAGCCTATGGAAACATGGGGTAATACCGAATACGTCCTGTCATGTAAGGGTGACAGGGGAAAGGAGCTGAGGCTTCGTCCTGGGATGAGTCTGCGGCTCATTAGCTAGTTGGTGGGGTAAAGGCCTACCAAGGCGACG
>F0K5CMN03C7H5C
AGAGTTTGATCCTGGCTCAGGATGAACGCTGGCGGCGTGCTTAACACATGCAAGTCGAACGATTAAGACCCTCTTCGGAGGGTGCATAAAGTGGCGAACGGGTGAGTAACGCGTGGGTAACCTGCCCCATACAAAGGGATAGCCACTGGAAACGGTGATTAATACCATATAATACTAAGAGGTCGCATGACTTCTTAGTCAAAGATTTATCGGTATGGGATGGACCCGCGTCTGATTAGCTAGTTGGTAAGGTAACGGCTTACCAAGGCGACG
>F0K5CMN03C3Z56
AGAGTTTGATCCTGGCTCAGGACGAACGCTGGCGGCGTGCCTAACACATGCAAGTCTACTCAGCAATGGGTGGCGAACGGGTGAGTAACGCGTAGACAATCTGCCCTTTAATCACGGATAACCTAGTGAAAACTGGACTAAAACGGGATGTGGTCGCGATATGGCATCATAAGCGATCAAAGACGTAGTCGTTAAAGGAGGAGTCTGCGTAACATTAGCTAGTTGGTAAGGTAACGGCTTACCAAGGCGACGATGTTTAG
>F0K5CMN03C7U2J
AGAGTTTGATCCTGGCTCAGGATGAATGCTAGCGGCAGGCTTAATACATGCAAGTCGAACGGTAAGGTCTCTTCGGAGATACACGAGTGGCGCACGGGTGCGTAACGCGTATGCAACCTACCTTTAACTGGGAAATAGCCCCGAGAAATCGGGATTAATGTCCCATACTATTCTGAGAATACCTGTTCTTAGAATGAAAGCTCAGGCGGTTATTGATGGGCATGCGTGACATTAGCTAGTTGGTGAGGTAACGG
>F0K5CMN03C0NF8
AGAGTTTGATCCTGGCTCAGAACGAACGCTGGCGGCGTGCTTAACACATGCGAGTCGAGCGGGAAAACGGGCTTTCGGGCCTGTGAGTAGAGCGGCGAACGGGTGAGTAACACGTGAGTAACGTACCCTGAGGTTGGGGATAACAGTGCGAAAGCGCTGCTAATACCGAATGAGCTCACGGTGTCTTCGGACACAGGGAGAAAAGCGGGCCTCTGACATAAGCTCGCGCCTCGGGATCGGCTCGCGGCCCATCAG
>F0K5CMN03C0GGI
AGAGTTTGATCCTGGCTCAGGACGAACGCTGGCGGCGTGGATTAGGCATGCAAGTCGAACGGTAGTACCCCTTCGGGGGTATGAGAGTGGCGAACGGGTGAGTAACGCGTAGGTGATCTACCTTCAGATGGGGGACAACCCAGGGAAACTTGGGCTAATACCGCATGTGGCTGTAAAGCTAAAGCCGGCCTCTATTTATAAGCTGGTGTCTGGAGATGAGCCTGCGTCTGATTAGCTAGTTGGTGGGGTAACGGCCTACCGAGGCG
>F0K5CMN03C0QXB
AGAGTTTGATCCTGGCTCAGGATGAACGCTGGCGGCGTGCCTAACACATGCAAGTCGAGCGCGATTAAGTGGAGTGGAGACTTCGGTCAAGGTGAAGCTTATGAAAGCGGCGGACGGGTGAGTAACGCGTGGGCAACCTGCCCCATACAGAGGGATAGCCACTGGAAACGGTGATTAATACCTCATAAGTCAGTAGCATCGCATGATGTAGCTGACAAAGATTTATCGGTATGGGATGGGCCCGCG
>F0K5CMN03C6M6J
AGAGTTTGATCCTGGCTCAGGATGAACGCTAGCGACAGGCCTAACACATGCAAGTCGAACGGGATTTATCCTTCGGGGGTAATGAGAGTGGCGCACGGGTGAGTAACGCGTATGCAACCTACCTGTAACTGGGGAATAGCTCCCTGAAAGGGGAATTAACACCGCATAAGACCACACTTTCGCATGGAAGAGTGGTAAAATATTTATAGGTTACAGATGGGCATGCGTGACATTAGTTTGTTGGTGAGGTAACGGCTCACCAAG
>F0K5CMN03C2TRO
AGAGTTTGATCCTGGCTCAGGACGAACGCTGGCGGCGGGCTTAACACATGCAAGTCGCGGGAGAAGGGGCCTTTCGGGGCCCTGGAGACCGGCGGATGGGTGAGTAACGCGTAGGTAATCTGCCGTTAGGCCGGGGATAACATCGCGAAAGCGGTGCTAATACCGGATGATGCAGCGGCCCCGCATGGGGACAGTTGTTAAACCCTTCGGGGGCCTAACGATGAGCCTGCGTGCCATTAGCTGGTTGGTGGGGTAACGGCCTACCAAGGCGATGATGG
>F0K5CMN03C705V
AGAGTTTGATCCTGGCTCAGAACGAACGCTGGCGGCGCGTTTTAAGCATGCAAGTCGAACGGTAAAAGGGTGCTTGCACCCTTTGAGAGTGGCGAACGGGTGAGTAACACGTAGGTGATCTGCCCTTTGGTTGGGGATAGCCTGTGGAAACACAGGGTAATACCGAATAAGATCGGGACTCTTTGGAGATCCGATGAAAGCAGCTTCGGCTGCACCGAAGGATGAGCCTGCGGCTGATTAGCTTGTTGGCGGGGTAAAGGCCCACCAAGG
>F0K5CMN03C0PVP
AGAGTTTGATCCTGGCTCAGAATCAACGCTGGCGGCGTGCCTAACACATGCAAGTCGAACGCGAAAGTGGAGCAATCCATGAGTAGAGTGGCGAACGGGTGAGTAACGCGTGGGTGACCTACCTCTGAGTGGGGGATAACGTCCCGAAAGGGACGCTAATACCGCATAACATCCCGCCCTTGAACGGGTGGTGATCAAAGCCGGGGATCGCAAGACCTGGCGCTTGAAGAGGGGCCCGCGTCCGATTAGCTAGTTGGTGAGGTAACGG
>F0K5CMN03C5G0M
AGAGTTTGATCCTGGCTCAGGATGAACGTTGGCGGCGTGCCTAATACATGCAAGTCGAATGCGAAGCTTGTTTTCGGACGAGCGGAGAGTGGCGCACGGGTGAGTAACACATGGCTGACCTGCCCTTCAGAGGGGGACAACCACTGGAAACGGTGGCTAATACCCCATATGCTCACGGTGATTAGAAAGCGGTGAGGAAACGTTCCGGCGCTGAAGGAGGGGGCTGTGGCCCATCAGCTAGTTGGTGTGGTAACGGC
>F0K5CMN03C43RF
AGAGTTTGATCCTGGCTCAGGATGAACGCTAGCGGCAGGCCTAACACATGCAAGTCGAGGGGTAACAGGAGTAGCAATACTTGCTGACGACCGGCGCACGGGTGGGTAACGCGTATGCAACCTACCCTTAACTGGGGAAGAGCCCGAAGAAATTCGGATTAATGCCCCATAATACTGTATTGAAGCATTTCAGTGCATTTAAAACTCCGGTGGTTAAGGATGGGCATGCGTGACATTAGCTAGTTGGTGAGGTAACGGCTC
>F0K5CMN03C71YN
AGAGTTTGATCCTGGCTCAGAACGAACGCTGGCGGCGCGTCTTAAGCATGCAAGTCGAGCGGCAAGGCGGGGCAACCCGCCCTAGAGCGGCGGACTGGTGAGTAACACGTGGGTGATCTGCCTCTGGGTTGGGGATAGCCGCTAGAAATAGCGGATAATACCGAATACGTTCGCGGGGTTTTGACCCTGTGAGGAAAGGTCCGATTGGACCGCCCGGAGATGAGCCCGCGCCTGGTTAGCTTGTTGGCGGGGTAATGGCCCACCAAGGCG
>F0K5CMN03C1593
AGAGTTTGATCCTGGCTCAGGATTGAACGCTAGCGGTGCGCCTAACACATGCAAGTCGAGCGATATAGCGGCGAACGGGTGAGTAACACGTTGGAACCTGCCTCGAACTCAGGGATAGCCATCCGAAAGGATGATTAATACCGGATAGTCCCGAAAGGGTAAAGATTTTTCGGTTCGAGAGGGGCCTGCGGCCTATCAGCTAGTTGGTAAGGTAATGGCTTACCAAGGCTATGACGGGTAACTGGTGTGAGAGCATGACCAGT
>F0K5CMN03C62O3
AGAGTTTGATCCTGGCTCAGGATAAACGCTGGCGGCATGCCTAATACATGCAAGTCGAACGGATCAGCTTAGGCTGGTTAGTGGCGAACGGGTGAGTAACACGTAAGTAACCCAACCTTCAGACGAGGATAACTGCTGGAAACGGTAGCTAATACTGGATAGGATTATCGATAGGATGATTGATAATTTAAAGGCGCTTTCGGGCGGTACTGGAGGAGGGGCTTGCGGCGCATTAGATAGTTGGTGAGGTAACGGCCCACCAAGTCG
>F0K5CMN03CWVLS
AGAGTTTGATCCTGGCTCAGGACGAACGCTGGCGGCGTGCCTAACACATGCAAGTCGAGCGGGGACATTGGAGGAGTAATCTGACAATGTTCTAGCGGCGGACGGGTGAGTAACGCGTGAGCAACCTGTCCTTATCTGGGGGATAAGGAGCCGAAAGGCTCTCTAATACCGCATGAGACCACGGTACTACATGGTACAGAGGTTAAAGGATTTATTCGGATAAGGGTGGGCTCGCGTCTGATTAGCTAGTTGGTGGGGTAACGG
>F0K5CMN03C4MNG
AGAGTTTGATCCTGGCTCAGATTGAACGCTGGCGGCATGCCTTACACATGCAAGTCGAACGGCAGCACGGGAGCAATCCTGGTGGCGAGTGGCGAACGGGTGAGTAATACATCGGAACGTGCCCAGTAGTGGGGGATAGCCCGGCGAAAGCCGGATTAATACCGCATACGACCTACGGGTGAAAGCGGGGGATCGCAAGACCTCGCGCTATCGGAGCGGCCGATGTCAGATTAGCTAGTTGGTGGGGTAAAAGCCTACCAAGG
>F0K5CMN03C80PU
AGAGTTTGATCCTGGCTCAGGATGAACGCTAGCGACAGGCCTAACACATGCAAGTCGAACGGGATTTATCCTTCGGGGTAATGAGAGTGGCGCACGGGTGAGTAACGCGTATGCAACCTACCTTCAACTGGGGGATAGCCCAGGGAAACTTGGATTAATACCCCATAGTATTTATGAATCGCATGGTTTATAAATTAAAGTTCCGGCGGTTGAAGATGGGCATGCGTGCCATTAGTTAGTTGGTGAGGTAACGGCTCACCAAGACAGCG
>F0K5CMN03C2WRI
AGAGTTTGATCCTGGCTCAGGATGAACGCTAGCGACAGGCCTAACACATGCAAGTCGAGGGGCAGCATAAAGGTAGCAATACTTTGGTGGCGACCGGCGCACGGGTGAGTAACACGTATGCAACCTACCTGTAAGAGGGGAATAACCCGGAGAAATTCGGACTAATACCGCATAATACCGCTGAACTGCATGGTTTAGCGGTTAAACATTTATGGCTTACAGATGGGCATGCGTATGATTAGCTAGTTGGTGAGGTAACGG
>F0K5CMN03C8NGK
AGAGTTTGATCCTGGCTCAGGATGAACGCTGGCGGAATGCTTAACACATGCAAGTCAACTCGAACAGACTTCGGTCTGCATAGAGTGGCGGACGGGTGAGTAACGCGTGAAGAACTTGCCCTTAGGACCGGGACAACAGTTGGAAACGACTGCTAAAACCGGATAAGCTCACATCATTGCATGATGAAGTGAGAAAACACTATATGTGCCTAAGGAGAGCTTCGCGTCCTATTAGCTAGTTGGTAGGGTAAAGG
>F0K5CMN03C0A6H
AGAGTTTGATCCTGGCTCAGGACGAACGCTGGCGGCGTGCCTAATACATGCAAGTCGAACGGTCTTTTCTATGGAAGCTTGCTTCCACTGGAAAGATAGTGGCGAACGGGTGAGTAACACGTGGGTAACCTGCCCATAAGAGGGGGATAACATCCGGAAACGGGTGCTAATACCGCATAGTTTTCTTGATCGCATGATTGAGAAAGGAAAGACGGCCTTTGTGCTGTCGCTTATGGATGGACCCGCGGCGTATTAGTTAGTTGGTGAGG
>F0K5CMN03C0ZNK
AGAGTTTGATCCTGGCTCAGGACGAACGCTGGCGGCGTGCCTAACACATGCAAGTCGGAGCGGGGAGAGATTTTCGGATTTCTCTTTAGCGGCGGACGGGTGAGTAACACGTGGGTAACCTGCCTCAAAGTGGGGATAGGCCTTCCGAAAGGAAGATTAATACCGCATAATATCATGGCGCTGCATGGCGTTGTGATTAAAGGAGCAATCCGCTTTGAGATGGACCCGCGGCGCATTAGCTAGTTGGTGAGGTAACGGCCC
>F0K5CMN03C7BMU
AGAGTTTGATCCTGGCTCAGGATGAACGCTAGCGACAGGCCTAACACATGCAAGTCGAACGGGATTTATCCTTCGGGGTAATGAGAGTGGCGCACGGGTGAGTAACGCGTATGCAACCTACCTGTAACTGGGGAATAGCTCCCTGAAAGGGGAATTAACACCGCATAAGACCACACTTTCGCATGGAGGAGTGGTAAAATATTTATAGGTTACAGATGGGCATGCGTGACATTAGTTTGTTGGTGAGGTAACGGCTCACCAAG
>F0K5CMN03C4N9J
AGAGTTTGATCCTGGCTCAGAGCGAACGCTGGCGGCGTGCCTAACACATGCAAGTCGAACGGACTCGGGGGGCAACTCCTGAGTTAGTGGCGGACGGGTGAGTAACACGTGGGTCATCTCCCCCCGAGTGAGGAATAAGCCTGCGAAAGCGGGTCTAATACCGCATAACACTCCGGGACACAAGTCTTCGGAGTCAAAGCCGCAAGGCGCTTGGGGATGAACCTGCGTCCTATTAGCTAGTTGGTAGGGTAATGGCCTACCAAGGC
>F0K5CMN03C80Y4
AGAGTTTGATCCTGGCTCAGAGCGAACGCTGGCGGCAGGCTTAACACATGCAAGTCGAACGGACCCTTCGGGGTTAGTGGCGGACGGGTGAGTAACACGTGGGAACGTGCCTTTAGGTTCGGAACAACACAGGGAAACTTGTGCTAATACCGGATGTGCCCTTCGGGGGAAAGATTTATCGCCTTTAGAGCGGCCCGCGTCTGATTAGCTTGTTGGTGAGGTAAAGGCTCACCAAGGCTACGATCAGTAGCTGGTCTGAGAGGATGGCCAG
>F0K5CMN03CV9JP
AGAGTTTGATCCTGGCTCAGAGTGAACGCTGGCGGCATGCCTAACACATGCAAGTCGAACGGATCTTGGCAGTTTATCGTCAGGGTTAGTGGCAAACGGGTGAGTAACACGTGGAAAATTTGCCTTTGAGAAGGGGATAACACCGGGAAACCGGAGCTAATACCGCATGAGACCACATCTCCATAGGGAGAAGGGGTTAAAGTTCCGCAAGGGACGCTTGAAGAGAATTCCACGGCCTATCAGCTTGTTGGTGAGGTAACGGCTCACCAAGG
>F0K5CMN03C7L0C
AGAGTTTGATCCTGGCTCAGAACGAACGTTAGCGGCGTGCTTAACACATGCAAGTCGAACGAGAAAGTATCTTCGGATATGAGTAGAGTGGCGCACGGGTGAGTAACACGTGGGTAACCTGCCCTTTGGAGGGGGACAACATCTGGAAACGGATGCTAATACCGCATAAGTCGTCTTCGGACGGGAAAGGTGGCTTCGGCTACCGCCAGAGGATGGGCCCGCGTCCCATCAGCTAGTTGGTAAGGTAACGGCTTACCAAGGCAACGACGGGTAG
>F0K5CMN03C74AE
AGAGTTTGATCCTGGCTCAGATTGAACGCTGGCGGCATGCTTAACACATGCAAGTCGAACGGTAACAGGAGAGAGCTTGCTCTCTTGCTGACGAGTGGCGGACGGGTGAGTAATGCCTGGGAAATTGCCCAGTCGAGGGGGATACCAGTTGGAAACGACTGCTAATACCGCATACGCCCTACGGGGAAAGCAGGGGACCTTCGGGCCCTGCGCGATCGGATATGCCCAGGTGGGATTAGCTTGTTGGTGAGGTAATGG
>F0K5CMN03C7321
AGAGTTTGATCCTGGCTCAGGATGAACGCTAGCGGCGCGCTTAATGCATGCAAGTCGAGCGATGAGGCTCCTTCGGGAGTACATCAGCGGCAGACGGGTGAGTAACACGTGGGTGACCTACCCCAGAGACGGGAATAACGGATGGAAACATGCGCTAAAACCCGATGGCCTTCGAGGGTTGAAGCTTGAAGGAGAACTACGGTGCTCTGGGAGGGGCCTGCGGCCCATCAGCTAGTTGGTGAGGTAACGGCTC
>F0K5CMN03C7EK3
AGAGTTTGATCCTGGCTCAGAATAAACGTTGGCGGTGCGCCTTATGCATGCAAGTCGAACGGGGTTATGGTTTTCGGATTGTAACCTAGTGGCAAACGGCTGAGTAATACGTAGGTAACCCGCCTTGGAGTGGGAAACAACCCGCCGAAAGGCGAGCTAATGTCCCATGTGGTGATGAAGCGCAGGCTTCATTACTAAAGCTTTCGGGCGCTCCAAGAGGGACCTGCGTCTGATTAGCTAGTTGGTAGGGTAACGGCCTACCAAGGCGATGAT
>F0K5CMN03C5D3E
AGAGTTTGATCCTGGCTCAGAACGAACGCTGGCGGCAGGCCTAACACATGCAAGTCGAACGCACTCTTTGAGTGAGTGGCGAACGGGTGAGTAACGCGTGGGCACCTGCCCTGGGGTACGGAATAACCCAGGGAAACCTGGACTAATACCGTATACGTCTTTTCGGAGAGAAAGATTTATCGCCCTGGGATGGGCCCGCGTCGGATTAGCTAGTTGGTGGGGTAATGGCCTACCAAGGCTGCGATCCGTAGCTGGTTTGAGAGGACGATCAG
>F0K5CMN03C5V20
AGAGTTTGATCCTGGCTCAGGATGAACGCTAGCGACAGGCCTAACACATGCAAGTCGAGGGGCAGCACATGAGTAGCAATACGATGGTGGCGACCGGCGCACGGGTGAGTAACACGTATGCAACCTACCTGTAAGAGGGGAATAACCCGGAGAAATTCGGACTAATACCGCATAATACCTCGAAGCTGCATGGCTTTGAGGTTAAATATTTATAGCTTACAGATGGGCATGCGTAACATTAGATAGTTGG
>F0K5CMN03C7FVJ
AGAGTTTGATCCTGGCTCAGGATGAACGCTAGCGGCAGGCTTAACACATGCAAGTCGAGGGGCAGCACGTCTTCGGATGGTGGCGACCGGCGCACGGGTGCGTAACGCGTATACAATCTACCTTTTACAGGGGCATAGCCCGGGGAAACCCGGATTAATATCCCATGGTATCATTTAGTGGCATCACTTGAATGATTAAAGTTTCGGCGGTAAAAGATGAGTATGCGTTCTATTAGCTAGATGGTAAGGTAACGGCTTACCATGG
>F0K5CMN03C1EU3
AGAGTTTGATCCTGGCTCAGAGCGAACGCTGGCGGCAGGCTTAACACATGCAAGTCGAGCGGGCACCTTCGGGTGTCGGCGGCAGACGGGTGAGTAACACGTGGGAACGTACCCTTCGGTTCGGAATAACGCTGGGAAACTAGCGCTAATACCGGATACGCCCTTTTGGGGAAAGGTTTACTGCCGAAGGATCGGCCCGCGTCTGATTAGCTAGTTGGTGGGGTAACGGCCTACCAAGGCGACGATCAGTAGCTGGTCTGAGAGG
>F0K5CMN03C2NLI
AGAGTTTGATCCTGGCTCAGGATGAACGCTAGCGACAGGCCTAACACATGCAAGTCGAGGGGCAGCACGTCTTCGGATGGTGGCGACCGGCGCACGGGTGAGTAACGCGTATGTAACCTGCCTACAACAGGGGGATAGCTCGCTGAAAAGCGAATTAAGACCGCATAAGACCACACTATCGCATGGTAGAGTAGTAAAATATTTATAGGTTGTAGATGGGCATGCGTGACATTAGCTAGTTGGTAAGGTAACGG
>F0K5CMN03C6ZD2
AGAGTTTGATCCTGGCTCAGGATGAACGCTGGCGGCGTGCCTAACACATGCAAGTCGAGCGGAGATATAGAGGAGTACTTGTACGAATCTTTATCTTAGCGGCGGACGGGTGAGTAACACGTGAGGAACCTGCCCTTAAGTGTGGAATAACACCGAGAAATCGGTGCTAATACCGCATAACGTCCTGGAAGCGCATGCTTTCGGGACCAAAGGATTTATTCGCTTAAGGATGGCCTCGCGGCCGATTAGGTAGTTGGTGAGGTAACCGG
>F0K5CMN03C62DC
AGAGTTTGATCCTGGCTCAGGATGAACGCTAGCGGTGCGCCTAACACATGCAAGTCGAGCGATATAGCGGCGAACGGGTGAGTAACACGTTGGAACCTGCCTCGAACTCAGGGATAGCCATCCGAAAGGATGATTAATACCGGATAGTCCCGAAAGGGTAAAGATTTTTCGGTTCGAGAGGGGCCTGCGGCCTATCAGCTAGTTGGTAAGGTAATGGCTTACCAAGGCTATGACGGGTAACTGGTGTGAGAGCATGACCAGT
>F0K5CMN03C9P2O
AGAGTTTGATCCTGGCTCAGATTGAACGCTGGCGGCATGCTTTACACATGCAAGTCGAACGGTAACAGGCCGCAAGGTGCTGACGAGTGGCGAACGGGTGAGTAATGCATCGGAACGTGCCCAGTCGTGGGGGATAACGCAGCGAAAGCTGTGCTAATACCGCATACGATCTATGGATGAAAGCGGGGGACCGTAAGGCCTCGCGCGATTGGAGCGGCCGATGTCAGATTAGGTAGTTGGTGGGGTAAAGG
>F0K5CMN03CWFYV
AGAGTTTGATCCTGGCTCAGGATGAACGCTAGCGACAGGCTTAACACATGCAAGTCGAGGGGTAACAGGGGAGCTTGCTTCCGCTGACGACCGGCGCACGGGTGAGTAACGCGTATGCAACCTACCTATAAGAGGGGAATAACCCGGAGAAATTCGGACTAATACCGCATAATAACAAATTAAGGCATCTTGATTTGTTTAAATATTTATAGCTTATAGATGGGCATGCGTCTGATTAGTTTGTTGGTGAGGTAACGGCTCACCAAG
>F0K5CMN03C39KU
AGAGTTTGATCCTGGCTCAGAACGAACGCTGGCGGCGTGCTTAACACATGCAAGTCGAACGCGAAATTTTTCTTCGGAAAGAGAGTAGAGTGGCGCACGGGTGAGTAACGCGTAAGTTATCTACCTCGGCATCTGGAATAACTCACCGAAAGGTGTGCTAATACCGGATACGTTGAGTAATCAAGAAAGGTGGCCTCTGAATATGCTACTGTGCTGAGATGAGCTTGCGTACCATTAGCTAGTTGGTAGGGTAATGG
>F0K5CMN03C4SQE
AGAGTTTGATCCTGGCTCAGGATGAACGCTAGCGGCAGGCTTAACACATGCAAGTCGAACGGTAAGGCCCTTTCGGGGGTACACGAGTGGCGCACGGGTGAGTAACGCGTATGCAACCTACCTTTAACTGGAGGATAGCCCTAGGAAACTGGGATTAATACTCCATAATATTATAATTTCACATGATTTTATAATTAAAGCTCCGGCGGTTTTAGATGGGCATGCGTGCCATTAGTTTGTTGGTGAGGTAACGGCTCACCAAGACTACGATGG
>F0K5CMN03CWXK4
AGAGTTTGATCCTGGCTCAGGATGAACGCTAGCGGCAGGCCTAACACATGCAAGTCGCGGGGCAGCGCGGTGTAGCAATACACTGGCGGCGACCGGCGCACGGGTGCGTAACGCGTATGCAACCTGCCCATCCCCGGGGGATAGCCCGCCGAAAGGCGGATTAATACCCCATGGACCCTTAGCGCCGCATGGCGCGGAGGGTAAAGCTCCGGCGGGGATGGATGGGCATGCGTGCCATTAGCTTGTTGGTAAGGTAACGG
>F0K5CMN03C0MBD
AGAGTTTGATCCTGGCTCAGAGCGAACGCTGGCGGCGTGCCTAATACATGCAAGTCGAACGTTAAGTGTAGCAATACACTGAAAGTGGCGAACGGGTGAGTAACACGTAAGTAATCTGCCTTTAAGATTGGGATAACCTTGCCAACGCGGGGCTAATACCGGATGTGATTGACAGAACGCATGTTTTGTTAATTAAAGGAGTGATCCGCTTAAAGATGAACTTGCGGCCCATTAGTTAGTTGGCGGGGTAATGGCCCACCAAGACCGCGA
>F0K5CMN03C7VJF
AGAGTTTGATCCTGGCTCAGAACGAACGCTGGCGGCGTGCCTAACACATGCAAGTCGAACGAGAAAGGGACTTCGGTCCTGAGTAGAGTGGCGCACGGGTGAGTAACACGTGGATAATCTGCCTGATAATCCGGGATAACCTCTCGAAAGAGGAGCTAATACCGGATAAGCCCACAGCCTCCTCGGAGGCAGCGGGAAAAGATGGCCTCTTCATGAAAGCTATTGTTATCAGATGAGTCCGCGGTCCATTAG
>F0K5CMN03CWF23
AGAGTTTGATCCTGGCTCAGAACGAACGCTGGCGGCGTGCTTAACACATGCAAGTCGAACGTGAAGGGGGCTTCGGTCCCTGGAAAGTGGCGCACGGGTGAGTAACGCGTGGATAATCTACCCGATGATCCGGGATAACCTTTCGAAAGGGGGGCTAATACCGGGTAAGCTCACGAACTCCTCGGAGTTTGCGGGAAAAGGTGGGGACCTTCGGGCCTACCGTCATCGGATGAGTCCGCGGCCCATTAGCTAGTTGGTGGGGTAATGGCCTACCAAGGCAACGATGGGTAG
>F0K5CMN03C9EXE
AGAGTTTGATCCTGGCTCAGGACGAACGCTGGCGGCGTGCTTAATACATGCAAGTCGAACGTGAAGCCCTGGCTTGCCAGGGTGGAAAGTGGCGAACGGGTGAGTAACACGTAAATAATCTACCTCTAAGTTTGGGGTAACCTTGCCAACGCGGGGCTAATACCGGATGTGGTCACGAAAACGCATGTTTTTGTGATTAAAGATGCAAATCGCTTAGAGATGAGTTTGCGGCCCATTATGCTTGTTGGTAGGGTAACGGCCTACCAAGG
>F0K5CMN03CWSW0
AGAGTTTGATCCTGGCTCAGAACGAACGCTGGCGGCGTGCCTAACACATGCAAGTCGAACGAGAAAGGGACTTCGGTCCTGAGTAGAGTGGCGCACGGGTGAGTAACACGTGGATAATCTGCCTTGGT
>F0K5CMN03C3Q7Q
AGAGTTTGATCCTGGCTCAGAGCGAACGCTGGCGGCAGGCCTAACACATGCAAGTCGAACGGATCCTTCGGGATTAGTGGCGGACGGGTGAGTAACGCGTAGGCAACCTGCCTCATACAGAGGGATAGCTCCGGGAAACCGGGATTAATACCTCATAATACTCTTTAATCACATGGTTTTAGGGTCAAAGATTTATCGGTATGAGATGGGCCTGCGTCTGATTAGCTAGTTGGTGAGGTAACGGCTCACCAAGGCAACGAT
>F0K5CMN03C6AGW
AGAGTTTGATCCTGGCTCAGGATGAACGCTAGCGACAGGCCTAACACATGCAAGTCGAGGGGCAGCACGAGGTAGCAATACTTTGGTGGCGACCGGCAGACGGGTGAGTAACGCGTATGTAACCTGTCCTGTACAGGGGGATAACCCGGAGAAATTCGGACTAATATCCCATGGTAATATTGGAAGGCATCTTCTGATATTTAAAGTTCCGGCGGTACAGGAGGGGCATGCGTAACATTAGCTGGTTGGTAAGGTAACGGCTTACCAAGGCG
>F0K5CMN03C5O2M
AGAGTTTGATCCTGGCTCAGGATGAACGCTAGCGACAGGCCTAACACATGCAAGTCGAACGGGATTTATCCTTCGGGGTAATGAGAGTGGCGCACGGGTGAGTAACGCGTATGCAACCTACCTGTAACTGGGGAATAGCTCCCTGAGAGGGGAATTAACACCGCATAAGACCACACTTTCGCATGGAAGAGTGGTAAAATATTTATAGGTTACAGATGGGCATGCGTGACATTAGTTTGTTGGTGAGGTAACGGCTCACCAAG
>F0K5CMN03C8BNP
AGAGTTTGATCCTGGCTCAGGATGAACGCTAGCGGGAGGCTTAACACATGCAAGTCGAGCGGTATAAACCTTTCGGGGTTTAGAGAGCGGCGCACGGGTGAGTAACGCGTATGCAACCTACCTTTTACCGGGGAATAGCCCGGAGAAATTTGGATTAATGCCCCATGGTTCCTTAAGTCTGCATGGATGTAAGGATAAAGTTGAGGCGGTAAAAGATGGGCATGCGTGACATTAGCTAGTTGGGGGGGTAACGGCCCACCAAGGCTACGATGTCTAGGGGTT
>F0K5CMN03C94N6
AGAGTTTGATCCTGGCTCAGAACGAACGCTGGCGGCGTGCTTAATACATGCAAGTCGAACGTGAAGCCTTGGCTTGCCAAGGTGGAAAGTGGCGAACGGGTGAGTAACACGTAAGTAATCTACCTCTAAGTTTGGGATAACCTTGCCAACGCGGGGCTAATACCGGATGTGGTCATGAAAACGCATGTTTTCGTGATTAAAGGTGCAAATCGCTTAGAGATGAGCTTGCGGCCCATTATGCTTGTTGGTAGGGTAACGGCCTACCAAGG
>F0K5CMN03C4FH5
AGAGTTTGATCCTGGCTCAGAACAAACGCTAGCGGCGTGCCTAACACATGCAAGTCAGACGAGAAAGTTCGCTTCGGCGAATGAGTAGAGTGGCGCACGGGTGAGTAACGCGTGGACAATCTGCCCTAGAGTTAGGAATAACCCACCGAAAGGTGGGCTAATACCCAATAATGCTATACTTCTTCGGGAGTATAGCCAAAGATGGCCTCTGTTTACAAGCTATCGCTCAAGGATGAGTTCGCGTACCATTAG
>F0K5CMN03C8941
AGAGTTTGATCCTGGCTCAGGATGAACGCTAGCGGCAGGCCTAACACATGCAAGTCGAGGGGCAGCATTTGTAGCAATACAAGATGGCGACCGGCGCACGGGTGAGTAACGCGTATGCAACCTACCCATAACAGGGGGATAGCTCCCGGAAACGGAAATTAATACCCCATAGTATCCAAAGAGCGCATGCTTTTAGGATTAAAACTCAGGTGGTTATGGATGGGCATGCGTGCCATTAGCTAGTTGGCGGGGT
>F0K5CMN03C2D4S
AGAGTTTGATCCTGGCTCAGGACGAACGCTGGCGGCGTGCTTAACACATGCAAGTCGAACGGGGCATACAGATAGCTTGCTAGATGTATGTTTAGTGGCGGACGGGTGAGTAACGCGTGAATACCTGTCCATCGGAGGGGGACAACGGCTGGAAACGGCCGCTAATACCGCGTAAGCCGAGAGGTGAAAGGTTGTTTTCGGACAGCCGCCGATGGGGGGGTTCGCGTCCTATCAGCTAGTTGGTGGGGTAAGGGCCTACCAAGGCGAAGACGGGTAGCCGG
>F0K5CMN03C38EM
AGAGTTTGATCCTGGCTCAGAACGAACGCTGGCGGCGTGCTTAACACATGCAAGTCGAACGCGAAAGGGACTTCGGTCCTGAGTAAAGTGGCGCACGGGTGCGTAACGCGTATGCAACCTGCCTTATACAGGAGGATAGCCCATGGAAACGTGGATTAATACTCCATAGTATCAATGAATCGCATGGTTTATTGATTAAAACTTTGGTGGTATAAGATGGGCATGCGTAAGATTAGCTAGTTGGTGAGGTAACGGCT
>F0K5CMN03C3ZCL
AGAGTTTGATCCTGGCTCAGGATGAACGCTAGCGGCAGGCCTAACACATGCAAGTCGAGGGGTAACAGGGTTTTCGGACCGCTGACGACCGGCGCACGGGTGCGTAACGCGTATGCAACCTACCTTTAACAGGAGCATAGCCCCGAGAAATCGGGATTAATACTCCATAACAACAAGAAGTGGCATCACTTTTTATTTAAAGCTTTGGCGGTTAAAGATGGGCATGCGTGACATTAGTTAGTTGGTGAGGTAACGGCTCACCAAGACATCG
>F0K5CMN03C2E6J
AGAGTTTGATCCTGGCTCAGGATGAACGCTGGCGGCGTGCCTAACACATGCAAGTCGAGCGATAAACAGTGGATGGAATTCTTCGGAAGGAAAGAAACTGTTGAAAGCGGCGGACGGGTGAGTAACGCGTGGGCAACCTGCCCTATACAGGGGGATAGCCACTGGAAACGGTGATTAATACCCCATGACACCTTAACCTCGCATGAGGAGAGGGTCAAAGATTATATCGGTATAGGATGGGCCCGCGTCTGATTAGCTAGTTGG
>F0K5CMN03C0DRM
AGAGTTTGATCCTGGCTCAGAACTAACGCTGGCGGCGTGCCTAACACATGCAAGTCGTACGAGAAAGGGACTTCGGTCCTGAGTAGAGTGGCGCACGGGTGAGTAACACGTGGATAATCTGCCTGATAATCCGGGATAACCTCTCGAAAGAGGAGCTAATACCGGATAAGCCCACAGCCTCCTCGGAGGCAGCGGGAAAAGATGGCCTCTTCATGAAAGCTATTGTTATCAGATGAGTCCGCGGTCCATTAG
>F0K5CMN03C09DH
AGAGTTTGATCCTGGCTCAGGATGAACGCTAGCGGCAGGCTTAACACATGCAAGTCGAGGGGTAACAGGGTGCTTGCACCGCTGACGACCGGCGCACGGGTGCGTAACGCGTATACAACCTACCTTTTACAGGGGCATAGCCCGGGGAAACCCGGATTAATATCCCATGGTATCAAGAAGTGGCATCGCTTTTTGATTAAAGTTTCGGCGGTAAAAGATGAGTATGCGTTCTATTAGCTAGATGGTAAGGTAACGGCTTACCATGGCTTTGA
>F0K5CMN03C2J8J
AGAGTTTGATCCTGGCTCAGGATGAACGCTAGCGGCAGGCCTAACACATGCAAGTCGAGGGGTAACAGGAGTAGCAATACTTGCTGACGACCGGCGCACGGGTGAGTAACGCGTATGCAACCTACCCTTAACTGGGGAATAGCCCGAAGAAATTCGGATTAATGCCCCATAATACTGTATTGAAGCATTTCAGTGCATTTAAAACTCCGGTGGTTAAGGATGGGCATGCGTGACATTAGCTAGTTGGTGAGGTAACGGCT
>F0K5CMN03C2DLT
AGAGTTTGATCCTGGCTCAGAACGAACGTTAGCGGCGTGCTTAACACATGCAAGTCGAACGAGAAAGTATCTTCGGATATGAGTAGAGTGGCGCACGGGTGAGTAACACGTGGGTAACCTGCCCTTTGGAGGGGGACAACATCTGGAAACGGATGCTAATACCGCATAAGTCGTCTTCGGACGGGAAAGGTGGCTTCGGCTACCGCCAGAGGATGGGCCCGCGTCCCATCAGCTAGTTGGTAAGGTAACGGCTTACCAAGGCAACGACGGGTAG
>F0K5CMN03C8DKC
AGAGTTTGATCCTGGCTCAGGATGAACGCTAGCGGCAGGCTTAACACATGCAAGTCGAGGGGTATAAGGAGCTTGCTCCTTAGAGACCGGCGCACGGGTGCGCAACGCGTATGCAATCTGCCTTTCACAAAGGGATAGCCCAGAGAAATTTGGATTAATACCTTATAGTATATTTATGTGGCATCACATGATTATTAAAGATTTATCGGTGAAAGATGAGCATGCGTCCCATTAG
>F0K5CMN03C3665
AGAGTTTGATCCTGGCTCAGAGTGAACGCTGGCGGCGTGCCTAACACATGCAAGTCGAACGATGATGAAAGAGCTTGCTCTTTCTAATTAGTGGCGCACGGGTGAGTATACCATAGATAATGTACCTCTTAGTTTGGGATAGCCACTGGAAACGGTGATTAATACCAGATACTCCTTCTCGTTATAAGACGAGTCGGGAAAGTTTTTTCGCTAAGAGATCAGTCTATGTCCTATCAGCTAGTTGGTGAGGTAA
>F0K5CMN03C8DOA
AGAGTTTGATCCTGGCTCAGAGCGAACGCTGGCGGCAGGCCTAACACATGCAAGTCGAACGGATCCTTCGGGATCAGTGGCGGACGGGTGAGTAACACGTGGGAACGTGCCTTTTGGTTCGGAACAACTCAGGGAAACTTGAGCTAATACCGGATGTGCCCTTCGGGGGAAAGATTTATCGCCATTAGAGCGGCCCGCGTCTGATTAGCTAGTTGGTGAGGTAAAGGCTCACCAAGGCGACGATCAGTAGCTGGTCTGAGAGGA
>F0K5CMN03C8TW7
AGAGTTTGATCCTGGCTCAGGGTGAACGCTGGCGGCGTGCTTGACACATGCAAGTCGAACGGTATGTGGCAACACATAGAGTGGCGAACGGGTGAGTAACACGTGGGAACGTACCTTCTGCAGGGGGATAACTGACCGAAAGGACAGCTAATACCGCATAAGACCGAGAGGAGAAAGGTGCAACAGCATCGGCAGAGGAGCGGCCCGCGGACCATCAGCTAGTTGGTGGGGTAAGAGCCTACCAAGGCAACGACGGA
>F0K5CMN03C8XJA
AGAGTTTGATCCTGGCTCAGAACGAACGCTGGCGGCGCGTTTTAAGCATGCAAGTCGAGCGGCAAGGGCCTTCGGGCCCCTAGAGCGGCGGACGGGTGAGTAACACGTGGACAATCTGCCCCCCGGCCGGGGATAGCCCAGGGAAACCTGGATTAATACCGGATGAGACGGGACGCACACAGGTGCGATCCGGGAAAGGCGCTGCGGCGCCGCCGGGGGATGAGTCCGCGACCCATTAGCTAGACGGCGGGGTAAAGGCCCACCGTGGCGACGATGGGTAGCCGG
>F0K5CMN03C7O6L
AGAGTTTGATCCTGGCTCAGGATGAACGCTGGCGGCGTGCCTAACACATGCAAGTCGAACGGACGAGCACTTTTCGGAGAGCAAGTCAGTGGCGAACGGGTGAGTAACGCATGGGTGATCTGCCCCGAAGTGGGGGATAACTGCTCGAAAGAGCAGCTAATACCGCATAAGTTGCAACTGGTTAGAGAGGTTGCAGTAAAGGATTAATTCGCTTCGGGAGGAACCTGTGTCCCATCAGCTAGTTGGTAAGGTAACGG
>F0K5CMN03CW8H5
AGAGTTTGATCCTGGCTCAGATTGAACGCTGGCGGCATGCCTTACACATGCAAGTCGAACGGCAGCACGGGAGCAATCCTGGTGGCGAGTGGCGAACGGGTGAGTAATGTATCGGAACGTACCATTGAGTGGGGGATAACGTAGCGAAAGTTACGCTAATACCGCATATACCCTGAGGGGGAAAGCGAGGGATCGCAAGACCTTGTGCTCTTGAGCGGCGATATCAGTATTAGCTTAGGTTGGGTAGGGGTAAAGGCCC
>F0K5CMN03C9EJZ
AGAGTTTGATCCTGGCTCAGGATGAACGCTAGCGGTGCGCCTAACACATGCAAGTCGAGCGATATAGCGGCGAACGGGTGAGTAACACGTTGGAACCTGCCTCGAACTCAGGGATAGCCATCCGAAAGGATGATTAATACCGGATAGTCCCGAAAGGGTAAAGATTTTTCGGTTCGAGAGGGGCCTGCGGCCTATCAGCTAGTTGGTAAGGTAATGGCTTACCAAGGCTATGACGGGTAACTGGTGTGAGAGCATGACCAGT
>F0K5CMN03C147T
AGAGTTTGATCCTGGCTCAGAATCAACGCTGGCGGCGTGCCTAACACATGCAAGTCGAACGCGACTTGGGCTTCGGCTCAAGTTGAGTGGCGAACGGGTGAGTAACACGTGGGTGACCTACCTTCGAGTGGGGGATAACGTCCCGAAAGGGACGCTAATACCGCATAACATCCTGCCTTTGAACAGGTGGAGATCAAAGCCGGGGATCGCAAGACCTGGCGCTTGATGAGGGGCCCGCGTCCGATTAGCTAGTTGGTGGGGTAACGGCCT
>F0K5CMN03C0AJM
AGAGTTTGATCCTGGCTCAGAGTGAACGCTGGCGGCGTGCTTAACACATGCAAGTCGAACGAGAACGGGATAAGGCTTGCCTTATTTGTCAGCTAAGTGGCGCACGGGTGAGTAATGTATAGATAACCTGCCCTTAAGAAAGGAATAACAGTTGGAAACGACTGCTAATGCCCTATATGCCTTTAATACATAAGTATGCAAGGGAAACGCTTTAGTGCTTAAGGATGGGTCTGTATGGTATCAGCTTGTTGGTGAGG
>F0K5CMN03C26O0
AGAGTTTGATCCTGGCTCAGGATGAACGCTGGCGGCGTGCCTAACACATGCAAGTCGAGCGGGGTGTCAGTTGACACCGAGCACCTTTGAAAACAGAGGTGTTGGGTGTTGACTGGCACTTAGCGGCGGACGGGTGAGTAACGCGTGAGCAACCTGCCTTGTACTGGGGGATAACGTCGGGAAATCGGCGCTAATACCGCATAAGACTCCGGAATCACATGGTTCTGCAGTCAAAACTCCGGTGGTACAAGATGGG
>F0K5CMN03C0E2G
AGAGTTTGATCCTGGCTCAGAACGAACGCTGGCGGCGTGCTTAACACATGCAAGTCGGATGCGAAAGGGGCTTTCGGGCGCTGAGTAGCATGGCAGACGGGTGAGGAGTGCGTATCTGACGAAACTCAGGCTGGGGGATAGTCCCTCGAAAGGGGTTGAATACCGCATGTGCTCGGCACTGTCATGGTGTCGAGGAAAGGTGGCCTCTGCATGCACGCTATTGGCCTGAGATCGGG
>F0K5CMN03CWHJY
AGAGTTTGATCCTGGCTCAGGATGAACGCTAGCGACAGGCCTAACACATGCAAGTCGAGGGGCAGCACATGAGTAGCAATACTTTGGTGGCGACCGGCGCACGGGTGAGTAACACGTATGCAACCTACCTGTAAGAGGGGAATAACCCGGAGAAATTCGGACTAATACCGCATAATACCTCGAAGCTGCATGGCTTTGAGGTTAAACATTTATGGCTTACAGATGGGCATGCGCATGATTAG
>F0K5CMN03C73LA
AGAGTTTGATCCTGGCTCAGATTGAACGCTGGCGGCAGGCTTAACACATGCAAGTCGAGCGCGAAAGGGTTTCGGCCTGAGTAGAGCGGCGAACGGGTGAGTAACGCGTGGGAATCTGCCTGGTAATGGGGGACAACATCTCGAAAGGGATGCTAATACCGCATACGCCCTAAGGGGGAAAGTGGGGGATCTTCGGACCTCACGTTATCAGATGAGCCCGCGTCGGATTAGCTAGTAGGTAGGGTAAAGGCCTACCTAGGCGACGATCCGT
>F0K5CMN03C4X7Q
AGAGTTTGATCCTGGCTCAGATTGAACGCTGGCGGCATGCCTAACACATGCAAGTCGAACGGTAACGCGGGGGCAACCCTGGCGACGAGTGGCGGACGGGTGAGTAATACGTAGGAATCTGCCCATTTGTGGGGGATAACCCGGCGAAAGCCGGGCTAATACCGCATACGCTCTACGGAGGAAAGCGGGGGATCGCAAGACCTCGCGCTAATGGATGAGCCTACGTCGGATTAGCTAGTTGGTAGGGTAACGGCCTACCAAGGCGACGATCCGTAG
>F0K5CMN03C8TBL
AGAGTTTGATCCTGGCTCAGGATGAACGCTAGCGGCAGGCTTAACACATGCAAGTCGAGGGGCAGCACGTCTTCGGATGGTGGCGACCGGCGCACGGGTGCGTAACGCGTATACAATCTACCTTTTACAGGGGCATAGCCCGGGGAAACCCGGATTAATATCCCATGGTATCATTTAGTGGCATCACTTGAATGATTAAAGCTTCGGCGGTAGAAGATGAGTATGCGTCCTATTAGCTAGATGGTAAGGTAACGGCTT
>F0K5CMN03C2QBB
AGAGTTTGATCCTGGCTCAGGATGAACGCTAGCGGGAGGCTTAACACATGCAAGTCGAGGGGCAGCACGGACTTCGGTCTGGTGGCGACCGGCGCACGGGTGCGTAA
>F0K5CMN03C6SYF
AGAGTTTGATCCTGGCTCAGAGCGAACGCTGGCGGCAGGCTTAACACATGCAAGTCGAGCGCCGTAGCAATACGGAGCGGCAGACGGGTGAGTAACACGTGGGAACGTACCTTTTGGTTCGGAACAACACAGGGAAACTTGTGCTAATACTGGATAAGCCCTTACGGGGAAAGATTTATCGCCGAAAGATCGGCCCGCGTCTGATTAGCTAGTTGGTGAGGTAATGGCTCACCAAGGCGACGATCAGTAGCTGGTCCGAGAGGA
>F0K5CMN03C5VGZ
AGAGTTTGATCCTGGCTCAGGATGAACGCTGGCGGTGTGCCTTAAGCATGCAAGTCGAGCGGTCCCGCCGTAAGGTGGGACAGCGGCGGACGGGTGAGTAACACGTGGGAACCTACCTCTTAGTGGAGAATAGCTCATCGAAAGATGGGGTAATACTGCATACTCCCGTAAGGGCAAAGCGTATAACTGCGCGCTGAGAGAGGGGCCTGCGGCCTATCAGCTTGTTGGTGGGGTAATAGCCTACCAAGGCGATGACGGGTAG
>F0K5CMN03C5ALC
AGAGTTTGATCCTGGCTCAGAACGAACGCTGGCGGTATGCCTAACACATGCAAGTCGAACGGTAAGGCCCCCTCGGGGGTACACGAGTGGCGCACGGGTGAGTAACGCGTGAATAATCTGCCCATAGCTTTGGGATAACCACTGGAAACGGTGGCTAATACCGAATAATAAATAATGTAGTTGATATGTTATTTCAAAGGGGAAACTCGGCGATGGATGAGTTCGCGTGCCATTAGTTAGTTGGTAGGGTAATGGCCTACCAAGACGAAGATGG
>F0K5CMN03CWJSR
AGAGTTTGATCCTGGCTCAGAACGAACGCTGGCGGCAGGTTTTAGGCATGCAAGTCAAACGGGTGTAGCAATACACTAGTGGCGCACGGGTGAGTAACGCGTGGGAATATGCCCATTGGTGGGGAATAACATTTGGAAACGAATGCTAATACCGCATAAGCCAGAAATGGGAAAGGCGCAAGTCGCCGATGGATTAGCCCGCGTTGGATTAGCTTGTTGGTGGGGTAATGGCCTACCAAGGCAGTGATCCATAGCTGGT
>F0K5CMN03C83RH
AGAGTTTGATCCTGGCTCAGGATGAACGCTAGCGGCAGGCTTAATACATGCAAGTCGAACGGCAGCGGGTCGTAGCAATACGATGCCGGCGAGTGGCGCACGGGTGCGTAACACGTATGCAACCTACCTCAAACAGGGACATAACATCGAGAAATCGGTGCTAATATTCCATAACATTATTGATTGGCATCAGTTGATAATTAAAGCTACGGTGGTTTGAGATGGGCATGCGTCCCATTAGTTAGG
>F0K5CMN03C9WPQ
AGAGTTTGATCCTGGCTCAGGACGAACGCTGGCGGCGTGCCTAACACATGCAAGTCGAGCGGGGACATTAGGAGAAGTAATTCACCTTTTGTTCTAGCGGCGGACGGGTGAGTAACGCGTGAGCAACCTGTCCTTGTCTGGGGGATAAGGAGCCGAAAGGCTCTCTAATACCGCATGAGACCACGGGATCACATGGTCCTGAGGTCAAAGGATTTCGGTCCGGACAGGGGTGGGCTCGCGTCTGATTAGCTAGTTGGTGGGGTAAGGG
>F0K5CMN03C65UL
AGAGTTTGATCCTGGCTCAGAGTGAACGCTGGCGGCGTGCCTAACACATGCAAGTCGAACGCGAAAGTCCCGCAAGGGATAAGTAGAGTGGCAGACGGGTGAGTAATGCATAGGTAATCTACCCTTGAGTGGGGGATAACTCCGGGAAACCGGTGCTAATCCCGCATGACTTCCTGATGCGCAGGCATTAGGATCAAAGGGGGGGATCCTTCGGGACCTCCCGCTTGAGGATGAGCCTATGTCCTATTAGCTAGTTGGTG
>F0K5CMN03C8ZO4
AGAGTTTGATCCTGGCTCAGAACGAACGCTGGCGGCGTGCTTAACACATGCAAGTCGAACGCGAAAGGGACTTCGGTCCTGAGTAAAGTGGCGCACGGGTGAGTAACACGTGGATAATCTGCCTGATGATCTGGGATAACATTTCGAAAGGAGTGCTAATACCAGATAAGCCCACAGCATCTTCGGATGCAGCGGGAAAAGGGGGCCTCTTCATGAAAGCTTCTGTCATTAGATGAGTCCGCGGTCCA
>F0K5CMN03C2ALD
AGAGTTTGATCCTGGCTCAGGATGAACGCTAGCGGCAGGCCTAACACATGCAAGTCGAGGGGTAGCACAGGTAGCAATACTGGGTGACGACCGGCGCACGGGTGAGTAACGCGTATGCAACCTACCATATACAGGGGGATAGCCTCCCGAAAGGGAGATTAATACCGCATAAAGCAGGGGTACCACCTGGTACTATTTGCTAAAGATTTATCGGTATATGATGGGCATGCGTGTCATTAGCTAGTTGGTGAGGTAACGG
>F0K5CMN03C0GR7
AGAGTTTGATCCTGGCTCAGGATGAACGCTAGCGGTGCGCCTAACACATGCAAGTCGAGCGATATAGCGGCGAACGGGTGAGTAACACGTTGGAACCTGCCTCGAACTCAGGGATAGCCATCCGAAAGGATGATTAATACCGGATAGTCCCGAAAAGGTAAAGATTTTTCGGTTCGAGAGGGGCCTGCGGCCTATCAGCTAGTTGGTAAGGTAATGGCTTACCAAGGCTATGACGGGTAACTGGTGTGAGAGCATGACCAGT
>F0K5CMN03C761E
AGAGTTTGATCCTGGCTCAGGATGAACGCTGGCGGCGTGCCTAATACATGCAAGTCGGACGGGGTACAGAAGCAATTTTGTACTTAGTGGCGAACGGGTGAGTAACGCGTTGGTGACCTGCCCCAAAGCGGGGGATAACAGCCTGAAAGGGTTGCTAATACCGCATATGGTCGGAAGAGATTAGAAGCTTTTGATTAAAGGAGAAATCCACTTTGGGAGGGGCCTGCGTCCCATCAGCTAGTTGGTAGGGTAACGGCCTACCAAGGCGAAGACGAGTAGGGG
>F0K5CMN03C1MNF
AGAGTTTGATCCTGGCTCAGGATAAACGCTGGCGGCATGCCTAATACATGCAAGTCGAACGGACTAGTTTACTAGTCAGTGGCGAACGGGTGAGTAACACGTAAGGAACCAACCCTTGACACGAGGATAACTCCGGGAAACTGGAGCTAATACTGGATAGGATATAGATACAGAAGTATTTATATTTAAAGGCGCTTTCGGGCGGTGGTGAAGGATGGTCTTGCGTCGCATTAGATAGTTGGTGAGGGTAACGGCCCACCAAGTCAACG
>F0K5CMN03C9IJB
AGAGTTTGATCCTGGCTCAGGATGAACGCTAGCGACAGGCCTAACACATGCAAGTCGAACGGGATTTATCCTTCGGGGTAATGAGAGTGGCGCACGGGTGAGTAACGCGTATGCAACCTACCTGTAACTGGGGAATAGCTCCCTGAAAGGGGAATTAACACCGCATAAGACCACACTTTCGCATGGAAGAGTGGTAAAATATTTATAGGTTACAGATGGGCATGCGTGACATTAGTTTGTTGGTGAGGTAACGGCTCACCAAG
>F0K5CMN03C181W
AGAGTTTGATCCTGGCTCAGAACGAACGCTGGCGGCGCGTTTTAAACATGCAAGTCGCACGGTAAGAGAACTTCGGTTCTCCTAGAGTGGCGGACGGGTGAGTAATGTATAGCTAATGTACCCCTTGGAGGGGGATAACAGTTGGAAACGGCTGCTAATACCCCATACTCCTTCTATCTTAATGGTAGTTGGGAAATGTTTTTTCGCCAAGGGATCGGGCTATATGGTATCAGTTAGTTGGTGAGGTAATGGCTCACCAAGAC
>F0K5CMN03C98CD
AGAGTTTGATCCTGGCTCAGAACGAACGCTGGCGGCGTGTCTTAAGCATGCAAGTCGAGCGGCAAGCGCCAGCAATGGCGCCTAGAGCGGCGGACTGGTGAGTAACGCGTGGGTGATCTGCCCTTGGGATGGGGATAGCCATTAGAAATAGTGGGTAATACCGAATACGCTTCTGTGGCCGAGGCCATGGGAGGAAAGGCGCTACGGCGCCACCCGAGGATGAGCCCGCGTCCCATTAGCTAGTTGGTGAAGG
>F0K5CMN03C5NBE
AGAGTTTGATCCTGGCTCAGGATGAACGCTAGCGGCAGGCCTAACACATGCAAGTCGAGGGGTAACAGGAGTAGCAATACTTGCTGACGACCGGCGCACGGGTGAGTAACGCGTATGCAACCTACCCTTAACTGGGGAATAGCCCGAAGAAATTCGGATTAATGCCCCATAATACTGTATTGAAGCATTTCAGTGCATTTAAAACTCCGGTGGTTAAGGATGGGCATGCGTGACATTAGCTAGTTGGTGAGGTAACGGCT
>F0K5CMN03C1C5S
AGAGTTTGATCCTGGCTCAGGACGAACGCTGGCGGCGTGCCTAACACATGCAAGTCAAGGAGAAAGACTGGTTTCGGCCGGTCAAGTAAACTGGCGGACGGGTGAGTAACGCGTAGGCGACCTGCCCTTGTGTTTGGAATAACCCCGAGAAATTGGGGCTAATACCGAATGACGCATTGAGTATGCATGTACTTGATGTTAAAGGTGCTGCAAGGTACCGCACAGGGATGGGCCTGCGTTCCATTAGTTAGATGGTAGGGTAACGGCCT
>F0K5CMN03C2OBA
AGAGTTTGATCCTGGCTCAGGATGAACGCTAGCGACAGGCCTAACACATGCAAGTCGAGGGGTAACATGAGAGCTTGCTCTTGATCACGACCGGCGCACGGGTGAGTAACGCGTATGCAACCTTCCTTTAACAGGAGAATAGCCCCCGGAAACGGGGATTAATGCTCCATAGTAATTATTTGCCACCTGACAGATAATTTAAAGTTCCGACGGTTAAAGATGGGCATGCGTGACATTAGCCAGTTGGCGGGGTAACGGCCCACCAAAG
>F0K5CMN03C5W0U
AGAGTTTGATCCTGGCTCAGGATGAACGCTAGCGGCAGGCCTAACACATGCAAGTCGAACGGTAAGGCTCCTTCGGGAGTACACGAGTGGCGCACGGGTGAGTAACGCGTATGCAACCTACCCTTAACTGGGGGATAGCCCGGAGAAATTCGGATTAATACCCCATAATATCCCGACGACACCTGTTGATGGGATTAAAATTCCGGTGGTTAAGGATGGGCATGCGTGACATTAGCTAGTTGGTAAGGTAACGGCTTACCAAGGCTACGATGTCTAGGGGG
>F0K5CMN03C4FU3
AGAGTTTGATCCTGGCTCAGGATGAACGCTGGCGGCATGCCTAATACATGCAAGTCGAACGCACTAGTTTACTAGTGAGTGGCGAACGGGTGAGTAACACGTAGATAACCAACCCTAAAGACGAGGATAACCCGGGGAAACCTGGACTAATACTGGATAGGAGCTAATTTCACAAGAGATTAGTTTTAAAGGCGCATTAAAGCGCCGCTATAGGATGGGACTGCGTCGCATTAGCTAGTTGGTGGGGTAACGGCCTACCAAGGCAACG
>F0K5CMN03C9ML7
AGAGTTTGATCCTGGCTCAGGACGAACGCTGGCGGCGTGCCTAACACATGCAAGTCTACTCAGCAATGGGTGGCGAACGGGTGAGTAACGCGTAGACAATCTGCCCTTTAATCACGGATAACCTAGTGAAAACTGGACTAAAACGGGATGTGGTCGCGATATGGCATCATAAGCGATCAAAGACGTAGTCGTTAAAGGAGGAGTCTGCGTAACATTAGCTAGTTGGTAAGGTAACGGCTTACCAAGGCGACGATGTTTAG
>F0K5CMN03C09TF
AGAGTTTGATCCTGGCTCAGAACGAACGCTGGCGGCGCGTTTTAAGCATGCAAGTCGAACGGGATTGATCCTTCGGGATCATGAGAGTGGCGAACGGGTGAGTAACACGTAGATGATCTGCCTTGAAGTTGGGGATAGCCCATAGAAATATGGGGTAATACCGGATAATCTCTTTTTACTTTGGTGAATAGAGGAAAGGGGCTTCGGCCTCGCTTTGAGATGAGTCTGCGGCTGATTAGCTAGTTGGTAGGGTAAAGGCCTACCAAGG
>F0K5CMN03C23C4
AGAGTTTGATCCTGGCTCAGGATGAACGCTAGTGACAGGCCTAACACATGCAAGTCGAACGGGATTTATCCTTCGGGGTAATGGGAGTGGCGCACGGGTGAGTAACGCGTATGCAACCTACCTGTAACTGGGGAATAGCTCCCTGAAAGGGGAATTAACACCGCATAAGACCACACTTTCGCATGGAAGAGTGGTAAAATATTTATAGGTTACAGATGGGCATGCGTGACATTAGTTTGTTGGTGAGGTAACGGCTCACCAAGACTACG
>F0K5CMN03C2025
AGAGTTTGATCCTGGCTCAGATTGAACGCTGGCGGCATGCTTTACACATGCAAGTCGAACGGCAGCGGGGGCTTCGGCCTGCCGGCGAGTGGCGAACGGGTGAGTAATGCATCGGAACGTGCCCATGTCGTGGGGGATAACGTATCGAAAGGTACGCTAATACCGCATACGCCCTGAGGGGGAAAGCGGGGGATTCTTCGGAACCTCGCGCGATTGGAGCGGCCGATGTCGGATTAGCTAGTAGGTGAGGTAAAGGCTCACCTAGG
>F0K5CMN03C8BPI
AGAGTTTGATCCTGGCTCAGAACGAACGCTGGCGGCGTGCTTAATACATGCAAGTCGAACGTGAAACGAGTAGCAATACTTGTGGAAAGTGGCGAACGGGTGAGTAATACGTAAGCAATCTACCTTTAAGATTGGGATAATTTTGTCAACGTGGGGCTAATACCGGATGTGGTCATTTTAACGCATGTTAGAATGATTAAAGGAGTGATCCGCTTAAGGATGAGCTTGCGGCCCATTAGTTAGTTGGCGGGGTAACGACCCACCAAGACCGCGA
>F0K5CMN03C253F
AGAGTTTGATCCTGGCTCAGGATGAACGCTAGCGGCAGGCCTAACACATGCAAGTCGAGGGGTAGCAGGAGAAAGCTTGCTTTCTCGCTGACGACCGGCGAACGGGTGCGTAACGCGTATGCAACTTACCCTTAACTAGAAAATAGCCCCGAGAAATCGGGATTAATATTCTATAATATCAAGCTTTCGCATGATTGCTTGATTAAAGCTCCGGCGGTTAAGGATGGGCATGCGTTAGATTAGTTTGTTGGTGAGGTAACGG
>F0K5CMN03C53JN
AGAGTTTGATCCTGGCTCAGAACGAACGCTGGCGGCATGCCTAACACATGCAAGTCGAACGAACCCTTCGGGGTGAGTGGCGCACGGGTGCGTAACGCGTGGGAACCTGCCCTTAGGTTTGGAATAACGTTTCGAAAGGAACGCTAATACCAAATAATGTCTTCGGACCAAAGATTTATCGCCTTTGGATGGGCCCGCGTAGGATTAGCTAGTTGGTGGGGTAAAGGCTCACCAAGGCGACGATCCTTAGCTGGTCTTAGAGGATGATCAGCCAC
>F0K5CMN03C1UOU
AGAGTTTGATCCTGGCTCAGGATGAACGCTAGCGACAGGCCTAACACATGCAAGTCGAACGGGATTTATCCTTCGGGGTAATGAGAGTGGCGCACGGGTGAGTAACGCGTATGCAACCTACCTGTAACTGGGGAATAGCTCCCTGAAAGGGGAATTAACACCGCATAAGACCACACTTTCGCATGGAAGAGTGGTAAAATATTTATAGGTTACAGATGGGCATGCGTGACATTAGTTTGTTGGTGAGGTAACGGCTCACCAAG
>F0K5CMN03C4O8C
AGAGTTTGATCCTGGCTCAGAACGAACGCTGGCGGCGTGCTTAACACATGCAAGTCATACGGGAAAGCTTACTTCGGTGAGCGAGTACAGTGGCGCACGGGTGAGTAACACGTGGGTAACCTACCCTCCGAACCGGGATAACATTTCGAAAGAGGTGCTAAGACCGGATACGTCCTTCGCTTCTTCGGCGGCGAAGGGAAAAGTAGGCCTCTGCTCGCAAGCTATTATCGGTGGATGGCCGCGGGCCATTAGTTTGTTGGTAGGGTAACGGCCTACCAAGACG
>F0K5CMN03C6IWQ
AGAGTTTGATCCTGGCTCAGAACGAACGCTGGCGGCGTGCCTAACACATGCAAGTCGAACGAGAAAGGGACTTCGGTCCTGAGTAGAGTGGCGCACGGGTGAGTAACACGTGGATAATCTGCCTGATAATCCGGGATAACCTCTCGAAAGAGGAGCTAATACCGGATAAGCCCACAGCCTCCTCGGAGGCAGCGGGAAAAGATGGCCTCTTCATGAAAGCTATTGTTATCAGATGAGTCCGCGGTCCATTAG
>F0K5CMN03C2O0G
AGAGTTTGATCCTGGCTCAGGATTAACGCTGGCGGCGTGCTTAACACATGCAAGTCGAGCGATATAGCGGCGAACGGGTGAGTAACACGTTGGAACCTGCCTCGAACTCAGGGATAGCCATCCGAAAGGATGATTAATACCGGATAGTCCCGAAAGGGTAAAGATTTTTCGGTTCGAGAGGGGCCTGCGGCCTATCAGCTAGTTGGTAAGGTAATGGCTTACCAAGGCTATGACGGGTAACTGGTGTGAGAGCATGACCAGTC
>F0K5CMN03C0WFE
AGAGTTTGATCCTGGCTCAGGATGAACGCTAGCGGTGCGCCTAACACATGCAAGTCGAGCGATATAGCGGCGAACGGGTGAGTAATACGTTGGAACCTGCCTCGAACTCAGGGATAGCCATCCGAAAGGATGATTAATACCGGATAGTCCCGAAAGGGTAAAGATTTTTCGGCTCGAGAGGGGCCTGCGGCCTATCAGCTAGTTGGTAAGGTAATGGCTTACCAAGGCTATGACGGGTAACTGGTGTGAGAGCATGACCAG
>F0K5CMN03C5T1U
AGAGTTTGATCCTGGCTCAGGATGAACGCTAGCGGCAGGCCTAACACATGCAAGTCGAGGGGCAGCACGGAAAAGCTTGCTTTTCTGGTGGCGACCGGCGCACGGGTGCGGAACGCGTATGGAACCTGCCCCTGTCAGGGGAATAGCCCAGGGAAACTTGGATTAATGCCCCATGGTATCGTTCTATCGCATGATAAGGTGATTAAAGATTTATCGGACAGGGATGGCCATGCGTACCATTAGTTAGTTGGTGGGGTAACGG
>F0K5CMN03C8SIP
AGAGTTTGATCCTGGCTCAGGACGAACGCTGGCGGCGTGCCTAACACATGCAAGTCGAGCGGGGAGAGATTTTCGGATTTCTCTTTAGCGGCGGACGGGTGAGTAACACGTGGGTAACCTGCCTCAAAGTGGGGGATAGCCTTCCGAAAGGAAGATTAATACCGCATAATATCTTGATGCTGCATGGCATTGAGATTAAAGGAGCAATCCGCTTTGAGATGGACCCGCGGCGCATTAGCTAGTTGGTGAGGTAACGG
>F0K5CMN03C90I4
AGAGTTTGATCCTGGCTCAGATTGAACGCTGGCGGCGTGCCTAACACATGCAAGTCGTACGAGAAAGGGGCTTCGGCCCTGAGTAGAGTGGCGCACGGGTGAGTAACGCGTGGGTAATCTACCCTTGGATTTGGGATAACTCTGCGAAAGTGGAGCTAATACCGGATAGTCTGGCTTTAAATAAGAAGTCGGTAAAGGATGCCTCTGCATATGCATTCGTCCGAGGATGAGCCCGCGTCTCATTAGCTAGTTGGTAGGG
>F0K5CMN03C82VK
AGAGTTTGATCCTGGCTCAGAACGAACGCTGGCGGCGTGCCTAATACATGCAAGTCGAACGTTAAGTGTAGCAATACACTGAAAGTGGCGAACGGGTGAGTAACACGTAAGTAATCTGCCTTTAAGATTGGGATAACCTTGCCAACGCGGGGCTAATACCGGATGTGATTGACAGAACGCATGTTTTGTTAATTAAAGGAGTGATCCGCTTAAAGATGAACTTGCGGCCCATTAGTTAGTTGGCGGGGTAATGGCCCACCAAGACCGCGATGGG
>F0K5CMN03C2A5W
AGAGTTTGATCCTGGCTCAGAATGAACGTTGGCGGCATGGATTAGGCATGCAAGTCGAACGGGGTTGAGCAAGCAACTCAGTGGCAAAAGGGTGAGTAATGCATAGGTAATCTACCTTTGTGCTGGGGATAACACTTCTAACGAGGTGCTAATACCGAATGTGGCAACGATTAAGCATTTAGATGTTGCTAAAGGAGGGAGCAATCCTCCCGCGCAGAGAGGAGCCTATGTCCTATTAGCTAGTTGGTGGGG
>F0K5CMN03C3A28
AGAGTTTGATCCTGGCTCAGAGTGAACGCTGGCGGCGTGCTTAACACATGCAAGTCGAACGAGAACGGAATATAGCTTGCTATATTTGTCAGCTAAGTGGCGCACGGGTGAGTAATGTATAGATAACCTGCCCTTAAGAAAGGAATAACAGTTGGAAACGACTGCTAATGCCCTATATGCCTTTAATACATAAGTATGCAAGGGAAACGCTTTAGTGCTTAAGGATGGGTCTGTATGGTATCAGCTTGTTGGG
>F0K5CMN03C44QD
AGAGTTTGATCCTGGCTCAGGACGAACGCTGGCGGCGTGCCTAACACATGCAAGTCGAACGGGGGTATTTAAGAATTTATTCTAAAATATCTTAGTGGCGAACGGGTGAGTAACGCGTAGGCAACCTACCTCAGGCTGGGGGATAACACATGGAAACGTGTGCTAATACCGCATAAAGTTTAACAGTGGCATCGCAGATAAAACAAAGGAGTAATCCGGCAAGAGATGGGCCTGCGTCCAATTAGCTAGTTGGTGGGGTAAAAGCTTACCAAGGCGACG
>F0K5CMN03C7X69
AGAGTTTGATCCTGGCTCAGGACGAGCGCTGGCGGCGTGTCTAATACATGCAAGTCGAGCGAACCTTATGAGAGTGCTTACACATTTATAAGGTTAGTGGCGAACGGGTGAGTAATACATAAATAATCTGCCCATTGGACTGGGATAACTATTGGAAACGATAGCTAATACCGGATAGGTGATTTGAAGGCATCTTCGAATCATTAAAGTAGGGTCACTACACCAATGGATGAGTTTATGGCGCATTAGTTAGG
>F0K5CMN03CWCUY
AGAGTTTGATCCTGGCTCAGAACGAACGCTGGCGGCGTGCCTAACACATGCAAGTCGTACGTGAAATCTTCCTTCGGGTTGAGAGTAAAGTGGCGCACGGGTGAGTAACGCGTGGGTAATCTACCCATGGGTTCGGGATAACCGGCCGAAAGGCTGGCTAATACCGGATAATGTCACCGTACACAAGTCCGGTGACCAAAGGGGGCGTAAGCTTCCGCCGATGGATGAGCCCGCGTACCATTAGCTAGTTGGTAGGGTAATGGCCTACCAA
>F0K5CMN03C2BKV
AGAGTTTGATCCTGGCTCAGAATGAACGCTGGCGGCGTGCCTAACACATGCAAGTCGAACGAGAAATTTCCCGCTTGCGGGAGAGAGTAAAGTGGCGCACGGGTGAGTAACGCGTGGGTAACCTGCCCTTGAATCTGGGATAACCTTGCGAAAGCGTTGTTAATACCGGATATTGTCACAAGAACTATGGTTTTTGTGATGAAAGGTGACCTCTTCATGAAAGTTGCCGTTTAAGGATGGGCCCGCGTACCATTAGCTTGTTGGTAGGGTAACGG
>F0K5CMN03C8GVD
AGAGTTTGATCCTGGCTCAGGATGAACGCTGGCGGCATGCCTAATACATGCAAGTCGAACGCACTAGTTTACTAGTGAGTGGCGAACGGGTGAGTAACACGTAGATAACCAACCCTAAAGACGAGGATAACCCGGGGAAACCTGGACTAATACTGGATAGGAGCTAATTTCACAAGAGATTAGTTTTAAAGGCGCATTAAAGCGCTGCTATAGGATGGGACTGCGTCGCATTAGCTAGTTGGTGGGGTAACGGCCTACCAAGGCAACGA
>F0K5CMN03C4C4D
AGAGTTTGATCCTGGCTCAGGATGAACGCTAGCGACAGGCCTAACACATGCAAGTCGAGGGGCAGCACGTCTTCGGATGGTGGCGACCGGCGCACGGGTGAGTAACGCGTATGCAACCTACCTGTAACTGGGGGATAGCTCCCTGAAAGGGGAATTAACACCGCATAAGACCACGCTTTCGCATGGAAGAGTGGTAAAATATTTATAGGTTACAGATGGGCATGCGTGACATTAGTTTGTTGGTGAGGTAACGGCTC
>F0K5CMN03C1JGS
AGAGTTTGATCCTGGCTCAGGATGAACGCTAGCGACAGGCCTAACACATGCAAGTCGAACGGGATTTATCCTTCGGGGTAATGAGAGTGGCGCACGGGTGAGTAACGCGTATGCAACCTACCTGTAACTGGGGAATAGCTCCCTGAAAGGGGAATTAACACCGCATAAGACCACACTTTCGCATGGAAGAGTGGTAAAATATTTATAGGTTACAGATGGGCATGCGTGACATTAGTTTGTTGGTGAGGTAACGGCTCACCAAG
>F0K5CMN03C06R2
AGAGTTTGATCCTGGCTCAGGATGAACGCTAGCGGGAGGCTTAACACATGCAAGTCGAGGGGCAGCATAAGGTAGCAATACTTTGATGGCGACCGGCGCACGGGTGAGTAACGCGTATGCAACCTGCCCTGTACTGGGGGATAACCCGGAGAAATTCGGACTAATACTCCATAATAATATTGAGAGGCATCTTTTAATATTTAAAGTTACGACGGTACAGGATGGGCATGCGTAACATTAGCTAGTTGGCAGGGTAACGGCCT
>F0K5CMN03C5P9Y
AGAGTTTGATCCTGGCTCAGAACGAACGCTGACGGTATGCTTAATACATGCAAGTCGAACGAGAAAGTTTCTTCGGAAATGAGTAGAGTGGCGCACGGGTGAGTAACACGTAGGTGACCTACCTAGTAGAGTGGGATAACCCTGGGAAACTGGGGCTAATACCGCATAAGCAAATATTTTTTGAATATTATATTTGGAAAGATGGCCTCTTTGCAATGCTATCACTATTAGATGGGCCTGCGGGACATTAGCTTGTTGGTGGGGTAA
>F0K5CMN03C9C2P
AGAGTTTGATCCTGGCTCAGGATGAACGCTAGCGGCAGGCTTTACACATGCAAGTCGAACGGCAGCGGGGGCTTCGGCCCGCCGGCGAGTGGCGAACGGGTGAGTAATGCATCGGAACGTGCCCAGTCATGGGGGATAACTACGCGAAAGCGTAGCTAATACCGCATACGCCCTGAGGGGGAAAGTGGGGGATCTTAGGACCTCACGTGATTGGAGCGGCCGATGTCAGATTAGCTAGTTGGTGAGGTAAAGGCTCACCAAGG
>F0K5CMN03C19NI
AGAGTTTGATCCTGGCTCAGGATGAACGCTAGCGGTGCGCCTAACACATGCAAGTCGAGCGATATAGCGGCGAACGGGTGAGTAACACGTTGGAACCTGCCTCGAACTCAGGGATAGCCATCCGAAAGGATGATTAATACCGGATAGTCCCGAAAGGGTAAAGATTTTTCGGTTCGAGAGGGGCCTGCGGCCTATCAGCTAGTTGGTAAGGTAATGGCTTACCAAGGCTATGACGGGTAACTGGTGTGAGAGCATGACCAGT
>F0K5CMN03C298L
AGAGTTTGATCCTGGCTCAGAACGAGCGCTGGCGGCGCGTTTTAAGCATGCAAGTCGAGGGAGAATCCGGTGCTTGCACTGGAGGGAACCGGCGAACGGGTGAGTAACACGTAGATAATCTGCCTTTAGGTTGGGGATAGCTCATGGAAACATGGGGTAATACCGAATGTGGTTCGATGTTCAAAAGGACATTGAAAGAAAGGAGCTTAGGCTTCGCCTGAAGATGAGTCTGCGTCTGATTAGGTAGTAGGTAGGGTAACGGCCT
>F0K5CMN03C8JPB
AGAGTTTGATCCTGGCTCAGAACGAACGCTGGCGGCGCGTTTTAAGCATGCAAGTCGAACGGTAATATGGCTTCGGTCATATGAGAGTGGCGAACGGGTGAGTAACACGTAGATAATCTGCCTTGAGGTTGGGGATAGCCTGTGGAAACACAGGGTAATACCGAATAAGCCCTACGGGGGAAAGGTGCTAAGGCACCGCCTTGAGATGAGTCTGCGGCTCATTAGCTTGTTGGTGGGGTAAAGGCCTACCAAGGCGACGATGAGTAG
>F0K5CMN03C3QAZ
AGAGTTTGATCCTGGCTCAGGATGAACGCTAGCGGTGCGCCTAACACATGCAAGTCGAGCGATATAGCGGCGAACGGGTGAGTAACACGTTGGAACCTGCCTCGAACTCAGGGATAGCCATCCGAAAGGATGATTAATACCGGATAGTCCCGAAAGGGTAAAGATTTTTCGGTTCGAGAGGGGCCTGCGGCCTATCAGCTAGTTGGTAAGGTAATGGCTTACCAAGGCTATGACGGGTAACTGGTGTGAGAGCATGACCAGT
>F0K5CMN03C1FI2
AGAGTTTGATCCTGGCTCAGAACGAACGCTGGCGGCGTGTCTTAAGCATGCAAGTCGAGCGGCAAGCGCCAGCAATGGCGCCTAGAGCGGCGGACTGGTGAGTAACGCGTGGGTGATCTGCCCTTGGGATGGGGATAGCCATTAGAAATAGTGGGTAATACCGAATACGCTTCTGTGGCCAAGGCCATGGGAGGAAAGGCGCTACGGCGCCACCCGAGGATGAGCCCGCGTCCCATTAGCTAGTTGGTGAGG
>F0K5CMN03C6SKZ
AGAGTTTGATCCTGGCTCAGAGTGAACGCTGGCGGCGTGCCTAACACATGCAAGTCGAACGATGATAGAAGAGCTTGCTCTTCTTGATTAGTGGCGCACGGGTGAGTATACCATAGATAATGTACCCCTTAGTTCGGGATAGCCACTGGAAACGGTGATTAATACCGGATACTCCTTCTCGTTATAAGACGAGTCGGGAAAGTTTTTCGCTAAGGGATCAGTCTATGTCCTATCAGCTAGTTGGTGAGGTAA
>F0K5CMN03CW4Z1
AGAGTTTGATCCTGGCTCAGGATGAACGCTAGCGGCAGGCTTAGCACATGCAAGTCGAGGGGCAGCACGTCTTCGGATGGTGGCGACCGGCGCACGGGTGCGTAACGCGTATACAATCTACCTTTTACAGGGGCATAGCCCGGGGAAACCCGGATTAATATCCCATGGTATGGAGAAGTGGCATCGCTTTTTCATTAAAGTTTCGGCGGTAAAAGATGAGTATGCGTCCTATTAGTTAGTTGGTAAGGTAACGGCTTACCAAGGCAGCGA
>F0K5CMN03CW635
AGAGTTTGATCCTGGCTCAGAACGAACGCTGGCGGCGTGCTTAACACATGCAAGTCGAACGCGAAAGGGACTTCGGTCCTGAGTAGAGTGGCGCACGGGTGAGTAACGCGTAAGTAATCTACCCCTGTATTTGGAATAACCCACCGAAAGGTGAGCTAATACCGGATACGTTTATCTTGATGCGAATGATGATAAAGAAAGGTGGCCTCTTCATGAAAGCTACTGTACAGGGACGAGCTTGCGTACCATTAGCTAGTTGGTAGGGTAA
>F0K5CMN03C6TUD
AGAGTTTGATCCTGGCTCAGGACGAACGCTGGCGGCGTGCCTAACACATGCAAGTCAAGGAGAAAGACTGGTTTCGGCCGGTCAAGTAAACTGGCGGACGGGTGAGTAACGCGTAGGCGACCTGCCCTTGTGTTTGGAATAACCCCGAGAAATTGGGGCTAATACCGAATGACGCATTGAGTATGCATGTACTTGATGTTAAAGGTGCTGCAAGGTACCGCACAGGGATGGGCCTGCGTTCCATTAGTTAGATGGTAGGGTAACGGCC
>F0K5CMN03C1W4S
AGAGTTTGATCCTGGCTCAGAACGAACGCTGGCGGCGTGCTTAATACATGCAAGTCGAACGTGAAACGAGTAGCAATACTTGTGGAAAGTGGCGAACGGGTGAGTAATACGTAAGCAATCTACCTTTAAGATTGGGATAACCTTGCCAACGCGGGGCTAATACCGGATGTGGTCATTTTAACGCATGTTAGAATGATTAAAGGAGTGATCCGCTTAAGGATGAGCTTGCGGCCCATTAGTTAGTTGGCGGGGTAACGGCCCACCAAGACCGCGA
>F0K5CMN03C6PPO
AGAGTTTGATCCTGGCTCAGGATGATCGCTGGCGGCGTGCCTAATACATGCAAGTCGAACGCACCATTTCGGTGGTGAGTGGCGAACGGGTGAGTAACACGTAGATAACCTGCCCTTAAGACGAGGATAACCATTGGAAACGATGGCTAAGACTGGATAGGAATATTAGAGGCATCTCTGATATTTTAAAAGACCTAGCAATAGGTATGCTTAAGGAGGGGTCTGCGGCGCATTAGTTAGTTGGTGGGTGATGG
>F0K5CMN03C39CA
AGAGTTTGATCCTGGCTCAGGATGAACGCTGGCGGCGTGCCTAACACATGCAAGTCGAGCGAGACGGTTGTGAAGGATCCTTCGGGTGACTGATCAACTAGACAGCGGCGGACGGGTGAGTAACGCGTGGGCAACCTGCCTTGTACTGGGGGATAACGTTTTGAAAAGAACGCTAATACCGCATAAGCGCACAGTATCGCATGATACAGTGTGAAAAACTCCGGTGGTACAAGATGGGCCCGCGTCTGATTAG
>F0K5CMN03C6R9I
AGAGTTTGATCCTGGCTCAGAACGAACGTTCGCGGCGCGCTTAACACATGCAAGTCGAGCGGAAAGGCCCCTTCGGGGGTACTCGAGCGGCGAACGGGTGAGTAACACGTGGGTAACCTGCCCTTGGCTCTGGGATAACCCCGGGAAACCGAGGCTAATACCGGATACGACACGCGACCGCATGGTCTGCGTGTGGAAAGGATTCCGGCCAGGGATGGACTCGCGGCCTATCAGCTAGTTGGTGAGGTAATGGCTTACCAAGTCAACGATGGGTAG
>F0K5CMN03C3LWL
AGAGTTTGATCCTGGCTCAGGATGAACGCTAGCGGTGCGCCTAACACATGCAAGTCGAGCGATATAGCGGCGAACGGGTGAGTAACACGTGAGTAACCTGCCCCTGACTCTGGGATAAGCGTTGGAAACGACGTCTAATACTGGATATGATCACTGGCCGCATGGTCTGGTGGTGGAAAGATTTTTGGTTGGGGATGGACTCGCGGCCTATCAGCTTGTTGGTGAGGTAATGGCTCACCAAGGCGACGACGGG
>F0K5CMN03C4AIM
AGAGTTTGATCCTGGCTCAGGACGAACGCTGGCGGCGTGCCTAACACATGCAAGTCAACTTGAAGGTCTCGCTTGCGGGATTGGATGGTGGCGAACGGGTGAGTAACGCGTAGACAACCTACCATTTAATTTGGGATAATTCACTGAAAAGAGGACTAATACCGAATGTGCTCTTAGGATGGCATCATCTTTAGAGGAAAGACTGCGGTCGTTAAATGATGGGTCTGCGTATCATTAGCTAGTTGGTGGGGTAACGGCTT
>F0K5CMN03C7EK6
AGAGTTTGATCCTGGCTCAGGATGAACGCTAGCGGCAGGCTTAACACATGCAAGTCGAGGGGCAGCACGTCTTCGGATGGTGGCGACCGGCGCACGGGTGCGTAACGCGTATACAATCTACCTTGTAGAGGGGGATAGCCCGGGGAAACCCGGATTAATACCCCATGGTATGTAGGGATAGCATTATCCTTTCATTAAACATTCATGGCTACAAGATGAGTATGCGTCCTATTAGTTAGTTGGTAAGGTAACGGCTTACCAAGACAG
>F0K5CMN03C1L50
AGAGTTTGATCCTGGCTCAGATTGAACGCTGGCGGAATGCTTTACACATGCAAGTCGAACGGCAGCACGGGAGCTTGCTCCTGGTGGCGAGTGGCGAACGGGTGAGTAATGCGTCGGAACGTACCGAGTAATGGGGGATAACGCAGCGAAAGTTGTGCTAATACCGCATACGCCCTGAGGGGGAAAGTGGGGGATCGCAAGACCTCACGTTATTCGAGCGGCCGACGTCTGATTAGCTAGTTGGTGGGGTAATGGCTC
>F0K5CMN03C74CI
AGAGTTTGATCCTGGCTCAGATTGAACGCTGGCGGCATGCCTTACACATGCAAGTCGAACGGCAGCGCGGACTTCGGTCTGGCGGCGAGTGGCGAACGGGTGAGTAACATATCGGAACGTGCCAGGAAGTGGGGGATAACTAGTCGAAAGATTAGCTAATACCGCATACGCCCTAAGGGGGAAAGTGGGGGATCGCAAGACCTCACGCTTGCTGAGCGGCCGATGTCTGATTAGCTAGTTGGTAGGGTAAAAGCCTACCAAGG
>F0K5CMN03C6SST
AGAGTTTGATCCTGGCTCAGAACGAACGCTGGCGGCGTGCTTAACACATGCAAGTCGAGCGCGAACGTAACCTTCGGGTTACTAGTAGAGCGGCGCACGGGTGAGTAACACGTGGGTAATCTGCCTTAGGGTCTGGGATAACCCGGGGAAACTCGGGCTAATACCGGATAAGACCACATTTCAACAGTTTTGTTGGGAAAAGGACGGGGGAGGTCTCTTCGGAGGACCTCCGCGCCTTTAGTATGAGCCCGCCGGCCCACTCAGCTAGTTGGCGGGGTAAGTGGCCCACCCAAGGCGG
>F0K5CMN03C5ZUN
AGAGTTTGATCCTGGCTCAGGATGAACGCTGGCGGCGTGCCTAATACATGCAAGTCGAACGAGAAACCCTGGACACGTCTGGGGTGGAGAGTGGCGCACGGGTGAGTAACACGTAGCTGACCTGCCCTTCAGAGGGGGACAACCACTGGAAACGGTGGCTAATACCCCATAAGCTCACATGGTTTAGAAGCGTGTGAGAAAAGTTACGGCGCTGAAGGAGGGGGCTGCGGCCCATCAGCTAGTTGGTAGGGTAACGGCCTACCAAGGCG
>F0K5CMN03C5UE6
AGAGTTTGATCCTGGCTCAGGATGAACGCTGGCGGCGTGCCTAACACATGCAAGTCGAACGGGAAGCTTGATTTCGGTCGAGCGGAGAGTGGCAGACGGGTGAGTAACACGTAGCTAACCTGCCTTGGAGCGGGGGATAACTGCTGGAAACGGCAGCTAATACCCCATACGTTTCCGGTGCGTAGCAAGCCGGAAAGAAAGCTGAGGCGCTCGAAGATGGGGCTGCGGTCCATCAGCTAGTTGGTAGGGTAACGGCCTACCAAGG
>F0K5CMN03C62OB
AGAGTTTGATCCTGGCTCAGGATAAACGCTGGCGGCATGCCTAATACATGCAAGTCGTACGAACTTACCTTCGGGTAGGTTAGTGGCGAACGGGTGAGTAACACGTAAGAAACCTGCCCCTTAGACGAGGATAACCATTGGAAACGATGGCTAATACTGGATAGGATATTGAATCGCATGATTCTTTATTTAAAGGTGCTCCAAAGCACCACTATGGGATGGTCTTGCGCTGCATTAGCTAGTTGGTAGGGTAACGGCCTACCAAGGCG
>F0K5CMN03C0YU6
AGAGTTTGATCCTGGCTCAGGATGAACGCTGGCGGCGTGCTTAACACATGCAAGTCGAACGATGACTTTTGTGCTTGCACAAAATGATTAGTGGCGAACGGGTGAGTAACACGTGAGTAACCTGCCCTTAACTTCGGGATAAGCCTGGGAAACCGGGTCTAATACCGGATACGACGGACCACCGCATGGCGGTCCGTGAAAAGCTTGATGCGGTTTTGGATGGACTCGCGGCCTATCAGCTAGTTGGTTGGGGTAATGGCCCACCAAGGCG
>F0K5CMN03C2AI8
AGAGTTTGATCCTGGCTCAGAACGAACGCTGGCGGCGCGTCTTAAGCATGCAAGTCGGACGGCAAGGGGTAGCAATACCCCCTAGAGTGGCGGACTGGTGAGTAACGCGTGGGTGACCTACCCTCGAGATGGGGATAGCCATTAGAAATAGTGGATAATACCGAATACGCTCGTGACCCTGTGGGGATACGAGGAAATCAGGCTACGGCCTGGCTCGAGGATGGGCCCGCGTCCCATTAGCTAGTTGGTGAGGTAACGGCCCACCAAGGCG
>F0K5CMN03C59AC
AGAGTTTGATCCTGGCTCAGATTGAACGCTGGCGGCGTGCTTAACACATGCAAGTCGAGCGGTAACAGGCGTAGCAATACGTGCTGACGAGCGGCGAACGGGTGCGTAATACATGGGAATCTGCCCTTTGGTGGGGAATAACCCGGCGAAAGCCGGGCTAATGCCGCATGAGATCTTCGGATGAAAGCGGGGGATCGTAAGACCTCGCGCCGATGGATGAGCCCATGTCGGATTAGCTAGTTGGTGAGGTAACGG
>F0K5CMN03C6L7E
AGAGTTTGATCCTGGCTCAGATTGAACGCTGGCGGCATGCCTTACACATGCAAGTCGAACGGCAGCACGGGGGCAACCCTGGTGGCGAGTGGCGAACGGGTGAGTAATGCATCGGAACGTGCCCAGTAGTGGGGGATAACCAGTCGAAAGATTGGCTAATACCGCATACGACCTACGGGTGAAAGCGGGGGACCGTAAGGCCTCGCGCTATTGGAGCGGCCGATGTCTGATTAGCTAGTTGGCGGGGTAAAAGCCCACCAAGGCGACG
>F0K5CMN03C8GCO
AGAGTTTGATCCTGGCTCAGGATGAACGCTGGCGGCGTGCCTAATACATGCAAGTCGAACGCACCGGTTTACCGGTGAGTGGCGAACGGGTGAGTAACACGTAGGTAACCTGCCCTCAAGACGAGGATAACCGTTGGAAACGATGGCTAAGACTGGATAGGAACCGAGGAGGCATCTCTTTGGTTTTAAAGGACCCGCAAGGGTACGCTTGAGGAGGGGCCTGCGGCGCATTAGTTAGTTGGCGGGGTGAAGGCCCACCAAGACTTTGATGCGTAGCCGG
>F0K5CMN03C8M5N
AGAGTTTGATCCTGGCTCAGGATGAACGCTAGCGGCAGGCTTAATACATGCAAGTCGAACGGCAAGTTGAGTAGCAATACTTGACCTAGAGTGACGTACGGGTGCGTAACACGTATGCAACCTACCTTGTACAGGAGTATAGCTCGGGGAAACTCGAATTAACCCACCATAATATTTGGGGAAGGCATCTTCTCTTCATTAAAACTACGGTGGTACAAGATGGGCATGCGTTAGATTAGTTAGTTGGTAGTGTAACGGACTACCAAGACG
>F0K5CMN03C2R9B
AGAGTTTGATCCTGGCTCAGGATGAACGCTGGCGGCGTGCCTAACACATGCAAGTCGAGCGGAGATTTCCGAGTAGTAATACGAGGGGATTTTAGCGGCGGACGGGTGAGTAGCACGTGAGCAATCTGCCTTCTGCTGGGGAATAACATTGTGAAAACAGTGCTAATACCGCATAACGTACCTTGGGGGCATCTCCGGGGTACCAAAGGAGAAATCCGGCAGGAGATGAGCTCGCGTCCGATTAGGTAGTTGGTGAGGTAA
>F0K5CMN03C7VP0
AGAGTTTGATCCTGGCTCAGGACGAACGCTGGCGGCGTGCCTAACACATGCAAGTCAAAGGAAAGCGACTTCGGTCGTAAGTACTTGGCGCAAGGGTGAGTAAGGTATAGGTAATCTGTCCTTTGGACTGGGATAACTCCGAGAAATCGGTGACAATACCAGATGGTGCAGCGGGACCGCATGGTCATGTTGTTAAAGATTTATCGCCAAAGGATGAGCCTATATTCCATCAGGTAGTTGGTAGGGTAACGGCCTACCAAGCCTACG
>F0K5CMN03C2J7O
AGAGTTTGATCCTGGCTCAGGATGAACGCTGGCGGCGTGCTTAACACATGCAAGTCGAACGGTGAACGAGGGAGCTTGCTCCCTCCGGATCAGTGGCGAACGGGTGAGTAACACGTGAGCAATCTGCCCCGAACTCTGGGATAAGCGTTGGAAACGACGTCTAATACCGGATACGACGCGCGAAGGCATCTTCTGCGCGTGGAAAGAACTTCGGTTCGGGATGAGCTCGCGGCCTATCAGCTAGTTGGTGAGGTAACGG
>F0K5CMN03C9ERT
AGAGTTTGATCCTGGCTCAGGACGAACGCTGGCGGCGTGCTTAACACATGCAAGTCAAGGAGAAAGTTTCTTTCGGGAGATAAGTAAACTGGCGCACGGGTGAGTAAAATGTAAGTAATCTACCCTTTGGATGGGAATAACTACTAGAAATGGTGGCTAATACCGAATAATGCAGCGGCACCGAGTGGTGATGTTGTTAAAGACCGAAAGGTTGCCAAGGGATGAGCTTGCATCTGATTAGCTAGTTGGCGGGGTAAAAGCCCACCAAGGCG
>F0K5CMN03C2RVV
AGAGTTTGATCCTGGCTCAGAGTGAACGCTGGCGGCGTGCCTAACACATGCAAGTCGAACGCGAAAGTCCCGCAAGGGATAAGTAGAGTGGCAGACGGGTGAGTAATGCATAGGTAATCTACCCTTGAGTGGGGGATAACTCCGGGAAACCGGTGCTAATCCCGCATGACTTCCTGATGCGAAGGCATTAGGATCAAAGGGGGGGATCCTTCGGGACCTCCCGCTTGAGGATGAGCCTATGTCCTATTAGCTAGTTGGTGAGG
>F0K5CMN03C8HEQ
AGAGTTTGATCCTGGCTCAGGATGAACGCTAGCGACAGGCCTAACACATGCAAGTCGAACGGGATTTATCCTTCGGGGTAATGAGAGTGGCGCACGGGTGAGTAACGCGTATGCAACCTACCTGTAACTGGGGAATAGCTCCCTGAAAGGGGAATTAACACCGCATAAGACCACACTTTCGCATGGAAGAGTGGTAAAATATTTATAGGTTACAGATGGGCATGCGTGACATTAGTTTGTTGGTGAGGTAACGGCTCACCAAG
>F0K5CMN03C9ZIG
AGAGTTTGATCCTGGCTCAGGATGAACGCTAGCGACAGGCCTAACACATGCAAGTCGAACGGGATTTATCCTTCGGGGTAATGAGAGTGGCGCACGGGTGAGTAACGCGTATGCAACCTACCTGTAACTGGGGAACAGCTCCCTGAAAGGGGAATTAACACCGCATAAGACCACACTTTCGCATGGAAGAGTGGTAAAATATTTATAGGTTACAGATGGGCATGCGTGACATTAGTTTGTTGGTGAGGTAACGGCTCACCAAG
>F0K5CMN03C80WC
AGAGTTTGATCCTGGCTCAGATTGAACGCTGGCGGCATGCTTTACACATGCAAGTCGAACGGTAACAGGCCTTCGGGTGCTGACGAGTGGCGAACGGGTGAGTAATGCATCGGAACGTGCCCAATCGTGGGGGATAACGTAGCGAAAGTTACGCTAATACCGCATACGCCCTGAGGGGGAAAGTGGGGGACCGCAAGGCCTCACGCGAATGGAGCGGCCGATGTCAGATTAGCTAGTTGGTGGGGTAAAGGCCCACCAAGGCGACGA
>F0K5CMN03C0WQ9
AGAGTTTGATCCTGGCTCAGGATGAACGCTAGCGGGAGGCTTAACACATGCAAGTCGAACGGTAACAGTTCCTTCGGGAAGCTGACGAGTGGCGCACGGGTGCGTAACGCGTATGCAACCTGCCTTATACAGGAGGATAGCCCATGGAAACGTGGATTAATACTCCATAGTATATAATTATCGCATGGTAATTATATTAAAACTTCGGTGGTATAAGATGGGCATGCGTAGGATTAGCTAGTAGGTGAGGTAATGG
>F0K5CMN03C1M6C
AGAGTTTGATCCTGGCTCAGGACGAACGCTGGCGGCGTGCTTAACACATGCAAGTCGAGCGGGGTCCAACCTGTCGCAAGACAGGGGAAGACCTAGCGGCGAACGGGTGAGTAACACGTGAGGAACCTGCCCCGAAGACCGGGATAACACCGGGAAACCGGTGCTAATACCGGATACCCTCACGGAGTCGCATGGCTCTGTGAGGAAATGGATTCCGCTTCGGGAGGGTCTCGCGGCCTATCAGCTTGTTGGTGGGGTAACGGCCTACCAAGGCTACGACGGG
>F0K5CMN03C6VG9
AGAGTTTGATCCTGGCTCAGAGCGAACATTGGCGGCGCGTTTAACACATGCAAGTCGAGCGAGAAAACTTCTTCGGAAGTGAGTAGAGCGGCGAACGGGTGAGTAACACGTGAGTGACCTGCCCCCAAGCTTGGGATAGCCACGGGAAACTGTGGGTAATACCGGATGCGACTTTATTATTAGAAGATGAAGTTGAAAGCGTGGGACCCTTCGGGGCCACGTACTTGGGGATGGGCTCGCGTCCCATTAGCTAGTTGGAGAGGTAACGGCTC
>F0K5CMN03C62CZ
AGAGTTTGATCCTGGCTCAGGATGAACGCTAGCGGCAGGCTTAACACATGCAAGTCGAGGGGTAACAGGGTGCTTGCACCGCTGACGACCGGCGCACGGGTGCGTAACGCGTATACAGTCTACCTTTTACAGGGGCATAGCCCGGGGAAACCCGGATTAATATCCCATGGTATCATTTAGTGGCATCATTTGAATGATTAAAGCTTCGGCGGTAAAAGATGAGTATGCGTCCTATTAGTTAGTTGGTAAGGTAACGGCTTACCAAGGCAG
>F0K5CMN03CWC71
AGAGTTTGATCCTGGCTCAGGATGAACGCTAGCGGCGCGCTTAATGCATGTAAGTCGAGCGATGAAGCCCTTCGGGGCTATCAGCGGCAGACGGGTGAGTAACACGTGGATGACCTGCCCTCAAGTCTGGGATAACGGGTGGAAACATGCGCTAATACCGGATAGACTGTTGGGGTCGCAACCAGCAGTAAAGCTACGGTGCTTGAGGAGGGGTCCGCGGCCCATCAGCTAGTTGGTAGGGTAACGGCCTACCAAGGCG
>F0K5CMN03CWBQD
AGAGTTTGATCCTGGCTCAGAACGAACGCTGGCGGCGCGTCTTAAGCATGCAAGTCGGACGGCAAGGGGAGCTTGCTCCCCCTAGAGTGGCGGACTGGTGAGTAACGCGTGGGTGACCTACCCTCGAGATGGGGATAGCCATTAGAAATAGTGGATAATACCGAATACGCTCGTGACCCTGTGGGGATACGAGGAAATCAGGCTACGGCCTGGCTCGAGGATGGGCCCGCGTCCCATTAGCTAGTTGGTGAGGTAACGGCCCACCAAGG
>F0K5CMN03C61NZ
AGAGTTTGATCCTGGCTCAGAACGAACGCTGGCGGCAGGCCTGAGGCATGCAAGTCGAACGAGAACATACCTTCGGGTATAAGTATAGTGGCGGACGGGTGCGTAACGCGTGGGAACCTGCCCTGAAGTTCGGAATAACTGCGGGAAACTGCAGCTAATACCGGATGTGGCCTGAGGGCCAAAGGGGAAACTCGCTTCAGGAGGGGCCCGCGTCCGATTAGCTAGTTGGCGGGGTAACGGCTCACCAAGGCTATGATGTCTAGGGGT
>F0K5CMN03C8C9Y
AGAGTTTGATCCTGGCTCAGGATAAACGCTGGCGGCATGCCTAATACATGCAAGTCGAACGGACTAGTTTACTAGTCAGTGGCGAACGGGTGAGTAACACGTAAGGAACCAACCCTTGACACGAGGATAACTCCGGGAAACTGGAGCTAATACTGGATAGGATATAGATACAGAAGTATTTATATTTAAAGGCGCTTTCGGGCGGTGGTGAAGGATGGTCTTGCGTCGCATTAGATAGTTGGTGAGGGTAACGGCCCATCAAGTCAACGA
>F0K5CMN03C2HXD
AGAGTTTGATCCTGGCTCAGATTGAACGCTGGCGGCATGCTTTACACATGCAAGTCGAACGGTAACAGGCCGCAAGGTGCTGACGAGTGGCGAACGGGTGAGTAATGCATCGGAACGTGCCCAGTCGTGGGGGATAACGCAGCGAAAGCTGCGCTAATACCGCATACGATCTGCGGATGAAAGCGGGGGACCTTCGGGCCTCGCGCGATTGGAGCGGCCGATGTCAGATTAGGTAGTTGGTGGGGTAAAGG
>F0K5CMN03C7RL9
AGAGTTTGATCCTGGCTCAGAACGAACGCTGACGGTGTGCCTCATACATGCAAGTCGAGCGGGCTCAGCAATGGGTCAGCGGCGGACGGGTGAGTAACACGTGAACAATCTGCCCTCAAATTTGGGATAACGGTTCCAACGAGCCGCTAATACCGGATAGGTTAGTCTGATCTCCTGGTTGGATTAAGAAAGGTGCAATTGCAACGTTTGAGGATGAGTTCGCGGCCCATTAGCTAGTTGGCGGGGTAATGGCCCACCAAGG
>F0K5CMN03C1ZRN
AGAGTTTGATCCTGGCTCAGAACGAACGCTGGCGGCGTGCCTAACACATGCAAGTCGAACGGAGTTGAAGAGCTTGCTCTTCAATTTAGTGGCGCACGGGTGAGTAACGCGTAGATAATCTGCCTTAGACTCAGGGATAACATCTCGAAAGGGGTGCTAATACCTGATAAGCCCACGGTAGCGTAAGTTATTGCGGGAAAAGGGGGCCTCTGAACATGCTCTTGATCTAAGATGAGTCTGCGTACCATTAG
>F0K5CMN03C7BUG
AGAGTTTGATCCTGGCTCAGGATGAACGCTAGCGGTGCGCCTAACACATGCAAGTCGAGCGATATAGCGGCGAACGGGTGAGTAACACGTTGGAACCTGCCTCGAACTCAGGGATAGCCATCCGAAAGGATGATTAATACCGGATAGTCCCGAAAGGGTAAAGATTTTTCGGTTCGAGAGGGGCCTGCGGCCTATCAGCTAGTTGGTAAGGTAATGGCTTACCAAGGCTATGACGGGTAACTGGTGTGAGAGCATGACCAGT
>F0K5CMN03C5RFL
AGAGTTTGATCCTGGCTCAGGATGAACGCTGGCGGCGTGCCTAATACATGCAAGTCGAACGCACCATTTCGGTGGTGAGTGGCGAACGGGTGAGTAACACGTAGATAACCTGCCCTTAAGACGAGGATAACCATTGGAAACGATGGCTAAGACTGGATAGGAATATTAGAGGCATCTCTGATATTTTAAAAGACCCAGCAATAGGTATGCTTAAGGAGGGGTCTGCGGCGCATTAGTTAGTTGGTGGGGTGATGGCCT
>F0K5CMN03C7KAR
AGAGTTTGATCCTGGCTCAGGATGAACGCTAGCGGCGCGCTTAATGCATGCAAGTCGAGCGATGAAGCCCTTCGGGGCTATCAGCGGCAGACGGGTGAGTAACACGTAGGTGACCTGCCCCCAAGTCGGGGATAACGGGTGGAAACACACGCTAATACCGGATGGTCTCAGTCGGTCAAAGGATTGAGGAAAGCTACGGTGCTTGGGGAGGGCCTGCGGCCCATCAGCTAGTTGGTAGGGTAACGGCCTACCAAGGCACAGACGGGG
>F0K5CMN03C7I99
AGAGTTTGATCCTGGCTCAGGATGAACGCTAGCGGCAGGCTTAACACATGCAAGTCGAGGGGCAGCACGTCTTCGGATGGTGGCGACCGGCGCACGGGTGCGTAACGCGTATACAATCTACCTTTTACAGGGGCATAGCCCGGGGAAACCCGGATTAATATCCCATGGCACCATTGAATGGCATCATTTTTTGGTTAAAGTTTCGGCGGTAAAAGATGGGTATGCGTCCTATTAGCTAGATGGTAAGGTAACGGCTTACCATGGCATCG
>F0K5CMN03C0JHY
AGAGTTTGATCCTGGCTCAGGATGAACGCTAGCGGGAGGCCTAACACATGCAAGTCGAACGGGATTGAGAGCTTGCTCTCATGAGAGTGGCGCACGGGTGAGTAACGCGTATGCAACCTGCCCTTGACAGGGGGATAGCCCGGAGAAATCCGGATTAATACCCCATGGTATTTAAGTTCCGCATGGGATTTAAATTAAAGATTTATCGGTCAGGGATGGGCATGCGTGACATTAGCTAGTTGGCGGGGTAACGGCCCACCAAGG
>F0K5CMN03C83UP
AGAGTTTGATCCTGGCTCAGAGTGAACGCTGGCGGCGTGCTTAACACATGCAAGTCGAACGAGAACGGAATATAGCTTGCTATATTTGTCAGCTAAGTGGCGCACGGGTGAGTAATATATAGATAACCTGCCCTTAAGAAAGGAATAACAGTTGGAAACGACTGCTAATGCCCTATATGCCTTTAATACATAAGTATGCAAGGGAAACGCTTTAGTGCTTAAGGATGGGTCTGTATGGTATCAGCTTGTTGG
>F0K5CMN03C3PFW
AGAGTTTGATCCTGGCTCAGAACGAACGCTGGCGGCGCGTTTTAAGCATGCAAGTCGAACGGTAGTAGGACTTCGGTTCTATGAGAGTGGCGAACGGGTGAGTAACACGTAGGTGATCTACCCTGAGGTTGGGGATAGCCTGTGGAAACACAGGGTAATACCGAATGAGTTCCGGACACTATGGTGATCGGAAGAAAGTTCCTACGGGAACGCCTTAGGATGAGCCTGCGGCTGATTAGTTAGTTGGTGAGGTAACGGCTTACCAAGGCG
>F0K5CMN03C0PNC
AGAGTTTGATCCTGGCTCAGAACGAACGCTGGCGGCGTGCTTAACACATGCAAGTCGAGCGAGAAAGCACCTTCGGGTGTGAGTAAAGCGGCGCACGGGTGAGTAACACGTGGGTAACCTACACTCGGGTGGGGGATAACGTCTCGAAAGGGGCGCTAATACCGCATGAGACCACAGGCACCAAGGTGCCTGCGGCCAAAGGGGCGCAAGTCTCGCCTGAGAATGGGCTCGCGGACCATTAGCTAGTTGGTGGGGTAATGGCCC
>F0K5CMN03C28FI
AGAGTTTGATCCTGGCTCAGGATGAACGCTGGCGGCGTGCCTAACACATGCAAGTCGAGCGATAAACAGTGGATGGAATTCTTCGGAAGGAAAGAAACTGTTGAAAGCGGCGGACGGGTGAGTAACGCGTGGGCAACCTGCCCTATACAGGGGGATAGCCACTGGAAACGGTGATTAATACCCCATGACACCTTAACCTCGCATGAGGAGAGGGTCAAAGATTATATCGGTATAGGATGGGCCCGCGTCTGATTAGCTAGTTGG
>F0K5CMN03C9BAY
AGAGTTTGATCCTGGCTCAGGACGAACGCTGGCGGCGTGCTTAACACATGCAAGTCGAACGGGGCATACGGATAGCTTGCTAGAAGTATGTTTAGTGGCGGACGGGTGAGTAACGCGTGAATACCTGTCCATCGGAGGGGGACAACGGCTGGAAACGGCCGCTAATACCGCGTAAGCCGAGAGGTGAAAGGTGCTCTTCGGAGTGCCGCCGATGGGGGGGTTCGCGTCCTATCAGCTAGTTGGTGGGGTAAGGGCCTACCAAGGCTACGATGGTTAG
>F0K5CMN03C6WDT
AGAGTTTGATCCTGGCTCAGGATGAACGCTAGCGGGAGGCTTAACACATGCAAGTCGAGGGGCAGCACGAGGTAGCAATACTTTGGTGGCGACCGGCAGACGGGTGAGTAACGCGTATGTAACCTGCCCTGTACAGGGGGATAACCCGGAGAAATTCGGACTAATATCCCGTGGTAATATTGGAAGGCATCTTCTGATATTTAAAGTTCCGGCGGTACAGGAGGGGCATGCGTAACATTAGCTGGTTGGTAAGGTAACGGCTTACCAAGGCG
>F0K5CMN03C5NOF
AGAGTTTGATCCTGGCTCAGAACGAACGCTGGCGGCATGCCTAACACATGCAAGTCGAACGATCCCTTCGGGGATAGTGGCGCACGGGTGCGTAACGCGTGGGAACCTGCCCTTAGGTTCGGAATAACTCAGAGAAATTTGAGCTAATACCGGATAATGTCTTCGGACCAAAGATTTATCGCCTTTGGATGGGCCCGCGTTGGATTAGCTAGTTGGTGAGGTAAAGGCTCACCAAGGCGACGATCCATAGCTGGTCTGAGAGGA
>F0K5CMN03C0PLS
AGAGTTTGATCCTGGCTCAGGATGAACGCTAGCGACAGGCCTAACACATGCAAGTCGAACGGGATTTATCCTTCGGGGTAATGAGAGTGGCGCACGGGTGAGTAACGCGTATGCAACCTACCTGTAACTGGGGAATAGCTCCCTGAAAGGGGAATTAACACCGCATAAGACCACACTTTCGCATGGAAGAGTGGTAAAATATTTATAGGTTACAGATGGGCATGCGTGACATTAGTTTGTTGGTGAGGTAACGGCTCACCAAG
>F0K5CMN03C63EN
AGAGTTTGATCCTGGCTCAGAACGAACGCTGGCGGCGCGTTTTAAGCATGCAAGTCGAGGGAGAATCCGGTGCTTGCACTGGAGGGAACCGGCGAACGGGTGAGTAACACGTAGATAATCTGCCTTTAGGTTGGGGATAGCTCATGGAAACATGGGGTAATACCGAATGTGGTTCGATGTTCAAAAGGACATTGAAAGAAAGGAGCTTAGGCTTCGCCTGAAGATGAGTCTGCGTCTGATTAGGTAGTAGGTAGGGTAACGGCCT
>F0K5CMN03C8TXH
AGAGTTTGATCCTGGCTCAGGATGAACGCTAGCGGTGCGCCTAACACATGCAAGTCGAGCGATATAGCGGCGAACGGGTGAGTAACACGTTGGAACCTGCCTCGAACTCAGGGATAGCCATCCGAAAGGATGATTAATACCGGATAGTCCCGAAAGGGTAAAGATTTTTCGGTTCGAGAGGGGCCTGCGGCCTATCAGCTAGTTGGTAAGGTAATGGCTTACCAAGGCTATGACGGGTAACTGGTGTGAGAGCATGACCAGT
>F0K5CMN03C6DUD
AGAGTTTGATCCTGGCTCAGGACGAACGCTGGCGGCGTGCTTAACACATGCAAGTCAAGGAGAAAGTTTCTTTCGGGAGATAAGTAAACTGGCGCACGGGTGAGTAAAATGTAAGTAATCTACCCTTTGGATGGGAATAACTACTAGAAATGGTGGCTAATACCGAATAATGCAGCGGCACCGAGTGGTGATGTTGTTAAAGACCGAAAGGTTGCCAAGGGATGAGCTTGCATCTGATTAGCTAGTTGGCGGGGTAAAAGCCCACCAAGGCG
>F0K5CMN03C1DNC
AGAGTTTGATCCTGGCTCAGAACGAACGCTGGCGGCGTGCCTAACACATGCAAGTCGAGCGGGAACGTGGGCCTTCGGGCCCGCTAGTAGAGCGGCGAACGGGTGAGTAACACGTGAGTAACGTGCCCTGAGGTTGGGGATAACAGTGCGAAAGCGCTGCTAATACCGAATAAGCTCACGGTGCCTGCGGGTGCAGTGAGAAAAGTGGGCCTCTGATTCAAGCTCATGCCTCGGGATCGGCTCGCGCCCCATTAG
>F0K5CMN03C03LQ
AGAGTTTGATCCTGGCTCAGAGTGAACGCTGGCGGCGTGCCTAACACATGCAAGTCGAACGATGATGGAGGAGCTTGCTCTTCCTGATTAGTGGCGCACGGGTGAGTAACGCATAGGTAATGTGCCCCTTAGAGAGGGATAGCCACTGGAAACGGTGATTAATACCTCATACTCCTTCTTGTCATAAGGCGAGTCGGGAAATGTTTTTCGCTAAGGGATCAGCCTATGTCCTATCAGCTAGTTGGTAAGG
>F0K5CMN03C02TL
AGAGTTTGATCCTGGCTCAGAACGAACGCTGGCGGCGTGTCTTAAGCATGCAAGTCGGGCGGCAAGGCGGGGCAACCCGCCCTAGAGCGGCGGACTGGTGAGTAACACGTGGGTGATCTGCCCTTGGATTGGGGATAGCCATTAGAAATAGTGGGTAATACCGAATAAGTCCGCGAGGTTGCGACCTTGCGGGGAAAGGCGCTACGGCGCCGTCCGAGGATGAGCCCGCGTCCCATTAGCTAGTTGGTGAGGTAATGGCCCACCAAGGCGA
>F0K5CMN03C5GSO
AGAGTTTGATCCTGGCTCAGGATGAACGCTAGCGGCAGGCTTAACACATGCAAGTTGCGGGGCAGCACGTCTTCGGATGGTGGCGACCGGCGCACGGGTGCGTAACGCGTATGCAACCTACCCTTTACAGGGGGATAGCCCGAGGAAACTCGGATTAATACCCCATAGTAATTATTGATTCTCATGGATTAATAATTAAAGCTCCGGCGGTAAAGGATGGGCATGCGTGACATTAGCTAGTTGGAGAGGTAACGGCTCACCAAGG
>F0K5CMN03C0AWZ
AGAGTTTGATCCTGGCTCAGGATGAACGCTAGCGGCAGGCTTAACACATGCAAGTCGAGGGGTAACAGGGTGCTTGCACCGCTGACGACCGGCGCACGGGTGCGTAACGCGTATACAATCTACCTTTTACAGGGGCATAGCCCGGGGAAACCCGGATTAATATCCCATGGTATCATTTAGTGGCATCATTTGAATGATTAAAGCTTCGGCGGTAAAAGATGAGTATGCGTCCTATTAGTTAGTTGGTAAGGTAACGGCTTACCAAGGCAG
>F0K5CMN03C0C3Z
AGAGTTTGATCCTGGCTCAGAGTGAACGCTGGCGGCGTGCTTAACACATGCAAGTCGAACGATGAAGCTTTAGCTTGCTAGAGCGGATTAGTGGCGCACGGGTGAGTAATGTATAGTTAATCTGCCCTTTAGAGGGGGATAACAGTTGGAAACGACTGCTAATACCCCATACTCCTTCTTACTTAATGTAAGTTGGGAAAGTTTTTTCGTTAAAGGATGAGACTATATGGTATCAGCTAGTTGGTGAGGTAATGGCTCACCAAGG
>F0K5CMN03C4H4R
AGAGTTTGATCCTGGCTCAGGACGAACGTTAGCGGCGTGCTTAACACATGCAAGTCGAACGAGAAAGTATCTTCGGATATGAGTAGAGTGGCGCACGGGTGAGTAACACGTGGGTAACCTGCCCTTTGGAGGGGGACAACATCTGGAAACGGATGCTAATACCGCATAAGTTCCGAAAGGAAGAAAGGCCTTGAAAGGGGTCGGTGAAGGAGGGGTCTGCGGCCCATCAGGTAGTTGGTGAGGGTAAAAGCCCACCAAGCCGACGACGGGTACCT
>F0K5CMN03C8H0A
AGAGTTTGATCCTGGCTCAGGATGAACGCTGGCGGCGTGCCTAACACATGCAAGTCGAACGAGGTCCAACCTTCGGGTGAAGACCTAGTGGCGAACGGGTGAGTAACACGTGGGGAACCTGCCCTTCTCTTCGGGATAACGTCGGGAAATCGGCGCTAATACCGGATACTCCTTGCGGATCGCATGGTCTGCTCGGGAAAGCTCCGGCGGAGATGGATGGCCCCGCGGCCCATTAGCTAGTTGGTGAGGTAATGGCCCACCAAGGCAACGA
>F0K5CMN03C95PN
AGAGTTTGATCCTGGCTCAGGATGAACGCTAGCGGGAGGCCTAACACATGCAAGTCGAACGGGATTGAGAGCTTGCTCTCATGAGAGTGGCGCACGGGTGAGTAACGCGTATGCAACCTGCCCTTGACCAGGGGGATAGGCCCGGAGAAATCCGGATTAATACCCCATGGTATTTAAGTTCCGCATGGGATTTAAATTAAAGATTTATCGGTCAGGGATGGGCATGCGTGACATTAGCTAGTTGGCGGGGTTAACGGCCCACCAAGGG
>F0K5CMN03C7VJZ
AGAGTTTGATCCTGGCTCAGGATGAACGCTAGCGGCAGGCCTAACACATGCAAGTCGGAGGGGTAAGGTCAAGCTTGCTTGACACACGACCGGCGCACGGGTGAGTAACGCGTATGCAACCTACCTTTAACTGGGGAATAGCTCCGGAGAAATCGGAATTAATACCCCATAATATTCCGTTTTCGCATGATGATGGAATTAAAGTTCCGGCGGTTAAAGATGGGCATGCGTGACATTAGTTTGTTGGTGAGGTTAACGGCTCACCAAG
>F0K5CMN03C17RS
AGAGTTTGATCCTGGCTCAGGATGAACGCTGGCGGCGTGCCTAAGGTATGCAAGTCGAGCGACCTCCGTAGCAATACGGAGAGCGGCAAACGGGTGAGTAACACATGGGTATCTACCTTCAACACAGGGATAACTCCGAGAAATCGGGGCTAATACCTGATAGTTCCCTACGGGGTAAAGCTCCGGCGGTTGAAGATGAGCCTGTGTCCTATCAGCTTGTTGGTGAGGTAACGGCTCACCAAGGCGATTACGGGTAGCTGGT
>F0K5CMN03C1F7X
AGAGTTTGATCCTGGCTCAGGACGAACGCTGGCGGCGTGCCTAACACATGCAAGTCGAGCGGGGACATTAGGAGAAGTAATTCACCTTTTGTTCTAGCGGCGGACGGGTGAGTAACGCGTGAGCAACCTGTCCTTGTCTGGGGGATAAGGAGCCGAAAGGCTCTCTAATACCGCATGAGGCCACGGGATCACATGGTTCTGAGGTCAAAGGATTTCGGTCCGGACAGGGGTGGGCTCGCGTCTGATTAGCTAGTTGGTGGGGTAAGG
>F0K5CMN03C8P4D
AGAGTTTGATCCTGGCTCAGAGTGAACGCTGGCGGCGTGCCTAACACATGCAAGTCGAACGATGATGGAGGAGCTTGCTCTTCCTGATTAGTGGCGCACGGGTGAGTATACCATAGATAATGTACCCCTTAGTTTGGGATAGCCACTGGAAACGGTGATTAATACCAGATACTCCTTCTCGTTATAAGACGAGTCGGGAAAGTTTTTCGCTAAGGGATCAGTCTATGTCCCATCAGCTAGTTGGTGAGGTAATGG
>F0K5CMN03C1VEE
AGAGTTTGATCCTGGCTCAGAATGAACGCTGGCGGCGTGCCTAACACATGCAAGTCGTACGAGAAAGGGGCTTCGGCCCTGAGTAGAGTGGCGCACGGGTGAGTAACGCGTGGGTAATCTACCCTTGGATTTGGGATAACTCTGCGAAAGTGGAGCTAATACCGGATAGTCTGGCTTTAAATAAGAAGTCGGTAAAGGATGCCTCTGCATATGCATTCGTCCGAGGATGAGCCCGCGTCTCATTAGCTAGTTGGTAGGG
>F0K5CMN03C1CHU
AGAGTTTGATCCTGGCTCAGAACGAACGTTCGCGGCGCGCTTAACACATGCAAGTCGAACGAGAAAGCATCTTCGGATGTGAGTAAAGTGGCGCACGGGTGAGTAACACGTGGGTAATCTACCTTATGGTGGGGGACAACATCTTGAAAAGGGTGCTAATACCGCATAAGTCAACTTCGGTTGGGAAAGGCGCTCTTGTGTCGCCATAAGATGAGCTCGCGTCCCATCAGCTAGTTGGTAAGGTAACGGCTTACCAAGGCAACGACGGG
>F0K5CMN03C1E2Q
AGAGTTTGATCCTGGCTCAGGACGAACGCTGGCGGCGTGCCTAACACATGCAAGTCTACTCAGCAATGGGTGGCGAACGGGTGAGTAACGCGTAGACAATCTGCCCTTTAATCACGGATAACCTAGTGAAAACTGGACTAACACGGGATGTGGTCGCGATATGGCATCATATGCGATCAAAGACGTAGTCGTTAAAGGAGGAGTCTGCGTAACATTAGCTGGTTGGTAAGGTAATGGCTTACCAAGGCTACGAT
>F0K5CMN03C14PM
AGAGTTTGATCCTGGCTCAGGATAAACGCTGGCGGCGTGCCTTACGCATGCAAGTCGAACGATTCTGATTTATCAGTTTAGTGGCAAACGGGTGAGTAACACGTAAGTAACCTGCCCTTAAGCAGGGGATAATCCGCCGAAAGGTGGACTAATACCGTATGTGATAACAGAGGTAATGCTTTGTTATTAAAGCCTTCGGGCACTTAAGGAGGGGCTTGCGGCCGATTAGCTAGTTGGTGGGGTAACGGTTCACCAAGGCGATGATCGGTAGCTGGT
>F0K5CMN03C2PCP
AGAGTTTGATCCTGGCTCAGAACGAACGCTGGCGGCGCGTTTTAAGCATGCAAGTCGAACGGGATTGAGAGTGCTTGCACTTTCATGAGAGTGGCGAACGGGTGAGTAACACGTAGTTGACCTGCCTTTCAGCTGGGGATAGCCTATGGAAACATAGGGTAATACCGAATACTCTCTTTACCCTTTGGGGTTTAGAGGAAAGATCCGTTGGTATCACTGAGAGATGGACGTGCGGCGTGATTAAGTCTTGTTGGTGGGGTAAGTGGCCG
>F0K5CMN03C6S0B
AGAGTTTGATCCTGGCTCAGGATGAACGCTAGCGGCGCGCCTAATGCATGCAAGTCGAGCGATGAGGGACTTCTTCGGAAGTGCCATCAGCGGCAGACGGGTGAGTAACACGTGGGTGACCTGCCCTCCAGATGGGGATAACGGATGGAAACATTTGCTAATACCCAATGTCCTCTCGGGTCGAACCGAAGAGGAAAGCTACGGCGCTGGAGGAGGGGCCCGCGGTCCATCAGCTAGTTGGTGAGGTAACGGCT
>F0K5CMN03C2A7P
AGAGTTTGATCCTGGCTCAGAACGAACGCTGGCGGCGTGCCTAACACATGCAAGTCGAACGGAATGAGGGGCTTGCTCCTCATTTAGTGGCGCACGGGTGAGTAACGCGTAGATAATCTGCCTGATGATCTGGGATAACATTTCGAAAGAGGTGCTAATACCGGATAAGCCCACGACGGCTTCGGTCGACGCGGGAAAAGGGGGGACCATTTGGCCTTCTGTCATCAGATGAGTCTGCGTACCATTAGCTAGTTGGG
>F0K5CMN03C6VZL
AGAGTTTGATCCTGGCTCAGGATGAACGCTAGCGGCAGGCCTAACACATGCAAGTCGAGGGGCAGCACGTCTTCGGATGGTGGCGACCGGCGCACGGGTGCGTAACGCGTATGCAACCTACCTTTTACAGGGGAATAGCCCAGAGAAATTTGGATTAATGCCCCATGGTACTATTAGATCGCATGGTTTAATAGTTAAAGATTTATCGGTAAAAGATGGGCATGCGTGACATTAGATTGTTGGCGGGGTAACGGCCCACCAAGT
>F0K5CMN03C2BUS
AGAGTTTGATCCTGGCTCAGGACGAACGCTAGCGGCAGGCCTAATACATGCAAGTCGGACGGTATTCCCCCTTCGGGGGGGAGAGAGTGGCGCACGGGTGCGTAACGCGTATGCAACCTGCCCCTTACTGGGGGATAGCCCGGGGAAACCCGGATTAATACCCCATGTTGCGGAGCTCCGGCATCGGAATTCCGCCAAAGGCCTCGGCCGGTAAGGGATGGGCATGCGTAGGATTAGCTAGTTGGCGGTGTAACGGACCACCAAGGCTTCGATCCTTAGGGGTT
>F0K5CMN03C8J6O
AGAGTTTGATCCTGGCTCAGGATGAACGCTAGCGGCAGGCCTAACACATGCAAGTCGAGGGGTAACAGGAGTAGCAATACTTGCTGACGACCGGCGCACGGGTGAGTAACGCGTATGCAACCTACCCTTAACTGGGGAATAGCCCGAAGAAATTCGGATTAATGCCCCATAATACTGTATTGAAGCATTTCAGTGCATTTAAAACTCCGGTGGTTAAGGATGGGCATGCGTGACATTAGCTAGTTGGTGAGGTAACGGCT
>F0K5CMN03CW6U2
AGAGTTTGATCCTGGCTCAGGACGAACGCTGGCGGCGTGCCTAATACATGCAAGTCGAGCGGACCGAAGGGAGCTTGCTCCTTTAGGTTAGCGGCGGACGGGTGAGTAACACGTGGGCAACCTGCCCTGTACACAGGAATAGCCACGGGAAACTGGGATTAAGACCGGATAACACTTCTTGGTCGCATGACTTAGAAGTCAAATTGATTTAGAGGTACAGGATGAGTTCGCGTCTGATTAGCTAGTTGGTGAGGTAATGGCT
>F0K5CMN03C5RS3
AGAGTTTGATCCTGGCTCAGGATGAACGCTAGCGGCAGGCCTAACACATGCAAGTCGAACGGTAACAGGAATTAGCTTGCTAATTTGCTGACGAGTGGCGCACGGGTGCGTAACGCGTATACAATCTGCCTTCAAGCGGGGGATAGCCCATGGAAACGTGGATTAATACCCCATGGTATTATGATTTCACCTGGAATTATAATTAAACATTTATGGCTTGAAGATGAGTATGCGTCCTATTAGCTAGATGG
>F0K5CMN03C9ZJ4
AGAGTTTGATCCTGGCTCAGGATGAACGCTAGCGGCAGGCTTAACACATGCAAGTCGAGGGGCAGCACGTCTTCGGATGGTGGCGACCGGCGCACGGGTGCGTAACGCGTATACAATCTACCTTTTACAGGGGCATAGCCCGGGGAAACCCGGATTAATATCCCATGGTATGTAGAGATGGCATCATCTCTTCATTAAAGTTTCGGCGGTAAAAGATGAGTATGCGTCCTATTAGCTAGATGGTAAGGTAACGGCTTACCA
>F0K5CMN03C9CKN
AGAGTTTGATCCTGGCTCAGAGCGAACGCTGGCGGCAGGCCTAATACATGCAAGTCGAGCGCCTGTAGCAATACAGGAGCGGCAGACGGGAGAGTAACACGTGGGAACGTACCCTTTGGTTCGGAGCAACCCAGGGAAACTTGGGCTAATACCGGATAAGTCCGCAAGGAGAAAGATTTATCGCCGAAGGATCGGCCCGCGTCTGATTAGCTTGTTGGTGAGGTAACGGCTCACCAAGGCGACGATCAGTAGCTGGT
>F0K5CMN03C6E8N
AGAGTTTGATCCTGGCTCAGGATGAACGCTGGCGGCGTGCCTAACACATGCAAGTCGAGCGGTAGATGTTGGAATGAAACTTCGGTCGAATGAGGATATTGAGAGCGGCGGACGGGTGAGTAACGCGTAGGCAACCTGCCCCATACAGAGGGATAGCCTCGGGAAACCGGGATTAAAACCTCATAACGCCAAGAGTTCACATGGACACTTGGTCAAAGATTTATCGGTATGGGATGGGCCTGCGCCTGATTAG
>F0K5CMN03C2GW6
AGAGTTTGATCCTGGCTCAGGATGAACGCTGGCGGTGTGCCTAAAACATGCAAGTCGAGCGCCCCTTTAAGAGTAGAGAACCTTGGTTATCTGTTCTTATGGGGAGCGGCGGACGGCTGAGTAACGCGTAGGAACGTACCCCAAAGTGAGGGATAAGCACCGGAAACGGTGTCTAATACCGCATATGGTCTTCGGATTAAAGCAGCAATGCGCTATGGGAACGGCCTGCGTCGGATTAGCTAGTTGGTGAGGTAATGGCTCACCAAGG
>F0K5CMN03C6ZWV
AGAGTTTGATCCTGGCTCAGGATGAACGCTAGCGGCAGGCCTAACACATGCAAGTCGAGGGGTAACAGGAGTAGCAATACTTGCTGACGACCGGCGCACGGGTGAGTAACGCGTATGCAACCTACCCTTAACTGGGGAATAGCCCGAAGAAATTCGGATTAATGCCCCATAATACTGTATTGAAGCATTTCAGTGCATTTAAAGCTCCGGTGGTTAAGGATGGGCATGCGTGACATTAGCTAGTTGGTGAGGTAACGG
>F0K5CMN03C1VKC
AGAGTTTGATCCTGGCTCAGGATGAACGCTGGCGGCGTGCCTAATACATGCAAGTCGAACGAACTAGTTTACTAGTTAGTGGCGAACGGGTGAGTAACACGTAGATAACCAACCCTTAAGACGAGGATAACCCGGGGAAACCTGGACTAATACTGGATAGGAGCTATTTTCAAAAGAGGATAGTTTTAAAGGTGCCCTAAAGCACCGCTAAAGGCTGGGACTGCGTCGCATTAGCTAGTTGGTGGGGTAACGGCCTACCAAGGCAACGATGCGTAG
>F0K5CMN03C4H8Q
AGAGTTTGATCCTGGCTCAGAACGAACGCTGGCGGCGTGCCTAACACATGCAAGTCGAACGAGAAAGGGACTTCGGTCCTGAGTAGAGTGGCGCACGGGTGAGTAACACGTGGATAATCTGCCTGATAATCCGGGATAACCTCTCGAAAGAGGAGCTAATACCGGATAAGCCCACAGCCTTCCTCGGAGGCAGCGGGAAAAGATGGCCTCTTCATGAAAGCTATTGTTATCAGATGAGTCCGCGGTCCATTAG
>F0K5CMN03C8IVH
AGAGTTTGATCCTGGCTCAGAATGAACGCTGGCGGCGTGCCTAACACATGCAAGTCGAACGAGAAATTCCTGCTTGCAGGAGAGAGTAAAGTGGCGCACGGGTGAGTAACGCGTGGGTAACCTACCCTTGAATCGGGATAACCTTGCGAAAGCGTTGTTAATACCGGATATTGTCCCAAGGACTATGGTTTTGTGATGAAAGGTGACCTCTTCATGAAAGTTGCCGTTTGAGGATGGGCCCGCGTACCATTAGCTTGTTGGTAGGGTAATGG
>F0K5CMN03C0P4J
AGAGTTTGATCCTGGCTCAGAACGAACGCTGGCGGCGTGGATTAGGCATGCAAGTCGAACGGGATCCTTGGGATTCAATTCTTCGGAAAAGAATCCCTTGGTGAGAGTGGCGGAAGGGTGAGTAACGCGTGGGCAATCTGCCCTTAAGTTGGGGATAGCCCTCCGAAAGGAGGGGTAATACCGAATGTGGTCGCCTCGGGCATCCGGGGCTGTCTAAAGATGGGGATCCTTCGGGACCTGTCGCTTGAGGATGAGCCCGCGTCCCATCAG
>F0K5CMN03C4EQG
AGAGTTTGATCCTGGCTCAGGATAAACGCTGGCGGCGTGCCTTACGCATGCAAGTCGAACGATTCTGATTTATCAGTTTAGTGGCAAACGGGTGAGTAACACGTAAGTAACCTGCCCTTAAGCAGGGGATAATCCGCCGAAAGGTGGACTAATACCGTATGTGATAACAGAGGTAATGCTTTGTTATTAAAGCCTTCGGGCACTTAAGGAGGGGCTTGCGGCCGATTAGCTAGTTGGTGGGGTAACGGTTCACCAAGGCGATGATCGGTAGCTGGT
>F0K5CMN03C1WPH
AGAGTTTGATCCTGGCTCAGAACGAACGCTGGCGGCAGGCCTAACACATGCAAGTCGAGCGATATAGCGGCGAACGGGTGAGTAACACGTTGGAACCTGCCTCGAACTCAGGGATAGCCATCCGAAAGGATGATTAATACCGGATAGTCCCGAAAGGGTAAAGATTTTTCGGTTCGAGAGGGGCCTGCGGCCTATCAGCTAGTTGGTAAGGTAATGGCTTACCAAGGCTATGACGGGTAACTGGTGTGAGAGCATGACCAGTC
>F0K5CMN03C5ZZ1
AGAGTTTGATCCTGGCTCAGGATGAACGTTGGCGGTGTGCCTAATACATGCAAGTCGAACGGAGTTAATAGCAATATTGACTTAGTGGCGAACGGGTGAGTAACGCGTTGGTGATCTGCCTCGAAGTGTGGAATAACGTTCCGAAAGGAACGCTAATACCGCATGTGCTCTCGATTTTTAGAAACTTGAGAGTAAAGGATTTATTCGCTTCGAGAGGAGCCTGCGTCCCATCAGCTGGTTGGTAGGGTAACGGCCTACCAAGG
>F0K5CMN03C6OMN
AGAGTTTGATCCTGGCTCAGATTGAACGCTGGCGGCATGCCTTACACATGCAAGTCGAACGGCAGCACGGGAGCAATCCTGGTGGCGAGTGGCGAACGGGTGAGTAATGTATCGGAACGTACCTTTCAGTGGGGGATAACGTAGCGAAAGTTACGCTAATACCGCATATTCTGTGAGCAGGAAAGCAGGGGATCGCAAGACCTTGCGCTGATTGAGCGGCCGATATCAGATTAGCTAGTTGGTG
>F0K5CMN03C2Q3Y
AGAGTTTGATCCTGGCTCAGGATGAACGCTAGCGGCAGGCCTAACACATGCAAGTCGAGGGGTAACAGGAGTAGCAATACTTGCTGACGACCGGCGCACGGGTGAGTAACGCGTATGCAACCTACCCTTAACTGGGGAATAGCCCGAAGAAATTCGGATTAATGCCCCATAATACTGTATTGAAGCATTTCAGTGCATTTAAAACTCCGGTGGTTAAGGATGGGCATGCGTGACATTAGCTAGTTGGTGAGGTAACGGCT
>F0K5CMN03C8T8N
AGAGTTTGATCCTGGCTCAGGATGAACGCTAGCGACAGGCCTAACACATGCAAGTCGAGGGGTAACGATGGTAGCTTGCTACCAGTCGACGACCGGCGCACGGGTGAGTAACGCGTATGCAACCTTCCTTTAACAGGAGAATAGCCCCCGGAAACGGGGATTAATGCTCCATAGCAATTATTTGCCACCTGACAGATAATTTAAAGTTCCGACGGTTAAAGATGGGCATGCGTGACATTAGCCAGTTGGCGGGGTAACGGCCCACCAAAG
>F0K5CMN03C3857
AGAGTTTGATCCTGGCTCAGGATTAACGCTGGCGGCATGCCTAAGACATGCAAGTCGAACGGAGTGGCCCTTTGAAATTGAAGTGCTTGCACAGATATGGAAGAGGATTTTCCACTTAGTGGCGGACGGGTGAGTAACACGTAGACAACCTACCTTTGAGTTGGGGACAACAGTTGGAAACGACTGCTAATACCGAATAATATGTAGAATTTAGTTTTCTATATTAAAAGGAGCTTTCAAGCTTCGCTTTTAGATGGGTCTGCGGTGTA
>F0K5CMN03C9YU6
AGAGTTTGATCCTGGCTCAGGACTAACGCTGGCGGCGTGCCTAACGCATGCAAGTCGAACGGTGAAGCGGGGCTTGCCCCGCGGATCAGTGGCGGACGGGTGAGTAACGCGTAGGTGACGTTCCCTACTGCTGGGGATAACCATTCGAAAGGGTGGCTAATACCGAATACATTCGCATTTATATATTTTGCGAAGAAAGTGCCTTCGGGTGCGCAGTGGGATCGGCCTGCGTCCTATTAGCTAGTTGGTGGGGTAATGGCTCACCAAGG
>F0K5CMN03C6PJK
AGAGTTTGATCCTGGCTCAGAACGAACGCTGGCGGCGTGTCTTAAGCATGCAAGTCGGGCGGCAAGGCGGGGCAACCCGCCCTAGAGCGGCGGACTGGTGAGTAACACGTGGGTGATCTGCCCTTGGATTGGGGATAGCCATTAGAAATAGTGGGTAATACCGAATAAGTCTGCGAGGTTGCGACCTTGCGGGGAAAGGCGCTACGGCGCCGTCCGAGGATGAGCCCGCGGCCCATTAGCTAGTTGGCGGGGCAATGGCCCACCAAGGCG
>F0K5CMN03C0AIZ
AGAGTTTGATCCTGGCTCAGGATGAACGCTAGCGGCAGGCTTAACACATGCAAGTCGAGGGGTAACAGGGTGCTTGCACCGCTGACGACCGGCGCACGGGTGCGTAACGCGTATACAATCTACCTTTTACAGGGGCATAGCCCGGTGAAAACCGGATTAATATCCCATGGTATCATTTAGTGGCATCACTTGAATGATTAAAGCTTCGGCGGTAGAAGATGAGTATGCGTCCTATTAGCTTGTTGGTGAGGTAAAGG
>F0K5CMN03C0UM0
AGAGTTTGATCCTGGCTCAGATTGAACGCTGGCGGCATGCCTAACACATGCAAGTCGAACGGTAACAGGCCTTCGGGCGCTGACGAGTGGCGGACGGGTGAGTAATGCATAGGAATCTGCCCAGTAGTGGGGGACAACTACCGGAAACGGTAGCTAATACCGCATACGTCCTACGGGAGAAAGTGGGGGACCTTCGGGCCTCACGCTATTGGATGAGCCTATGTCAGATTAGCTAGTTGGTAGGGTAAAGGCCTACCAAGGCGACGA
>F0K5CMN03C76KH
AGAGTTTGATCCTGGCTCAGAACGAACGCTGGCGGCGCGTTTTAAGCATGCAAGTCGAACGGTAAAAGGGTGCTTGCACCCTTTGAGAGTGGCGAACGGGTGAGTAACACGTAGGTGATCTGCCCTTTGGTTGGGGATAGCCTGTGGAAACACAGGGTAATACCGAATAAGATCGGGACTCTTTGGAGACCCGATGAAGCAGCTTCGGCTGTACCGAAGGATGAGCCTGCGGCTGATTAGCTTGTTGGCGGGGTAAAGGCCCACCAAGGCGACG
>F0K5CMN03C1JEW
AGAGTTTGATCCTGGCTCAGGATGAACGCTAGCGACAGGCCTAACACATGCAAGTCGAACGGGATTTATCCTTCGGGGTAATGAGAGTGGCGCACGGGTGAGTAACGCGTATGCAACCTACCTGTAACTGGGGAATAGCTCCCTGAAAGGGGAATTAACACCGCATAAGACCACACTTTCGCATGGAAGAGTGGTAAAATATTTATAGGTTACAGATGGGCATGCGTGACATTAGTTTGTTGGTGAGGTAACGGCTCACCAAG
>F0K5CMN03CW132
AGAGTTTGATCCTGGCTCAGGATGAACGCTGGCGGCGTGCCTAACACATGCAAGTCGAGCGGAGATTACGAGGAGTACTTGTACAAATTGTAATCTTAGCGGCGGACGGGTGAGTAACACGTGAGGAACCTGCCCTTGAGTGGGGAATAACACCGAGAAATGGGTGCTAATACCGCATAATGTCTTGGAAGCGCATGCTTTCGGGACCAAAGGATTTATTCGCTTAAGGATGGACTCGCGTCCGATTAGGTAGTTGGTGAGGTAACCGG
>F0K5CMN03C0AQ2
AGAGTTTGATCCTGGCTCAGATTGAACGCTGGCGGCATGCCTTACACATGCAAGTCGAACGGCAGCACGGGGCAACCTGGTGGCGAGTGGCGAACGGGTGAGTAATGTATCGGAACGTACCTTTCAGTGGGGGATAACGTAGCGAAAGTTACGCTAATACCGCATATTCTGTGAGCAGGAAAGCAGGGGATCGCAAGACCTTGCGCTGATTGAGCGGCCGATATCAGATTAGCTAGTTGGTGAGGTAAAGG
>F0K5CMN03CW4H0
AGAGTTTGATCCTGGCTCAGGATGAACGCTGGCGGCGTGCCTAACACATGCAAGTCGAGCGTGAAGTCTTGGAATGATACTTCGGTAAAGTAAAGAGATGGAAAGCGGCGGACGGGTGAGTAACGCGTAGGTAACCTGCCCCATACACAGGGATAGCCTAGGGAAACCTGGATTAATACCTGATAACGCAGAGGAGTCACATGACTTTTCTGCCAAAGATTTATCGGTATGGGATGGACCTGCGTCTGATTAGTTAGTTGG
>F0K5CMN03C53XV
AGAGTTTGATCCTGGCTCAGGATGAACGCTGGCGGCGTGCCTAACACATGCAAGTCGAACGACATAGTGGCAGACGGGTGAGTAACGCGTGGGAACGTACCTTTCGCTACGGAATAGCTCTTGGAAACGAGTGGTAATACCGTATACGCCCTCCGGGGGAAAGATTTATCGGCGAAAGATCGGCCCGCGTTAGATTAGGTAGTTGGTGGGGTAATGGCCTACCAAGCCTACGATCTATAGCTGGTCTGAGAGGATGATCAGCCAC
>F0K5CMN03C7P81
AGAGTTTGATCCTGGCTCAGAACGAACGCTGGCGGCGTGCTTAACACATGCAAGTCGGATGCGAAAGGGGCTTTCGGGCGCTGAGTAGCATGGCAGACGGGTGAGGAGTGCGTATCTGACGAAACTCAGGCTGGGGGATAGTCCCTCGAAAGGGGTTGAATACCGCATGTGCTCGGCACTGTCATGGTGTCGAGGAAAGGTGGCCTCTGCATGCACGCTATTGGCCTGAGATCGGG
>F0K5CMN03C7FTV
AGAGTTTGATCCTGGCTCAGAATGAACGTTCGCGGCGCGCTTAGCACATGTAAGTCGAACGAGAAAGCATCTTCGGATGTGAGTAAAGTGGCGCATGGGTGAGTAACACGTGGGTAATCTACCTTATGGTGGGGGACAACATCTTGAAAAGGGTGCTAATACCGCATAAGTCAACTTCGGTTGGGAAAGGCGCTTTTGTGTCGCCATAAGATGAGCTCGCGTCCCATCAGCTAGTTGGTAAGGTAATGGCTTACCAAGG
>F0K5CMN03C7EU8
AGAGTTTGATCCTGGCTCAGAGCGAACGCTGGCGGAATGCTTAACACATGCAAGTCGCACGGGGGCTTCGGCCTTAGTGGCGGACGGGTGAGTAACGCGTAGGAACGTGTCTTGGGGTGGGGGATAACGCTGGGAAACTGGCGCTAATACCGCATGTCTGCTGCGGCAGAAAGCCTTCGGGTGCCTTGAGAGCGGCCTGCGTCCGATTAGCTAGTTGGTGGGGTAATGGCTTACCAAGGCGACGATCGGTAGCTGGT
>F0K5CMN03C1H9X
AGAGTTTGATCCTGGCTCAGAGTGAACGCTGGCGGCGTGCTTAACACATGCAAGTCGAACGGTAACAGATAGAAGCTTGCTTCTATGCTGACGAGTGGCGGACGGGTGAGTAATGCTTGGGAACTTGCCTTTGCGAGGGGGATAACAGTTGGAAACGACTGCTAATACCGCATAATGTCTTCGGAACCAAACGGGGCTTAGGCTCCGGCGCAAAGAGAGGCCCAAGTGAGATTAGCTAGTAGGTGGGGTAAGAGCTCACCG
>F0K5CMN03C0P5Q
AGAGTTTGATCCTGGCTCAGATTGAACGCTGGCGGAATGCTTTACACATGCAAGTCGAGCGGCAGCGCGGGGGCAACCCTGGCGGCGAGCGGCGAACGGGTGAGTAATACATCGGAACGTGCCCAGTAGTGGGGGATAGCCCGGCGAAAGCCGGATTAATACCGCATACGACCTACGGGTGAAAGCGGGGGATCGCAAGACCTCGCGCTATTGGAGCGGCCGATGTCAGATTAGGTAGTTGGTGGGGTAAAGGCTCACCAAGCCAACG
>F0K5CMN03C65J2
AGAGTTTGATCCTGGCTCAGGATGAACGCTGGCGGCGTGCCTAATACATGCAAGTCGAACGAGAAGGGGGAAGTCTTCGGACGGAACCTGGAGAGTGGCGCACGGGTGAGTAACACGTAGATGACCTGCCCCGGAGAGGGGGATAACCGTTGGAAACGACAGCTAATACCCCATGAGCTCACGGTGATTAGAAAACTGTGAGAAAAGGTTCCGGCGCTCCGGGAGGGGTCTGCGGCCCATCAGCTGGTTGGTAGGGTAATGGCCTACCAAGGCGAAGG
>F0K5CMN03C6OQO
AGAGTTTGATCCTGGCTCAGGATGAACGCTAGCGACAGGCCTAACACATGCAAGTCGAACGGGATTTATCCTTCGGGGTAATGAGAGTGGCGCACGGGTGAGTAACGCGTATGCAACCTACCTGTAACTGGGGAATAGCTCCCTGAAAGGGGAATTAACACCGCATAAGACCACACTTTCGCATGGAAGAGTGGTAAAATATTTATAGGTTACAGATGGGCATGCGTGACATTAGTTTGTTGGTGAGGTAACGGCTCACCAAG
>F0K5CMN03C7H7K
AGAGTTTGATCCTGGCTCAGGATTGAACGCTAGCGGTATGCTTAACACATGCAAGTCGAACGGCAGCACGGACTTCGGTCTGGTGGCGAGTGGCGGACGGGTGAGTAATGCATAGGAATCTGCCTAGTAGTGGGGGATAACGTGGGGAAACTCACGCTAATACCGCATACGACCTACGGGTGAAAGCAGGGGATCTTCGGACCTTGCGCTATTAGATGAGCCTATGTTGGATTAGCTAGTTGGTGAGGTAAGGGCT
>F0K5CMN03C2739
AGAGTTTGATCCTGGCTCAGGATGAACGCTAGCGGGAGGCTTAACACATGCAAGTCGAACGGCAGCACGGGCTTCGGCCTGGTGGCGAGTGGCGCACGGGTGCGTAACGCGTATGCAACCTACCTTATACAGGAGGATAGCCCATGGAAACGTGGATTAATACTCCATAGTATCATTAATCTGCATGGAATAATGATTAAAACTTCGGTGGTATAAGATGGGCATGCGTAGGATTAGCTAGTTGGTGAGG
>F0K5CMN03C173C
AGAGTTTGATCCTGGCTCAGGATGAACGCTAGCGACAGGCCTAACACATGCAAGTCGAACGGGATTTATCCTTCGGGGTAATGAGAGTGGCGCACGGGTGAGTAACGCGTATGCAACCTACCTGTAACTGGGGAATAGCTCCCTGAAAGGGGAATTAACACCGCATAAGACCACACTTTCGCATGGAAGAGTGGTAAAATATTTATAGGTTACAGATGGGCATGCGTGACATTAGTTTGTTGGTGAGGTAACGGCTCACCAAG
>F0K5CMN03C4CF7
AGAGTTTGATCCTGGCTCAGGATGAACGCTGGCGGCGTGCTTAACACATGCAAGTCGAACGAAGCATGCAGGACGGAGTTTTTCGGAACGAAGGAATGCATGACTTAGTGGCGGACGGGTGAGTAACGCGTGGGTAACCTGCCTTATACAGGGGGATAACAGTTAGAAATGACTGCTAATACCGCATAAGCACACAGTATCGCATGATACGGTGTGAAAAACCCTGGTGGTATAAGATGGGCCCGCGTCTGATTAG
>F0K5CMN03C7HNC
AGAGTTTGATCCTGGCTCAGGATGAACGCTAGCGGCAGGCCTAACACATGCAAGTCGAGGGGCAGCGGGGATAAGCTTGCTTATCCGCCGGCGACCGGCGCACGGGTGCGGAACGCGTATGGAACCTGCCCCTGTCAGGGGAATAGCCCAGGGAAACTTGGATTAATGCCCCATGGTACCGCGATATCGCATGATATTGCGGTTAAAGATTTATCGGACAGGGATGGCCATGCGTACCATTAGCTAGTTGGTAAGGTAACGG
>F0K5CMN03C3SR1
AGAGTTTGATCCTGGCTCAGGATGAACGCTAGCGGCGCGCTTAATGCATGTAAGTCGAGCGATGAGTATCTTCGGATACATCAGCGGCAGACGGGTGAGTAACACGTGGATGACCTGCCCTCAAGACTGGGATAACGGGTGGAAACACGCGCTAATACCGGATAGACTTCTGGGGTCGCAGCCAGAAGTAAAGCTACGGTGCTTGAGGAGGGGTCCGCGGCCCATCAGCTAGTTGGCAGGGTAACGGCCT
>F0K5CMN03C9FCD
AGAGTTTGATCCTGGCTCAGGATGAACGCTAGCGGCAGGCCTAACACATGCAAGTCGAGGGGTAACAGGAGTAGCAATACTTGCTGACAACCGGCGCACGGGTGAGTAACGCGTATGCAACCTACCCCTAACTGGGGAATAGCCCGAAGAAATTCGGATTAATGCCCCATAATACTGTATTGAAGCATTTCAGTGCATTTAAAACTCCGGTGGTTAAGGATGGGCATGCGTGACATTAGCTAGTTGGTGAGGTAACGGCT
>F0K5CMN03C0BV1
AGAGTTTGATCCTGGCTCAGGATGAACGCTAGCGGTGCGCCTAACACATGCAAGTCGAGCGATATAGCGGCGAACGGGTGAGTAACACGTTGGAACCTGCCTCGAACTCAGGGATAGCCATCCGAAAGGATGATTAATACCGGATAGTCCCGAAAGGGTAAAGATTTTTCGGTTCGAGAGGGGCCTGCGGCCTATCAGCTAGTTGGTAAGGTAATGGCTCACCAAGGCGACGATCAGTAGCCGACCTGAGAGGGTGATCGG
>F0K5CMN03C51EE
AGAGTTTGATCCTGGCTCAGAACGAACGCTGGCGGCGCGTTTTAAGCATGCAAGTCGAGGGAGAATCCGGTGCTTGCACTGGAGGGAACCGGCGAACGGGTGAGTAACACGTAGATAATCTGCCTTTAGGTTGGGGATAGCTCATGGAAACATGGGGTAATACCGAATGTGGTTCGATGTTCAAAAGGACATTGAAAGAAAGGAGCTTAGGCTTCGCCTGAAGATGAGTCTGCGTCTGATTAGGTAGTAGGTAGGGTAACGGCCT
>F0K5CMN03C7RDL
AGAGTTTGATCCTGGCTCAGAACGAACGCTGGCGGCAGGCTTAACACATGCAAGTCGAACGCCCCGCAAGGGGAGTGGCAGACGGGTGAGTAACGCGTGGGAATCCACCTAGTTCTACGGAACAACAGAGGGAAACTTCTGCTAATACCGTATACGCCCTAAGGGGGAAAGATTTATCGGAATTAGATGAGCCCGCGTAAGATTAGCTAGTTGGTGGGGTAATGGCCTACCAAGGCGACGATCTTTAGCTGGTCTGAGAGG
>F0K5CMN03C26SH
AGAGTTTGATCCTGGCTCAGGATGAACGCTAGCGGCAGGCTTAATACATGCAAGTCGAATGTGGCAACACATGGCGCACGGGTGCGTAACGCGTATGCAACCTACCTACTACAGGGGGATAACTCAGAGAAATCTGAGATAATACCCCATAATACAGGGATCCCGCATGGGAATATTGTTAAAGATTTATCGGTCAGGGATGGGCATGCGTGACATTAGCTAGTTGGCGGGGTAACGGCCCACCAAGGCTACG
>F0K5CMN03C5TNU
AGAGTTTGATCCTGGCTCAGGACGAACGCTGGCGGCGTGCCTAATGCATGCAAGTCGAACGAGAATATGTTGAAGTACTTGTACGAATATATATGACAGTGGCGAACGGGTGAGTAACGCGTGAACAACCAACCCTTCACAGGGGGACAACATCTGGAAACGGATGCTAATACCGCATATGCTCACAGTACCGCATGGTACAGTGAGGAAAACTCCGGTGGTGAAGGACGGGTTCGCGTTCCATTAGTTAGTAGGTGGGGTAACCGG
>F0K5CMN03C4JIY
AGAGTTTGATCCTGGCTCAGAACTAACGCTGGCGGCGCGTCTTAAGCATGCAAGTCGAGCGGTAAGTCGGGTGCTTGCACCCGGCCTAGAGCGGCGGACTGGTGAGTAACACGTGGGTGATCTACCCGTAGGTTGGGGATAGCCATTAGAAATAGTGGGTAATACCGAATAAGATCGGGACTCTTTGGAGATCCGATGAAAGCAGCTTCGGCTGCACCGAAGGATGAGCCTGCGGCTGATTAGCTTGTTGGCGGGGTAAAGG
>F0K5CMN03C8FZC
AGAGTTTGATCCTGGCTCAGGATGAACGCTAGCGGTGTGCCTAAGGTATGCAAGTCGACTGCATTTAGTTGCAGGGCAGACGGCTGAGTAACGCGTGAGAACTTACCTTTAACACAGGGATAACCCTGCGAAAGCGGGGATAATACCTGATAGTTCCCGTAGAGAGCTTGCTCTTTTACGGGATAAAGCTCCGGCGGTTAAAGAAAGGCTCGCGTCCTATCAGGTTGTTGGTGGGGTAATTGCCTACCAAGCCTATGACGGGTAGCTGGT
>F0K5CMN03C41PU
AGAGTTTGATCCTGGCTCAGGACGAACGCTGGCGGCGCGTTTTAAGCATGCAAGTCGAACGGGATTCAAGTGCTTGCACTTGATGAGAGTGGCGAACGGGTGAGTAACACGTAAGTAATCTGCCTTTAAGATTGGGATAACCTTGCCAACGCGGGGCTAATACCGGATGTGATTGACAGAACGCATGTTTTGTTAATTAAAGGAGTGATCCGCTTAAAGATGAACTTGCGGCCCATTAGTTAGTTGGCGGGGTAATGGCCCACCAAGACCG
>F0K5CMN03C3VV9
AGAGTTTGATCCTGGCTCAGAGCGAACGCTGGCGGCATGCTTAACACATGCAAGTCGCACGGTCGGGGGCAACTCCGGCAGTGGCGGACGGGTGAGTAACGCGTAGGAATCTATCCTTGGGTGGGGGACAACCGTGGGAAACTACGGCTAATACCGCATGATCCCTGAGGGGCAAAGGCGAAAGTCGCCTGAGGAGGAGCCTGCGTCTGATTAGGTAGTTGGTGGGGTAAAGGCCTACCAAGCCTGCGATCAGTAGCTGGT
>F0K5CMN03C740G
AGAGTTTGATCCTGGCTCAGGATGAACGCTGGCGGCATGCCTAATACATGCAAGTCGAACGAACTAGTTTACTAGTTAGTGGCGAACGGGTGAGTAACACGTAGATAACCAACCCTTAAGACGAGGATAACCCGGGGAAACCTGGACTAATACTGGATAGGAGCTATTTTCAAAAGAGGATAGTTTTAAAGGTGCCCTAAAGCACCGCTAAAGGCTGGGACTGCGTCGCATTAGCTAGTTGGTGGGGTAACGGCCTACCAAGGCAACGATGCGTAG
>F0K5CMN03C0KQA
AGAGTTTGATCCTGGCTCAGGATGAACGCTGGCGGCGTGCCTAACACATGCAAGTCGAGCGGAGATTACGAGGAGTACTTGTACAAATTGTAATCTTAGCGGCGGACGGGTGAGTAACACGTGAGGAACCTGCCCTTGAGTGGGGAATAACACCGAGAAATGGGTGCTAATACCGCATAATGCCTTGGAAGCGCATGCTTTCGGGACCAAAGGATTTATTCGCTTAAGGATGGACTCGCGTCCGATTAGGTAGTTGGTGAGGTAACCGG
>F0K5CMN03C2JX8
AGAGTTTGATCCTGGCTCAGGACGAACGCTGGCGGCGTGCCTAACACATGCAAGTCGAGCGGGGACATTAGGAGAAGTAATTCACCTTTTGTTCTAGCGGCGGACGGGTGAGTAACGCGTGAGCAACCTGTCCTTGTCTGGGGGATAAGGAGCCGAAAGGCTCTCTAATACCGCATGAGACCACGGGATCACATGGTTCTGAGGTCAAAGGATTTCGGTCCGGACAGGGGTGGGCTCGCGTCTGATTAGCTAGTTGGTGGGGTAAGGG
>F0K5CMN03C3LXA
AGAGTTTGATCCTGGCTCAGGATGAACGCTGGCGGCGTGCCTAACACATGCAAGTCGAGCGATAAACAGTGGATGGAATTCTTCGGAAGGAAAGAAACTGTTGAAAGCGGCGGACGGGTGAGTAACGCGTGGGCAACCTGCCCTATACAGGGGGATAGCCACTGGAAACGGTGATTAATACCCCATGACACCTTAACCTCGCATGAGGAGAGGGTCAAAGATTATATCGGTATAGGATGGGCCCGCGTCTGATTAGCTAGTTGG
>F0K5CMN03C9NXK
AGAGTTTGATCCTGGCTCAGGATGAACGCTGGCGGCGTGCCTAACACATGCAAGTCGAGCGGAGATTACGAGGAGTACTTGTACAAATTGTAATCTTAGCGGCGGACGGGTGAGTAACACGTGAGGAACCTGCCCTTGAGTGGGGAATAACACCGAGAAATGGGTGCTAATACCGCATAATGTCTTGGAAGCGCATGCTTTCGGGACCAAAGGATTTATTCGCTTAAGGATGGACTCGCGTCCGATTAGGTAGTTGGTGAGGTAACCGG
>F0K5CMN03C6J0K
AGAGTTTGATCCTGGCTCAGGATGAACGCTGGCGGCGTGCCTAATACATGCAAGTCGAACGAAGATCTAGCTTGCTAGATCTTAGTGGCGAACGGGTGAGTAATACATAAATAATCTGCCCATTGGACTGGGATAACTATTGGAAACGATAGCTAATACCGGATAGGTGATTTGAAGGCATCTTCGAATCATTAAAGTAGGGTCACTACACCAATGGATGAGTTTATGGCGCATTAGTTAGTTGGCGGGGTAACGG
>F0K5CMN03C82NA
AGAGTTTGATCCTGGCTCAGAGTGAACGCTGGCGGCGTGCTTAACACATGCAAGTCGAACGGAGAACGGGACATAGCTTGCTATGTTTGTCAGCTAAGTGGCGGACGGGTGAGTAATGTATAGGCTAATGTACCCCTTGGAGGGGGATAACAGTTGGAAACGGCTGCTAATACCCCATACTCCTTCTATCTTAATGGTTAGTTGGGAAATGTTTTTTCGCCAAGGGATCGGGCTATATGGTATCAGTTAGTTGGTGAGGTAATGGCT
>F0K5CMN03C1LJU
AGAGTTTGATCCTGGCTCAGAATGAACGCTGGCGGCGTGCTTAACACATGCAAGTCGCACGAGAACGGTTTGGCTTGCCAGACCAAGTAAAGTGGCGCACGGGTGAGTAACGCGTGGGTAATCTTCCCCCGAATTTGGGATAACACTGCGAAAGCGGTGCTAATACCGAATGATATCCCCGAGACTCCGGTCTTGGTGATCAAAGGTGGCCTCTACATGTAAGCTGCTGTTTGGAGATGAGCCCGCGTACCATTAG
>F0K5CMN03C61SM
AGAGTTTGATCCTGGCTCAGAACGAACGTTCGCGGCGCGCTTAACACATGCAAGTCGAACGGGAAAGCATCTTCGGATGTGAGTAAAGTGACGCACAAATAAGTAACACATGGGTAATCTACCTTATGGTGGGAGACAACATCTTGAAAAAATGCTAATACCGCATAAGTCAACTTCGGTTGGGAAAGGCGCTTTTGTGTCGCCATAAGATGAGCTCGCGTCCCATCAGCTAGTTGGTAAGGTAATGACTTACCAAGGCAACG
>F0K5CMN03C22EH
AGAGTTTGATCCTGGCTCAGAACGAACGCTGGCGGCGCGTCTTAAGCATGCAAGTCGAGCGGCAAGGGGTGCTTGCACCCCCTAGAGCGGCGGACTGGTGAGTAACACGTGGGTGACCTACCCAAAGGTTGGGGATAGCCATTAGAAATAGTGGGTAATACCGAATGTGGTTGGAGGATTTTGATCCTCTAAAGAAAGGAGCTCCGGCTCCGCCTTTGGATGGGCCCGCGTCCCATTAGCTAGTTGGTGAGGTAACGGCCCACCAAGGCG
>F0K5CMN03C8CXP
AGAGTTTGATCCTGGCTCAGAACGAACGCTGGCGGCAGGCCTAACACATGCAAGTCGAGCGGGCCCTTCGGGGTCAGCGGCAGACGGGTGAGTAACACGTGGGAACGTACCCTTTGGTTCGGAATAACGCTGGGAAACTAGCGCTAATACCGGATACGCCCTTTTGGGGAAAGGCTTGCTGCCGAAGGATCGGCCCGCGTCTGATTAGCTAGTTGGTGGGGTAATGGCCTACCAAGGCGACGATCAGTAGCTGGTCTGA
>F0K5CMN03C2T4M
AGAGTTTGATCCTGGCTCAGGATGAACGCTGGCGGCGTGCCTAACACATGCAAGTCGAACGGTGAACTTTACTTTTAGTAAGGGGATCAGTGGCGAACGGGTGAGTAACACGTAGGTGACCTACCCCGGAGAGGAGAATAACCATGCGAAAGCGTGGCTAATACTCCGTATGGTCGGCTATTCGTTTAGTCGATTAAAGCTTCGGCGCTCTGGGAGGGGCCTGCGGCCCATCAGCTAATTGGTAGGGTAATGGCCTACCAAGGCTATGACGGGTAG
>F0K5CMN03C4E2R
AGAGTTTGATCCTGGCTCAGAACGAACGCTGGCGGCGCGTTTTAAGCATGCAAGTCGGGCGGCAAGGCGGGGCAACCCGCCCTAGAGCGGCGGACTGGTGAGTAACACGTGGGTGATCTGCCCTTGGATTGGGGATAGCCATTAGAAATAGTGGGTAATACCGAATAAGTCTGCGAGGTTGCGACCTTGCGGGGAAAGGCGCTACGGCGCCGTCCGAGGATGAGCCCGCGGCCCATTAGCTAGTTGGCGGGGTAATGGCCCACCAAGGCG
>F0K5CMN03C4RUP
AGAGTTTGATCCTGGCTCAGGATGAACGCTGGCGGCGTGCCTAACACATGCAAGTCGAGCGGGATGGTAGCAATATCATTTAGCGGCGGACGGGTGAGTAACGCGTGAGCAACCTGCCTTGTACTGGGGGATAACGTCGGGAAACCGGCGCTAATACCGCATAAGACTCCGGAATCACATGGTTCTGCAGTCAAAACTCCGGTGGTACAAGATGGGCTCGCGTCCAATTAGCTAGTTGGTGAGGTAACGGCCCACCAAGGCG
>F0K5CMN03C80NU
AGAGTTTGATCCTGGCTCAGAACGAACGCTGGCGGAGTGCTTTAGACATGCAAGTCGTACGAGAACGTCACTTCGGTGATTAGTAAAGTGGCGCACGGGTGAGTAACGCGTGGGTAATCTGCCCTTCAGTCTGGGATAACCCCGGGAAACCGGAGCTAATACCGGATAAGACCACGACGACTCCGGTCGTTGAGGGAAAACATGGCCTCTCCTTGGAAGCTATGGCTGAGGGATGAGCCCGCGTCTGATTAGCTTGTTGGTGAGGTAACGG
>F0K5CMN03C4H0X
AGAGTTTGATCCTGGCTCAGGATGAACGCTGGCGGCGTGCCTTACGCATGCAAGTCGAACGATTCTGATTTATCAGTTTAGTGGCAAACGGGTGGGTAACACGTAAGTAACCTGCCCTTGAGTGGGGGATAGCCTCGGGAAACCGGGGTTAATACCGCGTAACATAGTAGAGGTAATGCATTACTATTAAAGCTTTCGAGCGCTTAAGGAGGGGCTTGCGGCCGATTAGCTAGTTGGTGGGGTAAAGGCTTACCAAGGCAGTGATCGGTAGCTGGT
>F0K5CMN03C9Q10
AGAGTTTGATCCTGGCTCAGATTGAACGCTGGCGGCATGCCTTACACATGCAAGTCGAACGGCAGCACGGGAGCAATCCTGGTGGCGAGTGGCGAACGGGTGAGTAATGTATCGGAACGTACCTTTCAGTGGGGGATAACGTAGCGAAAGTTACGCTAATACCGCATATTCTGTGAGCAGGAAAGCAGGGGATCGCAAGACCTTGCGCTGATTGAGCGGCCGATATCAGATTAGCTAGTTGGTG
>F0K5CMN03C43QC
AGAGTTTGATCCTGGCTCAGAGTGAACGCTGGCGGCGTGCCTAACACATGCAAGTCGAACGCGAAAGTCCCGCAAGGGATAAGTAGAGTGGCAGACGGGTGAGTAATGCATAGGTAATCTACCCTTGAGTGGGGGATAACTCCGGGAAACCGGTGCTAATCCCGCATGACTTCCTGATGCGAAGGCATTAGGATCAAAGGGGGGGATCCTTCGGGACCTCCCGCTTGAGGATGAGCCTATGTCCTATTAGCTAGTTGGTGAGG
>F0K5CMN03C3TYK
AGAGTTTGATCCTGGCTCAGGACGAACGCTGGCGGCGCGTTTTAAGCATGCAAGTCGAACGGTAGAGAAACCTCGGTTTCTTGAGAGTGGCGAACGGGTGAGTAACACGTAGATGATCTGCCTTGAAGTTGGGGATAGCCTATAGAAATATAGGGTAATACCGAATAATTTTTTACCACTATGGTGGTTTAAGGAAAGGGGCTTCGGCCTCGCTTTAAGATGAGTCTGCGGTCTATTAGCTAGTTGGTAGGGTAATAGCCTACCAAGGCGACGATAGATAG
>F0K5CMN03C7ILP
AGAGTTTGATCCTGGCTCAGAACGAACGCTGGCGGCATGCCTAACACATGCAAGTCGAACGAACCCTTCGGGGTTAGTGGCGCACGGGTGCGTAACGCGTGGGAATCTGCCCCTTGGTTCGGAATAACAGTTAGAAATGACTGCTAATACCGGATGATGTCTTCGGACCAAAGATTTATCGCCAAGGGATGAGCCCGCGTACCATTAGCTAGTTGGTAGGGTAATGGCCTACCAAGGCTGCGATGGTTAGC
>F0K5CMN03C7H1Y
AGAGTTTGATCCTGGCTCAGGATGAACGCTGGCGGCGTGCTTAACACATGCAAGTCGAACGGGATCCTTGGATTCGTCTGAGGTGAGAGTGGCGAACGGGTGAGTAACACGTAGGCGACCTGCCCCGAAGAGGGGAATAACTGCTGGAAACGGTAGCTAATACCCCATGTGATCTTTAGATTTGGATATCTTGAGGTTAAAGCTCCGGCGCTTTGGGAGGGGCCTGCGGCCCATCAGCTTGTTGGTAGGGTAATGGCCTACCAAGG
>F0K5CMN03C41D3
AGAGTTTGATCCTGGCTCAGATTGAACGCTGGCGGCATGCTTTACACATGCAAGTCGAACGGCAGCGGGGGCTTCGGCCCGCCGGCGAGTGGCGAACGGGTGAGTAATGCATCGGAACGTGCCCAGTCATGGGGGATAACTACGCGAAAGCGTAGCTAATACCGCATACGCCCTGAGGGGGAAAGTGGGGGATCTTAGGACCTCACGTGATTGGAGCGGCCGATGTCAGATTAGCTAGTTGGTGAGGTAAAGGCTC
>F0K5CMN03CWH05
AGAGTTTGATCCTGGCTCAGAGTGAACGCTGGCGGCGTGCCTAACACATGCAAGTCGAGCGAGCTTATGCGGAACATTGTATAAGCTAGCGGCAGACGGGTGAGTAATGAGTAGGGAACCTGCCCTAAAGTGGGGAATACCTCGCCGAAAGGCGAGCTAATACCCCATAAGACCACGATCCGGCATCGGAAAGAGGTCAAAGGAGCAATTCGCTTTAGGATGGTCCTGCTTCCTATCAGCTAGTTGGTGAGGTAACCGG
>F0K5CMN03C83P1
AGAGTTTGATCCTGGCTCAGAACGAACGCTGGCGGCGCGTTTTAAGCATGCAAGTCGAACGGTAAAAGGGTGCTTGCACCCTTTGAGAGTGGCGAACGGGTGAGTAACACGTAGGTGATCTGCCCTTTGGTTGGGGATAGCCTGTGGAAACACAGGGTAATACCGAATAAGATCGGGACTCTTTGGAGATCCGATGAAAGCAGCTTCGGCTGCACCGAAGGATGAGCCTGCGGCTGATTAGCTTGTTGGCGGGGTAAAGGCCCACCAAGG
>F0K5CMN03C170L
AGAGTTTGATCCTGGCTCAGGATAAACGCTAGCGGCGCGCCTAATGCATGTAAGTCGAGCGATGAGGTCCTTCGGGGCCATCAGCGGCAGACGGGTGAGTAACACGTAGGTGACTTACCCTCAAGACGGGGATAACGGATGGAAACATTCGCTAATACCGGATAACTTCTTGGTGTCGCAACCAAGAAGAAAGCTACGGCGCTTGAGGAGAGGCCTGCGGCCCATCAGCTAGTTGGTGCGGTAACGGCGCACCAAGGCGAAGG
>F0K5CMN03C98B8
AGAGTTTGATCCTGGCTCAGGATGAACGCTGGCGGCGTGCCTAACACATGCAAGTCGAGCGATAAACAGTGGATGGAATTCTTCGGAAGGAAAGAAACTGTTGAAAGCGGCGGACGGGTGAGTAACGCGTGGGCAACCTGCCCTATACAGGGGGATAGCCACTGGAAACGGTGATTAATACCCCATGACACCTTAACCTCGCATGAGGAGAGGGTCAAAGATTATATCGGTATAGGATGGGCCCGCGTCTGATTAGCTAGTTGG
>F0K5CMN03C2KVX
AGAGTTTGATCCTGGCTCAGAGTGAACGCTGGCGGCGTGCCTAACACATGCAAGTCGAACGCGAAAGTCCCGCAAGGGATAAGTAGAGTGGCAGACGGGTGAGTAATGCATAGGTAATCTACCCTTGAGTGGGGGATAACTCCGGGAAACCGGTGCTAATCCCGCATGACTTCCTGATGCGCAGGCATTAGGATCAAAGGGGGGGATCCTTCGGGACCTCCCGCTTGAGGATGAGCCTATGTCCTATTAGCTAGTTGGTG
>F0K5CMN03C5W87
AGAGTTTGATCCTGGCTCAGGACGAACGCTGGCGGCGTGGATTAGGCATGCAAGTCGAACGGTAGTATTTCTTTCGGGAGATATGAGAGTGGCGAACGGGTGAGTAACGCGTAGGTGATCTACCTTCAAGTGGGGGACAACCCAGGGAAACTTGGGCTAATACCGCATGTGGCAGCAATGCTAAAGCCGGCCTCTGTATATGCTGGTGCTTGGAGATGAGCTTGCGTCTGATTAGCTAGTTGGTGGGGTAGTAG
>F0K5CMN03C6ZEH
AGAGTTTGATCCTGGCTCAGAGTGAACGCTGGCGGCGTGCTTAACACATGCAAGTCGAACGATGAAGTCTTTGCTTGCAAAGACGGATTAGTGGCGCACGGGTGAGTAATGTATAGCTAACCTGCCCTTTAGTGGGGGACAACAGTTGGAAACGACTGCTAATACCCCATACTCCTTTTTACTCTAAGGTAAATTGGGAAAGATTTATTGCTAAAGGATGGGGCTGTATCGTATCAGCTAGTTGGTGAGGTAATGGCTCACCAAGG
>F0K5CMN03C6MFP
AGAGTTTGATCCTGGCTCAGGATGAACGCTAGCGGCAGGCCTAACACATGCAAGTCGAGGGGTAGCAGGGTAGCAATATCGCTGACGACCGGCGCACGGGTGAGTAATGCATATGCAACCTTCCTTTAACTGGGGCATAGCCCGGAGAAATTCGGATTAATACCCCATAACATCATTGAAGGGCATCTTTTGATGATTAAAGCTCCGGCGGTTAAAGATGGGCATATGTACCATTAGCTTGTTGGTGAGGTAACGG
>F0K5CMN03C018E
AGAGTTTGATCCTGGCTCAGGACTAACGTTGGCGGCGTGCCTAATACATGCAAGTCGAACGGGATACTTAGCAGCAATGTTAAGTGTTCAGTGGCAAACGGGTGAGTAATGCATAGGTAACATACCTTAAAGACGGGGACAACTATCCGAAAGGATAGCTAATACCGGATGTGATTGCGGGATCTCAAGGTTCTGCAATTAAAGGGCGGCCTCTATTTATAAGCTGTCGCTTTAAGATTGGCCTATGTCCCATCAG
>F0K5CMN03C1ZWU
AGAGTTTGATCCTGGCTCAGGATGAACGCTAGCGACAGGCCTAACACATGCAAGTCGAGGGGTAACATGAGAGCTTGCTCTTGATGACGACCGGCGCACGGGTGAGTAATGCATATGCAACCTTCCTTTAACTGGGGCATAGCCCGGAGAAATTCGGATTAATACCCCATAACATCATGAGAAGGCATCTTTTTATGATTAAAGCTCCGGCGGTTAAAGATGGGCATATGCGCCATTAGCTTGTTGG
>F0K5CMN03C0VY2
AGAGTTTGATCCTGGCTCAGGATGAACGCTGGCGGCGTGCCTAATACATGCAAGTCGAACGCACCATTTCGGTGGTGAGTGGCGAACGGGTGAGTAACACGTAGATAACCTGCCCTTAAGACGAGGATAACCATTGGAAACGATGGCTAAGACTGGATAGGAATATTAGAGGCATCTCTGATATTTTAAAAGACCTAGCAATAGGTATGCTTAAGGAGGGTCTGCGGCGCATTAGTTAGTTGGTGGGGTGATGGCCT
>F0K5CMN03C64YH
AGAGTTTGATCCTGGCTCAGATTGAACGCTGGCGGAATGCTTTACACATGCAAGTCGAACGGCAGCACGGGGGCAACCCTGGTGGCGAGTGGCGAACGGGTGAGTAATACATCGGAACGTGCCCAGTCGTGGGGGATAACGTAGCGAAAGCTACGCTAATACCGCATACGATCTAAGGATGAAAGCGGGGGATCGCAAGACCTCGCGCGATTGGAGCGGCCGATGGCAGATTAGGTAGTTGGTGGGGTAAAGGCTCACCAAG
>F0K5CMN03C30VZ
AGAGTTTGATCCTGGCTCAGGATGAACGCTAGCGACAGGCCTAACACATGCAAGTCGAGGGGCAGCATAAAGGTAGCAATACTTTGGTGGCGACCGGCGCACGGGTGAGTAACACGTATGCAACCTACCTGTAAGAGGGGAATAACCCGGAGAAATCCGGACTAACACCGCATAATACTGCGAATCTGCATGGATTTGTAGTTAAACATTTATGGCTTACAGATGGGCATGCGTATGATTAGCTAGTTGGTG
>F0K5CMN03C56TA
AGAGTTTGATCCTGGCTCAGGACGAACGCTGGCGGCGTGCTTAACACATGCAAGTCTTGGGAGAAAGAGGTAGCAATATCTTGAGTAAACCGGCGCAAGGGTGAGTAACACGTAGGCAATCTGCCCAGAGGACGGGAATAACTTCGAGAAATCGAGGCTAATGCCCGATGATTTTCCGATATAGCATTATGTTGGAATTAAATGCCGCAGGGTGCCTTTGGATGAACCTGCGTCCCATTAGGTAGTTGGTGAGGTAATGG
>F0K5CMN03C3DKQ
AGAGTTTGATCCTGGCTCAGGATGAACGCTAGCGACAGGCCTAACACATGCAAGTCGAGGGGTAAGGCTCTTTCGGGAGTACACGACCGGCGCACGGGTGAGTAACGCGTATGCAACCTACCTCTAACAGGGGGATAGCCCGAAGAAATTCGGATTAATACCGCATAATATCAATTTATTGCATGATAGATTGATAAAAGCTCCGGCGGTTAGAGATGGGCATGCGTGACATTAGATTGTTGGTGAGGTAACGGCT
>F0K5CMN03C1VX1
AGAGTTTGATCCTGGCTCAGGATGAACGCTAGCGACAGGCCTAACACATGCAAGTCGAGGGGCAGCATAAAGGTAGCAATACTTTGGTGGCGACCGGCGCACGGGTGAGTAACACGTATGCAACCTACCTGTAAGAGGGGAATAACCCGGAGAAATCCGGACTAATACCGCATAATACTTCGAATCCGCATGGATTTGAATTTAAACATTTATGGCTTACAGATGGGCATGCGTATGATTAGCTAGTTGGTGAGGTAACGG
>F0K5CMN03C8GV1
AGAGTTTGATCCTGGCTCAGGATGAACGTTGGCGGTGCGCTTTATGCACGCAAGTCGTACGGAGCCATAGTTTTCGGATTATGGTTCAGTGGCGGACGGCTGAGTAACACGTAGGTAACTTGCCCGTGAGCGGGGGATAACTTGCCGAAAGGTAGGCTAATACCGCATGGCATGGATTTGTCAAAGCAGATCCATCAAAGTCGCAAGACACTCGCGGATAGGCCTGCGGCCGATTAGCTAGTTGGCGGGGTAACGGCCC
>F0K5CMN03C1S5I
AGAGTTTGATCCTGGCTCAGGACGAACGCTGGCGGCGGGCTTAACACATGCAAGTCGCGGGAGAATCCCGAACTTCGGTTCGGGAGGAGACCGGCGGATGGGTGAGTAAGGCGTAGGTAATCTGCCTACAGGACGGGGATAACGTGTCGAAAGGCGCGCTAATACCCGATGATGCAGCGGGGCCGCATGGCCACAGTTGTTAAATCTTTTGGGAGCCTGTAGATGAGCCTGCGTGCCATTAGCTAGTTGGTAGGGTCAAAGCCT
>F0K5CMN03C9YU9
AGAGTTTGATCCTGGCTCAGGATGAACGCTAGCGACAGGCCTAACACATGCAAGTCGAACGGGATTTATCCTTCGGGGTAATGAGAGTGGCGCACGGGTGAGTAACGCGTATGCAACCTACCTGTAACTGGGGAATAGCTCCCTGAAAGGGGAATTAACACCGCATAAGACCACACTTTCGCATGGAAGAGTGGTAAAATATTTATAGGTTACAGATGGGCATGCGTGACATTAGTTTGTTGGTGAGGTAACGGCTCACCAAG
>F0K5CMN03C6Y8P
AGAGTTTGATCCTGGCTCAGGATGAACGCTAGCGGCGCGCTTAATGCATGTAAGTCGAGCGAGAAGGCTCCTTCGGGGGCTGGACAGCGGCAGACGGGTGAGTAACACGTAGGTGACCTACCCCAGAGACGGGAATAACGGGTGGAAACGCTTGCTAATGCCGGATGAGCTTGACCGGTCAGAGGGTCAAGGAAAGGGTTCTTCGGGATCTGCTCTGGGAGGGGCTTGCGGCCCATCAGCTAGTTGGTAGGGTAACGGCCTACCAAGGCG
>F0K5CMN03C0ZWO
AGAGTTTGATCCTGGCTCAGGATGAACGCTAGCGACAGGCCTAACACATGCAAGTCGAGGGAAAGGGTAGCAATACCTAAAACCGGCGCACGGGTGAGTAACGCGTATGTAACCTGCCTACAACAGGGGGATAGCTTTCGGAAACGGAAATTAATACCGCATAAGACCACGCTTTCGCATGGGAGCGTAGTAAAATTTACGGAGGTTGTAGATGGGCATGCGTGACATTAGCTAGTTGGTAAGGTAACGGCTTACCAAGGCAACGATGTCTAGGGGTT
>F0K5CMN03C2I0O
AGAGTTTGATCCTGGCTCAGGATGAACGCTGGCGGCGTGCCTAACACATGCAAGTCGAGCGGAGATATAGAGGAGTACTTGTACGAATCTTTATCTTAGCGGCGGACGGGTGAGTAACACGTGAGGAACCTGCCCTTAAGTGTGGAATAACACCGAGAAATCGGTGCTAATACCGCATAACGTCCTGGAAGCGCGTGCTTTCGGGACCAAAGGATTTATTCGCTTAAGGATGGCCTCGCGGCCGATTAGGTAGTTGGTGAGGTAACGG
>F0K5CMN03C17B2
AGAGTTTGATCCTGGCTCAGATTGAACGCTGGCGGCATGCTTAACACATGCAAGTCGAACGGTAACAGGAGGGAGCTTGCTCTCTTGCTGACGAGTGGCGGACGGGTGAGTAATACATGGGAATCTGCCCTGAGGTGGGGGATAACCTGGGGAAACTCAGGCTAATACCGCATGATCTCTTCGGAGCAAAGTGGGGGACCTTCGGGCCTCACGCCTTGGGATGAGCCCATGTCTGATTAGCTAGTTGGTAGGG
>F0K5CMN03C5J1Z
AGAGTTTGATCCTGGCTCAGGATGAACGCTGGCGGCGTGCCTAACACATGCAAGTCGAGCGGAGATTACGAGGAGTACTTGTACAAATTGTAATCTTAGCGGCGGACGGGTGAGTAACACGTGAGGAACCTGCCCTTGAGTGGGGAATAACACCGAGAAATGGGTGCTAATACCGCATAATGTCTTGGAAGCGCATGCTTTCGGGACCAAAGGATTTATTCGCTTAAGGATGGACTCGCGTCCGATTAGGTAGTTGGTGAGGTAACCGG
>F0K5CMN03C1R7F
AGAGTTTGATCCTGGCTCAGGATTAACGCTGGCGGCGTGCTTAACACATGCAAGTCGAACGAGAAGCTTTCACATGATTTCTTCGGATTGATTATGGGAGCGGAAAGTGGCGAACGGGTGAGTAACGCGTGGGTAACCAACCTTAGACTGGGGGACAACACAGGGAAACTTGTGCTAATACCGCATATATGCAGACATGGCATCATGATTGCAGGAAAGGCTTCGGCCGGTTTAAGACGGACCCGCGTCCGATTAGTTAGTTGGG
>F0K5CMN03C30BS
AGAGTTTGATCCTGGCTCAGGATGAACGCTGGCGGCGTGCCTAACACATGCAAGTCGAGCGGAGATTACGAGGAGTACTTGTACAAATTGTAATCTTAGCGGCGAACGGGTGAGTAACACGTTGGAACCTGCCTCGAACTCAGGGATAGCCATCCGAAAGGATGATTAATACCGGATAGCCCCGAAAGGGTAAAGATTTTTCGGTTCGAGAGGGGCCTGCGGCCTATCAGCTAGTTGGTAAGGTAATGGCTTACCAAGGCTATGACGGGT
>F0K5CMN03C31OS
AGAGTTTGATCCTGGCTCAGGACGAACGCTGGCGGCGTGCCTAACACATGCAAGTCGAGCGGGGACATAGGAGGAGTAATCTGACTATGTTCTAGCGGCGGACGGGTGAGTAACGCGTGAGCAACCTGTCCTTGTCTGGGGGATAAGGAGCCGAAGGGCTCTCTAATACCGCATGAGACCACGGGATCACATGGTTCTGAGGTCAAAGGATTTCGGTCCGGACAGGGGTGGGCTCGCGTCTGATTAGCTAGTTGGTGGGG
>F0K5CMN03C1YZE
AGAGTTTGATCCTGGCTCAGGATGAACGCTGGCGGCGTGCCTAACACATGCAAGTCGAGCGTGAAGTCTTGGAATGATACTTCGGTAAAGTAAAGAGATGGAAAGCGGCGGACGGGTGAGTAACGCGTAGGTAACCTGCCCCATACACAGGGATAGCCTAGGGAAACCTGGATTAATACCTGATAACGCAGAGGAGTCACATGACTTTTCTGCCAAAGATTTATCGGTATGGGATGGACCTGCGTCTGATTAGTTAGTTGG
>F0K5CMN03C56LB
AGAGTTTGATCCTGGCTCAGAACGAACGCTGGCGGCGCGTTTTAAGCATGCAAGTCGAACGGTAAAAGGGTGCTTGCACCCTTTGAGAGTGGCGAACGGGTGAGTAACACGTAGGTGATCTGCCCTTTGGTTGGGGATAGCCTGTGGAAACACAGGGTAATACCGAATAAGATCGGGACTCTTTGGAGATCCGATGAAAGCAGCTTCGGCTGCACCGAAGGATGAGCCTGCGGCTGATTAGCTTGTTGGCGGGGTAAAGGCCCACCAAGG
>F0K5CMN03C1WPN
AGAGTTTGATCCTGGCTCAGGACGAACGCTGGCGGCGTGCCTAACACATGCAAGTCAAAGGAAAGCGACTTCGGTCGTAAGTACTTGGCGCAAGGGTGAGTAAGGTATAGATAATCCGCCCTTTGGACTGGGATAACTCCGAGAAATCGGTGACAATACCAGATGATGCAGCGGGACCGCATGGTCATGTTGTTAAAGATTTATCGCCAAAGGATGAACCTATATTCCATCAGGTAGTTGGTAGGGTAACGGCCTACCAAGCCTACG
>F0K5CMN03C4FHK
AGAGTTTGATCCTGGCTCAGGATGAACGCTGGCGGCGTGCCTAACACATGCAAGTCGAACGGGAATCCCTGGACTCGTCTGGGGAGGAGAGTGGCGTACGGGTGAGTAACACGTAGCTGACCTACCCTGGAGAGGGGGATAACTATTGGAAACGATAGCTAAAACCCCATACGCTCTTGATAATTTGAAAGTCAAGAGGAAAACTCCGGTGCTCTGGGATGGGGCTGCGGTCCATCAGCTAGTTGGTGCGGTAAAAGCGCACCAAGGCG
>F0K5CMN03C97T4
AGAGTTTGATCCTGGCTCAGGATGAACGCTGGCGGCGTGTCTAAGGCATGCAAGTCGAACGAGTGCGGTCCGCAAGGATTGTACTAGTGGCAAACGGGTGAGTAACACATTGGTAACCTACCCCAAAGTGTGGAACAACCCTCCGAAAGGAGGGCTAATACCACATGTGATTTTCTGACATATGTCAGAAAAAAAAGGCTCGCAAGAGTCGCTTTGGGAGGGGCCTATGGCTTATCAGCTAGTTGGTGGGGTAATGGCTCACCAAGG
>F0K5CMN03C7XWP
AGAGTTTGATCCTGGCTCAGGATGAACGCTGGCGGCGTGCCTAACACATGCAAGTCGAGCGATTCTCTCCGGAGAAGAGCGGCGGACGGGTGAGTAACGCGTGGGTAACCTGCCCTGTACACACGGATAACATACCGAAAGGTATGCTAATACGAGATAATATGCTTTTATCGCATGGTAGAAGTATCAAAGCTCTGGCGGTACAGGATGGACCCGCGTCTGATTAGCTAGTTGGTAAGGTAATGGCTC
>F0K5CMN03C7BRN
AGAGTTTGATCCTGGCTCAGAACGAACGTTAGCGGCGTGCTTAACACATGCAAGTCGAACGAGAAAGTGTCTTCGGACATGAGTAGAGTGGCGCACGGGTGAGTAACACGTGGGTATCTGCCCTTTGGCGGGGGACAACATCTGGAAACGGATGCTAATACCGCATAAGTCGGCTTCGGCCGGGAAAGGTGGCTTCGGCTACCGCCAGAGGATGAGCCCGCGTCCCATCAGCTAGTTGGCAGGGTAATGGCCTATCAAGG
>F0K5CMN03C741J
AGAGTTTGATCCTGGCTCAGGACGAACGCTGGCGGCGTGCCTAACACATGCAAGTCTTACGGGAAAGTCTCCTTCGGGAGACGACTACAGTGGCGAACGGGTGAGTAACGCGTGGGAATCTACCCGGTAGTGGGGGATAACCCTCCGAAAGGAGGGCTAATACCGCATAAGTCCTACGGGGTAAAGATGGCCTCTTTACAATGCTATCGCTTCCGGATGAGCCCGCGTCCTATTAGCTAGTTGGTGAGGTAACGGCTTACCAAGGCAACGATGGGTAGCTGGT
>F0K5CMN03C021L
AGAGTTTGATCCTGGCTCAGGATGAACGCTAGCGACAGGCCTAACACATGCAAGTCGAGGGGCAGCATAAAGGTAGCAATACTTTGGTGGCGACCGGCGCACGGGTGAGTAACACGTATGCAACCTACCTGTAAGAGGGGAATAACCCGGAGAAATCCGGACTAACACCGCATAATACTGCGAATCTGCATGGATTTGTAGTTAAACATTTATGGCTTACAGATGGGCATGCGTATGATTAGCTAGTTGGTG
>F0K5CMN03C291Y
AGAGTTTGATCCTGGCTCAGGACGAACGCTGGCGGCGTGCCTAACACATGCAAGTCAAGGGTGTAGCAATACACACTGGCGAACGGGTGAGTAACGCGTAGGTTACCTGCCCTTATCCCCGACACAACTCAGAGAAATTTGAGCTAATATCGGATGAGGCATTTCGATGTCAAAGGAGCAATCTGGATAAGGAGGGGCCTGCGTCTGATTAGCTAGTTGGTAGGGTAATAGCCTACCAAGGCGACGATCAGTAG
>F0K5CMN03C9J0D
AGAGTTTGATCCTGGCTCAGAACTAACGCTGGCGGCGCGTCTTAAGCATGCAAGTCGGACGGGAACCGGAGGCTTCGGTCTCTGGGGAGAGTGGCGAACGGGTGAGTAACACGTAGGTGATCTGTCCTTGGGTGGGGAATAGCCCATGGAAACATGGGGTAATACCGCATAAGGTCCTATCTCTGTGGGGATTGGATGAAAGGAGCAATTGTTCCGCCTGGGGGTGAGCCTGCGGTCCATTAGCTAGTTGGCGGGGTAACGGCCCACCAAGGCTACG
>F0K5CMN03C7EPO
AGAGTTTGATCCTGGCTCAGAATGAACGCTGGCGGCGTGCCTAACACATGCAAGTCGAGCGAGAAAGGGACCTTCGGGTCCTGAGTAAAGCGGCGCACGGGTGAGTAACGCGTGGGTAACCTGCCCTTGAATCGGGGATAACCTTGCGAAAGCGTTGTTAATACCGGATATTGTCACAAGGACTATGGTTTTTGTGGTGAAAGGTGACCTCTTCATGAAAGTTGCCGTTTAAGGATGGGCCCGCGTACCATTAGCTTGTTGGTAGGGTAATGGCCTACCAAGG
>F0K5CMN03C58TE
AGAGTTTGATCCTGGCTCAGGATGAACGCTGGCGGCGTGCCTTAGGCATGCAAGTCGAACGGGGGCAGTAATGCTTCAGTGGCAGACGGGTGAGTAACGCGTAGGAATCTACCCCTAGGAGGACCATAGCTCATCGAAAGATGGGGTAATAGTTCATAATCTCTAACGAGTAAAGGCCGTAACTGGCCGCCAAGGGAGGAGCCTGCGTCCTATCAGCTTGTTGGCGGGGTAAATGCCCACCAAGGCGATGACGGGTAG
>F0K5CMN03C0QRY
AGAGTTTGATCCTGGCTCAGAACGAGCGCTGGCGGCGCGTTTTAAGCATGCAAGTCGAACGGTAAAAGGGTGCTTGCACCCTTTGAGAGTGGCGAACGGGTGAGTAACACGTAGGTGATCTGCCCTTTGGTTGGGGATAGCCTGTGGAAACACAGGGTAATACCGAATAAGATCGGGACTCTTTGGAGATCCGATGAAAGCAGCTTCGGCTGCACCGAAGGATGAGCCTGCGGCTGATTAGCTTGTTGGCGGGGTAAAGGCCC
>F0K5CMN03C4VLI
AGAGTTTGATCCTGGCTCAGGATGAACGCTGGCGGCGTGCCTAACACATGCAAGTCGAGCGATAAACAGTGGATGGAATTCTTCGGAAGGAAAGAAACTGTTGAAAGCGGCGGACGGGTGAGTAACGCGTGGGCAACCTGCCCTATACAGGGGGATAGCCACTGGAAACGGTGATTAATACCCCGTGACACCTTAACCTCGCATGAGGAGAGGGTCAAAGATTATATCGGTATAGGATGGGCCCGCGTCTGATTAGCTAGTTGGTAAGG
>F0K5CMN03C3LYP
AGAGTTTGATCCTGGCTCAGATTGAACGCTGGCGGAATGCTTTACACATGCAAGTCGAGCGGCAGCGCGGGGCAACCTGGCGGCGAGCGGCGAACGGGTGAGTAATATATCGGAACGTGCCCAAGAGTGGGGGATAACGTAGCGAAAGTTACGCTAATACCGCATACGATCTAAGGATGAAAGTGGGGGATCGCAAGACCTCATGCTCCTGGAGCGGCCGATATCTGATTAGCTAGTTGGTGAGGTAAAGG
>F0K5CMN03C56OD
AGAGTTTGATCCTGGCTCAGAACGAACGCTGGCGGCGTGCTTAACACATGCAAGTCGAATGCGAACGGACCTCTCGGGGTGCAAGTAGCATGGCAGACGGGTGAGGAACACGTATCTGACCTGACACATCATGGGGGATAGCCTTGCGAAAGTGGGGATAATACCGCATACGCTCATCGTGGTGGAGCGCGATGAGGAAAGCTGGCCTCTGCGAGCAAGCTGGTGTGGTGTGAGGGGG
>F0K5CMN03C1D3A
AGAGTTTGATCCTGGCTCAGGATGAACGCTGGCGGCGTGCCTAATACATGCAAGTCGAACGCACCATTTCGGTGGTGAGTGGCGAACGGGTGAGTAACACGTAGATAACCTGCCCTTAAGACGAGGATAACCATTGGAAACGATGGCTAAGACTGGATAGGAATATTAGAGGCATCTCTGATATTTTAAAAGACCTAGCAATAGGTATGCTTAAGGAGGGGTCTGCGGCGCATTAGTTAGTTGGTGGGGTGATGGCCT
>F0K5CMN03C4B5E
AGAGTTTGATCCTGGCTCAGGATGAACGCTGGCGGCGTGCCTAACACATGCAAGTCGAGCGGAGATTACGAGGAGTACTTGTACAAATTGTAATCTTAGCGGCGGACGGGTGAGTAACACGTGAGGAACCTGCCCTTGAGTGGGGAATAACACCGAGAAATGGGTGCTAATACCGCATAATGTCTTGGAAGCGCATGCTTTCGGGACCAAAGGATTTATTCGCTTAAGGATGGACTCGCGTCCGATTAGGTAGTTGGTGAGGTAACCGG
>F0K5CMN03C5RUB
AGAGTTTGATCCTGGCTCAGGACGAACGCTGGCGGCGTGCCTAACACATGCAAGTCAACTCAGCAATGGGTGGCGAACGGGTGAGTAACGCGTAGATAATCTGCCCTTTAATCACGGATAACCTAGTGAAAACTGGACTAAGACGGGATATTATCGCTGACCGGCATCGGTGGCGATGAAAGGCTATAAGCCGTTAAAGGATGAGTCTGCGTATCATTAGCTAGTTGGGGGGTAACGCCCACCAAGGCAACGATGATTAG
>F0K5CMN03C6P3L
AGAGTTTGATCCTGGCTCAGAACGAACGTTCGCGGCGCGCTTAACACATGCAAGTCGAACGAGAAAGCATCTTCGGATGTGAGTAAAGTGGCGCACGGGTGAGTAACACGTGGGTAATCTACCTTATGGTGGGGGACAA
>F0K5CMN03C8J4D
AGAGTTTGATCCTGGCTCAGAACGAACGCTGGCGGCGCGTCTTAAGCATGCAAGTCGGACGGCAAGGGGAGCTTGCTCCCCCTAGAGTGGCGGACTGGTGAGTAACGCGTGGGTGACCTACCCTTGAGATGGGGATAGCCATTAGAAATAGTGGATAATACCGAATACGCTCTGGATGCCATGGCGACCAGAGGAAATCAGGCTACGGCCTGGCTCAAGGATGGGCCCGCGTCCCATTAGCTAGTTGGTAAGGTAACGG
>F0K5CMN03CX5KQ
AGAGTTTGATCCTGGCTCAGGATGAACGCTAGCGGTAGGCTTAACACATGCAAGTCGAGGGGTAATTCCGATTTATCGGGGACGACCGGCGCACGGGTGAGTAACGCGTATGCAACCTACCCATTGCAGGGGCATAGGCCGAAGAAATTCGGATTAATACCCCATAATATCATTGGATCACATGTTCTGATGATTAAAGTTCAGGCGGCAATGGATGGGCATGCGTGACATTAGTTAGTTGGTGAGGTAACGGCT
>F0K5CMN03C4BBH
AGAGTTTGATCCTGGCTCAGGATGAACGCTAGCGGGAGGCTTAACACATGCAAGTCGAGGGGCAACACGAGGTAGCAATACTTTGGTGGCGACCGGCGCACGGGTGAGTAACACGTATGCAACCTACCCTGTACAGGGGGATAGCCCGGAGAAATTCGGATTAATACCCCATAACAATATGAAGAGGCATCTTTTATATTTAAAGCTTCGGCGGTACGGGATGGGCATGCGCAACATTAGCTAGTTGGTAGGGTAACGGCCTACCAAGGCAACG
>F0K5CMN03C4E04
AGAGTTTGATCCTGGCTCAGAACGAACGCTGGCGGCAGGCTTAACACATGCAAGTCGAACGGGAAGCCGGACTTCGGTCTGGTGGAGAGTGGCGCACGGGTGAGTAACGCGTGGGCACCTACCCTGGGGTAGGGAATAACCGCTGGAAACGGCGGCTAATACCCTATACGCCTTTTTGAGGGAAAGATTTATCGCCCCAGGATGGGCCCGCGTCGGATTAGGTAGTTGGTGGGGTAACGGCCTACCAAGCCGACGATCCGTAGCTGGTCTGA
>F0K5CMN03C38X8
AGAGTTTGATCCTGGCTCAGGACGAACGCTGGCGGCGTGCTTAACACATGCAAGTCAAGGAGAAAGTTTCTTTCGGGAGATAAGTAAACTGGCGCACGGGTGAGTAAAATGTAAGTAATCTACCCTTTGGATGGGAATAACTACTAGAAATGGTGGCTAATACCGAATAATACAGCGGCACCGAGTGGTGATGTTGTTAAAGACCGAAAGGTTGCCAAGGGATGAGCTTGCATCTGATTAGCTAGTTGGCGGGGTAAAAGCCCACCAAGGCGACG
>F0K5CMN03C4YP7
AGAGTTTGATCCTGGCTCAGGATGAACGCTAGCGGCAGGCCTAACACATGCAAGTCGAGGGGTAACAGGAGTAGCAATACTTGCTGACGACCGGCGAACGGGTGAGTAACACGTAGATAATCTGCCTTTAGGTTGGGGATAGCTCATGGAAACATGGGGTAATACCGAATGTGGTTCGATGTTCAAAAGGACATTGAAAGAAAGGAGCTTAGGCTTCGCCTGAAGATGAGTCTGCGTCTGATTAGGTAGTAGGTAGGGTAACCGG
>F0K5CMN03C92OE
AGAGTTTGATCCTGGCTCAGGATGAACGCTGGCGGCGTGCCTAATACATGCAAGTCGAACGGACGAGGAGTATTTATACTTCGAGTTAGTGGCGAACGGGTGAGTAACGCGTTGGTGACCTGCCCCGAAGCGGGGGATAACAGTTCGAAAGGACTGCTAATACCCCATGTGCTGTAAGAGTTTAGAAATGTTACAGTAAAGGAGAAATTCACTTCGGGAGGGGCCTGCGTCCCATCAGCTAGTTGGTAAGGTAAAAGCTTACCAAGGCGAAGACGGGTAGGGG
>F0K5CMN03C8UN0
AGAGTTTGATCCTGGCTCAGAACGAACGCTGGCGGCGTGCCTAACACATGCAAGTCGAACGCGAAAGCCCTTTCGGGGGTGAGTAAAGTGGCGCACGGGTGAGTAACACGTGGATAATCTGCCTGATAATCTGGGATAACATCTCGAAAGAGATGCTAATACCGGATAAGCCCACAGTCTCCTCGGAGACAGCGGGAAAAGATGGCCTCTTCTTGAAAGCTATTGTTATCAGATGAGTCCGCGGTCCATTAG
>F0K5CMN03C9VVS
AGAGTTTGATCCTGGCTCAGGATGAACGCTAGCGGCGCGCTTAATGCATGTAAGTCGAGCGAGAAGGCTCCTTCGGGGGCTGGACAGCGGCAGACGGGTGAGTAACACGTAGGTGGCCTACCCCCGAGACGGGAATAACGAGTGGAAACGCTTGCTAATGCCGGATGAGCTTGACCGGTCAGAGGGTCAAGGAAAGGATTCTTCGGGATCCGCTCAGGGAGGGGCTTGCGGCCCATCAGCTAGTTGGTAGGGTAACGGCCTACCAAGGCG
>F0K5CMN03C4BL7
AGAGTTTGATCCTGGCTCAGGATGAGCGCTGGCGGCGTGCCTAACACATGCAAGTCGAGCGATAAACAGTGGATGGAATTCTTCGGAAGGAAAGAAACTGTTGAAAGCGGCGGACGGATGAGTAACGCGTGGGCAACCTGCCCTATACAGGGGGATAGCCACTGGAAACGGTGATTAATACCCCATGACACCTTAACCTCGCATGAGGAGAGGGTCAAAGATTATATCGGTATAGGATGGGCCCGCGTCTGATTAG
>F0K5CMN03C8RIO
AGAGTTTGATCCTGGCTCAGCCTGAACGCTGTCGGCGTGATTAAGACATGCAAGTCGTACGGTGCAGCAATGCACAGTGGCGCACGGGTGAGTAAGGCATCGCTAATCTGCCCCGGGGCCTGGGATAGCCGGTCGAAAGATCGGGTAATACCAGATGAGACCACGCACAGGCATCTGTGCGTGCTCAAAGGTTCGCCGCCCTGGGATGAGGCGATGTGGTATCAGCTAGTTGGTGGGG
>F0K5CMN03C3AUI
AGAGTTTGATCCTGGCTCAGGACGAACGCTGGCGGCGTGCTTAACACATGCAAGTCGAACGGTTTACCATTGAAAGCTTGTTGGATATGGTAAATAGTGGCGGACGGGTGAGTAACGCGTGAATACCTGTCCATCGGAGGGGGACAACGGTTGGAAACGGCCGCTAATACCGCGTAAGCCGAGAGGTGAAAGGTTCTCTTCGGGGAGCCGCCGATGGAGTGGTTCGCGTCCTATCAGCTAGTTGGTGGGGTAAGGGCCTACCAAGGCGACGATCGGTAG
>F0K5CMN03C2WM7
AGAGTTTGATCCTGGCTCAGGATGAACGCTGGCGGCGTGCCTAACACATGCAAGTCGAGCGATAAACAGTGGATGGAATTCTTCGGAAGGAAAGAAACTGTTGAAAGCGGCGGACGGGTGAGTAACGCGTGGGCAACCTGCCCTATACAGGGGGATAGCCACTGGAAACGGTGATTAATACCCCATGACACCTTAACCTCGCATGAGGAGAGGGTCAAAGATTATATCGGTATAGGATGGGCCCGCGTCTGATTAGCTAGTTGGG
>F0K5CMN03C0PQ1
AGAGTTTGATCCTGGCTCAGAACGAACGCTGGCGGCGTGCTTAACACATGCAAGTCGGATGCGAAAGGGGCTTTCGGGCGCTGAGTAGCATGGCAGACGGGTGAGGAGTGCGTATCTGACGAAACTCAGGCTGGGGGATAGTCCCTCGAAAGGGGTTGAATACCGCATGTGCTCGGCGCTGTCATGGTGTCGAGGAAAGGTGGCCTCTGCATGCACGCTATTGGCCTGAGATCGGG
>F0K5CMN03C3Y3J
AGAGTTTGATCCTGGCTCAGGATGAGCGCTAGCGGTGCGCCTAACACATGCAAGTCGAGCGATATAGCGGCGAACGGGTGAGTAACACGTTGGAACCTGCCTCGAACTCAGGGATAGCCATCCGAAAGGATGATTAATACCGGATAGTCCCGAAAGGGTAAAGATTTTTCGGTTCGAGAGGGGCCTGCGGCCTATCAGCTAGTTGGTAAGGTAATGGCTTACCAAGGCTATGACGGGTAACTGGTGTGAGAGCATGACCAG
>F0K5CMN03C1AC2
AGAGTTTGATCCTGGCTCAGAGCGAACGCTGGCGGCAGGCTTAACACATGCAAGGTCGAGCGGTAAGGCCCTTTCGGGGGTACACGAGCGGCGAACGGGTGAGTAACACGTGAGTAATCTGCCCTCCACTTCGGGATAAGCCTCGGAAACGGGGTCTAATACCGGATACGACGTAGACCTGCATGGGTTCTGCGTGGAAAGTTTTTCGGTGGGGGATGTGCTCGCGGCCTATCAGCTTGTTGGTGGGGTAATGGCCTACCAAGGCTTCGACGGGTAGCCGG
>F0K5CMN03C9MDI
AGAGTTTGATCCTGGCTCAGATTGAACGCTGGCGGCATGCCTAACACATGCAAGTCGAACGGTAACGCGGGGGCAACCCTGGCGACGAGTGGCGGACGGGTGAGTAATACGTAGGAATCTGCCTATTTGTGGGGGGTAACCCGGCGAAAGCCGGGCTAATACCGCATACGCTCTACGGAGGAAAGCGGGGGATCGTAAGACCTCGCGCAAATGGATGAGCCTACGTCGGATTAGCTAGTTGGTAGGGTAACGGCCTACCAAGGCGACGATCCGTAG
>F0K5CMN03C1RM6
AGAGTTTGATCCTGGCTCAGGACGAACGCTGGCGGCGTGCTTCATACATGCAAGTCGAACGAGAAAGTTTCCTTCGGGAAGCGAGTAAAGTGGCGAACGGGTGCGTAACACGTGGGCAATCTGCCCTGAAGTCTGGGATAACATTCCTAACGGAGTGCTAATACCGGATGTGCTCTTGGAGGGGCATCCCTCCGCGAGTAAAGATGGCGCGCAAGCGCTGTCGCTTCTGGATGAGCCCGCGGCCTATTAGCTTGG
>F0K5CMN03C2RAI
AGAGTTTGATCCTGGCTCAGAACGAACGCTGGCGGCATGCCTAACACATGCAAGTCGAACGAGACCTTCGGGTCTAGTGGCGCACGGGTGCGTAACGCGTGGGAATCTGCCCTTGGGTTCGGAATAACAGTTGGAAACGACTGCTAATACCGGATGATGACTTCGGTCCAAAGATTTATCGCCCAGGGATGAGCCCGCGTCGGATTAGCTAGTTGGTGAGGTAAAGGCTCACCAAGGCAACGATCCGTAGCT
>F0K5CMN03C0U0E
AGAGTTTGATCCTGGCTCAGGATGAACGCTGACAGAATGCTTAACACATGCAAGTCTACTTGAAGTAACTTCGGTTATGGATGGTGGCGGACGGGTGAGTAACGCGTAAAGAGCTTGCCCTTTAGCCTGGGACAACTGTTGGAAACGACAGCTAATACCGGATATTATGAATTCTTGGCATCAAGAAATTATGAAAGCTATATGCGCTAGAGGAGAGCTTTGCGTCCTATTAGCTAGTTGGTGAGGTAATGG
>F0K5CMN03CV8I6
AGAGTTTGATCCTGGCTCAGGATGAACGCTGGCGGCGTGCTTAACACATGCAAGTCGAACGAGGTCCAACCTTCGGGTGAAGACCAGTGGCGAACGGGTGAGTAACACGTGGGGAACCTGCCCTTCTCTTCGG
>F0K5CMN03C3L5G
AGAGTTTGATCCTGGCTCAGGATGAACGCTAGCGGGAGGCTTAACACATGCAAGTCGAGGGGCAGCACGATGTAGCAATACGTTGGTGGCGACCGGCGCACGGGTGAGTAACGCGTATGCAACCTACCCTGTACTGGAAGATAACCCGGAGAAATTCGGACTAATATTCCATAAAGATATAGAGAGGCATCTTTTTATATTTAAAGCTCTGGCGGTACGGGATGGGCATGCGTAACATTAGCTAGTTGGCAGGGTAACGG
>F0K5CMN03C80Z8
AGAGTTTGATCCTGGCTCAGAACGAACGTTAGCGGCGCGCCTAACACATGCAAGTCGAGCGAGAAAGGGCTTCGGCCCCGGTACAGCGGCGCACGGGTGAGTAACACGTAGGTAATCTACCCCCAAGTGGTGGATAACCCTCCGAAAGGAGGACTAATACAGCATGAGACCACGAGCTCGTCGAGCTCGCGGCCAAAGCAGGCCTCTGCATGCAAGCTTGCGCTAGGGGATGAGCCTGCGGCCCATCAG
>F0K5CMN03C9LE3
AGAGTTTGATCCTGGCTCAGAACTAACGCTGGCGGCGTGCCTAACACATGCAAGTCGTACGAGAAAGTTGGCTTCGGCCGATGAGTAAAGTGGCGCACGGGTGAGTAACGCGTGGATAATCTGCCTTTTAGTTGGGAATAACGTACCGAAAGGTGCGCTAATACCCGATAATACTGCATAACTACTGTTGTGTCGTCAAAGAAGGCCTCTGTTTACAAGCTTTTGCTGAAAGATGAGTCCGCGTACCATTAGCTGGTTGGTAGGGTAA
>F0K5CMN03CX0JQ
AGAGTTTGATCCTGGCTCAGGACGAACGCTGGCGGCGTGCCTAACACATGCAAGTCGCACGAGTCCACTCCTTCGGGAGTGAGGCGAGTGGCGGACGGGTGAGTAACACGTGAGCAATCTGTCCTGTTGCGGGGGACAACCCGGGGAAACTCGGGCTAATACCGCATGGGCGGTTTCCAGGATCTGGGAGCCGGGAAAGGTGGCCTCTTTACAATGCTGCCGTGACAGGAGGAGCTCGCGGGCTATCAGCTAGTTGGTGCGG
>F0K5CMN03C5WBA
AGAGTTTGATCCTGGCTCAGGATGAACGCTAGCGGCAGGCCTAACACATGCAAGTCGAGGGGTAACAGGAGTAGCAATACTTGCTGACGACCAGCGCACGGGTGAGTAACGCGTATGCAACCTACCCTTAACTGGGGAATAGCCCGAAGAAATTCGGATTAATGCCCCATAATACTGTATTGAAGCATTTCAGTGCATTTAAAACTCCGGTGGTTAAGGATGGGCATGCGTGACATTAGCTAGTTGGTGAGGTAACGG
>F0K5CMN03C5Z7Q
AGAGTTTGATCCTGGCTCAGGATGAACGCTGACAGAATGCTTAACACATGCAAGTCTACTTGAAGTAACTTCGGTTATGGATGGTGGCGGACGGGTGAGTAACGCGTAAATAACTTGCCCCCTAGTCTGGGACAACTGTTGGAAACGACAGCTAATACTAGATATTATGAGACCTTGGCATCAAGGACTTATGAAAGCTATATGCGCTAGGGGAGAGATTTGCGTCCTATTAGCTAGTTGGTGAGGTAATGG
>F0K5CMN03C5P0C
AGAGTTTGATCCTGGCTCAGGACGAACGCTGGCGGCGTGCCTAACACATGCAAGTCGAGCGGAGAATGCGAGATGTTTACATTGAGTATTCTTAGCGGCGGACGGGTGAGTAACACGTGGGTAACCTGCCTCAGAGTGGGGGATAGCCTTTCGAAAGGAAGATTAATACCGCATAAGCTTGTAGCATCGCATGGTGCAGCAAGAAAAGGAGCAATCCGCTCTGAGATGGACCCGCGGCGCATTAG
>F0K5CMN03C0S2K
AGAGTTTGATCCTGGCTCAGAACGAACGCTGGCGGCGTGCCTAACACATGCAAGTCGAACGAGAAATTTCCCGCTTGCGGGAGAGAGTAAAGTGGCGCACGGGTGAGTAACGCGTGGGTAACCT
>F0K5CMN03C3REC
AGAGTTTGATCCTGGCTCAGGATGAACGCTGGCGGCGTGCCTAACACATGCAAGTCGAGCGATAAACAGTGGATGGAATTCTTCGGAAGGAAAGAAACTGTTGAAAGCGGCGGACGGGTGAGTAACGCGTGGGCAACCTGCCCTATACAGGGGGATAGCCACTGGAAACGGTGATTAATACCCCATGACACCTTAACCTCGCATGAGGAGAGGGTCAAAGATTATATCGGTATAGGAGCGGCCG
>F0K5CMN03C7FCK
AGAGTTTGATCCTGGCTCAGAACGAACGCTGGCGGCAGGCTTAACACATGCAAGTCGAACGAGGTCCAACCTTCGGGTGAAGACCGAGTGGCGAACGGGTGAGTAACACGTGGGGAACCTGCCCTTCTCTCTGGGATAACGTCGAGAAATCGTCGCTAATACCGGATACTCCTTGCGGACCGCATGGTCTGCTCGGGAAAGCTCCGGCGGAGATGGATGGCCCCGCGGCCCATTAGCTAGTTGGTGAGGTAACGGCCCACCAAGGCAACGATGGG
>F0K5CMN03C5CAR
AGAGTTTGATCCTGGCTCAGGACGAACGCTGGCGGCGTGCTTAACACATACAAGTCAAGGAGAAAGTTTCTTTCGGGAGATAAGTAAACTGGCGCACGGGTGAGTAAAATGTAAGTAATCTACCCTTTGGATGGGAATAACTACTAGAAATGGTGGCTAATACCGAATAATGCAGCGGCACCGAGTGGTGATGTTGTTAAAGACCGAAAGGTTGCCAAGGGATGAGCTTGCATCTGATTAGCTAGTTGGCGGGGTAAAAGCCCACCAAGGCGACG
>F0K5CMN03C2LAT
AGAGTTTGATCCTGGCTCAGGACGAACGCTGGCGGCGTGGATAAGGCATGCAAGTCGAACGGGAACTTAACATCTAATTCGTTAGAAGTTTTGTTCTAGTGGCGAACGGGTGAGTAACGCGTGAACAACATACCTCTCAGAGGGGAATAACACAGGGAAACTTGTGCTAATACCGCATATGTGCTTATGATGATTTCATATTCATGAAAGGTGGGGACCTTCGGGCCTGCCGCTGAGAGATTGGTTCGCGTCCCATTAG
>F0K5CMN03C9DB0
AGAGTTTGATCCTGGCTCAGGGTGAACGCTGGCGGCGTGCCTAACACATGCAAGTCGAGCGATAAACAGTGGATGGAATTCTTCGGAAGGAAAGAAACTGTTGAAAGCGGCGGACGGGTGAGTAACGCGTGGGCAACCTGCCCTATACAGGGGGATAGCCACTGGAAACGGTGATTAATACCCCATGACACCTTAACCTCGCATGAGGAGAGGGTCAAAGATTATATCGGTATAGGATGGGCCCGCGTCTGATTAGCTAGTTGGTAAGG
>F0K5CMN03C0SOT
AGAGTTTGATCCTGGCTCAGGATGAACGCTAGCGGGAGGCTTAACACATGCAAGTCGAACGGTAACAGTTCCTTCGGGAAGCTGACGAGTGGCGCACGGGTGCGTAACGCGTATGCAACCTGCCTTATACAGGAGGATAGCCCATGGAAACGTGGATTAACACTCCATAGTATATAATTATCGCATGGTAATTATATTAAAACTTCGGTGGTATAAGATGGGCATGCGTAGGATTAGCTAGTAGGTGAGGTAATGG
>F0K5CMN03C4CHW
AGAGTTTGATCCTGGCTCAGGATGAACGCTGGCGGCGTGCCTAACACATGCAAGTCGAGCGATAAACAGTGGATGGAATTCTTCGGAAGGAAAGAAACTGTTGAAAGCGGCGGACGGGTGAGTAACGCGTGGGCAACCTGCCCTATACAGGGGGATAGCCACTGGAAACGGTGATTAATACCCCATGACACCTTAACCTCGCATGAGGAGAGGGTCAAAGATTATATCGGTATAGGATGGGCCCGCGTCTGATTAGCTAGTTGG
>F0K5CMN03C2HNT
AGAGTTTGATCCTGGCTCAGGATGAACGCTGGCGGCGTGCCTAACACATGCAAGTCGAGCGGAGATTACGAGGAGTACTTGTACAAATTGTAATCTTAGCGGCGGACGGGTGAGTAACACGTGAGGAACCTGCCCTTGAGTGTGGAATAACACCGAGAAATCGGTGCTAATACCGCATAACGTCCTGGAAGCGCATGCTTTCGGGACCAAAGGATTTATTCGCTTAAGGATGGCCTCGCGGCCGATTAGGTAGTTGGTGAGGTAACCGG
>F0K5CMN03C83ZB
AGAGTTTGATCCTGGCTCAGAACGAACGCTGGCGGCGCGTTTTAAGCATGCAAGTCGCACGGTAAAGGTACTTCGGTATCTCTAGAGTGGCGGACGGGTGAGTAACACGTGGATAACCTACCCTTTGGTTGGGAATAGCTCATGGAAACATGGGGTAATACCGAATACGACCACTTTACCATAAGGTAGAGTGAGGAAAGGCGCTACGGCGCCGCCGAAGGATGGGTCCGCGGTCCATTAGCTAGTTGGTGAGGTAAGAGCTCACCAAGGCT
>F0K5CMN03CWH1N
AGAGTTTGATCCTGGCTCAGGATAAACGCTGGCGGCGTGCCTAATGCATGCAAGTCGAACGGTCCGCAAGGACAGTGGCAGACGGGTGAGTAACGCGTAAGTGACCTATCCACGAGTGGGGAATGACTGCCCGAAAGGGTAGCTAATACCGCATGAAGTCGCCGGTTGAATGCCGGTAGACCAAAGCAGCAATGCGCTTGTGGCGGGGCTTGCGTCCGATTAGCTAGTTGGTGGGGTAATGGCCTACCAAGGCG
>F0K5CMN03C6RUY
AGAGTTTGATCCTGGCTCAGATTGAACGCTGGCGGTATGCTTAACACATGCAAGTCGAACGGCAGCACAGACTTCGGTCTGGTGGCGAGTGGCGGACGGGTGAGTAATGCATAGGAATCTGCCTAGTAGTGGGGATAACGTGGGGAAACTCACGCTAATACCGCATACGACCTACGGGTGAAAGCAGGGGATCTTCGGACCTTGCGCTATTAGATGAGCCTATGTTGGATTAGCTAGTTGGTGAGGTAAGG
>F0K5CMN03C2DNF
AGAGTTTGATCCTGGCTCAGATTGAACGCTGGCGGCATGCCTTACACATGCAAGTCGAACGGCAGCACGGGAGCAATCCTGGTGGCGAGTGGCGAACGGGTGAGTAATGTATCGGAACGTACCTTTCAGTGGGGGATAACGTAGCGAAAGTTACGCTAATACCGCATATTCTGTGAGCAGGAAAGCAGGGGATCGCAAGACCTTGCGCTGATTGAGCGGCCGATATCAGATTAGCTAGTTGGTG
>F0K5CMN03C3Z01
AGAGTTTGATCCTGGCTCAGGATGAACGCTAGCGACAGGCCTAACACATGCAAGTCGAACGGGATTTATCCTTCGGGGTAATGAGAGTGGCGCACGGGTGAGTAACGCGTATGCAACCTACCTGTAACTGGGGAATAGCTCCCTGAAAGGGGAATTAACACCGCATAAGACCACACTTTCGCATGGAAGAGTGGTAAAATATTTATAGGTTACAGATGGGCATGCGTGACATTAGTTTGTTGGTGAGGTAACGGCTCACCAAG
>F0K5CMN03C5ARM
AGAGTTTGATCCTGGCTCAGGATGAACGCTAGCGGCAGGCTTAACACATGCAAGTCGAGGGGCAGCATTGCAGCAATGCAGATGGCGACCGGCGCACGGGTGCGTAACGCGTATGCAACCTGCCCGTGACAGGGGGACAGCCCCGGGAAACCGGGATTAATACCCCGTAACGGGAAGCCCGGCATCGGGCTTCCCTGAAAGGAGCAATCCGGTCACGGCTGGGCATGCGTTGCATTAGCTAGTTGGCGGGGCAACGG
>F0K5CMN03C8AP6
AGAGTTTGATCCTGGCTCAGGATGAACGCTAGCGGCAGGCCTAACACATGCAAGTCGAGGGGTAGCAGGGTAGCAATATCGCTGACGACCGGCGCACGGGTGAGTAATGCATATGCAACCTTCCTTTAACTGGGGCATAGCCCGGAGAAATTCGGATTAATACCCCATAACATCATTGAAGGGCATCTTTTGATGATTAAAGCTCCGGCGGTTAAAGATGGGCATATGTACCATTAGCTTGTTGGTGAGGTAACGG
>F0K5CMN03C2LDV
AGAGTTTGATCCTGGCTCAGATTGAACGCTGGCGGCGTGCCTAACACATGCAAGTCGTGCGAGAAAGTTCCCTTCGGGGAGCGAGTAGAGCGGCGCACGGGTGAGTAACGCGTGGGTAATCTGCCCGAAAGACCGGGATAACAGTGGGAAACCGCTGCTAATACCGGATGTGCTTCATGTTTGACTTCATGGGGTAAAGGTGGCCTCTGCTTGCAAGCTACCGCTTTTGGATGAGCCCGCGTCTCATTAGCTAGTTGGG
>F0K5CMN03C1RMM
AGAGTTTGATCCTGGCTCAGGATGAACGCTAGCGACAGGCCTAACACATGCAAGTCGAACGGGATTTATCCTTCGGGGTAATGAGAGTGGCGCACGGGTGAGTAACGCGTATGCAACCTACCTGTAACTGGGGAATAGCTCCCTGAAAGGGGAATTAACACCGCATAAGACCACACTTTCGCATGGAAGAGTGGTAAAATATTCATAGGTTACAGATGGGCATGCGTGACATTAGTTTGTTGGTGAGGTAACGGCTCACCAAG
>F0K5CMN03C4EWQ
AGAGTTTGATCCTGGCTCAGAACTAACGCTAGCGGCGTGCCTAACACATGCAAGTCTTACGAGAAAGTCCCGTTCGCGGGATGAGTAAAGTGGCGCACGGGTGAGTAACACGTGGATAATCTACCCTTTAGTCGGGAATAACTTATCGAAAGATGGGATAATACGCGATGATGCTTGTCTGTTACGACGGATAAGCCAAAGGTGGCCTCTCTATAGAAGCTACCGCTGAGGGATGAGTTCGCGCACCATTAGCTTGTTGGG
>F0K5CMN03C139E
AGAGTTTGATCCTGGCTCAGAACGAACGCTGGCGGCGCGTTTTAAGCATGCAAGTCGAGCGGCAAGGGCCTTCGGGCCCCTAGAGCGGCGGACGGGTGAGTAACACGTGGACAATCTGCCCCCCGGTCCGGGATAGCCCAGGGAAACCTGGATCAATACCGGATGCGAGCGCGAGCACACAGGTGCTTGCGGGGAAAGGCGCTTCGGCGCCGCCGGGGGATGAGTCCGCGGCCCATTAGCTAGACGGCGGGGTAAAGGCCCACCGTGGCGACGATGGG
>F0K5CMN03C56S1
AGAGTTTGATCCTGGCTCAGAACGAACGCTGGCGGCGCGTTTTAAGCATGCAAGTCGAACGGTATACGGTCTTCGGACTGTAGAGAGTGGCGAACGGGTGAGTAACACGTAGATAATCTGCCTCGAAGTGGGGGATAGTCCATGGAAACATGGAGTAATACCGCATATGTCTTTGGATGAAAGTTCCAATTGGAACGCTTTGGGATGAGTCTGCGGCTCATTAGCTAGTTGGTGGGGTAAAGGCCTACCAAGGCAACG
>F0K5CMN03C2SKH
AGAGTTTGATCCTGGCTCAGGATGAACGCTAGCGGGAGGCTTAACACATGCAAGTCGAGCGGTATAAACCTTTCGGGGTTTAGAGAGCGGCGCACGGGTGAGTAACACGTGGGTATCTACCCAATGGTGGGGGACAACATTCTGAAAAGGGTGCTAATACCGCATAAGTCCGCTTAGGTGGGAAAGGCGCTTAAATGTGTCGCCATTGGATGAGCTCGGCGTCCCATCAGCTAGTTGGTAGGGTAAAGGCCTACCAAGGCGTCGACGGGTAG
>F0K5CMN03C7ZWR
AGAGTTTGATCCTGGCTCAGGACGAACGCTGGCGGCGTGCTTAACACATGCAAGTCGAACGGTTTACCATTGAAAGCTTGCTGGATATGGTAAATAGTGGCGGACGGGTGAGTAACGCGTGAATACCTGTCCATCGGAGGGGGACAACGGTTGGAAACGGCCGCTAATACCGCGTAAGCCGAGAGGTGAAAGGTTCTCTTCGGGGAGCCGCCGATGGAGTGGTTCGCGTCCTATCAGCTAGTTGGTGGGGTAAGGGCCTACCAAGGCGAAGACGGGTAGCCGGT
>F0K5CMN03C90MQ
AGAGTTTGATCCTGGCTCAGAACGAACGCTGGCGGCGTGCTTAATACATGCAAGTCGAACGTGAAGGTGTAGCAATACATCTGAAAGTGGCGAACGGGTGAGTAACACGTAAGTAATCTGCCTCTAAGATTGGGATAACCCTGCCAACGCGGGGCTAATACCGGATGTGGTCCTGATAAGGCATGTTGTCGGGATTAAAGGAGTGATCCGCTTAGAGATGAACTTGCGGCCCATTAGTTAGTTGGCGGGGTAATGGCCCACCAAG
>F0K5CMN03C1X75
AGAGTTTGATCCTGGCTCAGGATGAACGCTAGCGGCAGGCTTAACACATGCAAGTCGAGGGGCAGCACGTCTTCGGATGGTGGCGACCGGCGCACGGGTGCGTAACGCGTATACAATCTACCTTTTACAGGGGCATAGCCCGGGGAAACCCGGATTAATATCCCATGGTATCATTTAGTGGCATCACTTGAATGATTAAAGTTTCGGCGGTAAAAGATGAGTATGCGTTCTATTAGCTAGATGGTAAGGTAACGGCTTACCATGG
>F0K5CMN03C0V6F
AGAGTTTGATCCTGGCTCAGGATGAACGCTAGCGACAGGCCTAACACATGCAAGTCGAACGGGATTTATCCTTCGGGGTAATGAGAGTGGCGCACGGGTGAGTAACGCGTATGCAACCTACCTGTAACTGGGGAATAGCTCCCTGAAAGGGGAATTAACACCGCATAAGACCACACTTTCGCATGGAAGAGTGGTAAAATATTTATAGGTTACAGATGGGCATGCGTGACATTAGTTTGTTGGTGAGGTAACGGCTCACCAAG
>F0K5CMN03C7HZL
AGAGTTTGATCCTGGCTCAGATTGAACGCTGGCGGCATGCTTTACACATGCAAGTCGAACGGTAACAGGCCGCAAGGTGCTGACGAGTGGCGAACGGGTGAGTAATGCATCGGAACGTGCCCGGTCGTGGGGGATAACGCAGCGAAAGCTGCGCTAATACCGCATACGATCTAAGGATGAAAGCGGGGGACCGTAAGGCCTCGCGCGATCGGAGCGGCCGATGTCAGATTAGGTAGTTGGTGGGGTAAAGGCTC
>F0K5CMN03CV9H5
AGAGTTTGATCCTGGCTCAGAACGAACGTTAGCGGCGTGCTTAACACATGCAAGTCGAACGAGAAAGTATCTTCGGATATGAGTAGAGTGGCGCACGGGTGAGTAACACGTGGGTATCTGCCCTTTGGCGGGGGACAACATCTGGAAACGGATGCTAATACCGCATAAGTCGGCTTCGGCCGGGAAAGGTGGCTTCGGCTACCGCCAGAGGATGAGCCCGCGTCCCATCAGCTAGTTGGTAGGGTAAAAGCCTACCAAGGCGACGATGG
>F0K5CMN03C48N8
AGAGTTTGATCCTGGCTCAGGACGAACGCTGGCGGCGTGCTTAACACATGCAAGTCGAACGGGGCATACGGATAGCTTGCTAGAAGTATGTTTAGTGGCGGACGGGTGAGTAACGCGTGAATACCTGTCCATCGGAGGGGGACAACGGCTGGAAACGGCCGCTAATACCGCGTAAGCCGAGAGGTGAAAGGTGCTCTTCGGAGTGCCGCCGATGGGGGGGTTCGCGTCCTATCAGCTAGTTGGTGGGGTAAGGGCCTACCAAGGCGAAGACGGGTAGCCGG
>F0K5CMN03C0KJM
AGAGTTTGATCCTGGCTCAGAGCGAACGTTGGCGGCGTGCCTAACACATGCAAGTCGAACGGGTCCGGGGGGCAACTCCCGGGCTAGTGGCGAACGGGTGAGTAACACGTGGGTCATCTCCCCTCGAGTGAGGAATAAGCTTGCGAAAGCGGGTCTAATACCGCATGAAGCCACGGGACATATGTCTTCGCGGCCAAAGCCGTAAGGCGCTTGAGGATGAGCCTGCGTCCTATTAGCTAGTTGGTAGGGTAATGGCCTACCAAGGCGA
>F0K5CMN03C0C0K
AGAGTTTGATCCTGGCTCAGGACGAACGCTGGCGGCGTGCTTAACACATGCAAGTCTAGGGGAAAGTGGTCTTCGGATCGCAAGTATACTGGCGAACGGGTGAGTAACACGTAGGTAATCTACCTTCGAGATTGGGATAACGTCGAGAAATTGACGCTAATACCGAATGATGCCTCGGTAGTTAATATCGGGATGAAAGATGGGGATCTTCGGACCTATCGCTTGAAGATGAGCCTGCGTCTGATTAGCTTGTTGGTAGGG
>F0K5CMN03C2ET6
AGAGTTTGATCCTGGCTCAGGATGAACGCTGGCGGCGTGCCTAATACATGCAAGTCGAACGCACCATTTCGGTGGTGAGTGGCGAACGGGTGAGTAACACGTAGATAACCTGCCCTTAAGACGAGGATAACCATTGGAAACGATGGTTAAGACTGGATAGGAATATTAGAGGCATCTCTGATATTTTAAAAGACCTAGCAATAGGTATGCTTAAGGAGGGGTCTGCGGCGCATTAGTTAGTTGGTGGGGTGATGGCCTACCAAG
>F0K5CMN03C6WMK
AGAGTTTGATCCTGGCTCAGGACGAACGCTGGCGGCGTGCCTAACACATGCAAGTCGAGCGGAGGATTCGAGATGTTTACATCGAAGGATCCTTAGCGGCGGACGGGTGAGTAACACGTGGGTAACCTGCCTCAGAGTGGGGGATAGCCTTTCGAAAGGAAGATTAATACCGCATAAGATTGTAGCGTCACATGGCGCAGCAAGAAAAGGAGCAATCCGCTTTGAGATGGACCCGCGGCGCATTAGCTAGTTGG
>F0K5CMN03C6ZFW
AGAGTTTGATCCTGGCTCAGGATGAACGCTAGCGGTGCGCCTAACACATGCAAGTCGAGCGATATAGCGGCGAACGGGTGAGTAACGCGTGGGAACCTGCCCAGTGGTGGGGGATAACTGCGGGAAACTGCAGCTAATACCGCATGAGCCCGAAAGGGGAAAGATTTATCGCCATTGGAGGGGCCCGCGTTCGATTAGGTAGTTGGTGAGGTAATGGCTCACCAAGCCGACGATCGATAGCTGGTCTGAGAGG
>F0K5CMN03C9MSI
AGAGTTTGATCCTGGCTCAGGACGAACGCTGGCGGCGTGCCTAACGCATGCAAGTCGAGCGAGGGGAGGTCGCAAGACCGAACCTAGCGGCGAACGGGTGAGTAACACGTGGGTAATCTGCCTATGAGACGGGGATAGCCCCGGGAAACTGGGGATAATACCGGATGTGATCCAGCTGACGGAGGTTAGTTGGAGGAAAGGCGCAAGCCGCTCATAGATGAGCCCGCGGCCCATTAGCTAGTTGGTAGGGTAAAGGCCTACCAAGGCGACG
>F0K5CMN03C5D7K
AGAGTTTGATCCTGGCTCAGAACGAACGCTGGCGGCGCGTTTTAAGCATGCAAGTCGAACGGTAGAAAGGTGCTTGCACCTTTTTAGAGTGGCGAACGGGTGAGTAACACGTAAGTAATCTGCCCGGAAATTGGGGATAGCCTGTGGAAACACAGGGTAATACCGAATACGCCTTATAAGTGGGAACTTATAAGGGAAAGGAGCTAAGGCTTCGTTTCCGGATGAGCTTGCGGTTCATTAGCTAGTTGGTGGGGTAAAGGCCTACCAAGGCGACGATGAATAGCCGG
>F0K5CMN03C4GAS
AGAGTTTGATCCTGGCTCAGGATGAACGCTAGCGGCAGGCTTAACACATGCAAGTCGAGGGGTAACAGGGTGCTTGCACCGCTGACGACCGGCGCACGGGTGCGTAACGCGTATACAATCTACCTTTTACAGGGGCATAGCCCGGGGAAGCCCGGATTAATATCCCATGGTATCAAGAAGTGGCATCGCTTTTTGATTAAAGTTTCGGCGGTAAAAGATGAGTATGCGTTCTATTAGCTAGATGGTAAGGTAACGGCTTACCATGG
>F0K5CMN03C2H0G
AGAGTTTGATCCTGGCTCAGGATAAACGCTGGCGGTGTGCTTTATGCATGCAAGTCGAACGAGTCACTTCGGTGGCTAGTGGCAGACGGGTGAGTAACACGTAAGTAACCTGTCCTCAAGTGGGGAACAACCTTGAGAAATCGGGGCTAATACCGCATGTGGTCCTTAACCGCAAGGAGAAGGACTAAAGCCGCAAGGCGCTTGATGAGGGGCTTGCGCACGATTAGCTAGTTGGTGAGGTAACGGCCTACCAAGGCTACGATCG
>F0K5CMN03C91OF
AGAGTTTGATCCTGGCTCAGATTGAACGCTGGCGGCATGCCTTACACATGCAAGTCGAACGGCAGCGCGGGAGCAATCCTGGCGGCGAGTGGCGAACGGGTGAGTAATATATCGGAACGTGCCCAGACGTGGGGGATAACGTAGCGAAAGCTACGCTAATACCGCATGTGATCTGTGGATGAAAGCGGGGGATCGCAAGACCTCGCGCGTTTGGAGCGGCCGATATCAGATTAGGTAGTTGGTGGGGTAAAGG
>F0K5CMN03C8XMT
AGAGTTTGATCCTGGCTCAGGACGAACGCTGGCGGCGTGCTTAACACATGCAAGTCGAACGGTGATCCAGGGCTTGCTCTGGTGATCAGTGGCGAACGGGTGAGTAACACGTGAGTAACCTGCCCCTGACTCTGGGATAACTGCTGGAAACGGTGGCTAATACCGGATATGAGACCTTGCTGCATGGTGGGGTCTGGAAAGATTTTTTGGTTGGGGATGGGCTCGCGGCCTATCAGCTTGTTGGTGGGGTGATGG
>F0K5CMN03C175U
AGAGTTTGATCCTGGCTCAGAACGAACGCTGGCGGCGTGCCTAATACATGCAAGTCGAACGTTAAGTGTAGCAATACACTGAAAGTGGCGAACGGGTGAGTAACACGTAAGTAATCTGCCTTTAAGATTGGGATAACCTTGCCAACGCGGGGCTAATACCGGATGTGATTGACAGAACGCATGTTTTGTTAATTAAAGGAGTGATCCGCTTAAAGATGAACTTGCGGCCCATTAGTTAGTTGGCGGGGTAATGGCCCACCAAGACCGCGATGGG
>F0K5CMN03C7AI7
AGAGTTTGATCCTGGCTCAGGATGAACGCTAGCGGCAGGCTTAACACATGCAAGTCGAGGGGCAGCATTGCAGCAATGCAGATGGCGACCGGCGCACGGGTGCGTAACGCGTATGCAACCTGCCCGTGACAGGGGGACAGCCCCGGGAAACCGGGATTAATACCCCGTAACGGGAAGCCCGGCATCGGGCTTCCCTGAAAGGAGCAATCCGGTCACGGCTGGGCATGCGTTGCATTAGCTAGTTGGCGGGGCAACGG
>F0K5CMN03C0ZBT
AGAGTTTGATCCTGGCTCAGAACGAACGCTGGCGGCGCGTCTTAAACATGCAAGTCGGACGATAACCTCAGTGCTTGCACAGAGGGGACAGTGGCGAACGGGTGAGTAACACGTGGGTAATCTGCCTTTTGGTCGGGGACAACTTCGGGAAACCGGAGCTAATGCCGGATAATATGATGTTTCGCAAGGAGTATCATTAAAGATGGGGATCGCAAGACCTATCGCCAGAAGATGAGCCTGCGTCCCATTAGCTTGTTGGG
>F0K5CMN03C6JLX
AGAGTTTGATCCTGGCTCAGAACGAACGCTGGCGGCGCGCTTTAAGCATGCAAGTCGAACGGTAAAAGGGTGCTTGCACCCTTTGAGAGTGGCGAACGGGTGAGTAACACGTAGGTGATCTGCCCTTTGGTTGGGGATAGCCTGTGGAAACACAGGGTAATACCGAATAAGATCGGGACTCTTTGGAGATCCGATGAAAGCAGCTTCGGCTGCACCGAAGGATGAGCCTGCGGCTGATTAGCTTGTTGGCGGGTAAAGGCCC
>F0K5CMN03C43TL
AGAGTTTGATCCTGGCTCAGGACGAACGCTGGCGGCGTGCTTAACACATGCAAGTCGAACGGGGCATACGGATAGCTTGCTAGAAGTATGTTTAGTGGCGGACGGGTGAGTAACGCGTGAATACCTGTCCATCGGAGGGGGACAACGGCTGGAAACGGCCGCTAATACCGCGTAAGCCGAGAGGTGAAAGGTGCTCTTCGGAGTGCCGCCGATGGGGGGGTTCGCGTCCTATCAGCTAGTTGGTGGGGTAAGGGCCTACCAAGGCGAAGACGGGTAGCCGG
>F0K5CMN03C82SA
AGAGTTTGATCCTGGCTCAGGATGAACGCTAGCGACAGGCCTAACACATGCAAGTCGAGGGGTATGGCAGCAATGCCAGAGACCGGCGCACGGGTGAGTAACGCGTATGCAACCTGCCTATGACAGGGGGATAGCTTCCGGAAACGGAAATTAACACCGCATAAAGCAGAGGTACCGCATGGTATTTTTGCCAAACATTTATGGGTCATAGATGGGCATGCGTGGCATTAGGTAGTTGGCGGGGTAACGGCCC
>F0K5CMN03C6GC9
AGAGTTTGATCCTGGCTCAGGATGAACGCTAGCGGTGCGCCTAACACATGCAAGTCGAGCGATATAGCGGCGAACGGGTGAGTAACACGTTGGAACCTGCCTCGAACTCAGGGATAGCCATCCGAAAGGATGATTAATACCGGATAGTCCCGAAAGGGTAAAGATTTTTCGGTTCGAGAGGGGCCTGCGGCCTATCAGCTAGTTGGTAAGGTAATGGCTTACCAAGGCTATGACGGGTAACTGGTGTGAGAGCATGACCAGT
>F0K5CMN03C909J
AGAGTTTGATCCTGGCTCAGGATGAACGCTAGCGGGAGGCTTAACACATGCAAGTCGAGGGGCAGCACGAGGTAGCAATACTTTGGTGGCGACCGGCAGACGGGTGAGTAACGCGTATGTAACCTGCCCTGTACAGGGGGATAACCCGGAGAAATTCGGACTAATATCCCATGGTAATATTGGAAGGCATCTTCTGATATTTAAAGTTCCGGCGGTACAGGAGGGGCATGCGTAACATTAGCTGGTTGGTAAGGTAACGGCTTACCAAGGCGA
>F0K5CMN03C6RUU
AGAGTTTGATCCTGGCTCAGATTGAACGCTGGCGGCATGCCTTACACATGCAAGTCGAACGGTAACGCGGGGCAACCTGGCGACGAGTGGCGAACGGGTGAGTAATGCATCGGAACGTGCCCAGAAGTGGGGGATAGCCCGGCGAAAGCCGGATTAATACCGCATGAGACCTGAGGGTGAAAGCGGGGGATCGCAAGACCTCGCGCTTTTGGAGCGGCCGATGTCAGATTAGCTTGTTGGTGGGGTAAAAGCCTACCAAGGCGACG
>F0K5CMN03C6C7T
AGAGTTTGATCCTGGCTCAGGATGAACGCTGGCGGCGTGCCTAATACATGCAAGTCGAACGGGATTCTCGTTTTCGGATGAGATGAGAGTGGCGCACGGGTGAGTAACACATGGCTGACCTGCCCTTCAGTGGAGGACAACCGGTGGAAACGCTGGCTAATACTCCATACGTTCGGGGGAATTAGAACCCCCTGAAGAAAGTGCTTAGCGCTGAAGGAGGGGGCTGTGGCCCATCAGCTAGTTGGTAGGGTAACGGCCTACCAAGG
>F0K5CMN03C3GNE
AGAGTTTGATCCTGGCTCAGGATGAACGCTAGCGGCGCGCTTAATGCATGTAAGTCGAGCGATGAAGCCCTTCGGGGCTATCAGCGGCAGGCGGGTGAGTAACACGTGGATGACCTGCCCTCAAGTCTGGGATAACGGGTGGAAACATGCGCTAATACCGGATAGACTGTTGGGGTCGCAACCAGCAGTAAAGCTACGGTGCTTGAGGAGGGGTCCGCGGCCCATCAGCTAGTTGGTAGGGTAACGGCCTACCAAGGCG
>F0K5CMN03C3WD7
AGAGTTTGATCCTGGCTCAGGGCGAACGCTGGCGGCAGGCTTAACACATGCAAGTCGAGCGGGCGTAGCAATACGTCAGCGGCAGACGGGTGAGTAACGCGTGGGAACATACCTTTTGGTTCGGAACAACACAGGGAAACTTGTGCTAATACCGGATAAGCCCTTACGGGGAAAGATTTATCGCCGAAAGATTGGCCCGCGTCTGATTAGCTAGTTGGTGAGGTAACGGCTCACCAAGGCGACGATCAGTAGCTGGTCTGAGAGGA
>F0K5CMN03C8QQ9
AGAGTTTGATCCTGGCTCAGGACGAACGCTGGCGGCGTGCTTAACACATGCAAGTCGAGCGGAAAGGCCCTTCGGGGTACTCGAGCGGCGAACGGGTGAGTAACACGTGAGTAACCTGCCCTAGACTTTGGGATAACCCTCGGAAACGGGGGCTAATACCGGATACTCCTTCTCTGCTGCATGGTGGGGTTGGGAAAGTTTTTCGGTCTGGGATGGGCTCGCGGCCTATCAGCTTGTTGGTGGGGTGATGGCCTACCAAGGCGACGACGGGTAGCCGG
>F0K5CMN03C3BC4
AGAGTTTGATCCTGGCTCAGGGTGAACGCTGGCGGCGTGCCTTAGGTATGCAAGTCGAACGGTTCCAATATTACGGATTCACAATTTCCTCGGAAAAAGTGTTGAAGTGCCTTTGGAATAGTGGCAGACGGGTGAGTAATGCACAGGAAGTTGCCTTTAGAACTGGAATAGCTCATCGAAAGATGGGGTAATACCGGATGGTCTTCTCTTTTTGAGAAGTAAAGGTCTAATTTATTAGATCGTCTAGAGAGATGCCTGTGTCCTAT
>F0K5CMN03C089S
AGAGTTTGATCCTGGCTCAGGATGAACGCTGGCGGCATGCCTAATACATGCAAGTCGAACGCACTAGTTTACTAGTGAGTGGCGAACGGGTGAGTAGCACGTAGATAACCAACCCTAAAGACGAGGATAACCCGGGGAAACCTGGACTAATACTGGATAGGAGCTAATTTCACAAGGGATTAGTTTTAAAGGCGCATTAAAGCGCCGCTATAGGATGGGACTGCGTCGCATTAGCTAGTCGGTGGGGTAACGGCCTACCAAGGCAACG
>F0K5CMN03C0MPR
AGAGTTTGATCCTGGCTCAGGATAAACGCTAGCGGCGCGCCTAATGCATGTAAGTCGAGCGATGAGGTCCTTCGGGGCCATCAGCGGCAGACGGGTGAGTAACACGTAGGTGACCTACCCCGGAGAGGGGAATAACCACTGGAAACGGTGGCTAATGCTCCATGAGCTTGTAGATTCGTTTCTGCAAGTAAAGGCTCCGACGCTCCGGGAGGGGCCTGCGGCCCATCAGGTAGTTGGTAGGGTAAAGGCCTACCAAGCCGATGACGGGTAGGGGG
>F0K5CMN03C6Y6L
AGAGTTTGATCCTGGCTCAGGACGAACGCTGGCGGCGTGCTTAACACATGCAAGTCGAACGAAGCAATTTGAATAGTTTACTAGGATAATTGACTTAAGTGGCGGACGGGTGAGTAACGCGTGAACAATCTACCTATCAGAGGGGGACAACACTTAGAAATGGGTGCTAATACCGCATGAGACCACACTGCCGCATGGCAGAGGGGTAAAAGATTTATCGCTGATAGATGAGTTCGCGTATCATTAG
>F0K5CMN03C0Z31
AGAGTTTGATCCTGGCTCAGGATGAACGCTAGCGACAGGCCTAACACATGCAGGTCGAGGGGTAACATGAGAGCTTGCTCTTGATGACGACCGGCGCACGGGTGAGTAACGCGTATGCAACCTTCCTTTAACAGGAGAATAGCCCCCGGAAACGGGGATTAATGCTCCATAGCAATTATTTGCCACCTGACAGATAATTTAAAGTTCCGACGGTTAAAGATGGGCATGCGTGACATTAGCCAGTTGGCGGGTAACGGCCC
>F0K5CMN03C8UEU
AGAGTTTGATCCTGGCTCAGAACGAACGCTGGCGGCATGCCTAACACATGCAAGTCGAACGCACCTTTCGGGGTGAGTGGCGCACGGGTGAGTAACACGTGGGAACCTGCCTTCTGGTTCGGGACAACGTCTGGAAACGGACGCTAATACCGGATGTGTCCTGAGGGGCAAAGATTCATCGCCAGGAGAGGGGCCCGCGTCCGATTAGGTAGTTGGTAGGGTAACGGCCTACCAAGCCGACGATCGGTAGCTGGTCTGAGAGGATGAT
>F0K5CMN03C834K
AGAGTTTGATCCTGGCTCAGGACGAACGCTAGCGGCGTGCCTAAGGTATGCAAGTCGAACGGGATCTTCGGATCTAGTGGCGAACGGTCGAGTAACACGTAGACAACCTGCCTTTCAGTGGGGGATAACAGCTCGAAAGGGCTGCTAATACCGCATAGGGCGGCTAGGCGATGCCTAGCATGCTAAAGGAGTAATCCGCTGGGAGATGGGTCTGCGGCCTATCAGGTAGTTGGTGGGGTAACGGCCCACCAAGCCGACGACGGGTAG
>F0K5CMN03C0M46
AGAGTTTGATCCTGGCTCAGGACAAACGCTGGCGGCGTGCCTAACACATGCAAGTCGAGCGCGAAAGGAGCTTCGGCTCCGAGTAGAGCGGCGAACGGGTGAGTAACACGTGGGCAACCTGCCTCAAGGACTGGGATAACTCCGGGAAACCGGGGCTAATACTGGACGATGTCGTCCGGCGCAAGCCGGCCGACCAAATGGTAGCTTCGGCCTCCGCCTTGAGATGGGCCCGCGTCCTATCAGCTTGTTGGTGAGGTAACGGCTC
>F0K5CMN03C89AP
AGAGTTTGATCCTGGCTCAGGATGAACGCTAGCGGCAGGCCTAACACATGCAAGTCGGAGGGGCAGGCGGGGGTAGCAATACCTGCCGGCGACCGGCGCACGGGTGCGTAACGCGTATGCAACCTGCCCATTCCCGGGGGATAGCCCGCCGAAAGGCGGATTAATACCCCGTAGACCCTTAGGGCCGCATGGCCCGGAGGGTAAAGCTTCGGCGGGAATGGATGGGCATGCGTGCCATTAGCTGGCTGGCGGGGTAACGGCCCACCAGGG
>F0K5CMN03C2R7J
AGAGTTTGATCCTGGCTCAGAACGAACGCTGGCGGCGCGTCTTAAGCATGCAAGTCGAACGGCAAGTCAGATGCTTGCATCTGGCCTAGAGTGGCGGACTGGTGAGTAACACGTGGGTGACCTACCCTTGAGATGGGGATAGCCATTAGAAATAGTGGATAATACCGAATACGCTCTACGGACTCTGGTTTGTGGAGGAAACAGGCTACGGCCTGGCTCGAGGATGGGCCCGCGTCCCATTAGCTAGTTGGTGG
>F0K5CMN03C6DJ4
AGAGTTTGATCCTGGCTCAGGATGAACGCTAGCGGCAGGCTTAACACATGCAAGTCGAGGGGCAGCACGTCTTCGGATGGTGGCGACCGGCGCACGGGTGCGTAACGCGTATACAATCTACCTTTTACAGGGGCATAGCCCGGGGAAACCCGGATTAATATCCCATAGTATCGAGAAGTGGCATCACTTTTTGATTAAAGCTTCGGCGGTAAAAGATGAGTATGCGTCCTATTAGTTAGTTGGTAAGGTAACGGCTTACCAAGACTTTGATAGGG
>F0K5CMN03C61LV
AGAGTTTGATCCTGGCTCAGAACGAACGCTGACGGTGTGCCTCATACATGCAAGTCGAGCGGGCTCAGCAATGGGTCAGCGGCGGACGGGTGAGTAACACGTGAACAATCTGCCCTCAAATTTGGGATAACGGTTCCAACGAGCCGCTAATACCGGATAGGTTAGTCTGATCTCCTGGTTGGATTAAGAAAGTTGCAATTGCAACGTTTGAGGATGAGTTCGCGGCCCATTAGCTAGTTGGCGGGGTAATGGCCCACCAAGG
>F0K5CMN03C2J0I
AGAGTTTGATCCTGGCTCAGGACGAACGCTGGCGGCGTGCTTAACACATGCAAGCCGAACGGTTTACCATTGAAAGCTTGCTGGATATGGTAGATAGTGGCGGACGGGTGAGTAACGCGTGAATACCTGTCCATCGGAGGGGGACAACGGCTGGAAACGGCCGCTAATACCGCGTAAGCCGAGAGGTGAAAGGTTCTCTTCGGGGAGCCGCCGATGGAGTGGTTCGCGTCCTATCAGCTAGTTGGTGGGGTAAGGGCCTACCAAGGCGAAGACGGGTAG
>F0K5CMN03C0133
AGAGTTTGATCCTGGCTCAGGACGAACGCTGGCGGCGTGCTTAACACATGCAAGTCAAGGGCAGCAATGCACTGGCGCACGGGTGAGTAACGCGTAGGTTATCTGCCCTTATCCCTGACATAACATCGAGAAATTGGTGCTAATATCAGATGAGGCCGAAAGGTCAAAGTAGCAATACGGATATGGATGAGCCTGCGTCTGATTAGCTAGTTGGTGAGGTAATGGCTCACCAAGG
>F0K5CMN03C47FY
AGAGTTTGATCCTGGCTCAGGATGAACGCTAGCGGCAGGCCTAATACATGCAAGTCGAACGGTAAGGACCCGCTTGCGGGTCACACGAGTGGCGTACGGGTGCGTAACGCGTATGCAACCTACCTTCAACTGGAGCATAGCCCCGAGAAATCGGGATTAATACTCCATAACATCCAGCTTTCGCATGTTAGCTGGATTAAAGTCCCGACGGTTGAAGATGGGCATGCGTGACATTAGTTAGTTGGTGAGGTAACGGCT
>F0K5CMN03C6DE3
AGAGTTTGATCCTGGCTCAGGACGAACGCTGGCGGCGTGCCTAACACATGCAAGTCGAGCGGAGATTTAAGTTTACTTAGATCTTAGCGGCGGACGGGTGAGTAACGCGTGAGTAACCTGCCTTATACAGAGGGATAGCCTTGGGAAACCGGGATTAATACCTCATGACATAGTGCGATCGCATGATGGTGCTATCAAAATGAATGTGGTATAAGATGGACTCGCGTCTGATTAGTTAGTTGGCGGGGTAACGG
>F0K5CMN03C8QM1
AGAGTTTGATCCTGGCTCAGAACTAACGCTGGCGGCGTGCCTAACACATGCAAGTCGTACGAGAAAGTTCGCTTCGGTGGATGAGTAAAGTGGCGCACGGGTGAGTAGCGCGTGGATAATCTGCCCTTTAGTTAGGAATAACCCATCGAAAGATGGGCTAATGCCCAATGATGCTGACGTGCTTCGGCAGGTCAGCCAAAGGTGGCCTCTACATGTAAGCTATCGCTGAAGGATGAGTTCGCGT
>F0K5CMN03C2ONX
AGAGTTTGATCCTGGCTCAGGATGAACGCTAGCGACAGGCCTAACACATGCAAGTCGAACGGGATTTATCCTTCGGGGTAATGAGAGTGGCGCACGGGTGAGTAACGCGTATGCAACCTACCTGTAACTGGGGAATAGCTCCCTGAAAGGGGAATTAACACCGCATAAGACCACACTTTCGCATGGAAGAGTGGTAAAATATTTATAGGTTACAGATGGGCATGCGTGACATTAGTTTGTTGGTGAGGTAACGGCTCACCAAG
>F0K5CMN03C1ZKF
AGAGTTTGATCCTGGCTCAGAGCGAACGCTGGCGGAATGCTTAACACATGCAAGTCGCACGGGGGCTTCGGCTCGAGGGGCGGACGGGTGAGTAACGCGTAGGAACGTGTCTTGGGGTGGGGGATAACGCTGGGAAACTGGCGCTAATACCGCATATCTGCTGTGGCAGAAAGCCTTCGGGTGCCTTGAGAGCGGCCTGCGTCCGATTAGCTAGTTGGTGGGGTAAAGGCTTACCAAGGCGACGATCGGTAGC
>F0K5CMN03C9U3U
AGAGTTTGATCCTGGCTCAGGACGAACGCTGGCGGCGTGCCTAATGCATGCAAGTCGAACGAGAATATGTTGAAGTACTTGTACGAATATATATGACAGTGGCGAACGGGTGAGTAACGCGTGAACAACCAACCCTTCACAGGGGGACAACATCTGGAAACGGATGCTAATACCGCATATGCTCACAGTACCGCATGGTACAGTGAGGAAAACTCCGGTGGTGAAGGACGGGTTCGCGTTCCATTAGTTAGTAGGTGGGGTAACCGG
>F0K5CMN03C50YQ
AGAGTTTGATCCTGGCTCAGGATGAACGCTGGCGGCGTGCCTAACACATGCAAGTCGAGCGGGGTGTCAGTTGACACCGAGCATCTTTGGAAACAGGGGTGTTGGGTGTTGACTGGCACTTAGCGGCGGACGGGTGAGTAACGCGTGAGCAACCTGCCTTACACTGGGGGATAACGTCGGGAAACCGGCGCTAATACCGCATAAGACTCCGGAATCGCATGGTTCTGCAGTCAAAACTCCGGTGGTGTAAGATGGGCTCGCG
>F0K5CMN03C3Y4Z
AGAGTTTGATCCTGGCTCAGGATGAACGCTAGCGACAGGCCTAACACATGCAAGTCGAACGGGATTTATCCTTCGGGGTAATGAGAGTGGCGCACGGGTGAGTAACGCGTATGCAACCCACCTGTAACTGGGGAATAGCTCCCTGAAAGGGGAATTAACACCGCATAAGACCACACTTTCGCATGGAAGAGTGGTAAAATATTCATAGGTTACAGATGGGCATGCGTGACATTAGTTTGTTGGTGAGGTAACGGCTCACCAAG
>F0K5CMN03C6AHJ
AGAGTTTGATCCTGGCTCAGGATGAACGCTAGCGGCAGGCCTAACACATGCAAGTCGAGGGGTAACAGGAGTAGCAATACTTGCTGACGACCGGCGCACGGGTGAGTAACGCGTATGCAACCTACCCTTAACTGGGGAATAGCCCGAAGAAATTCGGATTAATGCCCCATAATACTGTATTGAAGCATTTCAGTGCATTTAAAACTCCGGTGGTTAAGGATGGGCATGCGTGACATTAGCTAGTTGGTGAGGTAAAGGCTT
>F0K5CMN03C84Z2
AGAGTTTGATCCTGGCTCAGGACGAACGCTGGCGGCGTGCTTAACACATGCAAGTCAAGGAGAGGATTCCTTTCGGGGAATTAGTAAACTGGCGCACGGGTGAGTAACATGTAAGTAACCTACTCTTAGGATTGGGATAACTTTGAGAAATTAGGGCTAATACCGAATGATACAATGAGCTCGCATGGGTTTATTGTTAAAGTTGCTTTTGTAACACCTAAGGATGGGCTTGCATCCAATTAGTCTGTTGGCGGAGTAAAAGCCCACCAAG
>F0K5CMN03C76SY
AGAGTTTGATCCTGGCTCAGGATAAACGCTGGCGGCATGCCTAATACATGCAAGTCGAACGAAGTGTACTTGTACACTTAGTGGCGAACGGGTGAGTAACACGTAAGGAACCGACCCTAGACACGAGGATAACTCTGGGAAACTGGAGCTAATACTGGATAGGACATAGAGACACAAGTAAAGATGTTTAAAGGCGCTTTCGGGCGCTGGTGTAGGAAGGTCTTGCGTCGCATTAGATAGTTGGAGGGGTAACGGCCCACCAAGTCAACGA
>F0K5CMN03C68UA
AGAGTTTGATCCTGGCTCAGAATGAACGCTGGCGGCGTGCCTAACACATGCAAGTCGTACGAGAAATCACCCCTTCGGGGGTGAGAGTAAAGTGGCGCACGGGTGAGTAACGCGTGGGTAACCTACCCTTGGATTTGGGATAACTTCCCGAAAGGGAGGCTAATACCGGATATGACCACAGGGGCTTCGGCTCCCGAGGTAAAAGGTGGCCTCTACATGTAAGCTACTGTCCGAGGATGGGCCCGCGTGCTATTAGCTAGTTGGTAGGGTAACGGCCTACCAAGG
>F0K5CMN03C5XBX
AGAGTTTGATCCTGGCTCAGGATGAACGCTGGCGGCGTGCCTAACACATGCAAGTCGAGCGCGATTAAGTGGAGTGGAGACTTCGGTCAAAGTGAAGCTTGTGAAAGCGGCGCACGGGTGAGTAGCGCGTGGATAATCTGCCCTTTAGTTAGGAATAACCCATCGAAAGATGGGCTAATGCCCAATGATGCTGACGTGCTTCGGCAGGTCAGCCAAAGGTGGCCTCTACATGTAAGCTATCG
>F0K5CMN03C6I65
AGAGTTTGATCCTGGCTCAGAACGAACGCTGGCGGCGCGCCTTAAGCATGCAAGTCGGACGGCAAGGGGTAGCAATACCCCCTAGAGTGGCGGACTGGTGAGTAACGCGTGGGTGACCTGCCCTCGAGATGGGGATAGCCATTAGAAATAGTGGATAATACCGAATACGCTCTGGATGCTATGGCGACCAGAGGAAATCAGGCTACGGCCTGGCTCGAAGATGGGCCCGCGTCCCATTAGCTAGTTGGTGAGGTAACCGG
>F0K5CMN03C567D
AGAGTTTGATCCTGGCTCAGGATGAACGCTGGCGGCATGCCTAATACATGCAAGTCGAACGAATTGACCTTCGGGTCAGTTAGTGGCGAACGGGTGAGTAACACGTAGATAACCAACCCTAAAGACGAGGATAACCCGGGGAAACCTGGACTAATACTGGATAGGAGCTATTTTCAAAAGAGGATAGTTTTAAAGATGCCTTAAAGCATCGCTATAGGCTGGGACTGCGTCGCATTAGCTAGTTGGTGGAGTAACGGCCCACCAAGGCAACGA
>F0K5CMN03C2BT2
AGAGTTTGATCCTGGCTCAGGATGAACGCTAGCGACAGGCCTAACACATGCAAGTCGAGGGGCAGCATAAAGGTAGCAATACTTTGGTGGCGACCGGCGCACGGGTGAGTAACACGTATGCAACCTACCTGTAAGCGGGGAATAACCCGGAGAAATCCGGACTAATACCGCATAATACTGTCTTACCACATGGTATAACAGTTAAACATTTATGGTTTACAGATGGGCATGCGTATGATTAGCTAGTTGGTGAGGTAACGG
>F0K5CMN03CWUML
AGAGTTTGATCCTGGCTCAGGATGAACGCTAGCGGGACGCCTAACACATGCAAGTCGAACGAGTTTTATTTTGTAGCAATACAAGATAAAATTAGTGGCAAACGAGCGAGTAACACGTACCTAACCTACCCCGAAGATGGGAACAACTATAGAGATATAGCTAATTCCCAATAATCCCTACAGAATGAAAATATGTAGGGCAAAGATTTATCGCTTTGGGAGGGGGTGCGCCCTATCATGGTAGTTGGTGAGGTAATGGCTCACCAAG
>F0K5CMN03C6PNE
AGAGTTTGATCCTGGCTCAGGACGAACGCTGGCGGCGTGCCTAACACATGCAAGTCAAAGTGCAAGTAACTTCGGTTATGAGTACTTGGCGCAAGGGTGAGTAAGGCATAGGTAATCTGCCCTTTGGACTGGGATAACCTCGAGAAATCGAGGACAATACCAGATGATGCAGCGGAACCGCATGGTTATGTTGTTAAAGATTTATCGCCAAAGGATGAGCCTATGTTCCATCAGGTAGTTGGTAGGGTAACGGCCT
>F0K5CMN03C2BW6
AGAGTTTGATCCTGGCTCAGGATGAACGCTAGCGGTGCGCCTAACACATGCAAGTCGAGCGATATAGCGGCGAACGGGTGAGTAACACGTTGGAACCTGCCTCGAACTCAGGGATAGCCATCCGAAAGGATGATTAATACCGGATAGTCCCGAAAGGGTAAAGATTTTTCGGTTCGAGAGGGGCCTGCGGCCTATCAGCTAGTTGGTAAGGTAATGACTTACCAAGGCTATGACGGGTAACTGGTGTGAGAGCATGACCAGT
>F0K5CMN03C930I
AGAGTTTGATCCTGGCTCAGATTGAACGCTGGCGGTATGCTTAACACATGCAAGTCGAACGGCAGCACGGACTTCGGTCTGGTGGCGAGTGGCGGACGGGTGAGTAATGCATAGGAATCTGCCTAGTAGTGGGGGATAACGTGGGGAAACTCACGCTAATACCGCATACGACCTACGGGTGAAAGCAGGGGATCTTCGGACCTTGCGCTATTAGATGAGCCTATGTTGGATTAGCTAGTTGGTGAGGTAAGGGCT
>F0K5CMN03C44LX
AGAGTTTGATCCTGGCTCAGGATGAACGCTGGCGGCGTGCCTAATACATGCAAGTCGAACGCACTAGTTTACTAGTGAGTGGCGAACGGGTGAGTAACACGTAGGTAACCTGCCCTTAAGACGAGGATAACCATTAGGAAACGATGGCTAAGACTGGATAGGAATATTTGAGGCATTCTTAAATATTTTAAAAGACCTAGCAATAGGTATGCTTAAGGAGGGGCCTGCGGCGCACTAGTTAGTTGGTGGGGTAGAAGCCTACCAAGAC
>F0K5CMN03C11QD
AGAGTTTGATCCTGGCTCAGGAACGAACGCTGGCGGCGTGGATTAGGCATGCAAGTCGAACGGTAGTACCCCTTCGGGGGTATGAGAGTGGCGAACGGGTGAGTAACGCGTAGGTGATCTACCTTCAGATGGGGGACAACCCAGGGAAACTTGGGCTAATACCGCATGTGGCTGTAAAGCTAAAGCCGGCCTCTATTTATAAGCTGGTGTCTGGAGATGAGCCTGCGTCTGATTAGCTAGTTGGTGGGGTAACGGCCTACCGAGGCG
>F0K5CMN03C1VLD
AGAGTTTGATCCTGGCTCAGAACGAACGCTGGCGGCGCGTTTTAAGCATGCAAGTCGAGGGAGAATCCGGTGCTTGCACTGGAGGGAACCGGCGAACGGGTGAGTAACACGTAGATAATCTGCCTTTAGGTTGGGGATAGCTCATGGAAACATGGGGTAATACCGAATGTGGTTCGATGTTCAAAAGGACATTGAAAGAAAGGAGCTTAGGCTTCGCCTGAAGATGAGTCTGCGTCTGATTAGGTAGTAGGTAGGGTAACGGCCT
>F0K5CMN03C7SIY
AGAGTTTGATCCTGGCTCAGGATGAACGCTAGCGACAGGCCTAACACATGCAAGTCGAGGGGTAACATGAGAGCTTGCTCTTGATGACGACCGGCGCACGGGTGAGTAACGCGTATGCAACCTTCCTTTAACAGGAGAATAGCCCCCGGAAACGGGGATTAATGCTCCATAGCAATTATTTGCCACCTGACAGATGATTTAAAGTTCCGACGGTTAAAGATGGGCATGCGTGACATTAGCCAGTTGGCGGGGTAACGG
>F0K5CMN03C84FM
AGAGTTTGATCCTGGCTCAGGACGAACGCTGGCGGCGTGCTTAACACATGCAAGTCAAGGGGAAAGGTTAATTTCGGTTGACCGAGTATACTGGCGAACGGGTGAGTAACGCGTAGGTAACCTGCCTGAGAGTTTGGGATAACACTGCAAACGTGGTGCTAATACCGGATGAGGCCTGCTATTCGCATGGGTAGTGGGTTAAAGCGGGCGCAAGCCTGTGCTCACAGATGGACCTGCGTCTCATTAGCTAGTTGGCGGGGTAA
>F0K5CMN03C0UK6
AGAGTTTGATCCTGGCTCAGGATGAACGCTAGCGACAGGCCTAACACATGCAAGTCGAGCGGGATTTTCCCTTCGGGGGAATGAGAGCGGCGCACGGGTGCGTAACGCGTATGCAACCTGCCTTATACCGGGGGATAGCCCGAAGAAATTCGGATTAATACCCCATTGTATTAATTTGCTGCATGGCAGATTAATTAGAACTCCGGTGGTATAAGATGGGCATGCGTGACATTAGGTAGTTGGTAGGGTAACGGCCTACCAAGCCAACG
>F0K5CMN03C56NF
AGAGTTTGATCCTGGCTCAGGATTAACGCTGGCGGCGTGCCTAATGCATGCAAGTCGAACGGTATCAGTTTTCGGACTGAGAGAGTGGCAAACGGGTGAGTAACACGTAAGTAACCTACCCCTAAGTAGAGGATAGCTCTAAGAAATTAGGATTAATACTCTATGTGGTGGTGCTGGTAAGGCAGTATCACTAAAGCCGCAAGGCGCTTGGGGAGGGGCTTGCGTCCGATTAGCTAGTTGGTAGGGTAAGGGCTTACCAAGGCGATTATCGG
>F0K5CMN03C0Y8H
AGAGTTTGATCCTGGCTCAGGATGAACGCTAGCGGCAGGCTTAACACATGCAAGTCGAGGGGCAGCACGTCTTCGGATGGTGGCGACCGGCGCACGGGTGCGTAACGCGTATACAATCTACCTTTTACAGGGGCATAGCCCGGGGAAACCCGGATTAATATCCCATGGTATCATTTAGTGGCATCACTTGAATGATTAAAGCTTCGGCGGTAAAAGATGAGTATGCGTCCTATTAGCTAGATGGTAAGGTAACGGCTTACCA
>F0K5CMN03C74SK
AGAGTTTGATCCTGGCTCAGGACGAACGCTGGCGGCGTGCCTAACACATGCAAGTCAAGGAGAAAGACTGGTTTCGGCCGGTCAAGTAAACTGGCGGACGGGTGAGTAACGCGTAGGCGACCTGCCCTTGTGTTTGGAATAACCCCGAGAAATTGGGGCTAATACCGAATGACGCATTGAGTATGCATGTACTTGATGTTAAAGGTGCTGCAAGGTACCGCACAGGGATGGGCCTGCGTTCCATTAGTTAGATGGTAGGGTAACGGCCT
>F0K5CMN03C7DT3
AGAGTTTGATCCTGGCTCAGAACGAACGCTGGCGGCGTGCCTAACACATGCAAGTCGAACGAGAAAGGGACTTCGGTCCTGAGTAGAGTGGCGCACGGGTGAGTAACACGTGGATAATCTGCCTGATAATCCGGGATAACCTCTCGAAAGAGGAGCTAATACCGGATAAGCCCACAGCCTCCTCGGAGGCAGCGGGAAAAGATGGCCTCTTCATGAAAGCTATTGTTATCAGATGAGTCCGCGGTCCATTAG
>F0K5CMN03C4EMZ
AGAGTTTGATCCTGGCTCAGGATGAACGCTGGCGGCGTGCCTAACACATGCAAGTCGAGCGATAAACAGTGGATGGAATTCTTCGGAAGGAAAGAAACTGTTGAAAGCGGCGGACGGGTGAGTAACGCGTGGGCAACCTGCCCTATACAGGGGGATGGCCACTGGAAACGGTGATTAATACCCCATGGCACCTTAACCTCGCATGAGGAGAGGGTCAAAGATTATATCGGTATAGGATGGGCCCGCGTCTGATTAGCTAGTTGG
>F0K5CMN03CV8DC
AGAGTTTGATCCTGGCTCAGGAACGAACGCTGGCGGCGTGCCTAACACATGCAAGTCGAGCGGGAACCTCAGGAGGGGTAACCCTTCTGAGGGGAGAGCGGCGAACGGGTGAGTAACACGTGGGCAACCTGCCCCGGACACCGGGATAACCCAGGGAAACCTGAGCTAATACCGGATACTCCGGCGCGATCGCATGGTCGCGCCGGGAAAGCTCCGACGGTCCGGGATGGGCCCGCGGCCTATCAGCTTGTTGGTGGGGTGACGACCCACCAAGGCGACGACGGGTAG
>F0K5CMN03C0ZMG
AGAGTTTGATCCTGGCTCAGATTGAACGCTGGCGGCAGGCCTAACACATGCAAGTCGAGCGGATGAAGAGAGCTTGCTCTCTGATTCAGCGGCGGACGGGTGAGTAATGCCTAGGAATCTGCCTGGTAGTGGGGGACAACGTTTCGAAAGGAACGCTAATACCGCATACGTCCTACGGGAGAAAGCAGGGGACCTTCGGGCCTTGCGCTATCAGATGAGCCTAGGTCGGATTAGCTAGTTGGTGAGGT
>F0K5CMN03C779D
AGAGTTTGATCCTGGCTCAGAGCGAACGCTGGCGGCAGGCTTAACACATGCAAGTCGAGCGGGCCCTTCGGGGTCAGCGGCGGACGGGTGAGTAACGCGTGGGAACGTGCCTTCTGGTCTGGAATAACCCTGGGAAACTAGGGCTAATACCGGATACGCCCTTTTGGGGAAAGGTTTACTGCCGGAAGATCGGCCCGCGTCTGATTAGCTAGTTGGTGGGGTAACGGCCTACCAAGGCGACGATCAGTAGCTGGTCTGAGAGG
>F0K5CMN03C6SYN
AGAGTTTGATCCTGGCTCAGGATGAACGCTGGCGGCGTGCCTAACACATGCAAGTCGAGCGGAGATTACGAGGAGTACTTGTACAAATTGTAATCTTAGCGGCGGACGGGTGAGTAACACGTGAGGAACCTGCCCTTGAGTGGGGAATAACACCGAGAAATGGGTGCTAATACCGCATAATGTCTTGGAAGCGCATGCTTTCGGGACCAAAGGATTTATTCGCTTAAGGATGGACTCGCGTCCGATTAGGTAGTTGGTGAGGTAACCGG
>F0K5CMN03C066P
AGAGTTTGATCCTGGCTCAGGACGAACGCTGGCGGCGTGCTTAACACATGCAAGTCGAGGGGAAAGCTATCTTCGGATGGTGAGTATACTGGCGGACGGGTGAGTAACGCGTAGGTAACCTGCCCTTATGTTTGGGATAACCTTGCGAAAGCGGGGCTAATACCGGATGTGGTCTTATGGGTGAATGCTTGTAGGATTAAAGTAGCCGGGGGTGACCCTGGTCACGCATAGGGATGGGCCTGCGTTCCATTAGCTAGTTGGTGGGGTGACGG
>F0K5CMN03C2OII
AGAGTTTGATCCTGGCTCAGAACGAACGCTGGCGGCGCGTTTTAAGCATGCAAGTCGAACGGTAAAAGGGTGCTTGCACCCTTTGAGAGTGGCGAACGGGTGAGTAACACGTAGGTGATCTGCCCTTTGGTTGGGGATAGCCTGTGGAAACGCAGGGTAATACCGAATAAGATCGGGACTCTTTGGAGATCCGATGAAAGCAGCTTCGGCTGCACCGAAGGATGAGCCTGCGGCTGATTAGCTTGTTGGCGGGGTAAAGGCCCACCAAGG
>F0K5CMN03C3PC0
AGAGTTTGATCCTGGCTCAGGATGAACGCTGGCGGCATGCCTAATACATGCAAGTCGAACGCACTAGTTTACTAGTGAGTGGCGAACGGGTGAGTAACACGTAGATAACCAACCCTAAAGACGAGGATAACCCGGGGAAACCTGGACTAATACTGGATAGGAGCTAATTTCACAAGAGATTAGTTTTAAAGGCGCATTAAAGCGCTGCTATAGGATGGGACTGCGTCGCATTAGCTAGTTGGTGGGGTAACGGCCTACCAAGGCAACGA
>F0K5CMN03C50RO
AGAGTTTGATCCTGGCTCAGGATGAACGCTAGCGACAGGCCTAACACATGCAAGTCGAACGGGATTTATCCTTCGGGGTAATGAGAGTGGCGCACGGGTGAGTAACGCGTATGCAACCTACCTGTAACTGGGGAATAGCTCCCTGAAAGGGGAATTAACACCGCATAAGACCACACTTTCGCATGGAAGAGTGGTAAAATATTTATAGGTTACAGATGGGCATGCGTGACATTAGTTTGTTGGTGAGGTAACGGCTCACCAAG
>F0K5CMN03C7HCP
AGAGTTTGATCCTGGCTCAGGACGAACGCTGGCGGCGCGCTTAACACATGCAAGTCGAGCGAGAACCAGGCCTTCGGGCCTGGGGACAGCGGCGAACGGGTGAGTAACACGTGAGTAATCTGCCCTCGGCACCGGGATAGCCCGGGGAAACCCGGATTAATACCGGATGGCCTCTCGAGCTTTCGGGCTCGTGAGAAAAGGTAGCTTCGGCCTCCGGCCGAGGAGGAGCTCGCGGCGGATTAGCTTGTTGGCGGGGTAATGGCCCACCAAGGCGACGA
>F0K5CMN03C6C7Y
AGAGTTTGATCCTGGCTCAGGACGAACGCTGGCGGCGTGCTTAACACATGCAAGTCGAACGGTGAACCGGCTTCGGCCGGGGATCAGTGGCGAACGGGTGAGTAACACGTGGGCAACCTGCCCCAGACTCTGGGATAACCCCGGGAAACCGGGGCTAATACCGGATACGACCGCTTCGGGCATCCGTAGTGGTGGAAAGATTTCTCGGTCTGGGATGGGCCCGCGGCCTATCAGCTTGTTGGTGGGGTAATGGCCTACCAAGGCGACGACGGGTAG
>F0K5CMN03C9R41
AGAGTTTGATCCTGGCTCAGATTGAACGCTGGCGGCATGCCTTACACATGCAAGTCGAACGGCAGCACGGGAGCAATCCTGGTGGCGAGTGGCGAACGGGTGAGTAATATATCGGAACGTACCTTTCAGTGGGGGATAACGTAGCGAAAGTTACGCTAATACCGCATATTCTGTGAGCAGGAAAGCAGGGGATCGCAAGACCTTGCGCTGATTGAGCGGCCGATATCAGATTAGCTAGTTGGTG
>F0K5CMN03C9X1U
AGAGTTTGATCCTGGCTCAGATTGAACGCTGGCGGCATGCCTTACACATGCAAGTCGAACGAAGGCTTCGGCCTTAGTGGCGCACGGGTGCGTAACGCGTGGGAACCTGCCCCTCGGTTCGGAATAACTCAGGGAAACTTGAGCTAATACCGGATGATGACTTCGGTCCAAAGATTTATCGCCGAGGGATGGGCCCGCGTAGGATTAGCTAGTTGGTGGGGTAAAGGCCTACCAAGGCGACGATCCTTAGCTGGTCTGAGAGG
>F0K5CMN03C7I33
AGAGTTTGATCCTGGCTCAGGATGAACGCTAGCGGAACGCCTAACACATGCAAGTCGAACGATTCTCTTTTGAAGCTTGCTTCAGAAGATACAATAGTGGCAGACGAGCGAGTAACGCGTACTTAACTTGCCCTCAAGATGGGAACAACTACAGAGATGTAGCTAATTCCCAATATGCTCACGATGGTGAAATCCCGATGTGAGGAAAGATTTATCGCTTGAGGAGAGGGGTGCGTCCTATCAG
>F0K5CMN03C6W01
AGAGTTTGATCCTGGCTCAGAGTGAACGCTGGCGGCGTGGATTAGGCATGCAGGTCGAGCGATGATTTTCCGGAAGGAATTGCCCCCGTAAGGGGGCGGTTTCGGAAAGAAAATTATAGCGGCAAACTGGTGAGTAACATGTGAGTAATTTACCTCTATGTTGGGGATAGCTTTGCGAAAGCGAAGGTAATAGTCAATGTGTCTTATCATGCGTAGGTAAGATAAGGTAAAGGTATCCGCAAGGATACCGCATAGAG
>F0K5CMN03C1NED
AGAGTTTGATCCTGGCTCAGGATGAACGCTAGCGACAGGCCTAACACATGCAAGTCGAACGGGATTTATCCTTCGGGGTAATGAGAGTGGCGCACGGGTGAGTAACGCGTATGCAACCTACCTGTAACTGGGGAATAGCTCCCTGAAAGGGGAATTAACACCGCATAAGACCACACTTTCGCATGGAAGAGTGGTAAAATATTTATAGGTTACAGATGGGCATGCGTGACATTAGTTTGTTGGTGAGGTAACGGCTCACCAAG
>F0K5CMN03CW5AP
AGAGTTTGATCCTGGCTCAGGATGAACGCTGGCGGCATGCCTAATACATGCAAGTCGAACGCACTAGTTTACTAGTGAGTGGCGAACGGGTGAGTAACACGTAGATAACCAACCCTAAAGACGAGGATAACCCGGGGAAACCTGGACTAATACTGGATAGGAGCTAATTTCACAAGAGATTAGTTTTAAAGGCGCATTAAAGCGCCGCTATAGGATGGGACTGCGTCGCATTAGCTAGTTGGTGGGGTAACGGCCTACCAAGGCAACG
>F0K5CMN03C1QIX
AGAGTTTGATCCTGGCTCAGAATGAACGCTGGCGGCGTGCTTAACACATGCAAGTCGTACGAGAACTCTTTAGCTTGCTAAAGATAGTAAAGTGGCGCACGGGTGAGTAACACGTGGGTAACCTACCTCCGAATTGGGGATAACATTGCGAAAGCGATGCTAATACCGGATAATATCTTTTTAGCCTCGGCTTTAAGGATCAAAGGTGGTCACTACATGTAAACTACTGTTTGGAGATGAGCCCGCGTACCATTAGCTTGTTGGTAGGG
>F0K5CMN03CWXQK
AGAGTTTGATCCTGGCTCAGGATGAACGCTAGCGGGAGGCTTAACACATGCAAGTCGAGCGGGATTTACCTTCGGGTAATGAGAGCGGCGCACGGGTGAGTAACGCGTATGCAACCTACCTTTTACAGGGGAATAGCCCAGAGAAATTTGGATTAATGCCCCATAGTACTTGAGGACCGCATGGTTTTCAAGTTAAAGATTCATCGGTAAAAGATGGGCATGCGTGACATTAGATTGTTGGCGGGGTAACGGCCCACCAA
>F0K5CMN03C5OK5
AGAGTTTGATCCTGGCTCAGGATGAACGCTAGCGACAGGCCTAACACATGCAAGTCGAACGGTAACGGTCCTTCGGGAGCCGACGAGTGGCGGACGGGTGAGTAACGCGTAGGAATCTGCCTGGTAGTGGGGGACAACTTGGGGAAACTCAAGCTAATACCGCATACGCCCTGAGGGGGAAAGCGGGGGATCTTCGGACCTCGCGCTATCAGATGAGCCTGCGTTGGATTAGCTAGTTGGTAGGGTAAAGGCCTACCAAGGCGACGATCCATAG
>F0K5CMN03C0MTK
AGAGTTTGATCCTGGCTCAGGATGAACGCTAGCGGCAGGCTTAACACATGCAAGTCGAGGGGCAGCACGTCTTCGGATGGTGGCGACCGGCGCACGGGTGCGTAACGCGTATACAATCTACCTTTTACAGGGGCATAGCCCGGGGAAACCCGGATTAATATCCCATGGTATGTAGAGATGGCATCATCTCTTCATTAAAGTTTCGGCGGTAAAAGATGAGTATGCGTCCTATTAGCTAGATGGTAAGGTAACGGCTTACCACGG
>F0K5CMN03C4U8T
AGAGTTTGATCCTGGCTCAGGATGAACGCTAGCGACAGGCTTAACACATGCAGGTCGAGGGGCAGCATAAAAGTAGCAATACTTTGGTGGCGACCGGCGCACGGGTGAGTAACGCGTATGCAACCTACCTATCAGAGGGGGATAACCCGGCGAAAGTCGGACTAATACCGCATAAAACAGGGGCACCGCATGGTGATATTTGTTAAAAATTTATTGCTGATAGATGGGCATGCGTTCCATTAGGTAGTTGGAGAGGTAACGG
>F0K5CMN03C2475
AGAGTTTGATCCTGGCTCAGGATGAACGCTGGCGGTGTGCCTTAAGCATGCAAGTCGAACGATCCGCTTTCGGGCGGATAGTGGCAGACGGGTGAGTAACGCGTAGGAATCTACCTTGAAATGGGGAATAGCCAGCCGAAAGGCTGGGTAATACCGCATGATATCGCAAGATTAAAGGCCTTCACCGGCCGTTTCAAGAGGAGCCTGCGTCCTATCAGCTAGTTGGTGAGATAATAGCCCACCAAGGCGATGACGGGG
>F0K5CMN03C7LQF
AGAGTTTGATCCTGGCTCAGGATGAACGCTAGCGGCAGGCCTAACACATGCAAGTCGAGGGGTAGCAGGGTAGCAATATCGCTGACGACCGGCGCACGGGTGAGTAATGCATATGCAACCTTCCTTTAACTGGGGCATAGCCCGGAGAAATTCGGATTAATACCCCATAACATCATGAGAAGGCATCTTTTTATGATTAAAGCTCCGGCGGTTAAAGATGGGCATATGCGCCATTAGCTTGTTGGTGAGG
>F0K5CMN03C2YOC
AGAGTTTGATCCTGGCTCAGGATAAACGCTGGCGGCGTGCCTTACGCATGCAAGTCGAACGATTCTGATTTATCAGTTTAGTGGCAAACGGGTGAGTAACACGTAAGTAACCTGCCCTTGAGTGGGGGATAGCCTCGGGAAACCGGGGTTAATACCGCGTAACATAGTAGAGGTAATGCATTACTATTAAAGCTTTCGAGCGCTTAAGGAGGGGCTTGCGGCCGATTAGCTAGTTGGTGGGGTAAAGGCTTACCAAGGCAGTGATCGGTAGCTGGT
>F0K5CMN03C5M2W
AGAGTTTGATCCTGGCTCAGAATGAACGCTGGCGGCAGGCCTAACACATGTAAGTCGAGCGAAGTCTTCGGACTTAGCGGCGGACGGGTGAGTAACGCGTGGGAACATGCCCTTTGGTGCGGAATAGCCCCGGGAAACTGGGAGTAATACCGCATGTGCCCTTCGGGGGAAAGATTTATCGCCAAAGGATTGGCCCGCGTTGGATTAGGTAGTTGGTGGGGTAATGGCCTACCAAGCCGACGATCCATAGCTGGTTTGAGAGGATGATCAG
>F0K5CMN03C2RSP
AGAGTTTGATCCTGGCTCAGATTGAACGCTGGCGGCATGCTTAACACATGCAAGTCGAACGGTAACAGGCCTTCGGGCGCTGACGAGTGGCGGACGGGTGAGTAATACATGGGAATCTGCCCTTAGGTGGGGGATAACGTTGGGAAACTAACGCTAATACCGCATAACCTCTTCGGAGCAAAGCGTGGGATCTTCGGACCACGTGCCAAAGGATGAGCCCATGTCTGATTAGCTAGTTGGTGAGGTAATGGCTCACCAAGG
>F0K5CMN03C67QM
AGAGTTTGATCCTGGCTCAGGATGAACGCTAGCGGCAGGCTTAACACATGCAAGTCGAGGGGCAACAGGGTAGCAATACCGCTGGCGACCGGCGCACGGGTGAGTAACGCGTGAGTATCTACCATTGGATGGGGGATAGCTAGTGGAAACATTAGGTAATACCGCATATGCCGAGAGGTAAAAGCTTCTTTTGAAGCGTCTGGTGATGAGCTTGCGTCTGATTAGTTAGTTGGTGGGGTAATGGCCTACCAAG
>F0K5CMN03C4LPL
AGAGTTTGATCCTGGCTCAGATTGAACGCTGGCGGCATGCTTTACACATGCAAGTCGAACGGCAGCACGGGCTTCGGCCTGGTGGCGAGTGGCGAACGGGTGAGTAATGCATCGGAACGTGCCCATGTCGTGGGGGATAACGTAGCGAAAGCTACGCTAATACCGCATACGCCCTGAGGGGGAAAGCGGGGGATTCTTCGGAACCTCGCGCGATTGGAGCGGCCGATGTCGGATTAGCTAGTAGGTGAGGTAAAGGCT
>F0K5CMN03CWEYK
AGAGTTTGATCCTGGCTCAGAACGAACGCTGGCGGCGTGCTTAACACATGCAAGTCGAACGCGAAAGGGACTTCGGTCCTGAGTAAAGTGGCGCACGGGTGAGTAACACGTGGATAATCTGCCTGATGATCTGGGATAACATTTCGAAAGGAGTGCTAATACCAGATAAGCCCACAGCATCTTCGGATGCAGCGGGAAAAGGGGGCCTCTTCATGAAAGCTTCTGTCATTAGATGAGTCCGCGGTCCA
>F0K5CMN03C8PVL
AGAGTTTGATCCTGGCTCAGGATGAACGCTGGCGGCGTGCCTAACACATGCAAGTCGAGCGGAAATCACGGAAGTAGTAATACGGACGTGATTTTAGCGGCGGACGGGTGAGTAACACGTGAGCAATCTGCCTTCTGCAGGGGAATAACATTGTGAAAACAGTGCTAATACCGCATAACGTCCTATCGGGGCATCCCGTAAGGACCAAAGGAGAAATCCGGCAGGAGATGAGCTCGCGTCCGATTAGCTGGTTGGCGGGG
>F0K5CMN03C8PUE
AGAGTTTGATCCTGGCTCAGGATGAACGCTAGCGGCAGGCTTAACACATGCAAGTCGAGGGGCAGCACGTCTTCGGATGGTGGCGACCGGCGCACGGGTGCGTAACGCGTATACAATCTACCTTTTACAGGGGCATAGCCCGGGGAAACCCGGATTAATATCCCATGGTATCATTTAGTGGCATCACTTGAATGATTAAAGGTTTCGGCGGTAAAAGATGAGTATGCGTTCTATTAGCTAGATGGTAAGGTAACGGCTTACCATGG
>F0K5CMN03C2N7M
AGAGTTTGATCCTGGCTCAGGATGAACGCTGGCGGCGTGCCTAACACATGCAAGTCGAGCGGAGATTACGAGGAGTACTTGTACAAATTGTAATCTTAGCGGCGGACGGGTGAGTAACACGTGAGGAACCTGCCCTTGAGTGGGGAATAACACCGAGAAATGGGTGCTAATACCGCATAATGTCTTGGAAGCGCATGCTTTCGGGACCAAAGGATTTATTCGCTTAAGGATGGACTCGCGTCCGATTAGGTAGTTGGTGAGGTAACCGG
>F0K5CMN03C8LW7
AGAGTTTGATCCTGGCTCAGGGCGAACGCTGGCGGCGCGCTTAAAGCATGTAAGTCGAACGAGATACCCGCAAGGGTGTCTAGTGGCGTACGGCTGAGTAACGCGTGGGTAACCTGCCCCGAAGTGGGGAATAACTTGTGGAAACATGGGTTAATACCGCATGTGGTCTCTTCTCGCAAGGGGATAGACTAAAGACTTCGGTCGCTTCGGGAGGGGCCCGCGTCCCATCAGCCAGTTGGTGGGGTAATGGCTCACCAAGGCAATAACGGGTAGCTGG
>F0K5CMN03C3MO9
AGAGTTTGATCCTGGCTCAGAACGAACGCTGACGGCGTGCCTAACACATGCAAGTCGAACGAGAAAGTCCCGGCTTGCCGGGATGAGTAGAGTGGCGCACGGGTGAGTAACGCGTGGGTAATCTGCCTTTAAGCTCGGGATAACACTGCGAAAGCGGTGCTAATACCGGATATGCTCACAGTTTGAGATGTCTGTGGGGAAGGGTGGCCTCTGACATAAGCTACCACTTAAAGATGAGCCCGCGTACCATTAG
>F0K5CMN03C5JJ1
AGAGTTTGATCCTGGCTCAGGACGAACGCTGGCGGCGTGCTTAACACATGCAAGTCGAACGAGGCCCTCTCTTCGGAGGGGTGTTCTAGTGGCGAACGGGTGAGTAACACGTGGGCAACCTGCCCCCGGCTCTGGGATAACTCCAAGAAATTGGGGCTAATACCGGATATGACCGCTGACCGCATGGTCTGGTGGTGGAAAGATTTATCGGCTGGGGATGGGCCCGCGGCCTATCAGCTTGTTGGTGGGGTAGTGGCCTACCAAGGCGACGACGGG
>F0K5CMN03C0RLM
AGAGTTTGATCCTGGCTCAGGATGAACGCTGACAGAATGCTTAACACATGCAAGTCAACTTGAAGCAGTTTCGGCTGTGGATGGTGGCGGACGGGTGAGTAACGCGTAAATAACTTGCCCTTTAGACTGGGACAACTGTTGGAAACGACAGCTAATACCGGATATTATGAAACCTTGGCATCAAGGGATTATGAAAGCTATATGCGCTAGAGGAGAGATTTGCGTCCTATTAGCTAGTTGGTGAGGTAATGG
>F0K5CMN03C6HVF
AGAGTTTGATCCTGGCTCAGGATGAACGCTAGCGGTGCGCCTAACACATGCAAGTCGAGCGATATAGCGGCGAACGGGTGAGTAACACGTTGGAACCTGCCTCGAACTCAGGGATAGCCATCCGAAAGGATGATTAATACCGGATAGTCCCGAAAGGGTAAAGATTTTTCGGTTCGAGAGGGGCCTGCGGCCTATCAGCTAGTTGGTAAGGTAATGGCTTACCAAGGCTATGACGGGTAACTGGTGTGAGAGCATGACCAGT
>F0K5CMN03C6W2M
AGAGTTTGATCCTGGCTCAGGATGAACGCTAGCGACAGGCCTAACACATGCAAGTCGAACGGGATTTATCCTTCGGGGTAATGAGAGTGGCGCACGGGTGAGTAACGCGTATGCAACCTACCTGTAACTGGGGAATAGCTCCCTGAAAGGGGAATTAACACCGCATAAGACCACACTTTCGCATGGAAGAGTGGTAAAATATTTATAGGTTACAGATGGGCATGCGTGACATTAGTTTGTTGGTGAGGTAACGGCTCACCAAG
>F0K5CMN03C5D2P
AGAGTTTGATCCTGGCTCAGGACGAACGCTGGCGGCGTGCCTAACACATGCAAGTCAAGGAGAAAGACTGGTTTCGGCCGGTCAAGTAAACTGGCGGACGGGTGAGTAACGCGTAGGCGACCTGCCCTTGTGTTTGGAATAACCCCGAGAAATTGGGGCTAATACCGAATGACGCATTGAGTATGCATGTACTTGATGTTAAAGGTGCTGCAAGGTACCGCACAGGGATGGGCCTGCGTTCCATTAGTTAGATGGTAGGGTAACGGCCT
>F0K5CMN03C54NP
AGAGTTTGATCCTGGCTCAGGATGAACGCTAGCGGCAGGCCTAACACATGCAAGTCGAGGGGCAGCACGTCTTCGGATGGTGGCGACCGGCGCACGGGTGCGTAACGCGTATGCAACCTACCTTTAACTGGAGCATAGCCCCGAGAAATCGGGATTAATACTCCATAACAACAAGAAGTGGCATCACTTTTTATTTAAAGCTTTGGCGGTTAAAGATGGGCATGCGTGACATTAGTTTGTTGGTGAGGTAACGGCTCACCAAG
>F0K5CMN03C9UAU
AGAGTTTGATCCTGGCTCAGAATGAACGCTGGCGGCGTGCCTAACACATGCAAGTCGAACGAGAAATCCCGGGCTTGCTCGGGAGAGTAAAGTGGCGCACGGGTGAGTAACGCGTGGGTAACCTGCCCTTGAATCTGGGATAACTTCGCGAAAGCGATGCTAATACCGGATATTGTTCTTTAAACCTCGGTTTTTGAATGAAAGGTGACCTCTTCATGAAAGTTGCCGTTCAAGGAGGGGCTCGCGTACCATTAGCTAGTTGGTGGGGTAATGG
>F0K5CMN03C7ICV
AGAGTTTGATCCTGGCTCAGGATGAACGCTGGCGGCGTGCCTAATACATGCAAGTCGAACGCACTAGTTTACTAGTGAGTGGCGAACGGGTGAGTAACACGTAGGTAATCTGCCCTTAAGACGAGGATAACCGTTGGAAACGATGGCTAAGACTGAATAGGAATATTTAAGGCATCTTAGATATTTTAAAAGACACTTGTGTATGCTTAAGGAGGAACCTGCGGCGCATTAGTTAGTTGGTGAGGTAACGGCTCACCAAGACG
>F0K5CMN03C29Q7
AGAGTTTGATCCTGGCTCAGGATGAACGCTAGCGACAGGCCTAACACATGCAAGTCGAACGGGATTTATCCTTCGGGGTAATGAGAGTGGCGCACGGGTGAGTAACGCGTATGCAACCTACCTGTAACTGGGGAATAGCTCCCTGAAAGGGGAATTAACACCGCATAAGACCACACTTTCGCATGGAAGAGTGGTAAATAATTTATTAGGTTACAGGTATGGGCAGTGCGTTGGACATTAAGTTTGTTTGGTTGTAGGGTTAACGGCGTTACACCAAG
>F0K5CMN03C1GVK
AGAGTTTGATCCTGGCTCAGATTGAACGCTGGCGGCGTGCCTAACACATGCAAGTCGAGCGAGAAAGGGTCCTTCGGGCCGTGAGTAGAGCGGCGCACGGGTGAGTAACGCGTAGGTGATCTACCCTTGGGATCGGGATAACAGTTGGAAACGGCTGCTAATGCCGGATATCCTCCATATTTAGCTTTATGGGGAAAAGGTGGCCTCTGCATGCAAGCTACCACCTGAGGATGAACCTGCGTCTCATTAG
>F0K5CMN03C9AKP
AGAGTTTGATCCTGGCTCAGGATGAACGCTAGCGGCAGGCCTAACACATGCAAGTCGAACGCACTAGTTTACTAGTGAGTGGCGAACGGGTGAGTAACACGTAGGTAACCTGCCCTTAAGACGAGGATAACCGTTGGAAACGATGGCTAAGACTGGATAGGAACATTGAAGGCATCTTTGATGCTTTAAAAGACCTAGCAATAGGTATGCTTAAGGAGGGGCCTGCGGCGCATTAGTTAGTTGGTGAGGTGAAGGCTTACCAAGACCG
>F0K5CMN03CV2DW
AGAGTTTGATCCTGGCTCAGATTGAACGCTGGCGGCGTGCCTAACACATGCAAGTCGCGCGAGAAAGTTCCCTTCGGGGAGCGAGTAGAGCGGCGCACGGGTGAGTAACGCGTGGGTAATCTGCCCGAAAGACCGGGATAACAGTGGGAAACCGCTGCTAATACCGGATGTGCTTCATGTTTGACTTCATGGGGTAAAGGTGGCCTCTGCTTGCAAGCTACCGCTTTTGGATGAGCCCGCGTCTCATTAGCTAGTTGGG
>F0K5CMN03C8D4U
AGAGTTTGATCCTGGCTCAGAACGAACGCTGGCGGCGTGCCTAACACATGCAAGTCGAATGCGAACGGTGTCTTCGGAGATTTAGTAGCATGGCAGACGGGTGAGGAGCACGTATCTGACCTGACACATCATGGGGGATAGCCTTGCGAAAGTGGGGATAATACCGCATACGCTCATTCGTGTAGGGCGAGTGAGGAAAGCTGGCCTCTGGTTGCCAAGCTGGTGTGGTGTGAGGGGG
>F0K5CMN03C591G
AGAGTTTGATCCTGGCTCAGAACGAACGCTGGCGGCAGGCCTAACACATGCAAGTCGAGCGAGACCTTCGGGTCTAGCGGCGGACGGGTGAGTAACGCGTGGGAACGTACCCTTTGCTTCGGAATAGCCTCGGGAAACTGGGAGTAATACCGAATGTGCCCTTAGGGGGAAAGATTTATCGGCAAAGGATCGGCCCGCGTTGGATTAGGTAGTTGGTGGGGTAATGGCCTACCAAGCCGACGATCCATAGCTGGTTTTGAGAGGATGATCAGCCAC
>F0K5CMN03C4YDC
AGAGTTTGATCCTGGCTCAGGACGAACGCTGGCGGCGTGCCTAACGCATGCAAGTCGAGCGAGGGGAGGTCGCAAGACCGAACCTAGCGGCGAACGGGTGAGTAACACGTGGGTAATCTGCCTTTGAGACGGGGATAGCCCCGGGAAACTGGGGATAATACCGGATGTGATCCAGCTGACGGAGGTTAGTTGGAGGAAAGGCGCAAGCCGCTCATAGATGAGCCCGCGGCCCATTAGCTAGTTGGTAGGGTAAAGGCCTACCAAGGCGACGA
>F0K5CMN03C4T3N
AGAGTTTGATCCTGGCTCAGAATGAACGCTGGCGGCGTGCTTAACACATGCAAGTCGCACGAGAAAGCCTTGGCTTGCCAGGGCGAGTAAAGTGGCGCACGGGTGAGTAACGCGTGGGTAATCTACCCTTGAATTCGGGATAACACTTCGAAAGGGGTGCTAATACCGGATAACATCATAAATTCTTCGGGATTAATGATCAAAGGTGGCCTCTACAAGTAAGCTACTGTTTGGGGATGAGCCCGCGTACCATTAGCTAGTTGGTAGGG
>F0K5CMN03C16D1
AGAGTTTGATCCTGGCTCAGGACGAACGCTGGCGGCGTGCCTAACACATGCAAGTCGAGCGGGGATACGGGAGGAGTAATCTGACCGTATTCTAGCGGCGGACGGGTGAGTAACGCGTGAGCAACCTGTCCCAGTCTGGGGGATAAGGAGCCGAAAGGCTCTCTAATACCGCATGAGACCACAGCATCACATGGTGCAGGGGTTAAAGGATTTCGGTCCGGACAGGGGTGGGCTCGCGTCTGATTAGCTGGTTGGCGGGGTAACGG
>F0K5CMN03C7I7M
AGAGTTTGATCCTGGCTCAGGATGAACGCTAGCGGCAGGCCTAACACATGCAAGTCGAGGGGTAACAGGAGTAGCAATACTTGCTGACGACCGGCGCACGGGTGAGTAACGCGTATGCAACCTACCCTTAACTGGGGAATAGCCCGAAGAAATTCGGATTAATGCCCCATAATACTGTATTGAAGCATTTCAGTGCATTTAAAACTCCGGTGGTTAAGGATGGGCATGCGTGACATTAGCTAGTTGGTGAGGTAACGGCT
>F0K5CMN03C2962
AGAGTTTGATCCTGGCTCAGGATGAACGCTAGCGACAGGCCTAACACATGCAAGTCGAACGGGATTTATCCTTCGGGGTAATGAGAGTGGCGCACGGGTGAGTAACGCGTATGCAACCTACCTGTAACTGGGGAATAGCTCCCTGAAAGGGGAATTAACACCGCATAAGACCACACTTTCGCATGGAAGAGTGGTAAAATATTCATAGGTTACAGATGGGCATGCGTGACATTAGTTTGTTGGTGAGGTAACGGCTCACCAAG
>F0K5CMN03C8KY5
AGAGTTTGATCCTGGCTCAGGACGAACGCTGGCGGCGTGCCTAACGCATGCAAGTCGAGCGAGGGGAGGTCGCAAGACCGAACCTAGCGGCGAACGGGTGAGTAACACGTGGGTAATCTGCCTATGAGACGGGGATAGCCCCGGGAAACTGGGGATAATACCGGATGTGATCCAGCTGACGGAGGTTAGCTGGAGGAAAGGCGCAAGCCGCTCATAGATGAGCCCGCGGCCCATTAGCTAGTTGGTAGGGTAAAGGCCTACCAAGGCG
>F0K5CMN03C1PYW
AGAGTTTGATCCTGGCTCAGATTGAACGCTGGCGGCAGGCTTAACACATGCAAGTCGAGCGGTAACAGATCTAGCTTGCTAGATGCTGACGAGCGGCGGACGGGTGAGTAATGCATAGGAAACTGCCCAGTAGTGGGGGATAGCCCGGGGAAACCCGGATTAATACCGCGTACGCCCTTTGGGGGAAAGCAGGGGATCTTCGGACCTTGCGCTATTGGATGTGCCTATGTCGGATTAGCTAGTTGGTGGGGTAAAGGCCTACCAAGG
>F0K5CMN03C7G27
AGAGTTTGATCCTGGCTCAGGACGAACGCTGGCGGCGTGGATAAGGCATGCAAGTCGAATGGGTTTAGACCCATGGCAAACGAGTTAGTAATACGTAGGTACATCCCTCTGACTCGGTCATAACTTGCCGAAAGGCAAGATAATTACCGATGGTCCCGCAAGGGTAAAGATTTTGGTGTAAATCAAAATCGGTGAGAGAGTGGCCTGCGCCCTATCAGCTTGTTGGTGAGGTAATAGCTTACCAAGGCTATGACGGGTAGGGGG
>F0K5CMN03C44FT
AGAGTTTGATCCTGGCTCAGGATTAACGCTAGCGGCAGGCCTAACACATGCAAGTCGAGGGGTAACAGGGAGCTTGCTCCGCTGACGACCGGCGCACGGGTGCGTAACGCGTATGAAACTTGCCCTGTACAGGGAGATAGCCCGGGGAAACTCGGATTAATATCCCATAATGTTTAGATATCGCATGGTGTTTAAATTAAAGCTCCGGCGGTACAGGATGGTCATGCGTGACATTAGCTAGTTGGTGAGGTAACGGCTC
>F0K5CMN03C2NQ6
AGAGTTTGATCCTGGCTCAGGATGAACGCTAGCGACAGGCCTAACACATGCAAGTCGAGGGGCAGCACGTCTTCGGATGGTGGCGACCGGCGCACGGGTGAGTAACGCGTATGTAACCTGCCTACAACAGGGGGATGGCTCGCTGAAAAGCGAATTAAGACCGCATAAGACCACGCTTTCGCATGTTAGCGTGGTAAAATATTTATAGGTTGTAGATGGGCATGCGTGACATTAGCTAGTTGGTAAGGTAACGG
>F0K5CMN03C9LGX
AGAGTTTGATCCTGGCTCAGAACGAACGCTGGCGGCGTGCCTAACACATGCAAGTCGAACGAGAAGGGGACTTCGGTCCTGAGTAGAGTAGCGCACGGGTGAGTAACACGTGGATAATCTGCCTGATAATCCGGGATAACCTCTCGAAAGAGGAGCTAATACCGGATAAGCCCACAGCCTCCTCGGAGGCAGCGGGAAAAGATGGCCTCTTCATGAAAGCTATTGTTATCAGATGAGTCCGCGGTCCATTAG
>F0K5CMN03C10UX
AGAGTTTGATCCTGGCTCAGATTGAACGCTGGCGGCATGCTTAACACATGCAAGTCGAACGGCAGCGGGGGAGGGCTTGCTCTCCTGCCGGCGAGTGGCGGACGGGTGAGTAACGCGTAGGAATCTGCCCAGTAGTGGGGGACAACTTGGGGAAACTCAAGCTAATACCGCATACGCCCTACGGGGGAAAGCGGGGGATCTTCGGACCTCGCGCTATTGGATGAGCCTGCGTTAGATTAGCTAGTTGGTGGGGTAAAGGCCTACCAAGGCG
>F0K5CMN03C0D0N
AGAGTTTGATCCTGGCTCAGGATGAACGCTAGCGGCAGGCTTAACACATGCAAGTCGAGGGGCAGCACGTCTTCGGATGGTGGCGACCGGCGCACGGGTGCGTAACGCGTATACAATCTACCTTTTACAGGGGCATAGCCCGGGGAAACCCGGATTAATATCCCATGGTATGTAGAGATGGCATCATCTCTTCATTAAAGTTTCGGCGGTAAAAGATGAGTATGCGTCCTATTAGCTAGATGGTAAGGTAACGGCTTACCA
>F0K5CMN03C6YLU
AGAGTTTGATCCTGGCTCAGGGTGAACGCTGGCGGCGTGCCTAATACATGCAAGTCGAACGCACCATTTCGGTGGTGAGTGGCGAACGGGTGAGTAACACGTAGATAACCTGCCCTTAAGACGAGGATAACCATTGGAAACGATGGCTAAGACTGGATAGGAATATTAGAGGCATCTCTGATATTTTAAAAGACCTAGCAATAGGTATGCTTAAGGAGGGGTCTGCGGCGCATTAGTTAGTTGGTGGGGTGATGGCCTACCAAG
>F0K5CMN03C82XH
AGAGTTTGATCCTGGCTCAGGATGAACGCTAGCGGGAGGCTTAACACATGCAAGTCGAGGGGCAGCACGAGGTAGCAATACTTTGGTGGCGACCGGCAGACGGGTGAGTAACGCGTATGTAACCTGCCCTGTACAGGGGGATAACCCGGAGAAATTCGGACTAATATCCCATGGTAATATTGGAAGGCATCTTCTGATATTTAAAGTTCCGGCGGTACAGGAGGGGCATGCGTAACATTAGCTGGTTGGTAAGGTAACGGCTTACCAAGGCGA
>F0K5CMN03C7ZKG
AGAGTTTGATCCTGGCTCAGATTGAACGCTGGCGGAATGCTTTACACATGCAAGTCGAGCGGCAGCGCGGGGCAACCTGGCGGCGAGCGGCGAACGGGTGAGTAATGCATCGGAACATGTCCATGGATGGGGATAGCCCGGCGAAAGCCGGATTAATACCGCATGAGCCCGAGAGGGAAAGTGGGGACCGCAAGGCCTCACGTCGATGGGTTGGCCGATGTCCGATTAGCTAGTTGGTGGGGTAAAGGCCTACCAAGGCG
>F0K5CMN03C0491
AGAGTTTGATCCTGGCTCAGGACGAACGCTGGCGGCGTGCTTAACACATGCAAGTTGAACGGTGAACCAGGAGCTTGCTCTTGGGGATCAGTGGCGAACGGGTGAGTAACACGTGAGCAATCTGCCCCTGACTCTGGGATAAGCGCTGGAAACGGCGTCTAATACTGGATACGAACAGCGACCGCATGGTCAGTTGTTGGAAAGATTTTTCGGTCTGGGATGAGCTCGCGGCCTATCAGCTTGTTGGTG
>F0K5CMN03C8T2R
AGAGTTTGATCCTGGCTCAGAACGAACGCTGGCGGCGTGCTTAACGCATGCAAGTCGAACGTGAAGGGGGCTTCGGTCCCTGGAAAGTGGCGCACGGGTGAGTAACACGTGGATAATCTACCCGATGATCCGGGATAACCTTTCGAAAGGGGTGCTAATACCGGGTAAGCCCACGAGCTCTTCGGAGCACGCGGGAAAAGGTGGGGACCTTCGGGCCTGCCGTCATTGGATGAGTCCGCGGCCCATTAGCTAGTTGGTGGGGTAAAGGCCTACCAAGGCGACGATGGG
>F0K5CMN03C17ZK
AGAGTTTGATCCTGGCTCAGGATGAACGCTAGCGGCGCGCTTAATGCATGTAAGTCGAGCGATCGGGCTTCTTCGGAAGCCCATCTGCGGCAGACGGGTGAGTAACACGTGGATGACCTGCCCTCAAGACCGGGATAACGGGTGGAAACATGCGCTAATACCGGATAGGCTCTCGGGGTCGCAACCGGGAGTAAAGCTACGGTGCTTGAGGAGGGGTCCGCGGCCCATCAGCTAGTTGGTAGGGTAACGGCCTACCAAGGCGAAGACGGGG
>F0K5CMN03C8BOL
AGAGTTTGATCCTGGCTCAGGACGAACGCTGGCGGCGTGCTTAACACATGCAAGTCGAGCGGAAATATATTGAAGATTTATCTGATATATATTTTAGCGGCGGACGGGTGAGTAACGCGTGGGCAATCTGCCTCACACAGGGGAATAACACTGGGCAACTAGTGCTAATACCGCATAACATAGCGAAGTGACATCACTTTGTTATCAAAGGAGAAATCCGGTGTGAGATGAGCCCGCGTCCGATTAG
>F0K5CMN03C9WPK
AGAGTTTGATCCTGGCTCAGGATGAACGCTAGCGGCGCGCTTAATGCATGTAAGTCGAGCGATGAGTTTCTTCGGAGACATCAGCGGCAGACGGGTGAGTAACACGTGGATGACCTGCCCTCAAGACTGGGATAACGGGTGGAAACATGCGCTAATACCGGATAGGCTCTCGGGGTCGCAACCGGGAGTAAAGCTACGGTGCTTGAGGAGGGGTCCGCGGCCCATCAGCTAGTTGGTAGGGTAACGGCCTACCAAGGCGAAGG
>F0K5CMN03C19JK
AGAGTTTGATCCTGGCTCAGGATGAACGCTAGCGGCAGGCCTAACACATGCAAGTCGAGGGGTAACAGGAGTAGCAATACTTGCTGACGACCGGCGCACGGGTGAGTAACGCGTATGCAACCTACCCTTAACTGGGGAATAGCCCGAAGAAATTCGGATTAATGCCCCACAATACTGTATTGAAGCATTTCAGTGCATTTAAAACTCCGGTGGTTAAGGATGGGCATGCGTGACATTAGCTAGTTGGTGAGGTAACGGCT
>F0K5CMN03C8YLK
AGAGTTTGATCCTGGCTCAGGATGAACGCTAGCGGGAGGCTTAACACATGCAAGTCGAGGGGCAGCACGATGTAGCAATACGTTGGTGGCGACCGGCGCACGGGTGAGTAACGCGTATGCAACCTACCCTGTACTGGAAGATAACCCGGAGAAATTCGGACTAATATTCCATAAAGATATAGAGAGGCATCTTTTTATATTTAAAGCTCTGGCGGTACGGGATGGGCATGCGTAACATTAGCTAGTTGGCAGGGCAACGG
>F0K5CMN03C20R5
AGAGTTTGATCCTGGCTCAGGATAAACGCTGGCGGCATGCCTAATACATGCAAGTCGAACGAAGTGTACTTGTACACTTAGTGGCGAACGGGTGAGTAACACGTAAGGAACCGACCCTAGACACGAGGATAACTCTGGGAAACTGGAGCTAATACTGGATAGGACGTAGAGACACAAGTAAAGATGTTTAAAGGCGCTTTCGGGCGCTGGTGTAGGAAGGTCTTGCGTCGCATTAGATAGTTGGAGGGGTAACGGCCCACCAAGTCAACG
>F0K5CMN03CW37D
AGAGTTTGATCCTGGCTCAGGACGAACGCTGGCGGCGTGCCTAACACATGCAAGTCGAACGGAGATTTCAGCAATGGAATCTTAGTGGCGAACGGGTGAGTAACGCGTAGACAACCTGCCTTTTAGATGGGGACAACACCGCGAAAGTGGTGCTAATACCGAATGTTGTATGAGAAATGCATATTTTTCATACTAAAGATGGCCTCTATTTATAAGCTATCGCTAGAAGATGGGTCTGCGTCTGATTAG
>F0K5CMN03CWY66
AGAGTTTGATCCTGGCTCAGGATGAACGCTAGCGACAGGCCTAACACATGCAAGTCGAACGGGATTTATCCTTCGGGGTAATGAGAGTGGCGCACGGGTGAGTAACGCGTATGCAACCTACCTGTAACTGGGGAATAGCTCCCTGAAAGGGGAATTAACACCGCATAAGACCACACTTTCGCATGGAAGAGTGGTAAAATATTTATAGGTTACAGATGGGCATGCGTGACATTAGTTTGTTGGTGAGGTAACGGCTCACCAAG
>F0K5CMN03C6T1I
AGAGTTTGATCCTGGCTCAGGACGAACGCTGGCGGCGTGCTTAACACATGTAAGTCAAGGAGAAAAGACGTCTTCGGGTGTCTTAGTAAACTGGCGAACGGGTGAGTAACACGTAGATAACCTGCCCTTAAGTTTGGGATAACACTGCCAACGCGGTGCTAATACCGGATGTTGCAATTTTTTCGCATGAAAAATTGCCAAAGATGGCCTCTGTTTCAAGCTATCGCTTAAGGATGGATCTGCGCCCCATTAGCTTGTTGGCGAGGTAG
>F0K5CMN03C6JXH
AGAGTTTGATCCTGGCTCAGAGCGAACGCTAGTGGCGGGCTTAACACATGCAAGTCGAGCGGGGAACTTCGGTTCTTAGCGGCGAACGGGTGAGTAACACGTAGGTAACGTACCTCATGGTGGGGAATAACTCAGGGAAACCTGAACTAATACCGCATATTGTCGTAAGATAAAAGCCTTTCGGGGCGCCATGAGATCGGCCTGCGGCCCATTATTTAATCCTGGTTGGTAGGGTAATGGCCTACCAAGGGTACGATGGGTAGCTGGTCTGAGAGG
>F0K5CMN03C2B9L
AGAGTTTGATCCTGGCTCAGGATGAACGCTGGCGGCGTGCCTAATACATGCAAGTCGAACGAAGATCTAGCTTGCTAGATCTTAGTGGCGAACGGGTGAGTAATACATAAATAATCTGCCCATTGGACTGGGATAACTATTGGAAACGATAGCTAATACCGGATAGGTGATTTGAAGGCATCTTCGAATCATTAAAGTAGGGTCACTACACCAATGGATGAGCTTATGGCGCATTAGTTAGTTGGCGGGG
>F0K5CMN03C1XTO
AGAGTTTGATCCTGGCTCAGGATGAACGCTAGCGGCAGGCTTAACACATGCAAGTTGCGGGGCAGCACGTCTTCGGATGGTGGCGACCGGCGCACGGGTGCGTAACGCGTATGCAACCTACCCTTTACAGGGGGATAGCCCGAGGAAACTCGGATTAATACCCCATAGTATTATTGATTCTCATGGATTAATAATTAAAGCTCCGGCGGTAAAGGATGGGCATGCGTGACATTAGCTAGTTGGAGAGGTAACGGCTCACCAAGG
>F0K5CMN03C02IX
AGAGTTTGATCCTGGCTCAGGATGAACGCTAGCGGCAGGCTTAACACATGCAAGTCGAGGGGTAGAAGGAGCTTGCTCCTTTGAGACCGGCGCACGGGTGCGTAACGCGTATGCAACCTACCTTCCACAGGGGGATAGCCCAGAGAAATTTGGATTAATACCCCATGGCATATAGAGATCGCATGGCTTTTATATTAAAGTACCGACGGTGGAAGATGGGCATGCGTCCCATTAGCTAGTTGGTGTGGTAACGGC
>F0K5CMN03C3CJ4
AGAGTTTGATCCTGGCTCAGGATGAACGCTGGCGGCGTGCCTAATACATGCAAGTCGAACGCACCATTTCGGTGGTGAGTGGCGAACGGGTGAGTAACACGTAGGAACTAC
>F0K5CMN03C8FTC
AGAGTTTGATCCTGGCTCAGAACGAACGCTGGCGGCACGTTTTAAGCATGCAAGTCGAACGGTAGGAGGCGCTTGCACCTCCGAGAGTGGCGAACGGGTGAGTAACACGTAGATGATCTACCTTTTAGTTGGGGATAGCCCATGGAAACATGGAGTAATACCGAATAATCTCTTAAAGCCTTTGCTTTTAGAGGAAAGCAGCGTTTGCTGTGCTGAAAGATGAGTCTGCGCACTATTAGCTAGTTGGTGGGGTAAGAG
>F0K5CMN03C56A8
AGAGTTTGATCCTGGCTCAGGATGAACGCTAGCGGTGCGCCTAACACATGCAAGTCGAGCGATATAGCGGCGAACGGGTGAGTAACACGTTGGAACCTGCCTCGAACTCAGGGATAGCCATCCGAAAGGATGATTAATACCGGATAGTCCCGAAAGGGTAAAGATTTTTCGGTTCGAGAGGGGCCTGCGGCCTATCAGCTAGTTGGTAAGGTAATGGCTTACCAAGGCTATGACGGGTAACTGGTGTGAGAGCATGACCAGT
>F0K5CMN03C02KH
AGAGTTTGATCCTGGCTCAGGATGAACGCTAGCGACAGGCCTAACACATGCAAGTCGAACGGGATTTATCCTTCGGGGTAATGAGAGTGGCGCACGGGTGAGTAACGCGTATGCAACCTACCTGTAACTGGGGAATAGCTCCCTGAAAGGGGAATTAACACCGCATAAGACCACACTTTCGCATGGAAGAGTGGTAAAATATTTATAGGTTACAGATGGGCATGCGTGACATTAGTTTGTTGGTGAGGTAACGGCTCACCAAGG
>F0K5CMN03C6SVV
AGAGTTTGATCCTGGCTCAGGATGAACGCTGGCGGCGTGCCTAACACATGCAAGTCGAGCGATAAACAGTAGATGGAATTCTTCGGAAGGAAAGAAACTGTTGAAAGCGGCGGACGGGTGAGTAACGCGTGGGCAACCTGCCCTATACAGGGGGATAGCCACTGGAAACGGTGATTAATACCCCATGACACCTTAACCTCGCATGAGGAGAGGGTCAAAGATTATATCGGTATAGGATGGGCCCGCGTCTGATTAGCTAGTTGG
>F0K5CMN03C0XDV
AGAGTTTGATCCTGGCTCAGGACGAACGCTGGCGGCGTGCTTAACACATGCAAGTCGAGCGGAGATATATTGAAGATTTATCTGATATATATTTTAGCGGCGGACGGGTGAGTAACGCGTGGGCAATCTGCCTCACACAGGGGAATAACACTGGGAAACTAGTGCTAATACCGCATAACATAGCGAAGTGACATCACTTTGTTATCAAAGGAGAAATCCGGTGTGAGATGAGCCCGCGTCCGATTAG
>F0K5CMN03C32OM
AGAGTTTGATCCTGGCTCAGAACGAACGTTAGCGGCGCGCTTAACACATGCAAGTCGAACGAGAAAGGGGCTTCGGCCCTGAGTAGAGTGGCGCACGGGTGAGTAACACGTGGGTAATCTACCCTTTGGTGGGGGACAACATCTAGAAATGGATGCTAATACCGCATGAGTCCACTTCGGTGGGGAAAGGCGGCTTCGGCTGTCGCCAAAGGATGAGCCCGCGGCCCATCAGCTAGTTGGTAGGGTAAAAGCCTACCAAGGCAACGACGGGTAG
>F0K5CMN03C0HHD
AGAGTTTGATCCTGGCTCAGGATGAACGCTAGCGGTGCGCCTAACACATGCAAGTCGAGCGATATAGCGGCGAACGGGTGAGTAACACGTTGGAACCTGCCTCGAACTCAGGGATAGCCATCCGAAAGGATGATTAATACCGGATAGTCCCGAAAGGGTAAAGATTTTTCGGTTCGAGAGGGGCCTGCGGCCTATCAGCTAGTTGGTAAGGTAATGGCTTACCAAGGCTATGACGGGTAACTGGTGTGAGAGCATGACCAGT
>F0K5CMN03C3117
AGAGTTTGATCCTGGCTCAGAACGAACGCTGGCGGCGCGTTTTAAACATGCAAGTCGAACGAGAACCTCTGTGCTTGCACTGAGGGGACAGTGGCGAACGGGTGAGTAACACGTGAGTAATCTTCCTTCGAGTTCGGGACAACCATTCGAAAGGGTGGCTAGTACCGGATAACATGGTAACATCAAAGGTGGGGATCGTAAGACCTGCCGCTTGAAGATGAGCTCGCGGCCCATTAGCTAGTTGGCGGGGTAACGGCCCACCAAGGCGACGA
>F0K5CMN03C9M0P
AGAGTTTGATCCTGGCTCAGGATGAACGCTGGCGGCGTGCCTAACACATGCAAGTCGAACGGGAATCCCTGGACTCGTCTGGGGAGGAGAGTGGCGTACGGGTGAGTAACACGTAGCTGACCTACCCTGGAGAGGGGGATAACTATTGGAAACGATAGCTAAAACCCCATACGCTCTTGATAATTTGAAAGTCAAGAGGAAAACTCCGGTGCTCTGGGATGGGGCTGCGGTCCATCAGCTAGTTGGTGCGGTAAAAGCGCACCAAGGCG
>F0K5CMN03C3AMS
AGAGTTTGATCCTGGCTCAGGATGAACGCTAGCGGCAGGCTTAACACATGCAAGTCGAGGGGTAACAGGGTGCTTGCACCGCTGACGACCGGCGCACGGGTGCGTAACGCGTATACAATCTACCTTTTACAGGGGCATAGCCCGGGGAAACCCGGATTAATATCCCATGGTATCAAGAAGTGGCATCGCTTTTTGATTAAAGTTTCGACGGTAAAAGATGAGTATGCGTTCTATTAGCTAGATGGTAAGGTAACGGCTTACCATGGCTTTG
>F0K5CMN03C2DEA
AGAGTTTGATCCTGGCTCAGAGTGAACGCTGGCGGCAGGCCTAACACATGCAAGTCGAGCGGCAGCGGGTCGTAGCAATACGATGCCGGCGAGCGGCGGACGGGTGAGGAATACATCGGAATCTACCCAGTCGTGGGGGATAACGTAGGGAAACTTACGCTAATACCGCATACGACCTGAGGGTGGAAGCAGGGGACCGCAAGGCCTTGCGCGATTGGATGAGCCGATGTCGGATTAGCTAGTTGGTGAGGTAAAGG
>F0K5CMN03C58LE
AGAGTTTGATCCTGGCTCAGATTGAACGCTGGCGGCATGCCTTACACATGCAAGTCGAACGGCAGCACGGGAGCAATCCTGGTGGCGAGTGGCGAACGGGTGAGTAATGTATCGGAACGTACCTTTCAGTGGGGGATAACGTAGCGAAAGTTATGCTAATACCGCATATTCTGTGAGCAGGAAAGCAGGGAATCGCAAGACCTTGCGCTGATTGAGCGGCCGATATCAGATTAGCTAGTTGG
>F0K5CMN03C5VA0
AGAGTTTGATCCTGGCTCAGGATGAACGCTGGCGGCATGCCTAACACATGCAAGTCGAGGGGTAACAGGAGTAGCAATACTTGCTGACGACCGGCGCACGGGTGAGTAACGCGTATGCAACCTACCCTTAACTGGGGAATAGCCCGAAGAAATTCGGATTAATGCCCCATAATACTGTATTGAAGCATTTCAGTGCATTTAAAACTCCGGTGGTTAAGGATGGGCATGCGTGACATTAGCTAGTTGGTGAGGTAACGG
>F0K5CMN03C9ZB6
AGAGTTTGATCCTGGCTCAGAGCGAACGCTGGCGGAATGCTTAACACATGCAAGTCGCACGGGCCTTTCGGGGTCAGTGGCGGACGGGTGAGTAACGCGTAGGAATGTGTCCTGAGATGGGGGACAACGCCGGGAAACTGGCGCTAATACCGCATATGTCCTGAGGGGCAAAGCCGCAAGGCGTCTTAGGAGCAGCCTGCGTCCGATTAGCTTGTTGGTGGGGTAATGGCCTACCAAGGCTACGATGGTTAGCTGGTCTTAG
>F0K5CMN03CWSH4
AGAGTTTGATCCTGGCTCAGGACTAACGCTGGCGGCGTGCCTAATACATGCAAGTCGAATGCGAGCTTTCCTTTCGGGGGAAGAGTAGCATGGCAGACGGGTGAGGAACACGTATCTGACCGGGCGCTTGATGGGGGATAGTCCTGCGAAAGTGGGTTGAATACCGCATACGGTGGGCAGGGGAGCCTGCTCAGGAAAGTTGGCCTCTGCAAGCAAGCTGATGTCGAGCGACGGGGATGCGGCCTATTAG
>F0K5CMN03C0VZI
AGAGTTTGATCCTGGCTCAGAACGAACGCTGGCGGCGTGCCTAATACATGCAAGTCGAACGGAGGGCAGCAATGCTCTTAGTGGCGAACGGGTGAGTAACGCGTTGGTAACCTGCCCCGGAGTGTGGGATAACAGGCCGAAAGGCTTGCTAATACCGCATATGCAGTAGAGGAATAGCAGCTTTACTGTAAAGGAGTAATTCGCTCTGGGAGGGGCCTGCGACCCATCAGCTAGTTGGTAAGGTAACGGCTTACCAAGGCGA
>F0K5CMN03C5KLR
AGAGTTTGATCCTGGCTCAGGATGAACGCTAGCGGCAGGCTTAATACATGCAAGTCGAGGGGCAGCGCGGGTAGCAATACCTGGCGGCGACCGGCAAACGGGTGCGGAACACGTACGCAACCTTCCTTTAAGTGGGGGATAGCCCAGGGAAACTTGGATTAATACCCCTTAACATTATGAGATGGCATCATTTTATAATTAAAGCTCCGGCGCTTAAAGATGGGCGTGCGCCTGATTAGGTAGTTGGCGGGGTAACAGCCCACCAAGCCTACGA
>F0K5CMN03C3DB3
AGAGTTTGATCCTGGCTCAGGATGAACGCTGGCGGCGTGCCTAACACATGCAAGTCGAGCGATAAACAGTGGATGGAATTCTTCGGAAGGAAAGAAACTGTTGAAAGCGGCGGACGGGTGAGTAACGCGTGGGCAACCTGCCCTATACAGGGGGATAGCCACTGGAAACGGTGATTAATACCCCATGACACCTTAACCTCGCATGAGGAGAGGGTCAAAGATTATATCGGTATAGGATGGGCCCGCGTCTGATTAGCTAGTTGG
>F0K5CMN03C4H92
AGAGTTTGATCCTGGCTCAGAACGAACGCTGGCGGCGTGCCTAACACATGCAAGTCGAACGAGAAAGGGACTTCGGTCCTGAGTAGAGTGGCGCACGGGTGAGTAACACGTGGATAATCTGCCTGATAATCCGGGATAACCTCTCGAAAGAGGAGCTAATACCGGATAAGCCCACAGTCTCCTCGGAGACAGCGGGAAAAGATGGCCTCTTCTTGAAAGCTATTGTTATCAGATGAGTCCGCGGTCCATTAG
>F0K5CMN03C1PV6
AGAGTTTGATCCTGGCTCAGAACAAACGCTGGCGGCGTGCCTAACACATGCAAGTCGTACGAGAAAGTTCGCTTCGGCGAATGAGTAAAGTGGCGAACGGGTGGGTAACGCGTGGATAATCTGCCCTTTAGTCGGGGATAACTCATCGAAAGATGGGCTAATACCCGGTAATACTATATTCACTGCGGTGAATACAGTCAAAGGAGGCCTCTGTTTACATGCTTTTGCTGAAGGATGAGTCCGCGTACCATTAGCTAGTTGGTAGGG
>F0K5CMN03C43KA
AGAGTTTGATCCTGGCTCAGGTTTAACGCTAGCGACGTGCCTAAGGTATGCAAGTCGAACGATAAGCCATCTTCGGATGGTGGACAGTGGCAGACGGCTGAGTAACACGTGGGAATCTTCCCAAAACTCAAGTATAGCTCATCGAAAGGTGGGGTAATCCTTGATGGTCCCTTCGGGGTAAAGCTTCGGCGGTTTTGGATGAGCCCGCGTCCTATCAGGTTGTTGGTGGGGTAACTGCCTACCAAGCCTATGACGGGTAGGGGGTGTGAGAGCACCGG
>F0K5CMN03C874C
AGAGTTTGATCCTGGCTCAGGATGAACGCTGGCGGCGTGCCTAATACATGCAAGTCGAACGCACCATTTCGGTGGTGAGTGGCGAACGGGTGAGTAACACGTAGATAACCTGCCCTTAAGACGAGGATAACCATTGGAAACGATGGCTAAGACTGGATAGGAATATTAGAGGCATCTCTGATATTTTAAAAGACCTAGCAATAGGTATGCTTAAGGAGGGGTCTGCGGCGCATTAGTTAGTTGGTGGGGTGATGGCCT
>F0K5CMN03C8HLU
AGAGTTTGATCCTGGCTCAGGATGAACGCTGGCGGCGTGCCTAACACATGCAAGTCGAGCGGAGTTACAGGGAAGCACTTGTGCTGAACAGTAACTTAGCGGCGGACGGGTGAGTAACACGCGAGCAACCTGCCTTTTGCAGGGGAATAACATTGGGAAACCAGTGCTAATACCGCATGACATTCATTTTCGGCATCGGAGATGAATCAAAGGAGAAATCCGGCAAAAGATGGGCTCGCGTCCGATTAGTTAG
>F0K5CMN03C2GXS
AGAGTTTGATCCTGGCTCAGAACGAACGCTGGCGGCATGCCTAACACATGCAAGTCGAACGAGATCTTCGGATCTAGTGGCGCACGGGTGCGTAACGCGTGGGAATCTGCCCTTTGGTTCGGAATAACAGTTGGAAACGACTGCTAATACCGGATGATGACGTAAGTCCAAAGATTTATCGCCAGAGGATGAGCCCGCGTAGGATTAGCTAGTTGGTGTGGTAAGAGCGCACCAAGGCGACGATCCTTAG
>F0K5CMN03C6MWP
AGAGTTTGATCCTGGCTCAGGATGAACGCTAGCGGCGCGCTTAATGCATGCAAGTCGAGCGATGAGGACTCTACGGAGTCCATCAGCGGCAGACGGGTGAGTAACACGTGGGTGACCTGCCCCGAAGACGAGGATAACGGATGGAAACATGCGCTAATACTCGATGGACTCAAAGTGTCAGAGCTATGAGTAAAGCTACGGCGCTTCGGGAGGGGCCCGCGGCCTATCAGCTAGTTGGTGGGTAA
>F0K5CMN03C140G
AGAGTTTGATCCTGGCTCAGGACGAACGCTGGCGGCGTGCTTAACACATGCAAGTCGAACGGGCAGCACTGGAAGGTGCGCTGGAAGGTGCTGTTAGTGGCGGACGGGTGAGTAACGCGTGAGGACATGGCTCCAGGAGGGGGATAACGTTTGGAAACGGACGCTAAGACCCCATATGCCGGAAGGTGAAAATGGCGTAAGCCAGCCTGGAGAGTGACTCGCGTCCTATCAGCTAGTTGATGGGGTGAAGGCCTACCAAGG
>F0K5CMN03C211O
AGAGTTTGATCCTGGCTCAGGATGAACGCTAGCGGTGCGCCTAACACATGCAAGTCGAGCGATATAGCGGCGAACGGGTGAGTAACACGTTGGAACCTGCCTCGAACTCAGGGATAGCCATCCGAAAGGATGATTAATACCGGATAGTCCCGAAAGGGTAAAGATTTTTCGGTTCGAGAGGGGCCTGCGGCCTATCAGCTAGTTGGTAAAGTAATGGCTTACCAAGGCTATGACGGGTAACTGGTGTGAGAGCATGACCAGT
>F0K5CMN03C9U88
AGAGTTTGATCCTGGCTCAGATTGAACGCTGGCGGCATGCCTTACACATGCAAGTCGAACGGTAGCGGGCCTTCGGGTGCCGACGAGTGGCGAACGGGTGAGTAATGTATCGGAACGTACCTTTCAGTGGGGGATAACGTAGCGAAAGTTACGCTAATACCGCATATTCTGTGAGCAGGAAAGCAGGGGATCGCAAGACCTTGCGCTGATTGAGCGGCCGATATCAGATTAGCTAGTTGGTGAGGTAAAGGCT
>F0K5CMN03C7KYL
AGAGTTTGATCCTGGCTCAGGACGAACGCTGGCGGCGTGCCTAACACATGCAAGTCAAGGGCCTTTCGGGGCACTGGCGCACGGGTGAGTAACGCGTAGGTAATCTGCCTTTATCCGAGACATAATATCGGGAAACTGGTACTAATATCTCATGAGGCCGAGAGGTCAAAGTTTAATACGGATAGAGATGAGCCTGCGTCTGATTAGCTAGTTGGTAAGGTAATGGCTTACCAAGGCAACGATCAGTAGCTGGT
>F0K5CMN03C3F5A
AGAGTTTGATCCTGGCTCAGAACGAACGCTGGCGGCGTGCTTAACACATGCAAGTCGGATGCGAAAGGGGCTTTCGGGCGCTGAGTAGCATGGCAGACGGGTGAGGAGTGCGTATCTGACGAAACTCAGGCTGGGGGATAGTCCCTCGAAAGGGGGTTGAATACCGCATGTGCTCGGCGCTATCATGGTGTCGAGGAAAGGTGGCCTCTGCATGCACGCTATTGGCCTGAGATCGGG
>F0K5CMN03C4SPL
AGAGTTTGATCCTGGCTCAGGACGAACGCTGGCGGCGTGCTTAACACATGCAAGTCGAACGGGGCATACGGATAGCTTGCTAGAAGTATGTTTAGTGGCGGACGGGTGAGTAACGCGTGAATACCTGTCCATCGGAGGGGGACAACGGCTGGAAACGGCCGCTAATACCGCGTAAGCCGAGAGGTGAAAGGTGCTCTTCGGAGTGCCGCCGATGGGGGGGTTCGCGTCCTATCAGCTAGTTGGTGGGGTAAAGGCCTACCAAGGCGATGATAGG
>F0K5CMN03C8HSF
AGAGTTTGATCCTGGCTCAGGATGAACGCTAGCGGCAGGCTTAACACATGCAAGTCGAGGGGTAACAGGGGAGCTTGCTCTCGCTGACGACCGGCGCACGGGTGAGTAACGCGTATGCAACCTGCCCTTGACAGGGGGATAGCCCGGAGAAATCCGGATTAATACCCCATGGTATTTAAGTTCCGCATGGGATTTAAATTAAAGATTTATCGGTCAGGGATGGGCATGCGTGACATTAGCTAGTTGGCGGGGTAACGGCCCACCAAGG
>F0K5CMN03C9PM4
AGAGTTTGATCCTGGCTCAGGATGAACGCTAGCGACAGGCCTAACACATGCAAGTCGAACGGGATTTATCCTTCGGGGTAATGAGAGTGGCGCACGGGTGAGTAACGCGTATGCAACCTACCTGTAACTGGGGAATAGCTCCCTGAAAGGGGAATTAACACCGCATAAGACCACACTTTCGCATGGAAGAGTGGTAAAATATTTATAGGTTACAGATGGGCATGCGTGACATTAGTTTGTTGGTGAGGTAACGGCTCACCAAG
>F0K5CMN03C2Q0F
AGAGTTTGATCCTGGCTCAGGGCGAACGCTGGCGGCGTGCCTAACACATGCAAGTCGAACGGAGATACGATTTCGGTTGTATCTTAGTGGCGAACGGGTGAGTAACGCGTGAGCAACCTGACTCTTAGAGGGGGATAACACTCGGAAACGGGTGCTAATACCGCATAAGACCACGACATGGCATCATGACGAGGTCAAAGGAGCAATCCGCTGAGAGAGGGGCTCGCGTCCCATTAGATAGATGGCGGGGTAACGG
>F0K5CMN03C1G3E
AGAGTTTGATCCTGGCTCAGGATGAACGCTGGCGGCGTGCCTAATACATGCAAGTCGAACGCACTAGTTTACTAGTGAGTGGCGAACGGGTGAGTAACACGTAGGTAACCTGCCCTTAAGACGAGGATAACCATTGGAAACGATGGCTAAGACTGGATAGGAATATTTAAGGCATCTTAAATATTTTAAAAGACCTAGCAATAGGTATGCTTACGAAGGGACGGGCCTGGCGGCGCTATTAGTTAGGTTGGTGGAGGTGAGAGCTCCAACCAAG
>F0K5CMN03C4CWI
AGAGTTTGATCCTGGCTCAGATTGAACGCTGGCGGCAGGCTTAACACATGCAAGTCGAGCGGTAACAGATCTAGCTTGCTAGATGCTGACGAGCGGCGGACGGGTGAGTAATGCATAGGAAACTGCCCAGTAGTGGGGGATAGCCCGGGGAAACCCGGATTAATACCGCGTACGCCCTTCGGGGAAAGCAGGGGATCTTCGGACCTTGCGCTATTGGATGTGCCTATGTCGGATTAGCTAGTTGGTGGGGTAAAGGCCTACCAAGG
>F0K5CMN03C6GVO
AGAGTTTGATCCTGGCTCAGAGCGAACGCTAGCGGCGGGCTTAACACATGCAAGTCGTACGCCGACCTTCGGGTCGGAGTGGCGAACGGGTGAGTAACACGTAGATGATCTGCCCTGTGGCGGGGGACGAACCGGGGGAAACGTCCGGCTAATACCGCGTATGGCCTAAGGGTCAAAGCCTTCGGGCGCCATGGGATGAGTCTGCGGCCCATTATTTAATCCTTGTTGGTGGGGTAACGGCCTACCAAGGGTACGATGGATAGCCAACCTGAGAGGGTGATCGG
>F0K5CMN03C47PC
AGAGTTTGATCCTGGCTCAGGATGAACGCTAGCGACAGGCCTAACACATGCAAGTTGAACGGGATTTAGCTTTCGGGCTAATGAGAGTGGCGCACGGGTGAGTAACGCGTATGCAACCTACCTTTAACTGGGGTATAGCTCCCTGAAAGGGGAATTAACACCGCATAAGACCACACTATCACATGTTAGAGTGGTAAAATATTTATAGGTTAAAGATGGGCATGCGTGACATTAGTTTGTTGGTGAGGTAACGGCTCACCAAG
>F0K5CMN03C9V7J
AGAGTTTGATCCTGGCTCAGGACGAACGCTGGCGGCGTGCTTAACACATGCAAGTCGCGGGAGAAGCTGCCCTTCGGGGCAGCGGAGACCGGCGGATGGGTGAGTAACGCGTAGGTAATTTGCCGTTAGACCGGGGATAACCCACCGAAAGGTGAGCTAATACCGGATGATGCAGCGGCCCCGCATGGGGACAGTTGTTAAAGCCTTCGGGCGCCTAACGATGAGCCTGCGTGCCATTAGCTAGTTGGTAGGGTAACGGCCTACCAAGGCGA
>F0K5CMN03C1GO0
AGAGTTTGATCCTGGCTCAGAACGAACGCTGGCGGCATGCCTAACACATGCAAGTCGAACGAGACCTTCGGGTCTAGTGGCGCACGGGTGCGTAACGCGTGGGAATCTGCCCTTGGGTTCGGGATAACAGTTGGAAACGACTGCTAATACCGGATGATGACTTCGGTCCAAAGATTTATCGCCCAGGGATGAGCCCGCGTCGGATTAGCTTGTTGGTGAGGTAAAGGCTCACCAAGGCGACGATCCGTAGCT
>F0K5CMN03C6I8W
AGAGTTTGATCCTGGCTCAGGATGAACGCTAGCGGTGCGCCTAACACATGCAAGTCGAGCGATATAGCGGCGAACGGGTGAGTAACACGTTGGAACCTGCCTCGAACTCAGGGATAGCCATCCGAAAGGATGATTAATACCGGATAGTCCCGAAAGGGTAAAGATTTTTCGGTTCGAGAGGGGCCTGCGGCCTATCAGCTAGTTGGTAAGGTAATGGCTTACCAAGGCTATGACGGGTAACTGGTGTGAGAGCATGACCAGT
>F0K5CMN03C3N6Q
AGAGTTTGATCCTGGCTCAGGATGAACGCTGGCGGCGTGCCTAACACATGCAAGTCGAGCGGAGATTACGAGGAGTACTTGTACAAATTGTAATCTTAGCGGCGGACGGGTGAGTAACACGTGAGGAACCTGCCCTTGAGTGGGGAATAACACCGAGAAATGGGTGCTAATACCGCATAATGTCTTGGAAGCGCATGCTTTCGGGACCAAAGGATTTATTCGCTTAAGGATGGACTCGCGTCCGATTAGGTAGTTGGTGAGGTAACCGG
>F0K5CMN03C2XUS
AGAGTTTGATCCTGGCTCAGAGTGAACGCTGGCGGCGTGCTTAACACATGCAAGTCGAACGAGAACGGGACATAGCTTGCTATGTTTGTCAGCTAAGTGGCGGACGGGTGAGTAATGTATAGCTAATGTACCCCTTGGAGGGGGATAACAGTTGGAAACGGCTGCTAATACCCCATACTCCTTCTATCTTAATGGTAGTTGGGAAGTGTTTTTTCGCCAAGGGATCGGGCTATATGGTATCAGTTAGTTGGTGAGGTAATGGCT
>F0K5CMN03C181T
AGAGTTTGATCCTGGCTCAGGATGAACGCTGGCGGCGTGCCTAATACATGCAAGTCGAACGAAGATCTAGCTTGCTAGATCTTAGTGGCGAACGGGTGAGTAATACATAAATAATCTGCCCATGTGACTGGGATAACTATTGGAAACGATAGCTAATACCGGATAGGTTAGTTGGAGGCATCTCCGATTAATTAAAGTAGGATTTCTACACAGATGGATGAGTTTATGGCGCATTAGTTAGTTGGTGGGGTAACCGG
>F0K5CMN03C7C0S
AGAGTTTGATCCTGGCTCAGGATGAACGCTAGCGGGAGGCTTAACACATGCAAGTCGAGCGGGATTCCCGATTTATCGGGATGAGAGCGGCGCACGGGTGAGTAACGCGTATGCAACCTGCCTTTTACAGGGGAATAGCCCAGAGAAATTTGGATTAATACCCCATAGTATCACTTTATCGCATGATAAATTGATTAAAGATTTATCGGTAAAAGATGGGCATGCGTGGCATTAGCTAGTTGGTAAGGTAACGGCTTACCAAGG
>F0K5CMN03C1D15
AGAGTTTGATCCTGGCTCAGAACGAACGCTGGCGGCGCGTCTTAAACGTGCAAGTCGGACGATAACCTCAGTGCTTGCACAGAGGGGACAGTGGCGAACGGGTGAGTAACACGTGGGTAATCTGCCTTTTGGTCGGGGACAACTTCGGGAAACCGGAGCTAATACCGGATAATATGATATTTTGCAAGGAGTATCATTAAAGATGGGGATCGCAAGACCTATCGCCAGAAGATGAGCCTGCGTCCCATTAGCTTGTTGGTGGGTAAG
>F0K5CMN03C6WK4
AGAGTTTGATCCTGGCTCAGAGTGAACGCTGGCGGCGTGCTTAACACATGCAAGTCGAACGATGAAACTTTAGCTTGCTAAAGTGGATTAGTGGCGCACGGGTGAGTAATGTATAGTTAATCTGCCCTTTAGAGGGGGATAACAGTTGGAAACGACTGCTAATACCCCATACTCCTTCTGTATTAATTACAGTTGGGAAAGTTTTTTCGCTAAAGGATGAGACTATATGGTATCAGCTAGTTGGTGAGGTAATGGCTCACCAAGG
>F0K5CMN03C4VN2
AGAGTTTGATCCTGGCTCAGAATGAACGCTGGCGGCGTGCCTAACACATGCAAGTCGTACGAGAAAGGGGCTTCGGCCCTGAGTAGAGTGGCGCACGGGTGAGTAACGCGTGGGTAATCTACCCTTGGATTTTGGGATAACTTCGCGAGAGCGGAGCTAATACCGGATAGTCTGGCTTTAATTAAGAAGTCGGTAAAGGATGCCTCTGCATATGCATTCGTCCGAGGATGAGCCCGCGTCTCATTAGCTAGTTGGTAGGG
>F0K5CMN03C5JFP
AGAGTTTGATCCTGGCTCAGGACGAACGCTGGCGGCGTGCTTAACACATGCAAGTCAAGGAGAAACTTCGCTTCGGTGGAGTGGATACTGGCGCACGGGTGAGTAACGCGTATGCAATCTACCCTCAGTCCGGGGATAACACTTCTAACGAGGTGCTAATACCCGATGATGCAGCGGCACCGCATGGTGACAGTTGTTAAAGCTTCGGTGACTGAGGATGAGCATGCATCTGATTAG
>F0K5CMN03C1ILN
AGAGTTTGATCCTGGCTCAGATTGAACGCTGGCGGCATGCCTTACACATGCAAGTCGAACGCGAAAGCGGGGCAACCCGCAAGTAGAGTGGCGAACGGGTGAGTAATACATCGGAACATGTCCAGTAGCGGGGGATAACCTGTCGAAAGATAGGCTAATACCGCATACGATCTACGGATGAAAGCGGGGGACCGCAAGGCCTCGCACTATTGGAGTGGCCGATGTCGGATTAGCTAGTTGGTGGGGTAAAAGCTTACCAAGGCG
>F0K5CMN03C3PFG
AGAGTTTGATCCTGGCTCAGAACGAACGCTGGCGGCATGCCTAACACATGCAAGTCGAACGGGATCCGAGCTTCGGTTCGGTGAGAGTGGCGGACGGGTGAGTAACGCGTGGGAACCTGCCCAGTGGTGGGGGATAACTGCGGGAAACTGCAGCTAATACCGCATGAGCCCGAGAGGGGAAAGATTTATCGCCATTGGAGGGGCCCGCGTTCGATTAGGTAGTTGGTGAGGTAACGGCTCACCAAGCCGACGATCGATAGCTGGT
>F0K5CMN03C4P7B
AGAGTTTGATCCTGGCTCAGGACGAACGCTGGCGGCGTGCTTAACACATGCAAGTCGAACGGGGCATACAGATAGCTTGCTAGAAGTATGTTTAGTGGCGGACGGGTGAGTAACGCGTGAATACCTGTCCATCGGAGGGGGACAACGGCTGGAAACGGCCGCTAATACCGCGTAAGCCGAGAGGTGAAAGGTTCTCTTCGGGGAGCCGCCGATGGAGTGGTTCGCGTCCTATCAGCTAGTTGGTGGGGTAAGGGCCTACCAAGGCGAAGACGGGTAG
>F0K5CMN03C7REY
AGAGTTTGATCCTGGCTCAGGATGAACGCTAGCGACAGGCCTAACACATGCAAGTCGAACGGGATTTATCCTTCGGGGTAATGAGAGTGGCGCACGGGTGAGTAACGCGTATGCAACCTACCTGTAACTGGGGAATAGCTCCCTGAAAGGGGAATTAACACCGCATAAGACCACACTTTCGCATGGAAGAGTGGTAAAATATTTATAGGTTACAGATGGGCATGCGTGACATTAGTTTGTTGGTGAGGTAACGGCTCACCAAG
>F0K5CMN03C8JO5
AGAGTTTGATCCTGGCTCAGGATGAACGCTAGCGGCAGGCCTAACACATGCAAGTCGAGGGGTAACAGGAGTAGCAATACTTGCTGACGACCGGCGCACGGGTGAGTAACGCGTATGCAACCTACCCTTAACTGGGGAATAGCCCGAAGAAATTCGGATTAATGCCCCATAATACTGTATTGAAGCATTTCAGTGCATTTAAAACTCCGGTGGTTAAGGATGGGCATGCGTGACATTAGCTAGTTGGTGAGGTAACGGCT
>F0K5CMN03C0YQT
AGAGTTTGATCCTGGCTCAGGACAAACGCTGGCGGCGTGCCTAACACATGCAAGTCGAACGGAGACAGTAGCAATATTGTCTTAGTGGCGGACGGGTGAGTAATGCGTGGGCAACCTGCCTTTCAGAGGGGGACAACAGTTGGAAACGACTGCTAATACCGCATAAAGTATAACCAAGGCATCTTGGATATACCAAAGATTTATCGCTGAAAGATGGGCTCGCGTCTGATTAGTTAGTTGGTGGGGTAAAGGCCTACCAAG
>F0K5CMN03C38EJ
AGAGTTTGATCCTGGCTCAGGATGAACGCTGGCGGCATGCCTAATACATGCAAGTCGAACGAACTAGTTTACTAGTTAGTGGCGAACGGGTGAGTAACACGTAGATAACCAACCCTTAAGACGAGGATAACCCGGGGAAACCTGGACTAATACTGGATAGGAGCTATTTTCAAAAGAGGATAGTTTTAAAGGTGCCCTAAAGCACCGCTAAAGGCTGGGACTGCGTCGCATTAGCTAGTTGGTGGGGTAACGGCCTACCAAGGCAACGATGCGTAG
>F0K5CMN03C7208
AGAGTTTGATCCTGGCTCAGAACGAACGCTGGCGGCATGCCTAACACATGCAAGTCGAACGAGACCTTCGGGTCTAGTGGCGCACGGGTGCGTAACGCGTGGGAACCTGCCCTTAGGTTCGGAATAACAGTGAGAAATCGCTGCTAATACCGGATAATGTCTTCGGACCAAAGATTTATCGCCTTTGGATGGGCCCGCGTTGGATTAGCTTGTTGGTGGGGTAATGGCTCACCAAGGCGACGATCCATAGCT
>F0K5CMN03C2JVL
AGAGTTTGATCCTGGCTCAGGATGAACGCTGGCGGCGTGCCTAATACATGCAAGTCGAACGGGGTATTTGAGCAATCGAATACTTAGTGGCGAACGGGTGAGTAACGCGTTGGTGGCCTGCCCCAAAGCGGGGGATAACAGCCTGAAAGGGTTGCTAATACCGCATATGGTCTAGGGAGATTAGAAGCTCTAGATTAAAGGAGAAATCCACTTTGGGAGGGGCCTGCGTCCCATCAGCTAGTTGGTAGGGTAAAAGCCTACCAAGGCG
>F0K5CMN03C1PM8
AGAGTTTGATCCTGGCTCAGGATGAACGCTAGCGGCAGGCTTAACACATGCAAGTCGAGGGGTAACGATGGCTTCGGCCAGGCGACGACCGGCGCACGGGTGCGTAACGCGTATGCAATCTGCCTTTGACAAAGGGATAGCCCCGAGAAATCGGGATTAATACCTTATAATATCTTGATATGGCATCATATTAAGATCAAAGCTCCGGCGGTCAAAGATGAGCATGCGTCCCATTAGTTAGTTGGTAAGGTAACCGG
>F0K5CMN03C2X1S
AGAGTTTGATCCTGGCTCAGGATGAACGCTAGCGGCAGGCTTAACACATGCAAGTCGAGGGGCAGCACGTCTTCGGATGGTGGCGACCGGCGCACGGGTGCGTAACGCGTATACAATCTACCTTTTACAGGGGCATAGCCCGGGGAAACCCGGATTAATATCCCATGGTATCATTTAGTGGCATCGCTTGAATGATTAAAGTCTCGGCGGTAAAAGATGAGTATGCGTTCTATTAGCTAGATGGTAAGGTAACGGCTTACCA
>F0K5CMN03C0WZE
AGAGTTTGATCCTGGCTCAGGACGAACGCTGGCGGCGTGGATTAGGCATGCAAGTCGAACGGTATCATACCTTCGGGTATGAGAGAGTGGCGAACGGGTGAGTAACACGTGGGTGATCTGCCTGGAAGCGGGGGATAACCTGGGGAAACTCGGGCTAATACCGCATACGTTGATAGGGTTGCGGCCTTATCAAGAAAACCGGCCTCTGCTTGCAAGCTGGTGCTTCCAGAGGAGCCCGCGGCTGATTAGCTAGTTGGTGGGGTAA
>F0K5CMN03C1IBJ
AGAGTTTGATCCTGGCTCAGGATGAACGCTAGCGACAGGCCTAACACATGCAAGTCGGACGGGATTTATCCTTCGGAGTAATGAGAGTGGCGCACGGGTGAGTAACGCGTATGCAACCTACCTGTAACTGGGGAATAGCTCCCTGAAAGGGGAATTAACACCGCATAAGACCACACTTTCGCATGGAAGAGTGGTAAAATATTTATAGGTTACAGATGGGCATGCGTGACATTAGTTTGTTGGTGAGGTAACGGCTCACCAAG
>F0K5CMN03CX62C
AGAGTTTGATCCTGGCTCAGGACGAACGCTGGCGGCGTGGATTAGGCATGCAAGTCGAACGAGAAAGGAGACCTTCGGGATTCCGAGTACAGTGGCGGACTGGTGAGTAACGCGTAGGTAATCTACCTTTAAGTGGGGGATAGCCCTCGGAAACGGGGATTAATACCGCATGTGATCCTTCGGGATTAAAGGCGGCCTCTGATATAAGCTGTCGCTTAGAGATGAGCCTGCGTCCTATTAGCTAGTTGGTGTGGTAATGGCGC
>F0K5CMN03C0DKM
AGAGTTTGATCCTGGCTCAGGGCGAACGCTGGCGGCAGGCCTAACACATGCAAGTCGAGCGCCCCGCAAGGGGAGCGACAGACGGGAGAGTAACACGTGGGAACGTACCCTTCAGTTCGGAACAACCAAGGGAAACTTTGGCTAATACCGAATACGTCCGTAAGGAGAAAGATTTATCGCTGAAGGATCGGCCCGCGTCTGATTAGCTAGTTGGTGAGGTAATGGCTCACCAAGGCGACGATCAGTAGCTGGTCTGAGAGG
>F0K5CMN03C7YOO
AGAGTTTGATCCTGGCTCAGCGCGAACGCTGGCGGCATGGTTAAAACATGCAAGTCGAGCGCGAAAGCTCCTTCGGGAGCGAGTAGAGCGGCGAAAGGGCGAGGAATACATTTCTACGTACCCCGAGGTCAGGGATAGCCCAGGGAAACCTGGAATAATACCTGATGTGGTCTGAAAAGATCAAAGGCTTGCCGCCTCGGGAGCGGGGAATGTCCTATCAGGTTGTTGGTGGGGTAACGGCCCACCAAGCCGAAGACGGGTAG
>F0K5CMN03C2YP5
AGAGTTTGATCCTGGCTCAGGACGAACGCTGGCGGCGTGCCTAATACATGCAAGTCGAGCGGAACGAATCGGAAGCTTGCTTCCGGTTCGTTTAGCGGCGGACGGGTGAGTAACACGTGGGCAACCTGCCCTGCAGTTCGGGATAACTCCGGGAAACCGGTGCTAATACCGGATAGGTCGGAACCTCGCATGAGGTTCCGCGGAAAGACGGTTTCGGCTGTCACTGCAGGATGGGCCCGCGGCGCATTAGCTAGTTGGTGGGGTAGTGGCCCACCAAGGG
>F0K5CMN03C3I2A
AGAGTTTGATCCTGGCTCAGATTGAACGCTGGCGGCAGGCCTAACACATGCAAGTCGAGCGGTAACAGAGAGAAGCTTGCTTCTCTGCTGACGAGCGGCGGACGGGTGAGTAAGACTTGGGAATTTGCCTTTAGGCGGGGGACAACCACGGGAAACTGTGGCTAATACCGCATAATGTCTACGGACCAAAGTGGGGGACCTTCGGGCCTCACACCTAAAGATGAGCCCAAGCGGGATTAGCTAGTTGGTGGGGTAAAGGCTCACCAAGGCG
>F0K5CMN03C4YWJ
AGAGTTTGATCCTGGCTCAGAACGAACGCTGGCGGCGTGCTTAACACATGCAAGTCGAACGCGAAATTTTTCTTCGGAAAGAGAGTAGAGTGGCGCACGGGTGAGTAACGCGTAAGTTATCTACCTCGGCATCTGGAATAACTCACCGAAAGGTGTGCTAATACCGGATACGTTGAGTAATCAAGAAAGGTGGCCTCTGAATATGCTACCGTGCTGAGATGAGCTTGCGTACCATTAGCTAGTTGGTAGGGTAATGG
>F0K5CMN03C57DH
AGAGTTTGATCCTGGCTCAGATTGAACGCTGGCGGCATGCCTTACACATGCAAGTCGAGCGGCAGCGCGGGGGCAACCCTGGCGGCGAGCGGCGAACGGGTGAGTAATGCATCGGAACGTGTCCTCTTGTGGGGGATAACCAGTCGAAAGACTGGCTAATACCGCATGAGCTCGAGAGAGGAAAGCAGGGGACCCGCAAGGGCCTTGCGCGAGAGGAGCGGCCGATGCCCGATTAGCTAGTTGGTGGGGTAACGG
>F0K5CMN03C7017
AGAGTTTGATCCTGGCTCAGAACGAACGCTGGCGGTATGCCTAACACATGCAAGTCGAACGTGAAAGGGACTTCGGTCCCGATTAGAGTGGCGCACGGGTGAGTAACACGTGGATAACCTACCCTGGGGTCCGGGATAACATTCCGAAAGGGATGCTAATACCGGATAAGCTCACGACTTCTATGGAAGACATGAGAAAAGATTTATTGCCTCAGGATGGGTCCGCGGTCCATTAGCTAGTTGGCGGGGTAACGGCCTACCAAGGCCGCGATGGA
>F0K5CMN03C1N3I
AGAGTTTGATCCTGGCTCAGGATGAACGCTGGCGGCGTGCCTAATACATGCAAGTCGAACGCACCGGTTTACCGGTGAGTGGCGAACGGGTGAGTAACACGTAGGTAACCTGCCCTCAAGACGAGGATAACCGTTGGAAACGATGGCTAAGACTGGATAGGAACCGAGGAGGCATCTCTTTGGTTTTAAAGGACCCGCAAGGGTACGCTTGAGGAGGGGCCTGCGGCGCATTAGTTAGTTGGCGGGGTGAAGGCCCACCAAGACTTTGATGCGTAGCCGG
>F0K5CMN03CWLL6
AGAGTTTGATCCTGGCTCAGAACGAACGCTGGCGGCATGCCTAACACATGCAAGTCGAACGAAGCCTTCGGGCTTAGTGGCGCACGGGTGCGTAACACGTGGGAATCTGCCCTTAGGTACGGAATAACTCAGGGAAACTTGAGCTAATACCGTATGATGTCCTCGGACCAAAGATTTATCGCCTAAGGATGAGCCCGCGTCGGATTAGCTAGTTGGTGGGGTAAAGGCCTACCAAGGCGACGATCCGTAGCTGGTCTGAGAGG
>F0K5CMN03C8GYB
AGAGTTTGATCCTGGCTCAGGATGAATGCTGGCGGCGTGCCTAATACATGCAAGTCGAGCGGAAAGGCCCTTCGGGGTACTCGAGCGGCGGACGGCTGAGTAACGCGTGGGAACGTACCCCAAAGTGAGGAATAACCGCCCGAAAGGGTGGCTAATGCCGCATATGGTCTTCGGATTAAAGGATTTATCCGCTTTGGGAACGGCCTGCGTATGATTAGATAGTTGGTGAGGTAAAGGCTCACCAAGTCTACGATCATTAACTGGT
>F0K5CMN03C8IV0
AGAGTTTGATCCTGGCTCAGGATGAACGCTAGCGACAGGCCTAACACATGCAAGTCGAACGGGATTTATCCTTCGGGGTAATGAGAGTGGCGCACGGGTGAGTAACGCGTATGCAACCTACCTGTAACTGGGGAATAGCTCCCTGAAAGGGGAATTAACACCGCATAAGACCACACTTTCGCATGGAAGAGTGGTAAAATATTTATAGGTTACAGATGGGCATGCGTGACATTAGTTTGTTGGTGAGGTAACGGCTCACCAAG
>F0K5CMN03C71H7
AGAGTTTGATCCTGGCTCAGGATAAACGCTGGCGGCATGCCTAATACATGCAAGTCGAACGAACTAGTTTACTAGTTAGTGGCGAACGGGTGAGTAACACGTAAGTAATCAACCTATAAGACGAGGATAACTACTGGAAACGGTAGCTAATACTGGATAGGATAGGGACCTGTAGGGGACCCTATTTAAAGGCGCTTCAAAGCGCCGCTAATAGATGAGCTTGCGGCGCATTAGATAGTTGGGGAGGTAATGGCTCACCAAGTCAACGA
>F0K5CMN03CWXUC
AGAGTTTGATCCTGGCTCAGAATGAACGCTGGCGGCGTGCTTAACACATGCAAGTCGAACGGTAGCAGAAGAGAGCTTGCTTTCTTGCTGACGAGTGGCGCACGGGTGAGTAATATATAGTTAACGTGCCTCTTAGTCTGGGATAGCCACTGGAAACGGTGATTAATACTGGATACTCCTTCTTGTTTAATGCAAGAAGGGAAAGTTTTTTCGCTAAGAGATCGGACTATATTGTATCAGCTAGTTGGGGAGGTAA
>F0K5CMN03CWCUO
AGAGTTTGATCCTGGCTCAGGATGAACGCTGGCGGCGTGCCTAACACATGCAAGTCGAGCGAGAGTTTGAGGAACGAGCCTTCGGGTGAGGGAATCGAATGAAAGCGGCGGACGGGTGAGTAACGCGTGGGTAACCTGCCCTATGGAGGGGGATAACGCAGAGAAATTTGCGCTAATACCGCATAAGCGCACAGTATCGCATGATACGGTGTGAAAAACTCCGGTGCCATAGGATGGACCCGCGTCTGATTAG
>F0K5CMN03C5UJS
AGAGTTTGATCCTGGCTCAGGATGAACGCTAGCGGCGCGCCTAATGCATGTAAGTCGAGCGATGAGTTTCTTCGGAGACATCAGCGGCAGACGGGTGAGTAACACGTGGATGACCTGCCCTCAAGTCTGGGATAACGGGTGGAAACACGCGCTAATACCGGATAGACTGCTGGGGTCGCAACCAGCAGTAAAGCGGTAGTGCTTGAGGAGGGGTCCGCGGCCCATCAGCTAGTTGGTAGGGTAAAGGCCTACCAAGG
>F0K5CMN03C1544
AGAGTTTGATCCTGGCTCAGGATGAACGCTAGCGGCAGGCTTAATACATGCAAGTCGAGGGGCAGCAGTTTTGTAGCAATACAGAAGCCGGCGACCGGCAAACGGGTGCGGAACACGTACGCAACCTTCCTTTAACTGGAAGATAGCCCACCGAAAGGTGGATTAATACTCCATAACATATTGAAGAGGCATCTTTTTGATATTAAAGCTCCGGCGGTTAAAGATGGGCGTGCGTCTGATTAGGTAGTTGGCGGGGTAACGGCCCACCAAG
>F0K5CMN03C2LND
AGAGTTTGATCCTGGCTCAGGACGAACGCTGGCGGCGTGCCTAATGCATGCAAGTCGCACGGGGTGCCTTCGGGCACCGAGTGGCGCACGGCTGAGTAACACGTGGGGATCTGCCCGACCGTGGGGGATAACGCCGGGAAACCGGCGCTAATCCCGCATACGCTCCTCGGAGGAAAGCGCTCACGCGCGCGGTCGGAGGACCCTGCGGCCCATCAGCTTGTTGGCGGGGTAACGGCCCACCAAGGCTTTGACGGGTCGCTGGT
>F0K5CMN03C7UYE
AGAGTTTGATCCTGGCTCAGGACGAACGCTGGCGGCGTGCTTAACACATGCAAGTCTAGGGGAAAGTGGTCTTCGGATCGCAAGTATACTGGCGAACGGGTGAGTAACACGTAGGTAATCTACCTTCGAGATTGGGATAACGTCGAGAAATTGACGCTAATACCGAATGATGCCTCGGTAGTTAATATCGGGATGAAAGATGGGGATCTTCGGACCTATCGCTTGAAGATGAGCCTGCGTCTGATTAGCTTGTTGGTAGGG
>F0K5CMN03C59UB
AGAGTTTGATCCTGGCTCAGGACGAACGCTGGCGGCGTGCCTAACACATGCAAGTCGAACGGGACCAGGGGCAACTCTGGTTCAGTGGCGGACGGGTGCGTAACACGTGAGGAACATGACTTTCGGCGGGGGATAGCCGGCCCAACGGCCGGGTAATACCGCGTACGACCTCTCGGGGACATCCCCGGTTGGTGAAAGCAGCAATGCGCCGAAAGAGTGCCTCGCGGCCTATCAGCTAGTTGGTGGGGTAACGGCTCACCAAGGCGACGACGGGTAG
>F0K5CMN03C44RA
AGAGTTTGATCCTGGCTCAGGATGAACGCTGGCGGCGTGCCTAATACATGCAAGTCGAACGAAGAACTAGCTTGCTAGTTCTTAGTGGCGAACGGGTGAGTAATACATAAATAATCTGCCCATATGGCTGGGATAACTATTGGAAACGATAGCTAATACCGGATAGGTTAATTGAAGGCATCTTCGATTAATTAAAGTAGGTTTTCTACACAAATGGATGAGTTTATGGCGCATTAGTTAGTTGGTGGGGTAACGGCCTACCAAGACG
>F0K5CMN03C1TMJ
AGAGTTTGATCCTGGCTCAGGATGAACGTTGGCGGCGTGCCTAATACATGCAAGTCGAACGCGAAGCTTGTTTTCGGACGAGCGGAGAGTGGCGCACGGGTGAGTAACACATGGCTGACCCGCCCTTCAGAGGGGGACAACCACTGGAAACGGTGGCTAATACCCCATATGCTCACGGTGATTAGAAAGCTGTGAGGAAAGTTCCGGCGCTGAAGGAGGGGGCTGTGGCCCATCAGCTAGTTGGTGCGGTAAAGGCGC
>F0K5CMN03C7CQK
AGAGTTTGATCCTGGCTCAGAGTGAACGCTGGCGGCGTGCCTAACACATGCAAGTCGAACGCGAAAGTCCCGCAAGGGATAAGTAGAGTGGCAGACGGGTGAGTAATGCATAGGTAATCTACCCTTGAGTGGGGGATAACTCCGGGAAACCGGTGCTAATCCCGCATGACTTCCTGATGCGCAGGCATTAGGATCAAAGGGGGGGATCCTTCGGGACCTCCCGCTTGAGGATGAGCCTATGTCCTATTAGCTAGTTGGTG
>F0K5CMN03C7T94
AGAGTTTGATCCTGGCTCAGAACTAACGCTAGCGGCGTGCCTAACACATGCAAGTCTTACGAGAAAGTCCCGTTCGCGGGATGAGTAAAGTGGCGCACGGGTGAGTAACGCGTGGATAATCTGCCCTTTAGTCTGGGATAACTTGTCGAAAGATGGGCTAATACCAGATAATGCTTATCTGTTTAGACGGATAAGCCGAAGGTGGCCTCTATTTATAAGCTACTGCTAAAGGATGAGTTCGCGTACCATTAGCTTGTTGGTGGGG
>F0K5CMN03C5RC5
AGAGTTTGATCCTGGCTCAGAACGAACGCTGGCGGCAGGCTTAACACATGCAAGTCGAGCGGGCCCTTCGGGGTCAGCGGCGGACGGGTTAGTAACGCGTGGGAACGTGCCCTTTGCTCTGGAATAGCCCTGGGAAACTGGGGGTAATACCGGATGTGCCCTGAGGGGGAAAGATTTATCGGCAAGGGATCGGCCCGCGTCTGATTAGGTAGTTGGTAGGGTAACGGCCCACCAAGCCGACGATCGGTAGCTGGTTTGAGAGGATGATCAGCAACACTGGG
>F0K5CMN03C4U6Z
AGAGTTTGATCCTGGCTCAGGATGAACGCTGGCGGCGTGCCTAACACATGCAAGTCGAGCGGAGATATAGAGGAGTACTTGTACGAATCTTTATCTTAGCGGCGGACGGGTGAGTAACACGTGAGGAACCTGCCCTTAAGTGTGGAATAACACCGAGAAATCGGTGCTAATACCGCATAACGTCCTGGAAGCGCATGCTTTCGGGACCAAAGGATTTATTCGCTTAAGGATGGCCTCGCGGCCGATTAGGTAGTTGGTGAGGTAACCGG
>F0K5CMN03C7KSD
AGAGTTTGATCCTGGCTCAGGATGAACGCTAGCGGCGCGCTTAATGCATGTAAGTCGAGCGAGAAGGCTCCTTCGGGGGCTGGACAGCGGCAGACGGGTGAGTAACACGTAGGTGACCTACCCCCGAGACGGGAATAACGAGTGGAAACGCTTGCTAATGCCGGATGAGCTTGACCGGTCAGAGGGTCAAGGAAAGGATTCTTCGGGATCCGCTCAGGGAGGGGCTTGCGGCCCATCAGCTAGTTGGTAGGGTAACGGCCTACCAAGGCG
>F0K5CMN03C086J
AGAGTTTGATCCTGGCTCAGGACGAACGCTGGCGGCGTGCCTAACACATGCAAGTCGAACGCGAAAGCCCTTTCGGGGGTGAGTAAAGTGGCGCACGGGTGAGTAACACGTGGATAATCTGCCTGATAATCTGGGATAACATCTCGAAAGAGATGCTAATACCGGATAAGCCCACAGTCTCCTCGGAGACAGCGGGAAAAGATGGCCTCTTCTTGAAAGCTATTGTTATCAGATGAGTCCGCGGTCCATTAG
>F0K5CMN03C5D1L
AGAGTTTGATCCTGGCTCAGAACGAACGCTGGCGGCGCGTTTTAAGCATGCAAGTCGGACGGTAGAAGTCCTTCGGGACTTTGAGAGTGGCGAACGGGTGAGTAACACGTAGATGATCTACCTTGGGATTGGGGATAGCCTATGGAAACATGGGGTAATACCGAATACGTCCTGTCATGTAAGGGTGACAGGGGAAAGGAGCTGAGGCTTCGTCCTGGGATGAGTCTGCGGCTCATTAGCTAGTTGGTGGGGTAAAGGCCTACCAAGGCGACG
>F0K5CMN03CX4ZH
AGAGTTTGATCCTGGCTCAGAACGAACGCTGGCGGCGCGTTTTAAGCATGCGAGTCGAGCGGCAAGGGCCTTCGGGCCCCTAGAGCGGCGGACGGGTGAGTAACACGTGGACAATCTGCCCCCCGGCCCGGGGATAGCCCAGGGAAACCTGGATTAATACCGGATGAGACGGGACGCACACAGGTGCGATCCGGGAGAGGCGCTGCGGCGCCGCCGGGGGATGAGTCCGCGACCCATTAGCTAGACGGCGGGGTAAAGGCCCACCGTGGCGACGATGGGTAG
>F0K5CMN03C4ZOI
AGAGTTTGATCCTGGCTCAGAACGAACGCTGGCGGCGCGTTTTAAGCATGCAAGTCGAACGGTAGTAATCCTTCGGGGTTATTAGAGTGGCGAACGGGTGAGTAACACGTAGATGATCTACCTTGAGGTTGGGGATAGCCTGTGGAAACACAGGGTAATACCGAATAAGCCCTATGGGGGAAAGGTGCTAAGGCACCGCCTTAAGATGAGTCTGCGGCTCATTAGCTTGTTGGTGGGGTAAAGGCCTACCAAGGCGACGATGAGTAGCCGG
>F0K5CMN03C3I5N
AGAGTTTGATCCTGGCTCAGGATGAACGCTGGCGGCATGCCTAATACATGCAAGCCGAACGAATTGACCTTCGGGTCAGTTAGTGGCGAACGGGTGAGTAACACGTAGATAACCAACCCTAAAGACGAGGATAACCCGGGGAAACCTGGACTAATACTGGATAGGAGCTATTTTCAAAAGAGGATAGTTTTAAAGATGCCTTAAAGCATCGCTATAGGCTGGGACTGCGTCGCATTAGCTAGTTGGTGGAGTAACGGCCCACCAAGGCAACGA
>F0K5CMN03C925F
AGAGTTTGATCCTGGCTCAGGATGAACGCTAGCGGTGCGCCTAACACATGCAAGTCGAGCGATATAGCGGCGAACGGGTGAGTAACACGTTGGAACCTGCCTCGAACTCAGGGATAGCCATCCGAAAGGATGATTAATACCGGATAGTCCCGAAAGGGTAAAGATTTTTCGGTTCGAGAGGGGCCTGCGGCCTATCAGCTAGTTGGTAAGGTAATGGCTTACCAAGGCTATGACGGGTAACTGGTGTGAGAGCATGACCAGT
>F0K5CMN03C2E21
AGAGTTTGATCCTGGCTCAGGATGAACGCTAGCGGCAGGCTTAACACATGCAAGTCGAGGGGTAACAGGGTGCTTGCACCGCTGACGACCGGCGCACGGGTGCGTAACGCGTATACAGTCTACCTTTTACAGGGGCATAGCCCGGGGAAACCCGGATTAATATCCCATGGTATCATTTAGTGGCATCACTTGAATGATTAAAGCTTCGGCGGTAAAAGATGAGTGTGCGTCCTATTAGTTAGTTGGTAAGGTAACGGCTTACCAAGGCAG
>F0K5CMN03C2NQD
AGAGTTTGATCCTGGCTCAGATTGAACGCTGGCGGCAGGCCTAACACATGCAAGTCGAGCGGCAGCACGGGGAGCTTGCTCCCTGGTGGCGAGCGGCGGACGGGTGAGTAATGCATAGGAATCTGCCCGGTAGTGGGGGATAACCTGGGGAAACCCAGGCTAATACCGCATACGTCCTACGGGAGAAAGCAGGGGACCTTCGGGCCTTGCGCTATCGGATGAGCCTATGTCGGATTAGCTGGTTGGTGAGGTAATGG
>F0K5CMN03C7BMF
AGAGTTTGATCCTGGCTCAGGATGAACGCTGGCGGCGTGCCTAATACATGCAAGTCGAACGAAGAACTAGCTTGCTAGTTCTTAGTGGCGAACGGGTGAGTAATACATAAATAATCTGCCCATATGACTGGGATAACTATTGGAAACGATAGCTAATACCGGATAGGTTAATTGAAGGCATCTTCGATTAATTAAAGTAGGTTTTCTACACAAATGGATGAGTTTATGGCGCATTAGTTAGTTGGTGGGGTAACGGCCTACCAAGACG
>F0K5CMN03C1492
AGAGTTTGATCCTGGCTCAGAACGAACGCTGGCGGCGTGCCTAACACATGCAAGTCGAACGAGAAAGGGACTTCGGTCCTGAGTAGAGTGGCGCACGGGTGAGTAACACGTGGATAATCTGCCTGATAATCCGGGATAACCTCTCGAAAGAGGAGCTAATACCGGATAAGCCCACAGCCTCCTCGGAGGCAGCGGGAAAAGATGGCCTCTTCATGAAAGCTATTGTTATCAGATGAGTCCGCGGTCCATTAG
>F0K5CMN03C2TNW
AGAGTTTGATCCTGGCTCAGAACGAACGCTGGCGGCGTGCTTAATACATGCAAGTCGAACGTGAAGCCCTGGCTTGCCAGGGTGGAAAGTGGCGAACGGGTGAGTAACACGTAAATAATCTACCTCTAAGTTTGGGATAACCTTGCCAACGCGGGGCTAATACCGGATGTGGTCACGAAAACGCATGTTTTTGTGATTAAAGATGCAAATCGCTTAGAGATGAGTTTGCGGCCCATTATGCTTGTTGGTAGGGTAACGGCCTACCAAGG
>F0K5CMN03C8GST
AGAGTTTGATCCTGGCTCAGGATGAACGCTAGCGGTGCGCCTAACACATGCAAGTCGAGCGATATAGCGGCGAACGGGTGAGTAACACGTTGGAACCTGCCTCGAACTCAGGGATAGCCATCCGAAAGGATGATTAATACCGGATAGTCCCGAAAGGGTAAAGATTTTTCGGTTCGAGAGGGGCCTGCGGCCTATCAGCTAGTTGGTAAGGTAATGGCTTACCAAGGCTATGACGGGTAACTGGTGTGAGAGCATGACCAGT
>F0K5CMN03C2QRX
AGAGTTTGATCCTGGCTCAGAACGAACGCTGGCGGCGCGTTTTAAGCATGCAAGTCGAACGGGATTGATCCTTCGGGATCATGAGAGTGGCGAACGGGTGAGTAACGCGTAGATGATCTGCCTTGAAGTTGGGGATAGCCCATAGAAATATGGGGTAATACCGGATAATCTCTTTTTACTTTGGTGAATAGAGGAAAGGGGCTTCGGCCTCGCTTTGAGATGAGTCTGCGGCTGATTAGCTAGTTGGTAGGGTAAAGGCCTACCAAGG
>F0K5CMN03C7CT4
AGAGTTTGATCCTGGCTCAGAACGAACGCTGGCGGCGTGGATAAGACATGCAAGTCGAACGCTGGTTGTTGGGTAGCAATATTCGGCAGCCGGAGTGGCGTAAGGGTGCGCAACACGTGGGTAATTTGCCGCGAAGCCTGGGATAACCCCGAGAAATCGGGGCTAATACCGGATGTGGATGCTGAGAGACATCTTCTGGCATCTAAAGCTGGGGACCGCAAGGCCTGGCACTTCGCGATAAGCCCGTGGCCTAT
>F0K5CMN03C5MZ8
AGAGTTTGATCCTGGCTCAGGATGAACGCTGGCGGCGTGCTTGACACATGCAAGTCGAACGCATCGACAATGTCTGGAGGCACTGGATGAACGGGCGTACGAGAAATCGTACAAGCGGGAAGAAGGGGCTAAAGGGCGACGTTGGTGAGTGGCGGACGGGTGAGTAACACGTAGGTAATCTGCCTCAAAGTGGGGATAACTGTTCGAAAGAGCAGCTAATACCGCATAATATCCAGGCTAGGCCTGGAGAAAGGCG
>F0K5CMN03C3FG8
AGAGTTTGATCCTGGCTCAGGATGAACGCTGGCGGCGTGCCTAATACATGCAAGTCGAACGAGGTACTTTTGTAGCAATACGAGAGTATCCTAGTGGCGAACGGGTGAGTAACGCGTTGGTGACCTACCCCAAAGTGTGGGATAACAGTCCGAAAGGATCGCTAATACCGCATGTGGTCCTCAGGTTTAGAAACTGATGACTAAAGGAGCAATTCGCTTTGGGAGGGACCTGCGTCCCATCAGCTAGTTGGTGAGGTAATGG
>F0K5CMN03C6BVM
AGAGTTTGATCCTGGCTCAGGATGAACGCTGGCGGCGTGCTTAACACATGCAAGTCGAACGATTAAGACCCTCTTCGGAGGGTGTATAAAGTGGCGAACGGGTGAGTAACACGTGGGTAACCTGCCCTTTGGAGGGGGACAACATCTGGAAACGGATGCTAATACCGCATAAGTCGTCTTCGGACGGGAAAGGTGGCTTCGGCTACCGCCAGAGGATGGGCCCGCGTCCCATCAGCTAGTTGGTAAGGTAACGGCTTACCAAGGCAACGACGGGTAGCTGGT
>F0K5CMN03CW1ND
AGAGTTTGATCCTGGCTCAGAACGAACGCTGGCGGCATGCCTAACACATGCAAGTCGAACGAAGCCTTCGGGCTTAGTGGCGCACGGGTGCGTAACGCGTGGGAATCTGCCCCTCGGTTCGGAATAACAGTTAGAAATGACTGCTAATACCGGATGATGACTTCGGTCCAAAGATTTATCGCCGAGGGATGAGCCCGCGTAGGATTAGGTAGTTGGTGAGGTAAAGGCTCACCAAGCCGACGATCCTTAGCT
>F0K5CMN03C5B83
AGAGTTTGATCCTGGCTCAGAACGAACGCTGGCGGCGCGTTTTAAGCATGCAAGTCGGACGGTAGAAGTCCTTCGGGACTTTGAGAGTGGCGAACGGGTGAGTAACACGTAGATGATCTACCTTGGGATTGGGGATAGCCTATGGAAACATGGGGTAATACCGAATACGTCCTGTCATGTAAGGGTGACAGGGGAAAGGAGCTGAGGCTTCGTCCTGGGATGAGTCTGCGGCTCATTAGCTAGTTGGTGGGGTAAAGGCCTACCAAGGCGACG
>F0K5CMN03C8AFY
AGAGTTTGATCCTGGCTCAGAGTGAACGCTGGCGGCGTGCCTAACACATGCAAGTCGAACGCGAAAGTCCCGCAAGGGATAAGTAGAGTGGCAGACGGGTGAGTAATGCATAGGTAATCTACCCTTGAGTGGGGGATAACTCCGGGAAACCGGTGCTAATCCCGCATAACGTCCTGATGCACAAGCATTTGGATCAAAGGGGGGGATCCTTCGGGACCTCCTGCTTGGGGATGAGCCTATGTCCTATTAGCTAGTTGGTGAGG
>F0K5CMN03C7BOX
AGAGTTTGATCCTGGCTCAGAATGAACGCTGGCGGCGTGCTTAACACATGCAAGTCTACGAGAAAGAGGTAGCAATATCTTTAGTAAAGTGGCGTACGGGTGCGTAACACGTAAGCAATTTACCTTTGGGTCTGGAATAACTTCGAGAAATCGAGGCTAATACCGGATAATGCAGCGGCACCGCATGGTGATGTTGTTAAAGTTTGTGTAATGCCTAAAGATGAGCTTGCGCCTGATTAGCTAGTTGGTAGGGTAATGG
>F0K5CMN03C50F3
AGAGTTTGATCCTGGCTCAGGATGAACGCTGGCGGCGTGCCTAACACATGCAAGTCGAGCGATAAACAGTGGATGGAATTCTTCGGAAGGAAAGAAACTGTTGAAAGCGGCGGACGGGTGAGTAACGCGTGGGCAACCTGCCCTATACAGGGGGATAGCCACTGGAAACGGTGATTAATACCCCATGACACCTTAACCTCGCATGAGGAGAGGGTCAAAGATTATATCGGTATAGGATGGGCCCGCGTCTGATTAGCTAGTTGG
>F0K5CMN03C73ZB
AGAGTTTGATCCTGGCTCAGGACGAACGCTGGCGGCGTGCCTAATACATGCAAGTCGAGCGGACCGAAGGGAGCTTGCTCCTTTAGGTTAGCGGCGGACGGGTGAGTAACACGTGGGCAACCTGCCCTGCAGACTGGGATAACTTCGGGAAACCGGAGCTAATACCGGATAACACCGAAAACCGCATGGTTTTCGGTTGAAAGGCGACTTTTAGCTGTCACTGCAGGATGGGCCCGCGGCGCATTAGCTAGTTGGTGAGGTAACGGCTCACCAAGG
>F0K5CMN03C9R6W
AGAGTTTGATCCTGGCTCAGAACGAACGCTGGCGGCATGCCTAACACATGCAAGTCGAACGGTGTCTTCGGGCATAGTGGCGCACGGGTGAGTAACACGTGGGAACCTGCCTTTCGGTTCGGGATAACGTTTGGAAACGAACGCTAACACCGGATACGCCCTTTTGGGGAAAGTTTACGCCGAGAGAGGGGCCCGCGTCCGATTAGGTAGTTGGTGGGGTAACGGCCTACCAAGCCGATGATGCGTAGCCGACCTGAGAGGGTGACCGGCCACACTGGG
>F0K5CMN03C7U7J
AGAGTTTGATCCTGGCTCAGATAGAACGCTGGCGGCATGCTTAACACATGCAAGTCGAACGAGAAGCTTTCACATGATTTCTTCGGATTGATTATGGGAGCGGAAAGTGGCGAACGGGTGAGTAACGCGTGGGTAACCAACCTTAGACTGGGGGACAACACAGGGAAACTTGTGCTAATACCGCATATATGCAGACATGGCATCATGATTGCAGGAAAGGCTTCGGCCGGTTTAAGACGGACCCGCGTCCGATTAG
>F0K5CMN03CWM4N
AGAGTTTGATCCTGGCTCAGAGCGAACGCTGGCGGCAGGCCTAACACATGCAAGTCGAGCGCCCGTAGCAATACGGGAGCGGCAGACGGGTGAGTAACACGTGGGAACGTGCCCTTTGGTTCGGAATAACTCAGGGAAACTTGAGCTAATACCGGATAAGCCCTTACGGGGAAAGATTTATCGCCGAAGGAGCGGCCCGCGTCCGATTAGCTAGTTGGCGGTGTAATGGACCACCAAGGCTACGATCGGTAGCTGGTCTGAGAGGATG
>F0K5CMN03C0NSF
AGAGTTTGATCCTGGCTCAGGATGAACGCTAGCGGCAGGCCTAACACATGCAAGTCGAGGGGTAACAGAATAGCAATATTGCTGACGACCGGCGCACGGGTGAGTAATGCATATGCAACCTTCCTCTGACTGGGGCATAGCTTTCGGAAACGGAAATTAATACCCCATAATGTTCCGACAGGGCATCCTGATGGAATTAAAGCTCCGGCGGTCAGAGATGGGCATATGTGCCATTAGCTTGTTGG
>F0K5CMN03C26ZY
AGAGTTTGATCCTGGCTCAGATTGAACGCTGGCGGCATGCTTTACACATGCAAGTCGAACGGTAACAGGTCTTCGGATGCTGACGAGTGGCGAGCGGGTGAGTAATACATCGGAACGTGCCTAGTAGTGGGGGATAACTACTCGAAAGAGTAGCTAATACCGCATGGGATCTACGGATGAAAGCAGGGGACCTTCGGGCCTTGTGCTACTAGAGCGGCTGATGGCAGATTAGGTAGTTGGTGGGGTAAAGGCTT
>F0K5CMN03C6QGD
AGAGTTTGATCCTGGCTCAGAACGAACGCTGGCGGCGTGCTTAACACATGCAAGTCGAACGCGAAAGTTTTCTTCGGAAGACGAGTAGAGTGGCGCACGGGTGAGTAACGCGTAAGTAATCTGCCCTGGTATCTGGGATAACCCACCGAAAGGTGTGCTAATACGGGATACGCTGATTTATCAGGAAAGGTGGCCTCTTCATGAAAGCTACTGTACCAGGAGGAGCTTGCGTACCATTAGCTAGTTGGTAGGGTAATGGCCTACCAAGG
>F0K5CMN03C6R18
AGAGTTTGATCCTGGCTCAGGATGAACGCTAGCGGCAGGCCTAATACATGCAAGACGAACGGTAAATAGTGTAGCAATACATTATGAGAGTGTCGTAAGGGTGCGTAACAAGTATGCAATCTGCCCTCAACTGGAGGATAGCTCCCCGAAAGGGGAATTAACACTCCATAAGATTGTGGTGTGGCATCACACAGCAATTAAAACTCCGGTGGTTGAGGATGAGCATGCTTCTGATTAG
>F0K5CMN03C7IYN
AGAGTTTGATCCTGGCTCAGAACGAACGCTGGCGGCGCGTTTTAAGCATGCAAGTCGAACGGGATTGATCCTTCGGGATCATGAGAGTGGCGAACGGGTGAGTAACACGTAGATGATCTGCCTTGAAGTTGGGGATAGCCCATAGAAATATGGGGTAATACCGGATAATCTCTTTTTACTTTGGTGAATAGAGGAAAGGGGCTTCGGCCTCGCTTTGAGATGAGTCTGCGGCTGATTAGCTAGTTGGTAGGGTAAAGGCCTACCAAGG
>F0K5CMN03C2TX1
AGAGTTTGATCCTGGCTCAGATTGAACGCTGGCGGCATGCCTAACACATGCAAGTCGAACGCGAAAGAGGGGCAACTCTCGAGTAGAGTGGCGGACGGGTGAGTAATACGTAGGAATCTGCCCTAGAGTGGGGGATAACCTGTCGAAAGACGGGCTAATACCGCATATTCTCTAAGGAGCAAAGGTGCCTTGTAGCAATACAGGGTTTCGCTTTAGGATGAGCCTACGTCGGATTAGCTAGTTGGTAGGGTAATAGCCTACCAAGG
>F0K5CMN03C594K
AGAGTTTGATCCTGGCTCAGGATGAACGCTAGCGGCAGGCCTAATACATGCAAGTCGAGGGGTAAGGCTCCTTCGGGAGTACACGACCGGCGCACGGGTGCGTAACGCGTATGCAACCTACCTTTAACTGGGGAATAGCCCCGAGAAATCGGGATTAATACTCCATAACATTGCGAGATGGCATCATTTTGCAATTAAAGCTCCGGCGGTTAAAGATGGGCATGCGTGACATTAGTTTGTTGGTGAGGTAACGGCTCACCAAG
>F0K5CMN03C9OD3
AGAGTTTGATCCTGGCTCAGAACGAACGCTGGCGGCATGCCTAACACATGCAAGTCGAACGAGACCTTCGGGTCTAGTGGCGCACGGGTGCGTAACGCGTGGGAATCTGCCCTTCGGTTCGGAATAACTCAGGGAAACTTGAGCTAATACCAGATGATGACGTAAGTCCAAAGATTTATCGCCGAAGGATGAGCCCGCGTAGGATTAGCTAGTTGGTGAGGTAAAGGCTCACCAAGGCTCCGATCCTTAGCTGGT
>F0K5CMN03C1CIV
AGAGTTTGATCCTGGCTCAGGATGAACGCTGGCGGCGTGCCTAACACATGCAAGTCGAGCGATAAACAGTGGATGGAATTCTTCGGAAGGAAAGAAACTGTTGAAAGCGGCGGACGGGTGAGTAACGCGTGGGCAACCTGCCCTATACAGGGGGATAGCCACTGGAAACGGTGATTAATACCCCATGACACCTTAACCTCGCATGAGGAGAGGGTCAAAGATTATATCGGTATAGGATGGGCCCGCGTCTGATTAGCTAGTTGG
>F0K5CMN03C3X2Y
AGAGTTTGATCCTGGCTCAGGATGAACGCTAGCGACAGGCCTAACACATGCAAGTCGAACGGGATTTATCCTTCGGGGTAATGAGAGTGGCGCACGGGTGAGTAACGCGTATGCAACCTACCTGTAACTGGGGAATAGCTCCCTGAAAGGGGAATTAACACCGCATAAGACCACACTTTCGCATGGAAGAGTGGTAAAATATTCATAGGTTACAGATGGGCATGCGTGACATTAGTTTGTTGGTGAGGTAACGGCTCACCAAG
>F0K5CMN03C4B1G
AGAGTTTGATCCTGGCTCAGGATGAATGCTAGCGACAGGCCTAACACATGCAAGTCGAACGGGATTTAGTAGCTTGCTACTAATGAGAGTGGCGCACGGGTGAGTAACGCGTATGCAACCTGCCTGTAACAGGGGAATAGCTCCCTGAAAGGGGAATTAACACCGCATAAGACCACACTGCCGCATGGTAGAGTGGTAAAATATTTATAGGTTACAGATGGGCATGCGTGACATTAGCTAGTTGGTG
>F0K5CMN03C77LX
AGAGTTTGATCCTGGCTCAGGATGAACGCTGGCGGCGTGCCTAACACATGCCAGTCGAGCGGAGTATAGGAGAAGTGCTTGCACGGACCTTATACTCAGCGGCGGACGGGTGAGTAACACGTGAGCAACCTACCTTCAACTGGGGGATAACACCGGGAAACTGGTGCTAATACCGCATAATGTCCCACTGTCACATGGCGGAGGGACCAAAGGAGCAATCCGGGTGAAGATGGGCTCGCGGCCGATTAGATAGTTGGG
>F0K5CMN03C65GT
AGAGTTTGATCCTGGCTCAGAACGAACGCTGGCGGCGCGTTTTAAGCATGCAAGTCGAACGGTAAAAGGGTGCTTGCACCCTTTGAGAGTGGCGAACGGGTGAGTAACACGTAGGTGATCTGCCCTTTGGTTGGGGATAGCCTGTGGAAACACAGGGTAATACCGAATAAGATCGGGACTCTTTGGAGATCCGATGAAAGCAGCTTCGGCTGCACCGAAGGATGAGCCTGCGGCTGATTAGCTTGTTGGCGGGTAAAGGCCCACCAAGG
>F0K5CMN03C9LV2
AGAGTTTGATCCTGGCTCAGGACGAACGCTGGCGGCGTGGATAAGGCATGCAAGTCGAATGGGTTTAGACCCATGGCAAACGAGTTAGTAATACGTAGGTACATCCCTCTGACTCGGTCATAACTTGCCGAAAGGCAAGATAATTACCGATGGTCCCGCAAGGGTAAAGATTTTGGTGTAAATCAAAATCGGTGAGAGAGTGGCCTGCGCCCTATCAGCTTGTTGGTGAGGTAATAGCTTACCAAGGCTATGACGGGTAGGGGG
>F0K5CMN03C5O0Q
AGAGTTTGATCCTGGCTCAGGATGAACGCTAGCGGCAGGCCTAACACATGCAAGTCGAGGGGCAGCACGGGTAGCAATACCTGGTGGCGACCGGCGCACGGGTGCGTAACGCGTATGCAACCTACCTTTAACTGGAGCATAGCCCCGAGAAATCGGGATTAATACTCCATAACAACAAGAAGTGGCATCACTTTTTATTAAAGCTTTGGCGGTTAAAGATGGGCATGCGTGACATTAGTTAGTTGGTGAGGTAACGGCTC
>F0K5CMN03C48NJ
AGAGTTTGATCCTGGCTCAGGATGAACGCTGGCGGCGTGCCTAACACATGCAAGTCGAACGCGAAAGCCCTTTCGGGGGTGAGTAAAGTGGCGCACGGGTGAGTAACACGTGGATAATCTGCCTGATAATCTGGGATAACATCTCGAAAGAGATGCTAATACCGGATAAGCCCACAGTCTCCTCGGAGACAGCGGGAAAAGATGGCCTCTTCTTGAAAGCTATTGTTATCAGATGAGTCCGCGGTCCATTAG
>F0K5CMN03C0XI0
AGAGTTTGATCCTGGCTCAGGATGAACGCTAGCGGCAGGCTTAACACATGCAAGTCGAGGGGTAACGGGGTAGCAATACTGCCGACGACCGGCGCACGGGTGAGTAACGCGTATGCAACCTACCCATAACAGGGGGATAGCTTTCGGAAACGGAAATTAATACCCTATAGTATCTAAATATCGCATGATATTAAGATTAAAGTTACGACGGTTATGGATGGGCATGCGTGCCATTAGCTAGTTGGTGAGGTAACGGCTCACCAAGG
>F0K5CMN03C6059
AGAGTTTGATCCTGGCTCAGAACGAACGCTGGCGGCGCGTTTTAAGCATGCAAGTCGAACGGTATATAGTCTTCGGATTATAGAGAGTGGCGAACGGGTGAGTAACACGTAGATAATCTACCTTGAAGTGGGGGATAGTCCATGGAAACATGGAGTAATACCGCATATGTCTTTGGATGAAAGTTCCAATTGGAACGCTTTGAGATGAGTCTGCGGCTCATTAGCTTGTTGGTGGGGTAAAGGCCTACCAAGGCAACG
>F0K5CMN03C8H1M
AGAGTTTGATCCTGGCTCAGGATGAACGCTAGCGACAGGCCTAACACATGCAAGTCGAACGGGATTTATCCTTCGGGGTAATGAGAGTGGCGCACGGGTGAGTAACGCGTATGCAACCTACCTGTAACTGGGGAATAGCTCCCTGAAAGGGGAATTAACACCGCATAAGACCACACTTTCGCATGGAAGAGTGGTAAAATATTTATAGGTTACAGATGGGCATGCGTGACATTAGTTTGTTGGTGAGGTAACGGCTCACCAAG
>F0K5CMN03C5663
AGAGTTTGATCCTGGCTCAGGATGAACGCTAGCGACAGGCCTAACACATGCAAGTCGAGGGGCAGCATAAAGGTAGCAATACTTTGGTGGCGACCGGCGCACGGGTGAGTAACACGTATGCAACCTACCTGTAAGCGGGGAATAACCCGGAGAAATCCGGACTAATACCGCATAATACTTCGAATCCGCATGGATTTGAATTTAAACATTTATGGCTTACAGATGGGCATGCGTATGATTAGCTAGTTGGTGAGGTAACGG
>F0K5CMN03C5NZA
AGAGTTTGATCCTGGCTCAGGACGAACGCTGGCGGCGTGCTTAACACATGCAAGTCAAGGCAGAAAATACTTTCGGGTATGAGTAAACTGGCGAACGGGTGAGTAACATGTAGGTAATTTACCTTTGAATGGGGGATAGCCACGGGAAACTGTGATTAATACCGCATAAAGTCCGATTACGATGGTATTCGGATGAAAGTTGGGGACTTTCGGGCCCAACGTTTGAAGATAAGCCTGCATCTGATTAGTTAGTTGGTAGGGTAATGGCCTACCAAGACCGCG
>F0K5CMN03C9MDR
AGAGTTTGATCCTGGCTCAGGATGAACGCTAGCGGTGCGCCTAACACGTGCAAGTCGAGCGATATAGCGGCGAACGGGTGAGTAACACGTTGGAACCTGCCTCGAACTCAGGGATAGCCATCCGAAAGGATGATTAATACCGGATAGTCCCGAAAGGGTAAAGATTTTTCGGTTCGAGAGGGGCCTGCGGCCTATCAGCTAGTTGGTAAGGTAATGGCTTACCAAGGCTATGACGGGTAACTGGTGTGAGAGCATGACCAGTC
>F0K5CMN03C9RL1
AGAGTTTGATCCTGGCTCAGGATGAACGCTGGCGGCGTGCCTAACACATGCAAGTCGAACGGGAATCCCTGGACTCGTCTGGGGAGGAGAGTGGCGTACGGGTGAGTAACACGTAGCTGACCTACCCTGGAGAGGGGGATAACTATTGGAAACGATAGCTAAAACCCCATACGCTCTTGATAATTTGAAAGTCAAGAGGAAAACTCCGGTGCTCTGGGATGGGGCTGCGGTCCATCAGCTAGTTGGTGCGGTAAAAGCGCACCAAGGCG
>F0K5CMN03C627P
AGAGTTTGATCCTGGCTCAGGATGAACGCTAGCGACAGGCCTAACACATGCAAGTCGAGGGGTAACATGAGAGCTTGCTCTTGATGACGACCGGCGCACGGGTGAGTAACGCGTATGCAACCTTCCTTTAACAGGAGAATAGCCCCCGGAAACGGGGATTAATGCTCCATAGCAATTATTTGCCACCTGACAGATAATTTAAAGTTCCGACGGTTAAAGATGGGCATGCGTGACATTAGCCAGTTGGCGGGGTAACGGCCC
>F0K5CMN03C1B9R
AGAGTTTGATCCTGGCTCAGGATGAACGCTAGCGGGAGGCTTAACACATGCAAGTCGAGGGGCAGCACGAGGTAGCAATACTTTGGTGGCGACCAGCAGACGGGTGAGTAACGCGTATGTAACCTGCCCTGTACAGGGGGATAACCCGGAGAAATTCGGACTAATATCCCATGGTAATATTGGAAGGCATCTTCTGATATTTAAAGTTCCGGCGGTACAGGAGGGGCATGCGTAACATTAGCTGGTTGGTAAGGTAACGGCTTACCAAGGCG
>F0K5CMN03CWCP2
AGAGTTTGATCCTGGCTCAGGATGAACGCTAGCGGCAGGCCTAACACATGCAAGTCGAGGGGTAACAGGAGTAGCAATACTTGCTGACGACCGGCGCACGGGTGAGTAACGCGTATGCAACCTACCCTTAACTGGGGAATAGCCCGAAGAAATTCGGATTAATGCCCCATAATACTGTATTGAAGCATTTCAGTGCATTTAAAACTCCGGTGGTTAAGGATGGGCATGCGTGACATTAGCTAGTTGGTGAGGTAACGGCT
>F0K5CMN03C65JN
AGAGTTTGATCCTGGCTCAGGATGAACGCTAGCGGGGGCTTAACACATGCAAGTCGAACGGTAACATGCGCTGTAGCAATACAGTGTGATGACGAGTGGCGGACGGGTGAGTAATACATACATAACCTACCATACAGCCGGGGACAACCCGTGGAAACGCGGGCTAATACCCGATACGATTCCGAGAGCGCCTGCTCTTGGAATGAAATCACTTAGAGGGCTGAATGATGGATGTATGCCTGATTAG
>F0K5CMN03C6QT5
AGAGTTTGATCCTGGCTCAGGATGAACGCTGGCGGCGTGCCTAACACATGCAAGTCGAGCGGAGATTACGAGGAGTACTTGTACAAATTGTAATCTTAGCGGCGGACGGGTGAGTAACACGTGAGGAACCTGCCCTTGAGTGGGGAATAACACCGAGAAATGGGTGCTAATACCGCATAATGTCTTGGAAGCGCATGCTTTCGGGACCAAAGGATTTATTCGCTTAAGGATGGACTCGCGTCCGATTAGGTAGTTGGTGAGGTAACCGG
>F0K5CMN03C7R81
AGAGTTTGATCCTGGCTCAGGACGAACGCTGGCGGCGTGCTTAACACATGCAAGTCGAACGGGGCATACGGATAGCTTGCTAGAAGTATGTTTAGTGGCGGACGGGTGAGTAACGCGTGAATACCTGTCCATCGGAGGGGGACAACGGCTGGAAACGGCCGCTAATACCGCGTAAGCCGAGAGGTGAAAGGTGCTCTTCGGAGTGCCGCCGATGGGGGGGTTCGCGTCCTATCAGCTAGTTGGTGGGGTAAGGGCCTACCAAGGCGAAGACGGGTAGCCGG
>F0K5CMN03C37XU
AGAGTTTGATCCTGGCTCAGGACAAACGCTGGCGGCGTGCCTAACACATGCAAGTCGAGCGCGAAAGGGACCTTCGGGTCCCCTGAAAGCGGCGAACGGGTGAGTAACACGTGGGCAACCTGCCTCAAGGACTGGGATAACCCCGGGAAACCGGGGCTAATACCGGGCGATGTCGTGTCGCGTAAGCGGGGCGACCAAATGGTAGCTTCGGCCTCCGCCTTGAGATGGGCCCGCGTCCTATCAGCTAGTTGGTGAGGTAACGGCTCACCAAGGCTACGACGGGTAG
>F0K5CMN03C9PHM
AGAGTTTGATCCTGGCTCAGGATGAACGCTAGCGACAGGCCTAACACATGCAAGTCGAACGGGATTTATCCTTCGGGGTAATGAGAGTGGCGCACGGGTGAGTAACGCGTATGCAACCTACCTGTAACTGGGGAATAGCTCCCTGAAAGGGGAATTAACACCGCATAAGACCACACTTTCGCATGGAAGAGTGGTAAAATATTTATAGGTTACAGATGGGCATGCGTGACATTAGTTTGTTGGTGAGGTAACGGCTCACCAAG
>F0K5CMN03C0QH4
AGAGTTTGATCCTGGCTCAGGATGAACGCTAGCGGTGCGCCTAACACATGCAAGTCGAGCGATATAGCGGCGAACGGGTGAGTAACACGTTGGAACCTGCCTCGAACTCAGGGATAGCCATCCGAAAGGATGATTAATACCGGATAGTCCCGAAAGGGTAAAGATTTTTCGGTTCGAGAGGGGCCTGCGGCCTATCAGCTAGTTGGTAAGGTAATGGCTTACCAAGGCTATGACGGGTAACTGGTGTGAGAGCATGACCAGT
>F0K5CMN03C2BIK
AGAGTTTGATCCTGGCTCAGATTGAACGCTGGCGGCAGGCCTAACACATGCAAGTCGAGCGGTAACAGAGAGTAGCTTGCTACTTTGCTGACGAGCGGCGGACGGGTGAGTAATGCTTGGGAACTTGCCTTTAGGAGGGGGATAACCACGGGAAACTGTGGCTAATACCGCATAATGTCTACGGACCAAAGCAGGGGATCTTCGGACCTTGCACCTAGAGATAGGCCCAAGTGAGGTTAGCTAGTTGGTGGGGTAAGAGCT
>F0K5CMN03C625Y
AGAGTTTGATCCTGGCTCAGGACGAACGCTGGCGGCGTGCCTAACACATGCAAGTCAAGGAGAAAGACTGGTTTCGGCCGGTCAAGTAAACTGGCGGACGGGTGGGTAACGCGTAGGCGACCTGCCCTTGTGTTTGGAATAACCCCGAGAAATTGGGGCTAATACCGAATGACGCATTGAGTATGCATGTACTTGATGTTAAAGGTGCTGCAAGGTACCGCACAGGGATGGGCCTGCGTTCCATTAGTTAGATGGTAGGGTAACGGCCTACCA
>F0K5CMN03C47N5
AGAGTTTGATCCTGGCTCAGGATGAACGCTGGCGGCGTGCCTAACACATGCAAGTCGAGCGGAGATATAGAGGAGTACTCGTACGAATCTTTATCTTAGCGGCGGACGGGTGAGTAACACGTGAGGAACCTGCCCTTAAGTGTGGAATAACACCGAGAAATCGGTGCTAATACCGCATAACGTCCTGGAAGCGCATGCTTTCGGGACCAAAGGACTTATTCGCTTAAGGATGGCCTCGCGGCCGATTAGGTAGTTGGTGAGGTAACCGG
>F0K5CMN03C2L42
AGAGTTTGATCCTGGCTCAGGATGAACGCTGGCGGCGTGCCTAACACATGCAAGTCGAGCGATAAACAGTGGATGGAATTCTTCGGAAGGAAAGAAACTGTTGAAAGCGGCGGACGGGTGAGTAACGCGTGGGCAACCTGCCCTATACAGGGGGATAGCCACTGGAAACGGTGATTAATACCCCATGACACCTTAACCTCGCATGAGGAGAGGGTCAAAGATTATATCGGTATAGGATGGGCCCGCGTCTGATTAGCTAGTTGG
>F0K5CMN03C5T2Y
AGAGTTTGATCCTGGCTCAGGACGAACGCTGGCGGCGTGCTTAACACATGCAAGTAGAACGAAGCAATCGGAATTAGTTTACTAAGGAAGATTGACTTAGTTGCGGACGGGTGAGTAACGCGTGAGTAACGTGCCCTGAGGTTGGGGATAACAGTGCGAAAGCGCTGCTAATACCGAATAAGCTCACGGTGCCTGCGGGTGCAGTGAGAAAAGTGGGCCTCTGATTCAAGCTCATGCCTCGGGATCGGCTCGCCG
>F0K5CMN03C7YQE
AGAGTTTGATCCTGGCTCAGGATGAACGCTGGCGGCGTGCCTAACACATGCAAGTCGAGCGAGAGTTTGAGGAACGAGCCTTCGGGTAAGGGAATCGAATGAAAGCGGCGGACGGGTGAGTAACGCGTGGGTAACCTGCCCTATGGAGGGGGATAACGCAGAGAAATTTGCGCTAATACCGCATAAGCGCACAGTATCGCATGATACAGTGTGAAAAACTCCGGTGCCATAGGATGGACCCGCGTCTGATTAG
>F0K5CMN03C5SVX
AGAGTTTGATCCTGGCTCAGGATGAACGCTAGCGGCAGGCTTAACACATGCAAGTCGAGCGGGATTTCCCTTCGGGGATTGAGAGCGGCGCACGGGTGAGTAACGCGTATGCAACCTGCCTTTTACAGGGGAATAGCCCGGAGAAATCCGGATTAATGCCCCATGGTACCTGGAAACCGCATGGTTTTCCGGTTAAAGCTCCGGCGGTAAAAGATGGGCATGCGTGACATTAGCTAGTTGGCGGGGTAACGGCCCACCAAGGCTACGATGTCTAGGGG
>F0K5CMN03C7K6D
AGAGTTTGATCCTGGCTCAGGATGAACGCTAGCGGCAGGCCTAACACATGCAAGTCGAACGGTAAGGTCCCGAGTAATCGGGATACACGAGTGGCGCACGGGTGAGTAACGCGTATGCGACCTACCCTTAACCGGGGGATAGCCCGGAGAAATTCGGATTAATACCCCATAATATTGTGATACTGCATGGTATTACACTTAAAACTCTGGTGGTTAAGGATGGGCATGCGTGACATTAGCTAGTTGGTGAGGTAAGGGCTCACCAAGGCG
>F0K5CMN03CV2AJ
AGAGTTTGATCCTGGCTCAGGATGAACGCTAGCGGCAGGCTTAACACATGCAAGTCGAGGGGCAGCACAGGTAGCAATACTGGGTGGCGACCGGCGCACGGGTGCGTAACGCGTATACAATTTACCTTTTACTAGGGGATAGCCCAGAGAAATTTGGATTAATACCCTATAGTATTATCGGATCGCATGGTTTGGTAATTAAAGTTTCGGCGGTAAGAGATGAGTATGCGTCCTATTAGCTAGATGGTAAGGTAACGGCTTACCATGG
>F0K5CMN03C27YL
AGAGTTTGATCCTGGCTCAGGACGAACGCTGGCGGCGTGTTTAACCCATGCAAGTTGAACGAGAAGTTTTGGAATGAGCCTTCGGGCAAGTGAAGAGACGGAAAGTAGCGAACGGGTGAGTAACGCGTGAATAACCAACCCTCCACAGGGGGACAACAGCTGGAAACGGCTGCTAATACCGCATGAGACCACATTACCGCATGGTAGAGAGGTCAAAGCTTTAGTGGTGGAGGACGGATTCGCGTTCCATTAGCTAGTAGGTGAGGTAACGG
>F0K5CMN03C5RUL
AGAGTTTGATCCTGGCTCAGGATGAACGCTAGCGGGAGGCTTAACACATGCAAGTCGAGCGGTATAATTCCTTCGGGGGTTAGAGAGCGGCGCACGGGTGAGTAACGCGTATGCAACCTACCTTTTACCGGGGAATAGCCCGGAGAAATTTGGATTAATGCCCCATGGTTCCTTATGTCTGCATGGATGTAAGGATAAAGTTGAGGCGGTAAAAGATGGGCATGCGTGACATTAGCTAGTTGGGGGGGTAACGCCCACCAAGGCTACGATGT
>F0K5CMN03C3GTP
AGAGTTTGATCCTGGCTCAGGATGAACGCTGGCGGCATGCCTAATACATGCAAGTCGAACGCACTAGTTTACTAGTGAGTGGCGAACGGGTGAGTAACACGTAGATAACCAACCCTAAAGACGAGGATAACCCGGGGAAACCTGGACTAATACTGGATAGGAGCTAATTTCAGAAGAGAGTAGTTTTAAAGGCGCTTTAAAGCGCCGCTATAGGATGGGACTGCGTCGCATTAGCTAGTTGGTGGGGTAATGGCCTACCAAGGCAACG
>F0K5CMN03C8LWI
AGAGTTTGATCCTGGCTCAGGATGAACGCTAGCGACAGGCCTAACACATGCAAGTCGAGGGGCAGCATAAAGGTAGCAATACTTTGGTGGCGACCGGCGCACGGGTGAGTAACACGTATGCAACCTACCTGTAAGCGGGGAATAACCCGGAGAAATCCGGACTAATACCGCATAATACTGTCTTACCACATGGTATAACAGTTAAACATTTATGGTTTACAGATGGGCATGCGTATGATTAGCTAGTTGGTGAGGTAACGG
>F0K5CMN03C4MLO
AGAGTTTGATCCTGGCTCAGAACGAACGCTGGCGGCGCGTTTTAAGCATGCAAGTCGAGGGAGAATCCGGTGCTTGCACTGGAGGGAACCGGCGAACGGGTGAGTAACACGTAGATAATCTGCCTTTAGGTTGGGGATAGCTCATGGAAACATGGGGTAATACCGAATGTGGTTCGATGTTCAAAAGGACATTGAAAGAAAGGAGCTTAGGCTTCGCCTGAAGATGAGTCTGCGTCTGATTAGGTAGTAGGTAGGGTAACGGCCT
>F0K5CMN03C8BVS
AGAGTTTGATCCTGGCTCAGAGTGAACGCTGGCGGCATGCTTAACACATGCAAGTCGCACGGGCAGCAATGTCAGTGGCGGACGGGTGAGTAACACGTAGGAACATGTCCAGAGGTGGGGGACAACCTTGGGAAACTGAGGCTAATACCGCATATGAGCTGAGGCTCAAAGCAGCGATGCGCCTTTGGAGTGGCCTGCGTCCGATTAGCTTGTTGGTGGGGTAATGGCTTACCAAGGCGACGA
>F0K5CMN03CV6N9
AGAGTTTGATCCTGGCTCAGGACGAACGCTGGCGGCGTGGATAAGGCATGCAAGTCGAACGCGAACGGAATAACTAATTCGTTAGGAGTTCCTAGTAGAGTGGCGAACGGGTGAGTAACACGTGGATAACATACCTCTCAGTGGGGAATAACATCGGGAAACTGATGCTAATACCGCAGATGTCATTTCGTCGTATGGTGGAATGACTGAAGGTGGGGCTCCTTCGGGACCTACCGCTGAGAGATTGGTCCGCGTCCCATTAG
>F0K5CMN03C6GG8
AGAGTTTGATCCTGGCTCAGATTGAACGCTGGCGGCATGCCTAACACATGCAAGTCGAACGGTAACAGGTCTTCGGATGCTGACGAGTGGCGGACGGGTGAGTAATGCGTAGGAATCTGTCTTTGAGTGGGGGACAACCCAGGGAAACTTGGGCTAATACCGCATAAGCCCTGAGGGGGAAAGCGGGGGATCTTCGGACCTCGCGCTGGAAGAGGAGCCTACGTCTGATTAGCTAGTTGGTAGGTAAAGGGACCGTACCCAAAGGCGGACCGAATCGG
>F0K5CMN03C240D
AGAGTTTGATCCTGGCTCAGATTGAACGCTGGCGGCATGCCTAACACATGCAAGTCGAACGGCAGCACAGCCCGCAAGGGTGGGTGGCGAGTGGCGGACGGGTGAGGAATACATGGGAATCTACCCTGTCGTGGGGGATAACGTAGGGAAACTTACGCTAATACCGCATACGACCGAGAGGTGAAAGCGGCGGACCGCAAGGCGTCGCGCGGAAGGATGAGCCCATGTCGGATTAGCTAGTTGGCGGGGTAAAGGCCCACCAAGGCG
>F0K5CMN03C2NI5
AGAGTTTGATCCTGGCTCAGGATGAACGCTGGCGGCGTGCCTAATACATGCAAGTCGAACGTGAGCCTTATTTCGGTAAGGTGAAAGTGGCAGACGGGTGAGTAACACATGGTTGACCTGCCCTCCAGAGGGGGACAACTGCTGGAAACGGCAGCTAATACCCCGTACGTTCCCCGGGGTTAGAGGCCTGGGGAAGAAAGCGTTAGTGCTGGGGGAGGGGACTGTGGCCCATCAGCTAGTTGGCAGGGTAACGGCCTACCAAGGCGAGGACGGGTAGGGGG
>F0K5CMN03C0Y52
AGAGTTTGATCCTGGCTCAGGATGAACGCTGGCGGCGTGCTTAACACATGCAAGTCGAACGGAAATTATAAGGAATTTATTTCATATAATTTTAGTGGCGAACGGGTGAGTAACGCGTAGGCAACCTACCTATGGCAGGGGGATAACACAGGGAAACTTGTGCTAATACCGCATAAAGTATCGGAATGGCATCATTTTGATACCAAAGATTTATCGCTGAAAGATGGGCTCGCGTCTGATTAGCTAGTTGGTAGGGTAAAGGCCT
>F0K5CMN03C7CMA
AGAGTTTGATCCTGGCTCAGAACGAACGCTGGCGGCGCGTTTTAAGCATGCAAGTCGAACGGTAAAAGGGTGCTTGCACCCTTTGAGAGTGGCGAACGGGTGAGTAACACGTAGGTGATCTGCCCTTTGGTTGGGGATAGCCTGTGGAAACACAGGGTAATACCGAATAAGATCGGGACTCTTTGGAGATCCGATGAAAGCAGCTTCGGCTGCACCGAAGGATGAGCCTGCGGCTGATTAGCTTGTTGGCGGGGTAAAGGCCCACCAAGG
>F0K5CMN03C0P8K
AGAGTTTGATCCTGGCTCAGGATGAACGCTAGCGGCGTGCCTAACACATGCAAGTCTTGGGAGAAAGAGGTAGCAATATCTTGAGTAAACCGGCGCAAGGGTGAGTAACACGTAGGCAACCTACCCTGTACAGGGGGATAGCCCGGAGAAATTCGGATTAATACCCCATAATAATATGAAGAGGCATCTTTTTATATTTAAAGCTTCGGCGGTACGGGATGGGCATGCGCAACATTAGCTAGTTGGTAGGGTAACGGCCTACCAAGGCAACGA
>F0K5CMN03C9YLQ
AGAGTTTGATCCTGGCTCAGATTGAACGCTGGCGGAATGCTTTACACATGCAAGTCGAACGGCAGCACGGACTTCGGTCTGGTGGCGAGTGGCGAACGGGTGAGTAACATATCGGAACGTATCCAATAATGGGGGATAACTAATCGAAAGGTTGGCTAATACCGCATACGCCCTACGGGGAAAGCTAGGGACCTTCGGGCCTGGCGTTAATGGAGCGGCCGATATCTGATTAGCTAGTTGGTGGGGTAAAGGCCCACCAAGGCGACGATCGGTAG
>F0K5CMN03C4FTK
AGAGTTTGATCCTGGCTCAGAACGAACGCTGGCGGCGTGCTTAACACATGCAAGTCGCGGGAGGACGGGAGACCTCTTCGGAGGACTCTCGAGCCGACCGGCGGACGGGTGCGTAACACGTAAGCAACTTGCCCCTGTGCGGGGGACAACCGTGGGAAACCGCGGCTAATACCGCATGGAGCCCGGGGATCGCATGGTCTTCGGGTGAAAGGTGGCCTCTTCATGAAAGCCATCGCACGGGGAGGGGCTTGCGGGCTATCAGCTAGTTGGTGGGG
>F0K5CMN03C05PV
AGAGTTTGATCCTGGCTCAGAACTAACGCTGGCGGCGCGTCTTAAGCATGCAAGTCGGACGGGAACCGGAGGCTTCGGTCTCTGGGGAGAGTGGCGAACGGGTGAGTAACACGTAGGTGATCTGTCCTTGGGTGGGGAATAGCCCATGGAAACATGGGGTAATACCGCATAAGGTCCTATCTCTGTGGGGATTGGATGAAAGGAGCAATTGTTCCGCCTGGGGGTGAGCCTGCGGTCCATTAGCTAGTTGGTGAGGTAATGGCCCACCAAGGG
>F0K5CMN03C3R8K
AGAGTTTGATCCTGGCTCAGGATGAACGCTGACAGAATACTCAACACATGCAAGTCAACTTGAAGCAGTTTCGGCTGTGGATGGTGGCGGACGGGTGAGTAACACGTGAGTAACCTGCCCTAGACTTTGGGATAACCCTCGGAAACGGGGGCTAATACCGGATACTCCTTGACTACCGAATGGTGGTTTCGGGAAAGTTTTTCGGTCTGGGATGGACTCGCGGCCTATCAGCTTGTTGGTGGGGTAATGGCCTACCAAGGCGACGACGGGTAGCCGG
>F0K5CMN03C7K57
AGAGTTTGATCCTGGCTCAGGATGAACGCTAGCGGCAGGCTTAACACATGCAAGTCGAGGGGTAACAGGGTGCTTGCACCGCTGACGACCGGCGCACGGGTGCGTAACGCGTATACAATCTACCTTTTACAGGGGCATAGCCCGGGGAAACCCGGATTAATATCCCATGGTATCATTTAGTGGCATCACTTGAATGATTAAAGCTTCGGCGGTAAAAGATGAGTATGCGTCCTATTAGTTAGTTGGTAAGGTAACGGCTTACCAAGGCAG
>F0K5CMN03C6AFU
AGAGTTTGATCCTGGCTCAGGATGAACGCTGGCGGTGTGCCTTAAGCATGCAAGTCGAACGATAAATTCCCTTCGGGGAACAGACGGTGGCAGACGGGTGAGTAATACGTAGGAATCTACCCTTGAGTGGGGAATAGCCTGCCGAAAGGTGGGGTAATACCGCATGTGTCCGCAAGGACAAAGCATTTATGCGCTCAAGGAGGAGCCTACGTCCTATCAGGTAGTTGGTGGGGTAATAGCCTACCAAGCCAATGACGGGTAGCCG
>F0K5CMN03C4BP8
AGAGTTTGATCCTGGCTCAGGATGAACGCTAGCGACAGGCCTAACACATGCAAGTCGAGCGGTATAATTCCTTCGGGGGTTAGAGAGCGGCGCACGGGTGAGTAACGCGTATACAATCTACCTTTTACAGGGGCATAGCCCGGGGAAACCCGGATTAATATCCCATGGTATCATTTAGTGGCATCACTTGAATGATTAAAGCTTCGGCGGTAAAAGATGAGTATGCGTCCTATTAGTTAGTTGGTAAGGTAACGGCTTACCAAGGCAGCGA
>F0K5CMN03C14T6
AGAGTTTGATCCTGGCTCAGAACGAACGCTGGCGGCGTGCCTAAGACATGCAAGTCGTGCGGAAAGGCTCCTTCGGGAGTACTCGAGCGGCGCACGGGTGAGTAACACGTGGGTAATCTACCTGAGGGTCTGGGATAACTCCGGGAAACTGGGGCTAATACCGGATGAGACCACAGCGTCTTCGGATGCAGCGGTCAAAGATGGCCTCTCCTTGGAAGCTATCGCCCGCAGATGAGCCCGCGTCCCATTAGCTAGTTGGG
>F0K5CMN03C1YB0
AGAGTTTGATCCTGGCTCAGGATGAACGCTAGCGGTGCGCCTAACACATGCAAGTCGAGCGATATAGCGGCGAACGGGTGAGTAACACGTTGGAACCTGCCTCGAACTCAGGGATAGCCATCCGAAAGGATGATTAATACCGGATAGTCCCGAAAGGGTAAGGATTTTTCGGTTCGAGAGGGGCCCGCGGCCTATCAGCTAGTTGGTAAGGTAATGGCTTACCAAGGCTATGACGGGTAACTGGTGTGAGAGCATGACCAGTC
>F0K5CMN03C2XPN
AGAGTTTGATCCTGGCTCAGGATGAACGCTGGCGGCGTGCCTAATACATGCAAGTCGAACGCACCATTTCGGTGGTGAGTGGCGAACGGGTGAGTAACACGTAGATAACCTGCCCTTAAGACGAGGATAACCATTGGAAACGATGGCTAAGACTGGATAGGAATATTAGAGGCATCTCTGATATTTTAAAAGACCTAGCAATAGGTATGCTTAAGGAGGGGTCTGCGGCGCATTAGTTAGTTGGTGGGGTGATGGCCT
>F0K5CMN03C0XTT
AGAGTTTGATCCTGGCTCAGGATGAACGCTAGCGACAGGCCTAACACATGCAAGTCGAACGGGATTTATCCTTCGGGGTAATGAGAGTGGCGCACGGGTGAGTAACGCGTATGCAACCTACCTGTAACTGGGGAATAGCTCCCTGAAAGGGGAATTAACACCGCATAAGACCACACTTTCGCATGGAAGAGTGGTAAAATATTTATAGGTTACAGATGGGCATGCGTGACATTAGTTTGTTGGTGAGGTAACGGCTCACCAAG
>F0K5CMN03C6R41
AGAGTTTGATCCTGGCTCAGGATGAACGCTAGCGACAGGCCTAACACATGCAAGTCGAGGGGCAGCATAAAGGTAGCAATACTTTGGTGGCGACCGGCGCACGGGTGAGTAACACGTATGCAACCTACCTGTAAGAGGGGAATAACCCGGAGAAATCCGGACTAATACCGCATAATACTTCGAATCCGCATGGATTTGAATTTAAACATTTATGGCTTACAGATGGGCATGCGTATGATTAGCTAGTTGGTGAGGTAACGG
>F0K5CMN03C9MPI
AGAGTTTGATCCTGGCTCAGAACGAACGCTGGCGGCAGGCTTAACACATGCAAGTCGAACGAGATCTTCGGATCTAGTGGCGGACGGGTGAGTAACGCGTGGGAACATGCCCTTCACTACGGAATAGTCCCGGGAAACTGGGTTTAATACCGTATACGCCCTTCGGGGAAGGAATTCGGTGAAGGATTGGCCCGCGTTAGATTAGGTAGTTGGTGGGGTAATGGCCTACCAAGCCTACGATCTATAGCTGGTTTTAGAGGATGATCAGCCACACTGGG
>F0K5CMN03C635L
AGAGTTTGATCCTGGCTCAGGATGAACGCTGGCGGCGTGCTTAACACATGCAAGTCGAACGAAGCATTAAAGTGGAAGTTTTCGGATGGAAGCTTTGATGACTTAGTGGCGGACGGGTGAGTAACGCGTGGGTAACCTGCCTCGATACAGGGGGATAACAGTTGGAAACGACTGCTAACACCGCATAAGCCGTACAGCATCGCATGATGCAGTAGGAAAATATTTATAGGTATGAGATGGACCCGCGT
>F0K5CMN03C469Q
AGAGTTTGATCCTGGCTCAGGATGAACGCTAGCGACAGGCCTAACACATGCAAGTCGAACGGGATTTATCCTTCGGGGTAATGAGAGTGGCGCACGGGTGAGTAACGCGTATGCAACCTACCTGTAACTGGGGAATAGCTCCCTGAAAGGGGAATTAACACCGCATAAGACCACACTTTCGCATGGAAGAGTGGTAAAATATTTATAGGTTACAGATGGGCATGCGTGACATTAGTTTGTTGGTGAGGTAACGGCTCACCAAG
>F0K5CMN03C6ZKD
AGAGTTTGATCCTGGCTCAGAACGAACGCTGGCGGCGTGCCTAACACATGCAAGTCGAACGCGAAAGCCCTTTCGGGGGTGAGTAAAGTGGCGCACGGGTGAGTAACACGTGGATAATCTGCCTGATAATCTGGGATAACATCTCGAAAGAGATGCTAATACCGGATAAGCCCACAGTCTCCTCGGAGACAGCGGGAAAAGATGGCCTCTTCCTGAAAGCTATTGTTATCAGATGAGTCCGCGGTCCATTAG
>F0K5CMN03C3JHX
AGAGTTTGATCCTGGCTCAGAGTGAACGCTGGCGGCGTGCTTAACACATGCAAGTCGAACGGACTTAAGGGGCTTGCTTCTTAAGTTAGTGGCGCACGGGTGAGTAATATATAGCTAACCTGCCCTTTAGTGGGGGACAACAGTTGGAAACGACTGCTAATACCCCATACTCCTTCTTGTCTTAAGACGAGTCGGGAAAGATTTATCGCTAAAGGATGGGGCTTTATTGTATCAGCTAGTTGGTGAGGTAATGGCTCACCAAGGCT
>F0K5CMN03C1J52
AGAGTTTGATCCTGGCTCAGGATGAACGCTAGCGGTGCGCCTAACACATGCAAGTCGAGCGATATAGCGGCGAACGGGTGAGTAACACGTTGGAACCTGCCTCGAACTCAGGGATAGCCATCCGAAAGGATGATTAATACCGGATAGTCCCGAAAGGGTAAAGATTTTTCGGTTCGAGAGGGGCCTGCGGCCTATCAGCTAGTTGGTAAGGTAATGGCTTACCAAGGCTATGACGGGTAACTGGTGTGAGAGCATGACCAGT
>F0K5CMN03C85UM
AGAGTTTGATCCTGGCTCAGAATCAACGCTGGCGGCGTGCCTAACACATGCAAGTCGAGCGCGAAAGGGGGGCAACTCCCCGAGTAGAGCGGCAAACGGGTGAGTAACGCGTGGGTGATCTACCTTCGAGTGGGGAACAACATCGGGAAACTGGTGCTAATACCGCATAACATCTCCGGATCAGTCCGGGGATCAAAGCTGGGGACCGAAAGGCCTGGCGCTTGAAGATGAGCCCGCGTCCGATTAGCTAGTTGGCGGGGTAATGG
>F0K5CMN03C5EOK
AGAGTTTGATCCTGGCTCAGATTGAACGCTGGCGGCATGCTTTACACATGCAAGTCGAACGGTAACAGGGAGCTTGCTCCGCTGACGAGTGGCGAACGGGTGAGTAATGCATCGGAACGTGCCTATTTGTGGGGGATAACGTAGCGAAAGTTACGCTAATACCGCATACGCCCTGAGGGGGAAAGCGGGGGATTCGTAAGAACCTCGCGCAATTAGAGCGGCCGATGTCGGATTAGCTAGTTGGTGGGGTAAAGGCTCACCAAGGCG
>F0K5CMN03CW1D0
AGAGTTTGATCCTGGCTCAGGATGAACGCTAGCGACAGGCCTAACACATGCAAGTCGAGGGGCAGCATAAAGGTAGCAATACTTTGGTGGCGACCGGCGCACGGGTGAGTAACACGTATGCAACCTACCTGTAAGAGGGGAATAACCCGGAGAAATCCGGACTAACACCGCATAATACTGCGAATCTGCATGGATTTGTAGTTAAACATTTATGGCTTACAGATGGGCATGCGTATGATTAGCTAGTTGGTG
>F0K5CMN03C24JL
AGAGTTTGATCCTGGCTCAGGATGAACGCTGGCGGCGTGCCTAACACATGCAAGTCGAGCGAGATTTAGTAGATTGGAGACTTCGGTCAAAGAGAAGCTAATGGAAGCGGCGGACGGGTGAGTAACGCGTGGGCAACCTGCCCCATACAAAGGGATAGCCACTGGAAACGGTGATTAATACCTTATAAGTCGGTAGTTTCGCATGAAACAGCCGACAAAGATTTATCGGTATGGGATGGGCCCGCGTTTGATTAGCTAGTTGGTG
>F0K5CMN03C3AR4
AGAGTTTGATCCTGGCTCAGGATGAACGCTAGCGGCGCGCTTAATGCATGTAAGTCGAGCGATGAAGCCCTTCGGGGCTATCAGCGGCAGACGGGTGAGTAACACGTGGATGACCTGCCCTCAAGTCTGGGATAACGGGTGGAAACATGCGCTAATACCGGATAGACTGTTGGGGTCGCAACCAGCAGTAAAGCTACGGTGCTTGAGGAGGGGTCCGCGGCCCATCAGCTAGTTGGTAGGGTAACGGCCTACCAAGGCG
>F0K5CMN03C53KF
AGAGTTTGATCCTGGCTCAGAACGAACGTTCGCGGCGCGCTTAACACATGCAAGTCGAACGAGAAAGCATCTTCAGATGTGAGTAAAGTGACGCACGGGTGAGTAACACGTGGGTAATCTACCTTATGGTGAAGAACAACATCTTGAAAAGAATACTAATACCGCATAAGTCAACTTCGGTTGGGAAAAACGCTTTTGTGTCGCCATAAGATGAGCTCGCGTCCCATCAGCTAGTTGGTAAGGTAACGGCTTACCAAGGCAACGACGGG
>F0K5CMN03C5WSO
AGAGTTTGATCCTGGCTCAGGATGAACGCTAGCGGCAGGCTTAACACATGCAAGTCGAGGGGTAACAGGGTGCTTGCATCGCTGACGACCGGCGCACGGGTGCGTAACGCGTATACAATCTACCTTTTACAGGGGCATAGCCCGGGGAAACCCGGATTAATATCCCATGGTATCAAGAAGTGGCATCGCTTTTTGATTAAAGTTTCGGCGGTAAAAGATGAGTATGCGTTCTATTAGCTAGATGGTAAGGTAACGGCTTACCATGG
>F0K5CMN03C1XG7
AGAGTTTGATCCTGGCTCAGGATGAACGCTGGCGGCGTGCCTAATACATGCAAGTCGAACGCACTAGTTTACTAGTGAGTGGCGAACGGGTGAGTAACACGTAGGTAACCTGCCCTTAAGACGAGGATAACCGTTGGAAACGATGGCTAAAACTGGATAGGAACATTGAAGGCATCTTTGATGTTTTAAAAGACCTAGCGATAGGTATGCTTAAGGAGGGGCCTGCGGCGCATTAGTTAGTTGGTGAGGTGAAGGCTTACCAAG
>F0K5CMN03C2AUR
AGAGTTTGATCCTGGCTCAGAATCAACGCTGGCGGCGTGCCTAACACATGCAAGTCGCGCGCGAAAGGGGGGCAACTCCCAAGTAGAGCGGCGGACGGGTGAGTAACGCGTGGGTGATCTGCCTCCGAGTGGGGAATAACACCGGGAAACTGGTGCTAATACCGCATGACATCCTCGGTTCAGACCGAGGATCAAAGCCGGGGACCGCAAGGCCTGGCGCTTGGAGATGAGCCCGCGTCCGATTAGCTGGTTGGCGGGGTAAT
>F0K5CMN03C3GYK
AGAGTTTGATCCTGGCTCAGATTGAACGCTGGCGGCATGCTTTACACATGCAAGTCGAACGGTAACAGGCCGCAAGGTGCTGACGAGTGGCGAACGGGTGAGTAATGCATCGGAACGTGCCCAGTCGTGGGGGATAACGCAGCGAAAGCTGTGCTAATACCGCATACGATCTATGGATGAAAGCGGGGGACCGTAAGGCCTCGCGCGATTGGAGCGGCCGATGTCAGATTAGGTAGTTGGTGGGGTAAAGG
>F0K5CMN03CV9ON
AGAGTTTGATCCTGGCTCAGATTGAACGCTGGCGGCATGCCTTACACATGCAAGTCGAACGGTAGCGGGCCTTCGGGTGCCGACGAGTGGCGAACGGGTGAGTAATGTATCGGAACGTACCATTGAGTGGGGGATAACGTAGCGAAAGTTACGCTAATACCGCATATTCTCTCCGGAGGAAAGCAGGGGACCGCAAGGCCTTGCGCTCTTTGAGCGGCCGATATCAGATTAGCTAGTTGGTGAGGTAAAGACTCACCAAGGCG
>F0K5CMN03C65XG
AGAGTTTGATCCTGGCTCAGAACGAACGCTGGCGGCGCGTTTTAAGCATGCAAGTCGAACGGTATACGGTCTTCGGACTGTAGAGAGTGGCGAACGGGTGAGTAACACGTAGATAATCTGCCTTGAAGTGGGGGATAGTCCATGGAAACATGGAGTAATACCGCATATGTCTTAGGATGAAAGTTCCAATTGGAACGCTTTGGGATGAGTCTGCGGCTCATTAGCTAGTTGGTGGGGTAAAGGCCTACCAAGGCAACG
>F0K5CMN03C2NN9
AGAGTTTGATCCTGGCTCAGAACGAACGCTGGCGGCGCGTTTTAAGCATGCAAGTCGAACGGTAAAAGGGTGCTTGCACCCTTTGAGAGTGGCGAACGGGTGAGTAACACGTAGGTGATCTGCCCTTTGGTTGGGGATAGCCTGTGGGAACACAGGGTAATACCGAATAAGATCGGGACTCTTTGGAGATCCGATGAAAGCAGCTTCGGCTGCACCGAAGGATGAGCCTGCGGCTGATTAGCTTGTTGGCGGGGTAAAGGCCCACCAAGG
>F0K5CMN03C3C9S
AGAGTTTGATCCTGGCTCAGGATGAACGCTGGCGGCGTGCCTAACACATGCAAGTCGAGCGTGAAGTCTTGGAATGATACTTCGGTAAAGTAAAGAGATGGAAAGCGGCGGACGGGTGAGTAACGCGTAGGTAACCTGCCCCATACACAGGGATAGCCTAGGGAAACCTGGATTAATACCTGATAACGCAGAGGAGTCACATGACTTTTCTGCCAAAGATTTATCGGTATGGGATGGACCTGCGTCTGATTAGTTAGTTGG
>F0K5CMN03C3P8S
AGAGTTTGATCCTGGCTCAGGACGAACGCTGGCGGCGTGCTTAACACATGCAAGTCAAGGCAGAAAATACTTTCGGGTATGAGTAAACTGGCGAACGGGTGAGTAACATGTAGGCAATTTACCTTTGAATGGGGGATAGCCACGGGAAACTGTGATTAATACCGCATAAAGTCCGATTACGATGGTATTCGGATGAAAGTTGGGGACTTTCGGGCCCAACGTTTGAAGATAAGCCTGCATCTGATTAGTTAGTTGGTAGGGTAATGGCCTACCAAGACCG
>F0K5CMN03C6MUC
AGAGTTTGATCCTGGCTCAGAACGAACGCTGGCGGCGCGTTTTAAGCATGCAAGTCGAACGGTAAAAGGGTGCTTGCACCCTTTGAGAGTGGCGAACGGGTGAGTAACACGTAGGTGATCTGCCCTTTGGTTGGGGATAGCCTGTGGGAACACAGGGTAATACCGAATAAGATCGGGACTCTTTGGAGATCCGATGAAAGCAGCTTCGGCTGCACCGAAGGATGAGCCTGCGGCTGATTAGCTTGTTGGCGGGGTAAAGGCCCACCAAGG
>F0K5CMN03C0NUB
AGAGTTTGATCCTGGCTCAGAACGAACGCTGGCGGCAGGCTTAACACATGCAAGTCGAGCGGGCGCTTTCGGGCGTCAGCGGCGGACGGGTGAGTAACGCGTGGGAACGTGCCCTATGGTGGAGAACAACCGCTGGAAACGGCGGCTAATGCTCCATGAGCCCTTTGGGGGAAAGATTTATCGCCATAGGATCGGCCCGCGTTGGATTAGGTAGTTGGTGGGGTAATGGCCTACCAAGCCGACGATCCATAGCTGGTTTGAGAGGACG
>F0K5CMN03C3XIZ
AGAGTTTGATCCTGGCTCAGGATAAACGCTGGCGGCATGCCTAATACATGCAAGTCGAACGGACTAGTTTACTAGTCAGTGGCGAACGGGTGAGTAACACGTAAGGAACCAACCCTTGACACGAGGATAACTCCGGGAAACTGGAGCTAATACTGGATAGGATATAGATACAGAAGTATTTATATTTAAAGGCGCTTTCGGGCGGTGGTGAAGGATGGTCTTGCGTCGCATTAGATAGTTGGTGAGGGTAACGGCCCACCAAGTCAACG
>F0K5CMN03C5KRQ
AGAGTTTGATCCTGGCTCAGGATGAACGCTAGCGGCAGGCCTAACACATGCAAGTCGAGGGGCAGCACGTCTTCGGATGGTGGCGACCGGCGCACGGGTGCGTAACGCGTATGCAACCTACCTTTAACTGGAGCATAGCCCCGAGAAATCGGGATTAATACTCCATAACAACAAGAAGTGGCATCACTTTTTATTTAAAGCTTTGGCGGTTAAAGATGGGCATGCGTGACATTAGTTTGTTGGTGAGGTAACGGCTCACCAAG
>F0K5CMN03C1JDG
AGAGTTTGATCCTGGCTCAGGATGAACGCTAGCGGCAGGCCTAACACATGCAAGTCGAGGGGTAACAGGAGTAGCAATACTTGCTGACGACCGGCGCACGGGTGAGTAACGCGTATGCAACCTACCCTTAACTGGGGAATAGCCCGAAGAAATTCGGATTAATGCCCCATAATACTGTATTGAAGCATTTCAGTGCATTTAAAACTCCGGTGGTTAAGGATGGGCATGCGTGACATTAGCTAGTTGGTGAGGTAACGGCT
>F0K5CMN03C9CK6
AGAGTTTGATCCTGGCTCAGGATGAACGCTAGCGGTGCGCCTAACACATGCAAGTCGAGCGATATAGCGGCGAACGGGTGAGTAACACGTTGGAACCTGCCTCGAACTCAGGGATAGCCATCCGAAAGGATGATTAATACCGGATAGTCCCGAAAGGGTAAAGATTTTTCGGTTCGAGAGGGGCCTGCGGCCTATCAGCTAGTTGGTAAGGTAATGGCTTACCAAGGCTATGACGGGTAACTGGTGTGAGAGCATGACCAGT
>F0K5CMN03C4CCA
AGAGTTTGATCCTGGCTCAGAACGAACGTTGGCGGCGTGGATTAGGCATGCAAGTCGAACGAGAAAGTATCCTTCGGGGTATGAGTAAAGTGGCGAACTGGTGAGTAACAGGTGGGTAATGTGCCTTTTGGTGGGGGATAGCCATCGGAAACGATGGGTAATACCGCATAAGACCCAGAGATCGAAAGTTTTCTGGGTGACAGGTGCCCTTCGGGGTGCCGCCGAAAGAGCAGCCCGCTCCCGATTAGCTTGTTGGTAGGGTAATGGCCTACCAAGGCGACG
>F0K5CMN03C2090
AGAGTTTGATCCTGGCTCAGGATGAACGCTAGCGACAGGCCTAACACATGCAAGTCGAACGGGATTTATCCTTCGGGGTAATGAGAGTGGCGCACGGGTGAGTAACGCGTATGCAACCTACCTGTAACTGGGGAATAGCTCCCTGAAAGGGGAATTAACACCGCATAAGACCACACTTTCGCATGGAAGAGTGGTAAAATATTTATAGGTTACAGATGGGCATGCGTGACATTAGTTTGTTGGTGAGGTAACGGCTCACCAAG
>F0K5CMN03C62V5
AGAGTTTGATCCTGGCTCAGATTGAACGCTGGCGGCATGCCTTACACATGCAAGTCGAACGGCAGCGCGGGAGCAATCCTGGCGGCGAGTGGCGAACGGGTGAGTAATATATCGGAACGTGCCCTGGAGTGGGGGATAACTAGTCGAAAGACTAGCTAATACCGCATACGATCTACGGATGAAAGTGGGGGATCGCAAGACCTCATGCTCGTGGAGCGGCCGATATCTGATTAGCTAGTTGGTGGGG
>F0K5CMN03C7RAK
AGAGTTTGATCCTGGCTCAGAACGAACGCTGGCGGCGTGCTTAACACATGCAAGTCGAACGTGAAGGGGGCTTCGGTCCCTGGAAAGTGGCGCACGGGTGAGTAACACGTGGATAATCTACCCGATGATCCGGGATAACCTTTCGAAAGGGGGGCTAATACCGGGTAAGCCCACGAACTCCTCGGAGTTTGCGGGAAAAGGTGGGGACCTTCGGGCCTACCGTCATCGGATGAGTCCGCGGCCCATTAGCTAGTTGGTGGGGTAATGGCCTACCAAGGCAACGATGGGTAG
>F0K5CMN03C3FYM
AGAGTTTGATCCTGGCTCAGGACGAACGCTGGCGGCGTGCCTAACACATGCAAGTCGAGCGGAGAATGCCAGATGTTTACATCGAAGCGTTCTTAGCGGCGGACGGGTGAGTAACACGTGGGTAACCTGCCTCAAAGTGGGGGATAGCCTTTCGAAAGGAAGATTAATACCGCATAAGCCTGCAGCATCGCATGGTGCAGCAGGAAAAGGAGCAATCCGCTTTGAGATGGACCCGCGGCGCATTAG
>F0K5CMN03C3JJB
AGAGTTTGATCCTGGCTCAGGATGAACGCTGGCGGCGTGCCTAACACATGCAAGTCGAGCGGAGATTACGAGGAGTACTTGTACAAATTGTAATCTTAGCGGCGGACGGGTGAGTAACACGTGAGGAACCTGCCCTTGAGTGGGGAATAACACCGAGAAATGGGTGCTAATACCGCATAATGTCTTGGAAGCGCATGCTTTCGGGACCAAAGGATTTATTCGCTTAAGGATGGACTCGCGTCCGATTAGGTAGTTGGTGAGGTAACCGG
>F0K5CMN03C2W8B
AGAGTTTGATCCTGGCTCAGGATGAACGCTAGCGGCAGGCCTAACACATGCAAGTCGAGGGGTAGAACACTTCGGTGTTTGAGACCGGCGCACGGGTGCGTAACGCGTATGCAATCTACCTTATACAGGGGAATAGCCCAGAGAAATTTGGACTAATGCCCCATAGCATTACGACTTGGCATCAAGATGTAATTAAAGTTCCAACGGTATAAGATGAGCATGCGTCCCATTAGTTAGTTGGTAAGGTAACGGCTTACCAAGACG
>F0K5CMN03C3Z36
AGAGTTTGATCCTGGCTCAGATTGAACGCTGGCGGCATGCCTTACACATGCAAGTCGAACGGCAGCACGGGAGCAATCCTGGTGGCGAGTGGCGAACGGGTGAGTAATATATCGGAACGTACCTTTCAGTGGGGGATAACGTAGCGAAAGTTACGCTAATACCGCATATTCTGTGAGCAGGAAAGCAGGGGATCTTAGGACCTTGCGCTGATTGAGCGGCCGATATCAGATTAGCTAGTTGGTGAAGG
>F0K5CMN03C1CBW
AGAGTTTGATCCTGGCTCAGGATGAACGCTGGCGGCGTGCTTAACACATGCAAGTCGAACGAGGTCCAACCTTCGGGTGAAGACCGAGTGGCGAACGGGTGAGTAACACGTGGGGAACCTGCCCTTCTCTCTGGGATAACGTCGAGAAATCGTCGCTAATACCGGATACTCCTTGCGGACCGCATGGTCTGCTCGGGAAAGCTCCGGCGGAGATGGATGGCCCCGCGGCCCATTAGCTAGTTGGTGAGGTAACGGCCCACCAAGGCAACGA
>F0K5CMN03C1LUF
AGAGTTTGATCCTGGCTCAGGATGAACGCTAGCGACAGGCCTAACACATGCAAGTCGAACGGGATTTATCCTTCGGGGTAATGAGAGCGGCGCACGGGTGAGTAACGCGTATGCAACCTACCTGTAACTGGGGAATAGCTCCCTGAAAGGGGAATTAACACCGCATAAGACCACACTTTCGCATGGAAGAGTGGTAAAATATTCATAGGTTACAGATGGGCATGCGTGACATTAGTTTGTTGGTGAGGTAACGGCTCACCAAG
>F0K5CMN03C53JK
AGAGTTTGATCCTGGCTCAGGACGAACGCTGGCGGCGTGCTTAACACATGCAAGTCGAGCGGAAAGGCCCTTCGGGGTACTCGAGCGGCGAACGGGTGAGTAACACGTGAGTAACCTGCCCTCAGCTTTGGGATAACCCCGGGAAACCGGGGCTAATACCGAATATGACCATTGGGTGCATGTCTGATGGTGGAAAGTTTTTCGGCTGGGGATGGGCTCGCGGCCTATCAGCTTGTTGGTGGGGTGATGGCCTACCAAGGCGACGACGGGTAGCCGG
>F0K5CMN03C7YIG
AGAGTTTGATCCTGGCTCAGAACGAACGCTGGCGGCGCGTTTTAAGCATGCAAGTCGAGCGGTAAGCTAACTTCGGTTAGCCTAGAGCGGCGGACGGGTGAGTAACACGTGGATAATCTACCCCCTTGTTTGGGATAGCCTGTGGAAACATAGGGTAATACCAAATAATACTCTTTTATCATAAGATAAGAGAAGGAAAGGCGCTGAGGCGTCGCAAGAGGATGAGTCTGCGTCCCATTAGCTAGACGGCAGGGTAAAAGCCTACCGTGG
>F0K5CMN03C6EYW
AGAGTTTGATCCTGGCTCAGGATGAACGCTGGCGGCGTGCTTAACACATGCAAGTCGAACGATTAAGACCCTCTTCGGAGGGTGCATAAAGTGGCGAACGGGTGAGTAACACGTGGGGAACCTGCCCCTCTCTCTGGGACAACTCCGGGAAACCGGAGCTAATACCGGATATTCCGATCGGATCGCATGGTCTGATCGGGAAAGCTCCGGCGGTGAGGGATGGCCCCGCGGCCCATTAGCTTGTTGGTGAGGTAACGGCTCACCAAGGCGACG
>F0K5CMN03C6ZUI
AGAGTTTGATCCTGGCTCAGGATGAACGCTGGCGGCGTGCCTAACACATGCAAGTCGAGCGATAAACAGTGGATGGAATTCTTCGGAAGGAAAGAAACTGTTGAAAGCGGCGGACGGGTGAGTAACGCGTGGGCAACCTGCCCTATACAGGGGGATAGCCACTGGAAACGGTGATTAATACCCCATGACACCTTAACCTCGCATGAGGAGAGGGTCAAAGATTATATCGGTATAGGATGGGCCCGCGTCTGATTAGCTAGTTGG
>F0K5CMN03C08T0
AGAGTTTGATCCTGGCTCAGAACGAACGCTGGCGGCGCGTCTTAAGCATGCAAGTCGGACGGCAAGGGGAGCTTGCTCCCCCTAGAGTGGCGGACTGGTGAGTAACGCGTGGGTGACCTACCCTCGAGATGGGGATAGCCATTAGAAATAGTGGATAATACCGAATACGCTCGTGACCCTGTGGGGATACGAGGAAATCAGGCTACGGCCTGGCTCGAGGATGGGCCCGCGTCCCATTAGCTAGTTGGTGAGGTAACGGCCCACCAAGG
>F0K5CMN03C5FJC
AGAGTTTGATCCTGGCTCAGGATGAACGCTAGCGGTGCGCCTAACACATGCAAGTCGAGCGATATAGCGGCGAACGGGTGAGTAACACGTTGGAACCTGCCTCGAACTCAGGGATAGCCATCCGAAAGGATGATTAATACCGGATAGTCCCGAAAGGGTAAAGATTTTTCGGTTCGAGAGGGGCCTGCGGCCTATCAGCTAGTTGGTAAGGTAATGGCTTACCAAGGCTATGACGGGTAACTGGTGTGAGAGCATGACCAGT
>F0K5CMN03C2HKM
AGAGTTTGATCCTGGCTCAGAACGAACGCTGGCGGCGCGTTTTAAGCATACAAGTCGAGGGAGAATCCGGTGCTTGCACTGGAGGGAACCGGCGAACGGGTGAGTAACACGTAGATAATCTGCCTTTAGGTTGGGGATAGCTCATGGAAACATGGGGTAATACCGAATGTGGTTCGATGTTCAAAAGGACATTGAAAGAAAGGAGCTTAGGCTTCGCCTGAAGATGAGTCTGCGTCTGATTAGGTAGTAGGTAGGGTAACGGCCTACCTAG
>F0K5CMN03C8RF4
AGAGTTTGATCCTGGCTCAGGATGAACGCTGGCGGCGTGCTTAACACATGCAAGTCGAACGGTGAAAGAGAGCTTGCTCTCTGGATCAGTGGCGAACGGGTGAGTAACACGTGAGCAACGTGCCCCAGACTCTGGGATAACAGCTGGAAACAGCTGCTAATACCGGATACGAGACGTGAAGGCATCTTCAACGTCTGGAAAGAATTTCGGTCTGGGATCGGCTCGCGGCCTATCAGCTTGTTGG
>F0K5CMN03C61WK
[truncated: 21,525,472 more chars]
