# Supplementary material for: Fine-Scale Bacterial Beta Diversity within a Complex Ecosystem (Zodletone Spring, OK, USA): The Role of the Rare Biosphere
Source: PLoS One. 2010 Aug 26;5(8):e12414. doi: 10.1371/journal.pone.0012414 (PMC2932559; doi:10.1371/journal.pone.0012414)
Supplement: Text S2 — Sequences from quadrant 2. (4.96 MB ZIP) [file pone.0012414.s004.zip]

Archive with 1 entries (1 files):
- s2.txt
