# Supplementary material for: Fine-Scale Bacterial Beta Diversity within a Complex Ecosystem (Zodletone Spring, OK, USA): The Role of the Rare Biosphere
Source: PLoS One. 2010 Aug 26;5(8):e12414. doi: 10.1371/journal.pone.0012414 (PMC2932559; doi:10.1371/journal.pone.0012414)
Supplement: Text S2 — Sequences from quadrant 2. (4.96 MB ZIP) [file pone.0012414.s004.zip › s2.txt]

>F0OV55001A000R
AGAGTTTGATCCTGGCTCAGGATGAACGCTGGCGGCGTGCCTAACACATG
CAAGTCGAGCGAGAATTGATGGAATGCGGACTTCGGTCCAAGTGAAGTTG
AGGAAAGCGGCGGACGGGTGAGTAACGCGTGGGTAACCTGCCCCATACAA
TGGGATAGCCACTGGAAACGGTGATTAATACCATATGACGCTTTAGGATC
GCATGATCCGGAAGCTAAAGATTTATCGGTATGGGATGGACCCGCGTCTG
ATTAG
>F0OV55001A000V
AGAGTTTGATCCTGGCTCAGGATGAACGCTAGCGACAGGCCTAACACATG
CAAGTCGAACGGGATTTAGTAGCTTGCTACTAATGAGAGTGGCGCACGGG
TGAGTAACGCGTATGCAACCTGCCTGTAACAGGGGAATAGCTCCCTGAAA
GGGGAATTAATACCGCATAAGACCACACTGCCGCATGGTAGAGTGGTAAA
ATATTTATAGGTTACAGATGGGCATGCGTGACATTAGCTAGTTGGGGGGG
TAACG
>F0OV55001A001Z
AGAGTTTGATCCTGGCTCAGAACGAACGCTGGCGGCGCGTTTTAAGCATG
CAAGTCGAACGGTAGAGAGACTTCGGTTTCTTGAGAGTGGCGAACGGGTG
AGTAACACGTAGATGATCTGCCTTGAAGTTGGGGATAGCCCATAGAAATA
TGGGGTAATACCGAATAATTTTTTACCACTGTGGTGGTTTAAGGAAAGGG
GCTTCGGCCTCGCTTTAAGATGAGTCTGCGGCTTATTAGCTAGTTGGTGA
GGTAACGGCCCACCAAGGCGACGATCGGTAG
>F0OV55001A003R
AGAGTTTGATCCTGGCTCAGGATGAACGCTAGCGACAGGCCTAACACATG
CAAGTCGAACGGGATTTATCCTTCGGGGTAATGAGAGTGGCGCACGGGTG
AGTAACGCGTATGCAACCTACCTGTAACTGGGGAATAGCTCCCTGAAAGG
GGAATTAACACCGCATAAGACCACACTTTCGCATGGAAGAGTGGCAAAAT
ATTTATAGGTTACAGATGGGCATGCGTGACATTAGTTTGTTGGTGAGGTA
ACGGCTCACCAAG
>F0OV55001A005F
AGAGTTTGATCCTGGCTCAGGACGAACGCTGGCGGCGTGCTTAACACATG
CAAGTCAAGGAGAAAGTTTCTTTCGGGAGATAAGTAAACTGGCGCACGGG
TGAGTAAAATGTAAGTAATCTACCCTTTGGATGGGAATAACTACTAGAAA
TGGTGGCTAATACCGAATAATGCAGCGGCACCGAGTGGTGATGTTGTTAA
AGACCGAAAGGTTGCCAAGGGATGAGCTTGCATCTGATTAGCTAGTTGGC
GGGGTAAAAGCCCACCAAGGCG
>F0OV55001A005T
AGAGTTTGATCCTGGCTCAGGATGAACGCTGGCGGCGTGCCTAACACATG
CAAGTCGAGCGATAAACAGTGGATGGAATTCTTCGGAAGGAAAGAAACTG
TTGAAAGCGGCGGACGGGTGAGTAACGCGTGGGCAACCTGCCCTATACAG
GGGGATAGCCACTGGAAACGGTGATTAATACCCCATGACACCTTAACCTC
GCATGAGGAGAGGGTCAAAGATTATATCGGTATAGGATGGGCCCGCGTCT
GATTAGCTAGTTGG
>F0OV55001A005Z
AGAGTTTGATCCTGGCTCAGGACGAACGCTGGCGGCGTGCCTAACACATG
CAAGTCTACTCAGCAATGGGTGGCGAACGGGTGAGTAACGCGTAGATAAT
CTGCCCTTTAATCACGGATAACCTAGTGAAAACTGGACTAATACGGGATA
TTATCACTGATCGGCATCGATGGTGATGAAAGACTACGGGTCGTTAAAGG
ATGAGTCTGCGTATCATTAGCTAGTTGGCGGGGTAACGGCCCACCAAGGC
AACG
>F0OV55001A0070
AGAGTTTGATCCTGGCTCAGGATGAACGCTGGCGGCGTGCCTAATACATG
CAAGTCGAACGCACTAGTTTACTAGTGAGTGGCGAACGGGTGAGTAACAC
GTAGGTAATCTGCCCTTAAGACGAGGATAACCGTTGGAAACGATTGCTAA
TACCGGATAGGTGCGCGGGGGACATCCCCTGCACATTAAAGCTGGGACAC
AGCACGAATGGATGGGCTTATGGCGCATTAGTTAGTTGGCGGGGTAACGG
CCCACCAAGACG
>F0OV55001A007O
AGAGTTTGATCCTGGCTCAGGATGAACGCTGGCGGCGTGCCTAACACATG
CAAGTCGAGCGATAAACAGTGGATGGAATTCTTCGGAAGGAAAGAAACTG
TTGAAAGCGGCGGACGGGTGAGTAACGCGTGGGCAACCTGCCCTATACAG
GGGGATAGCCACTGGAAACGGTGATTAATACCCCATGACACCTTAACCTC
GCATGAGGAGAGGGTCAAAGATTATATCGGTATAGGATGGGCCCGCGTCT
GATTAGCTAGTTGG
>F0OV55001A007U
AGAGTTTGATCCTGGCTCAGGATGAACGCTGGCGGCGTGCTTAACACATG
CAAGTCGAACGAGGTCCAACCTTCGGGTGAGGACCGAGTGGCGAACGGGT
GAGTAACACGTGGGGAACCTGCCCTTCTCTCTGGGATAACGTCGAGAAAT
CGTCGCTAATACCGGATACTCCTTGCGGACCGCATGGTCTGCTCGGGAAA
GCTCCGGCGGAGATGGATGGCCCCGCGGCCCATTAGCTAGTTGGTGAGGT
AACGGCCCACCAAGGCAACGA
>F0OV55001A008C
AGAGTTTGATCCTGGCTCAGGATGAACGCTAGCGGTGCGCCTAACACATG
CAAGTCGAGCGATATAGCGGCGAACGGGTGAGTAACACGTTGGAACCTGC
CTCGAACTCAGGGATAGCCATCCGAAAGGATGATTAATACCGGATAGTCC
CGAAAGGGTAAAGATTTTTCGGTTCGAGAGGGGCCTGCGGCCTATCAGCT
AGTTGGTAAGGTAATGGCTTACCAAGGCTATGACGGGTAACTGGTGTGAG
AGCATGACCAGT
>F0OV55001A00AC
AGAGTTTGATCCTGGCTCAGGATGAACGCTAGCGGCAGGCTTAACACATG
CAAGTCGAGGGGCAGCACGTCTTCGGATGGTGGCGACCGGCGCACGGGTG
CGTAACGCGTATGCAACCTACCTTTATCAGGGGGATAGCCTCTCGAAAGA
GAGATTAACACCGCATAAAATCAAAGAACGGCATCGTTTAATGATCAAAT
ATTTATAGGATAAAGATGGGCATGCGTGACATTAGCTAGTTGGTGAGGTA
ACGG
>F0OV55001A00B3
AGAGTTTGATCCTGGCTCAGGACGAACGCTGGCGGCGTGCTTAACACATG
CAAGTCAAGGGGAAAGGTTAATTTCGGTTGACCGAGTATACTGGCGAACG
GGTGAGTAACGCGTAGGTAACCTGCCTGAGAGTTTGGGATAACACTGCAA
ACGTGGTGCTAATACCGGATGAGGCCTGCTATTCGCATGGGTAGTGGGTT
AAAGCGGGCGCAAGCCTGTGCTCACAGATGGACCTGCGTCTCATTAGCTA
GTTGGCGGGGTAA
>F0OV55001A00DR
AGAGTTTGATCCTGGCTCAGGATGAACGCTGGCGGCGTGCTTAACACATG
CAAGTCGAACGAGGTCCAACCTTCGGGTGAAGACCGAGTGGCGAACGGGT
GAGTAACACGTGGGGAACCTGCCCTTCTCTCTGGGATAACGTCGAGAAAT
CGGTGCTAATACCGGATACTCCTTGCGGACCGCATGGTCTGCTCGGGAAA
GCTCCGGCGGAGAGGGATGGCCCCGCGGCCCATTAGCTAGTTGGTAGGGT
AAAGGCCTACCAAGGCAACGATGTTTAGGGG
>F0OV55001A00G1
AGAGTTTGATCCTGGCTCAGAACGAACGCTGGCGGCGCGTTTTAAGCATG
CAAGTCGAACGGGAAAGTAGTGCTTGCACTACTGGAGAGTGGCGAACGGG
TGAGTAACACGTAGGTGATCTACCTTGAGGCTGGGGATAGCCTGTGGAAA
CACAGGGTAATACCGAATACGCCCTTTAGAGTAAAGACTGAAGGGGAAAG
GCGCGATTGCGTCACCTTGGGATGAGCCTGCGGCTCATTAGTTAGTTGGT
AGGGTAACGGCCTACCAAGGCGACG
>F0OV55001A00GB
AGAGTTTGATCCTGGCTCAGAACGAACGCTGGCGGCGCGTCTTAAGCATG
CAAGTCGAACGGCAAGTCAGATGCTTGCATCTGGCCTAGAGTGGCGGACT
GGTGAGTAACACGTGGGTGACCTACCCTTGAGATGGGGATAGCCATTAGA
AATAGTGGGTAATACCGAATGTGGTTGGAGGATTTTGATCCTCTAAAGAA
AGGAGCTCCGGCTCCGCCTTTGGATGGGCCCGCGTCCCATTAGCTAGTTG
GTGAGGTAACCGG
>F0OV55001A00H6
AGAGTTTGATCCTGGCTCAGAACGAACGCTGGTGGCGTGCTTAACACATG
CAAGTCGAACGAGAAAGTCCGCCTTCGGGTGGATGAGTAAAGTGGCGCAC
GGGTGAGTAACGCGTGAGTAATCTGCCTTCAAGCTTGGGATAACATTGCG
AAAGCGGTGCTAATACCAAATAAGCTTACAGCTTCTACCTGAAGCAGTAA
GAAAAGATGGCCTCTGACTTAAGCTATCACTTGAAGATGAGCTCGCGT
>F0OV55001A00IA
AGAGTTTGATCCTGGCTCAGGATGAACGCTAGCGGCAGGCTTAATACATG
CAAGTCGAGGGGCAGCACGAATAGCAATATTTGGTGGCGACCGGCAAACG
GGTGCGGAACACGTACGCAACCTTCCTTTAAGTGGGGAATAGCCCGGGGA
AACCCGGATTAATACCCCGTAATATTATGATGTGGCATCACGTTATAATT
ATAGATTCATCGCTTAAAGATGGGCGTGCGCCTGATTAGGTAGTTGGCGG
GGTAACGGCCCACCAAG
>F0OV55001A00ID
AGAGTTTGATCCTGGCTCAGAACGAACGCTGGCGGCGTGCTTAACACATG
CAAGTCGAACGCGAAAGGGACTTCGGTCCTGAGTAAAGTGGCGCACGGGT
GAGTAACACGTGGATAATCTGCCTGATGATCTGGGATAACCATTTCGAAA
GGAGTGCTAATACCAGATAAGCCCACAGCATCTTCGGATGCAGCGGGAAA
AGGGGGCCTCTTCATGAAAGCTTCTGTCATTAGATGAGTCCGCGGTCCA
>F0OV55001A00J7
AGAGTTTGATCCTGGCTCAGGATGAACGCTAGCGGGAGGCTTAACACATG
CAAGTCGAACGGTAACAGTTCCTTCGGGAAGCTGACGAGTGGCGCACGGG
TGCGTAACGCGTATGCAACCTGCCTTATACAGGAGGATAGCCCATGGAAA
CGTGGATTAATACTCCATAGTATATAATTATCGCATGGTAATTATATTAA
AACTTCGGTGGTATAAGATGGGCATGCGTAGGATTAGCTAGTAGGTGAGG
TAATGG
>F0OV55001A00K4
AGAGTTTGATCCTGGCTCAGAACGAACGCTGGCGGCATGCTTAACACATG
CAAGTCGAACGTGAAAGTGGACTTCGGTCCGCGAGTAAAGTGGCGCACGG
GTGAGTAACACGTGGATAATCTACCCGATGATCTGGAATAACACTTCGAA
AGGGGTGCTAATACCGGATAAGCTCACGACGTCTTCGGACGACGCGGGAA
AAGGGGGCTTCGGCTCCTGTCATCGGATGAGTCCGCGGCCCATTAGCTAG
TTGGTAGGGTAATGGCCT
>F0OV55001A00KG
AGAGTTTGATCCTGGCTCAGAGCGAACGCTGGCGGCAGGCTTAACACATG
CAAGTCGAGCGGGCGTAGCAATACGTCAGCGGCAGACGGGTGAGTAACGC
GTGGGAACGTACCTTTTGGTTCGGAACAACACAGGGAAACTTGTGCTAAT
ACCGGATAAGCCCTTACGGGGAAAGATTTATCGCCGAAAGATCGGCCCGC
GTCTGATTAGCTAGTTGGTGAGGTAATGGCCTACCAAGGCAACGATGGGT
AGCTGGT
>F0OV55001A00LJ
AGAGTTTGATCCTGGCTCAGAACGAACGCTGGCGGCGCGTTTTAAGCATG
CAAGTCGAGCGGCAAGGGCCTTCGGGCCCCTAGAGCGGCGGACGGGTGAG
TAATGCATAGGAATCTGCCCGATAGTGGGGGATAACCTGGGGAAACCCAG
GCTAATACCGCATACGTCCTACGGGAGAAAGGGGGCTCCGGCTCCCGCTA
TGGGATGAGCCTATGTCGGATTAGCTAGTTGGTGAGGTAACGGCTCACCA
AGGCCACGATCCGTAGCTGGT
>F0OV55001A00LN
AGAGTTTGATCCTGGCTCAGAACGAACGCTGGCGGCATGCCTAACACATG
CAAGTCGAACGAAGCCTTCGGGCTTAGTGGCGCACGGGTGCGTAACGCGT
GGGAACCTGCCTTTAGGTTCGGAATAACTCTCCGAAAGGGGTGCTAATAC
CGAATAATGTCTTCGGACCAAAGATTTATCGCCTTTAGATGAGCCCGCGT
AAGATTAGCTAGTTGGTAGGGTAAAGGCCTACCAAGGCGACGATCTTTAG
CTGGTCTGA
>F0OV55001A00LV
AGAGTTTGATCCTGGCTCAGGATGAACGCTGGCGGCGTGCCTAACACATG
CAAGTCGAGCGGAGATTACGAGGAGTACTTGTACAAATTGTAATCTTAGC
GGCGGACGGGTGAGTAACACGTGAGGAACCTGCCCTTGAGTGGGGAATAA
CACCGAGAAATGGGTGCTAATACCGCATAATGTCTTGGAAGCGCATGCTT
TCGGGACCAAAGGATTTATTCGCTTAAGGATGGACTCGCGTCCGATTAGG
TAGTTGGTGAGGTAACGG
>F0OV55001A00PD
AGAGTTTGATCCTGGCTCAGAACGAACGCTGGCGGCGCGTTTTAAGCATG
CAAGTCGAACGGTAAAAGGGTGCTTGCACCCTTTGAGAGTGGCGAACGGG
TGAGTAACACGTAGGTGATCTGCCCTTTGGTTGGGGATAGCCTGTGGAAA
CACAGGGTAATACCGAATAAGATCGGGACTCTTTGGAGATCCGATGAAAG
CAGCTTCGGCTGCACCGAAGGATGAGCCTGCGGCTGATTAGCTTGTTGGC
GGGTAAAGGCCCACCAAGG
>F0OV55001A00PG
AGAGTTTGATCCTGGCTCAGATTGAACGCTGGCGGCAGGCTTAACACATG
CAAGTCGAGCGGTAACAGATCTAGCTTGCTAGATGCTGACGAGCGGCGGA
CGGGTGAGTAATGCATAGGAAACTGCCCAGTAGTGGGGGATAGCCCGGGG
AAACCCGGATTAATACCGCGTACGCCCTTTGGGGGAAAGCAGGGGATCTT
CGGACCTTGCGCTATTGGATGTGCCTATGTCGGATTAGCTAGTTGGTGGG
GTAAAGGCCTACCAAGG
>F0OV55001A00RE
AGAGTTTGATCCTGGCTCAGGATGAACGCTGGCGGCGTGCCTAACACATG
CAAGTCGAGCGGAGATTACGAGGAGTACTTGTACAAATTGTAATCTTAGC
GGCGGACGGGTGAGTAACACGTGAGGAACCTGCCCTTGAGTGGGGAATAA
CACCGAGAAATGGGTGCTAATACCGCATAATGTCTTGGAAGCGCATGCTT
TCGGGACCAAAGGATTTATTCGCTTAAGGATGGACTCGCGTCCGATTAGG
TAGTTGGTGAGGTAACCGG
>F0OV55001A00UG
AGAGTTTGATCCTGGCTCAGAACGAACGCTGGCGGCAGGCCTAACACATG
CAAGTCGAGCGCTCTCTTCGGAGGGAGCGGCGGACGGGTGAGTAACGCGT
GGGAACGTGCCCTGAGGTTGGGAACAACCGCTGGAAACGGTGGCTAATGC
CCGATATCTCCTACGGGAGAAAGATTTATCGCCTTGGGATCGGCCCGCGT
CGGATTAGGTAGTTGGTGTGGTAACGGCGCACCAAGCCTACGATCCGTAG
CTGGTCTGAGAGG
>F0OV55001A00XT
AGAGTTTGATCCTGGCTCAGATTGAACGCTGGCGGCATGCTTTACACATG
CAAGTCGAACGGGGTGGCGGGGCAACCTGCCATTCAGTGGCGAACGGGTG
AGTAATGCATCGGAACGTGCCCCGTAGTGGGGGATAACGCCGGGAAACCG
GCGCTAATACCGCATATGCTCTGCGGAGGAAAGCGGGGGACCCGAAAGGG
CCTCGTGCTATGGGAGCGGCCGATGTCCGATTAGCTTGTTGGTGGGGTAA
TGGCCTACCAAGGCGACGA
>F0OV55001A00Y8
AGAGTTTGATCCTGGCTCAGGATGAACGCTAGCGGCAGGCCTAACACATG
CAAGTCGTACGGTAACAGGGAAAAGCTTGCTTTTCCGCTGACGAGTGGCG
CACGGGTGCGCAACGCGTATAGAACCTACCCTGTACAGGGGGATAGCCCA
TGGAAACGTGGATTAATACCCCGTGGAGACTTAAGGTGGCATCACTTTTA
GTTTAAAGTTTCGGCGGTACGGGATGGCTATGCGTCCCATTAGTTAGTAG
GTGAGGTAACGGCTCACCTAGGC
>F0OV55001A01BJ
AGAGTTTGATCCTGGCTCAGAACGAACGCTGGCGGCGTGCTTAACACATG
CAAGTCGAGCGAGAACGTACTTTCGGGTACTAGTAGAGCGGCGCACGGGT
GAGTAACACGTGAGTGACCTTCCCACGGGTATGGGATAACCATTGGAAAC
GATGGCTAATACCGTATAAGACCACGTACTTTTGTTGCGTGGGAAAAGCG
GGGGACCTTTTGGGGCCTCGCGCCGGTGGATGGGCTCGCGTCCCATCAGC
TAGTTGGTAGGGTAAAAGCCTACCAAGGCGAAGACGGG
>F0OV55001A01C5
AGAGTTTGATCCTGGCTCAGAACGAACGCTGGCGGCAGGCCTAACACATG
CAAGTCGAGCGGGGGAGCAATCCCTAGCGGCGGACGGGTTAGTAACGCGT
GGGAACATACCCTTTGGTACGGAATAGCCTCGGGAAACTGAGAGTAATAC
CGTATGTGCCCTTCGGGGGAAAGATTTATCGCCAAAGGATTGGCCCGCGT
TGGATTAGGTAGTTGGTGGGGTAATGGCCTACCAAGCCTACGATCCATAG
CTGGTTTGAGAGGATGATCAGCAAC
>F0OV55001A01DG
AGAGTTTGATCCTGGCTCAGATTGAACGCTGGCGGCGTGCTTAACACATG
CAAGTCGATCGGTAACGCGGGGGCAACCCTGGCGACGAGAGGCGGACGGG
TGAGGAACGCTTGGGAATCTGCCCATCAGCGGGGGACAACCCGGGGAAAC
CCGGGCTAATACCGCATACGCTCTACGGAGGAGAGCCGGGGACCGCAAGG
CCTGGCACTGATGGATGAGCCCAAGTCGGATTAGCTAGTTGGCGGGGTAA
CGGCCCACCAAGGCGACGATCCGTAG
>F0OV55001A01EO
AGAGTTTGATCCTGGCTCAGGATGAACGCTAGCGGTGCGCCTAACACATG
CAAGTCGAGCGATATAGCGGCGAACGGGTGAGTAACACGTTGGAACCTGC
CTCGAACTCAGGGATAGCCATCCGAAAGGATGATTAATACCGGATAGTCC
CGAAAGGGTAAAGATTTTTCGGTTCGAGAGGGGCCTGCGGCCTATCAGCT
AGTTGGTAAGGTAATGGCTTACCAAGGCTATGACGGGTAACTGGTGTGAG
AGCATGACCAGT
>F0OV55001A01F2
AGAGTTTGATCCTGGCTCAGAACGAACGCTGGCGGCGTGCCTAACACATG
CAAGTCGAACGCGAAAGCCCTTTCGGGGGTGAGTAAAGTGGCGCACGGGT
GAGTAACACGTGGATAATCTACCCAATGATCCGGGATAACACTTCGAAAG
GGGTGCTAATACCTGATAAGCCCACGGGCTCTTCGGAGCTTGCGGGAAAA
GGTGGGGAACCTTCGGGTCCTGCCGTCACTGGATGAGTCCGCGTCCCATT
AGCTAGTTGGTGGGGTAATGGCCTACCAAGG
>F0OV55001A01HK
AGAGTTTGATCCTGGCTCAGGATGAACGCTAGCGACAGGCCTAACACATG
CAAGTCGAACGGGATTTATCCTTCGGGGTAATGAGAGTGGCGCACGGGTG
AGTAACGCGTATGCAACCTACCTGTAACTGGGGAATAGCTCCCTGAAAGG
GGAATTAACACCGCATAAGACCACACTTTCGCATGGAAGAGTGGTAAAAT
ATTTATAGGTTACAGATGGGCATGCGTGACATTAGTTTGTTGGTGAGGTA
ACGGCTCACCAAG
>F0OV55001A01HZ
AGAGTTTGATCCTGGCTCAGGACGAACGCTGGCGGCGCGCTTAACACATG
CAAGTCGAACGGGGCCCTTCGGGGTTCAGTGGCGAACGGGTGCGTAACAC
GTGAGTGACCTGCCCTGGCACGGGGGATAACCCGGGGAAACCCGGGCTAA
TACCGCATGCGCTCTGGAGGCTGATGGCTTCTTGAGGAAAGGTGCTTTAC
GGCACTGTGCGAGGAGGGGCTCGCGGCGTATCAGGTAGTTGGTGAGGTAA
CGGCTCACCAAGCCT
>F0OV55001A01J5
AGAGTTTGATCCTGGCTCAGGATGAACGCTAGCGACAGGCCTGACACATG
CAAGTCGAACGGGATTTATCCTTCGGGGTAATGAGAGTGGCGCACGGGTG
AGTAACGCGTATGCAACCTACCTGTAACTGGGGAATAGCTCCCTGAAAGG
GGAATTAACACCGCATAAGACCACACTTTCGCATGGAAGAGTGGTAAAAT
ATTTATAGGTTACAGATGGGCATGCGTGACATTAGTTTGTTGGTGAGGTA
ACGGCTCACCAAG
>F0OV55001A01LQ
AGAGTTTGATCCTGGCTCAGGACGAACGCTGGCGGCGTGCCTAACACATG
CAAGTCAAAGTGCAAGTAACTTCGGTTATGAGTACTTGGCGCAAGGGTGA
GTAAGGCATAGGTAATCTGCCCTTTGGACTGGGATAACCTCGAGAAATCG
AGGACAATACCAGATGATGCAGCGGAACCGCATGGTTATGTTGTTAAAGA
TTTATCGCCAAAGGATGAGCCTATGTTCCATCAGGTAGTTGGTAGGGTAA
CGGCCT
>F0OV55001A01LT
AGAGTTTGATCCTGGCTCAGGATGAACGCTAGCGACAGGCCTAACACATG
CAAGTCGAACGGGATTTATCCTTCGGGGTAATGAGAGTGGCGCACGGGTG
AGTAACGCGTATGCAACCTACCTGTAACTGGGGAATAGCTCCCTGAAAGG
GGAATTAACACCGCATAAGACCACACTTTCGCATGGAAGAGTGGTAAAAT
ATTTATAGGTTACAGATGGGCATGCGTGACATTAGTTTGTTGGTGAGGTA
ACGGCTCACCAAG
>F0OV55001A01MO
AGAGTTTGATCCTGGCTCAGGATGAACGCTAGCGGGAGGCCTAACACATG
CAAGTCGAGCGGGAACCCCTTTCGGGGGGTGAGAGCGGCGCACGGGTGAG
TAACGCGTATGCAACCTGCCTTTAACAGGGGGATAGCCCGGGGAAACCCG
GATTAATACCCCATAACATTATTGAATGGCATCATTTAATAATTAAAGCT
CCGGCGGTTAAAGATGGGCATGCGTGACATTAGTTAGTTGGTGAGGTAAC
GGCCCACCAAGGCTACGATGTCTAGGGGTT
>F0OV55001A01NH
AGAGTTTGATCCTGGCTCAGGATGAACGCTGGCGGCGTGTCTTAGTCATG
CAAGTCTAACATTCTTCGCAAGAAGGGTGTGGCAAACGGGTGAGTAACGC
GCGAGTAACGTAACCTTATCTCGGGTATAACCCTGCGAAAGCGGGGACAA
TCCCCGATAGTCACGAGGGGGCATAAGCCATTCTCGCGTAAAGCTTTAAC
GGATAAGGAGTGGCTCACGTACGATTAGCTAGTTGGTGAGGTAATGGCCC
ACCAAGGCTACGATCGTTAGGGGA
>F0OV55001A01NK
AGAGTTTGATCCTGGCTCAGGATGAACGCTAGCGACAGGCCTAACACATG
CAAGTCGAGGGGCAGCACGTCTTCGGATGGTGGCGACCGGCGCACGGGTG
CGTAACGCGTATACAATCTACCTATAAGAGGGGAATAACCCGGAGAAATT
CGGACTAATACCGCATAATAACAAATTAAGGCATCTTGATTTGTTTAAAT
ATTTATAGCTTATAGATGGGCATGCGTCTGATTAGTTTGTTGGTGAGGTA
ACGGCTCACCAAG
>F0OV55001A01OX
AGAGTTTGATCCTGGCTCAGGATGAACGCTGGCGGCGTGCCTAACACATG
CAAGTCGAGCGGAGATTACGAGGAGTACTTGTACAAATTGTAATCTTAGC
GGCGGACGGGTGAGTAACACGTGAGGAACCTGCCCTTGAGTGGGGAATAA
CACCGAGAAATGGGTGCTAATACCGCATAATGTCTTGGAAGCGCATGCTT
TCGGGACCAAAGGATTTATTCGCTTAAGGATGGACTCGCGTCCGATTAGG
TAGTTGGTGAGGTAACCGG
>F0OV55001A01QI
AGAGTTTGATCCTGGCTCAGAACGAACGCTGACGGCGCGTTTTAAGCATG
CAAGTCGAGGGAGAATCCGGTGCTTGCACTGGAGGGAACCGGCGAACGGG
TGAGTAACACGTAGATAATCTGCCTTTAGGTTGGGGATAGCTCATGGAAA
CATGGGGTAATACCGAATGTGGTTCGATGTTCAAAAGGACATTGAAAGAA
AGGAGCTTAGGCTTCGCCTGAAGATGAGTCTGCGTCTGATTAGGTAGTTG
GTGGGGTAATGGCT
>F0OV55001A01RS
AGAGTTTGATCCTGGCTCAGGATGAACGCTGGCGGCGTGCCTAACACATG
CAAGTCGAGCGGAGATATAGAGGAGTACTTGTACGAATCTTTATCTTAGC
GGCGGACGGGTGAGTAACACGTGAGGAACCTGCCCTTAAGTGTGGAATAA
CACCGAGAAATCGGTGCTAATACCGCATAACGTCCTGGAAGCGCATGCTT
TCGGGACCAAAGGATTTATTCGCCTAAGGATGGCCTCGCGGCCGATTAGG
TAGTTGGTGAGGTAACCGG
>F0OV55001A01T3
AGAGTTTGATCCTGGCTCAGGATGAACGCTGGCGGCGTGCCTCATACATG
CAAGTCGAACGGGAACCTTTGGATTCGTCTGAAGGGGAGAGTGGCGAACG
GGTGAGTAACACGTAGGCGACCTGCCCCGAAGACGGGGATAACTGTTGGA
AACGGCAGCTAATACCCGATGTACACGACGATTCGTTTCGTCGTGTAAAG
CTCCGGCGCTTCGGGATGGGCCTGCGGCCTATCAGCTAGTTGGTAGGGTA
ATAGCCTACCAAGGCGAAGACGGGTAGGGG
>F0OV55001A01VU
AGAGTTTGATCCTGGCTCAGGGTGAACGCTGGCGATGTGCCTAAGACATG
CAAGTCGAGCGGGACTTGTTGTTTACACCAAATGCAAAACCTAAAAGTTT
CCCTTTTAAGGGAAAACCGGTTTATCCGGAAAGGGTTTTGTCTTTGTTGT
AAATAATAAGTTTAGCGGCGAACGGGTGAGTAATGAGTACAAACATGCCC
CTTTGTAGGACATAGTCCACCGAAAGGTGGGGTAATTTCCTATAGTATCT
TCGGATTAAAGACGCAAGCCGCAAAGGGAGTGGTGTGCTTGCTACCAG
>F0OV55001A01X3
AGAGTTTGATCCTGGCTCAGAACGAACGTTAGCGGCGCGCTTAACACATG
CAAGTCGTACGAGGAGCTTCGGCTCTTCGTGGCGAACGGGTGAGTAACAC
GTAGGTTACGTACCTCTTGGTGGGGAATAACCCAGGGAAACTTGGGCTAA
TTCCGCATATCGCCCTTCGGGTGAAAGCCTTCGGCGCCAGGAGAGCGGCC
TGCGGCCCATTATTTAATCCTTGTTGGTGAGGTAACGGCTCACCAAGGGT
ACGATGGGTAGCTGGTCTGAGAGGACGACCAG
>F0OV55001A0213
AGAGTTTGATCCTGGCTCAGGATGAACGCTGGCGGCGTGCCTAACACATG
CAAGTCGAACGGAAATACATTTGTAGCAATATAGATGTATTTTAGTGGCG
GACGGGTGAGTAACGCGTGAGCAACCTGCCTTTCAGAGGGGGACAACAGT
TGGAAACGACTGCTAATACCGCATAAAGTATTTAGATGGCATCATCTGAA
TACCAAAGATTTATCGCTGAAAGATGGGCTCGCGTCTGATTAG
>F0OV55001A0216
AGAGTTTGATCCTGGCTCAGGATGAACGCTAGCGGAACGCCTAACACATG
CAAGTCGAACGAGAGTTATTTTGTAGCAATACAAGATAATAAAAGTGGCA
AACGAGCGAGTAACACGTACTTAACCTGCCCAGAAGTTGAGGCCAACTAC
AGAGATGTAGCTAATCCTCAATAGTATCTAAGTGATGAAATTAGCTTAGA
TTAAAGATTTATCGCTTTTGGAGGGGGGTGCGTCCTATCAGGTTGTTGGT
GAGGTAACGGCT
>F0OV55001A0252
AGAGTTTGATCCTGGCTCAGAACGAACGCTGGCGGCGTGCTTAATACATG
CAAGTCGAACGTGAAGCCTTGGCTTGCCAAGGTGGAAAGTGGCGAACGGG
TGAGTAACACGTAAGTAATCTACCTCTAAGTTTGGGATAACCTTGCCAAC
GCGGGGCTAATACCGGATGTGGTCATGAAAACGCATGTTTTCGTGATTAA
AGGTGCAAATCGCTTAGAGATGAGCTTGCGGCCCATTATGCTTGTTGGTA
GGGTAACGGCCTACCAAGG
>F0OV55001A025Z
AGAGTTTGATCCTGGCTCAGGATGAACGCTAGCGGTGCGCCTAACACATG
CAAGTCGAGCGATATAGCGGCGAACGGGTGAGTAACACGTTGGAACCTGC
CTCGAACTCAGGGATAGCCATCCGAAAGGATGATTAATACCGGATAGTCC
CGAAAGGGTAAAGATTTTTCGGTTCGAGAGGGGCCTGCGGCCTATCAGCT
AGTTGGTAAGGTAATGGCTTACCAAGGCTATGACGGGTAACTGGTGTGAG
AGCATGACCAGT
>F0OV55001A0278
AGAGTTTGATCCTGGCTCAGGACGAACGCTGGCGGCGTGCTTAACACATG
CAAGTCTAGGGGAAAGTGGTCTTCGGATCGCAAGTATACTGGCGAACGGG
TGAGTAACACGTAGGTAATCTACCTTCGAGATTGGGATAACGTCGAGAAA
TTGACGCTAATACCGAATGATGCCTCGGTAGTTAATATCGGGATGAAAGA
TGGGGATCTTCGGACCTATCGCTTGAAGATGAGCCTGCGTCTGATTAGCT
TGTTGGTAGGG
>F0OV55001A02ET
AGAGTTTGATCCTGGCTCAGGATGAACGCTAGCGGTGCGCCTAACACATG
CAAGTCGAGCGATATAGCGGCGAACGGGTGAGTAACACGTTGGAACCTGC
CTCGAACTCAGGGATAGCCATCCGAAAGGATGATTAATACCGGATAGTCC
CGAAAGGGTAAAGATTTTTCGGTTCGAGAGGGGCCTGCGGCCTATCAGCT
AGTTGGTAAGGTAATGGCTTACCAAGGCTATGACGGGTAACTGGTGTGAG
AGCATGACCAGT
>F0OV55001A02EZ
AGAGTTTGATCCTGGCTCAGAACGAACGCTGGCGGCGTGTCTTAAGCATG
CAAGTCGAGCGGCAAGCGCCAGCAATGGCGCCTAGAGCGGCGGACTGGTG
AGTAACGCGTGGGTGATCTGCCCTTGGGATGGGGATAGCCATTAGAAATA
GTGGGTAATACCGAATACGCTTCTGTGGCCAAGGCCATGGGAGGAAAGGC
GCTACGGCGCCACCCGAGGATGAGCCCGCGTCCCATTAGCTAGTTGGTGA
GG
>F0OV55001A02FX
AGAGTTTGATCCTGGCTCAGGATGAACGCTAGCGGGAGGCTTAACACATG
CAAGTCGAGGGGCAGCACGAGGTAGCAATACTTTGGTGGCGACCGGCAGA
CGGGTGAGTAACGCGTATGTAACCTGCCCTGTACAGGGGGATAACCCGGA
GAAATTCGGACTAATATCCCATGGTAATATTGGAAGGCATCTTCTGATAT
TTAAAGTTCCGGCGGTACAGGAGGGGCATGCGTAACATTAGCTGGTTGGT
AAGGTAACGGCTTACCAAGGCGA
>F0OV55001A02HA
AGAGTTTGATCCTGGCTCAGGATGAACGCTAGCGGCAGGCTTAACACATG
CAAGTCGAGGGGCAGCACGTCTTCGGATGGTGGCGACCGGCGCACGGGTG
CGTAACGCGTATACAATCTACCTTTTACAGGGGCATAGCCCGGGGAAACC
CGGATTAATATCCCATGGTATCAAGACATGGCATCATGATTTTGATTAAA
AGCTTCGGCGGTAGAAGATGAGTATGCGTCCTATTAGCTAGATGGTAAGG
TAACGG
>F0OV55001A02HG
AGAGTTTGATCCTGGCTCAGGATGAACGCTAGCGGGAGGCTTAACACGTG
CAAGTCGAGCGGTATGATCCCTTCGGGGTTTAGAGAGCGGCGCACGGGTG
AGTAACGCGTATGCAACCTACCTTTTACCGGGGAATAGCCCGGAGAAATT
TGGATTAATGCCCCATGGTTCCTTAAGTCTGCATGGATGTAAGGATAAAG
TTGAGGCGGTAAAAGATGGGCATGCGTGACATTAGCTAGTTGGGGGGGTA
ACGCCCACCAAGGCTACGATGTCTAGGGG
>F0OV55001A02HM
AGAGTTTGATCCTGGCTCAGGACGAACGCTGGCGGCGTGCTTAATACATG
CAAGTCGGATGCGAAAGGGGCTTTCGGGCGCTGAGTAGCATGGCAGACGG
GTGAGGAGTGCGTATCTGACGAAACTCAGGCTGGGGGATAGTCCCTCGAA
AGGGGTTGAATACCGCATGTGCTCGGCGCTATCATGGTGTCGAGGAAAGG
TGGCCTCTGCATGCACGCTATTGGCCTGAGACCGGGATGCG
>F0OV55001A02II
AGAGTTTGATCCTGGCTCAGGATGAACGCTGGCGGCATGCCTAACACATG
CAAGTCGAACGCGTGTAGCAATACACGAGTGGCGCACGGGTGAGTAACGC
GTGGGAACCTGCCCAGTGGTAGGGAATAACTGCGGGAAACTGCAGCTAAT
ACCCTATACGCCCTACGGGGAAAGTTTTCGCCATTGGAGGGGCCCGCGTC
GGATTAGCTAGTTGGTGAGGTAAGAGCTTACCAAGGCGACGATCAGTAGC
CGA
>F0OV55001A02J4
AGAGTTTGATCCTGGCTCAGATTGAACGCTGGCGGCATGCCTTACACATG
CAAGTCGAACGGCAGCACGGGAGCTTGCTCCTGGTGGCGAGTGGCGAACG
GGTGAGTAAAGCATCGGAACGTGCCCTGAAGTGGGGGATAACGTAGCGAA
AGTTACGCTAATACCGCATAGTTCTGTGAGCAGGAAAGCGGGGGATCTTC
GGACCTCGCGCTTTAGGAGCGGCCGATGTCGGATTAGCTAGTTGGTGAGG
TAAAGG
>F0OV55001A02MH
AGAGTTTGATCCTGGCTCAGGATGAACGCTAGCGGCAGGCTTAACACATG
CAAGTCGAGGGGTAACAGGGTGCTTGCACCGCTGACGACCGGCGCACGGG
TGCGTAACGCGTATACAATCTACCTTTTACAGGGGCATAGCCCGGGGAAA
CCCGGATTAATATCCCATGGTATCAAGAAGTGGCATCGCTTTTTGATTAA
AGTTTTGGCGGTAAAAGATGAGTATGCGTCCTATTAGCTAGATGGTAAGG
TAACGGCTTACCATGGCTA
>F0OV55001A02OA
AGAGTTTGATCCTGGCTCAGATTGAACGCTGGCGGCAGGCCTTACACATG
CAAGTCGAGCGCGAACGTTCCTTCGGGAACTATTAGAGCGGCGGACGGGT
GAGTAACGCGTGGGAATCTGCCCAGTAGTGGGGGACAACAGCCGGAAACG
GCTGCTAATACCGCATACGCCCTACGGGGGAAAGCAGGGGATCTTCGGAC
CTTGCGCTATTGGATGAGCCCGCGTCGGATTAGTTTGTTGGTGGGGTAAT
GGCCTACCAAGACGACGATCCGTAG
>F0OV55001A02OG
AGAGTTTGATCCTGGCTCAGAACGAACGCTGGCGGCATGCCTAACACATG
CAAGTCGAACGAACCCTTCGGGGTTAGTGGCGCACGGGTGCGTAACACGT
GGGAATCTGCCCTTAGGTTCGGAATAACAGTTAGAAATGGCTGCTAATAC
CGGATGATGACTTCGGTCCAAAGATTTATCGCCTAAGGATGAGCCCGCGC
AGGATTAGCTAGTTGGTGAGGTAAAGGCTCACCAAGGCTACGATCCTTAG
CT
>F0OV55001A02OM
AGAGTTTGATCCTGGCTCAGGATGAACGCTGGCGGCATGCCTAATACATG
CAAGTCGAACGAACTAGTTTACTAGTGAGTGGCGAACGGGTGAGTAACAC
GTAGATAACCAACCCTAAAGACGAGGATAACCCGGGGAAACCTGGACTAA
TACTGGATAGGAGCTAATTTCACAAGAGATTAGTTTTAAAGGCGCATTAA
AGCGCCGCTATAGGATGGGACTGCGTCGCATTAGCTAGTTGGTGGGGTAA
CGGCCTACCAAGGCAACGATGCG
>F0OV55001A02PL
AGAGTTTGATCCTGGCTCAGGACGAACGCTGGCGGCGGGCTTAACACATG
CAAGTCGAAGGAGAAGGTGAGTGCTTGCACTCACTGGAGACTGGCGGACG
GGTGAGTAACGCGTAGATAACCTGCCTATATCTGGGGGATAACATTCCGA
AAGGGGTGCTAATACCGCATAATGCAGCGGGGCCGCATGGCCACAGTTGT
TAAAGGTTTCGGCCGGATATAGAGGGGTCTGCGTACTATTAGTTAGTTGG
TGGGGTAACGGCCCACCAAGG
>F0OV55001A02R6
AGAGTTTGATCCTGGCTCAGAACGAACGCTGGCGGCGCGTTTTAAGCATG
CAAGTCGAACGGTAAAAGGGTGCTTGCACCCTTTGAGAGTGGCGAACGGG
TGAGTAACACGTAGGTGATCTGCCCTTTGGTTGGGGATAGCCTGTGGAAA
CACAGGGTAATACCGAATAAGATCGGGACTCTTTGGAGATCCGATGAAAG
CAGCTTCGGCTGCACCGAAGGATGAGCCTGCGGCTGATTAGCTTGTTGGC
GGGGTAAAGCCCACCAAGG
>F0OV55001A02S6
AGAGTTTGATCCTGGCTCAGGATGAACGCTAGCGGGAGGCTTAACACATG
CAAGTCGAGGGGCAGCACGAGGTAGCAATACCTTGGTGGCGACCGGCAGA
CGGGTGAGTAACGCGTATGTAACCTGCCCTGTACAGGGGGATAACCCGGA
GAAATTCGGACTAATATCCCATGGTAATATTGGAAGGCATCTTCTGATAT
TTAAAGTTCCGGCGGTACAGGAGGGGCATGCGTAACATTAGCTGGTTGGT
AAGGTAACGGCTTACCAAGGCGA
>F0OV55001A02S9
AGAGTTTGATCCTGGCTCAGAGTGAACGCTGGCGGCGTGCCTAACACATG
CAAGTCGAACGATGATGGAGAGCGTGCTCTCCTGATTAGTGGCGCACGGG
TGAGTATACCATAGATAATGTACCTCTTAGTTTGGGATAGCCACTGGAAA
CGGTGATTAATACCAGATACTCCTTCTTACTATAAGGTAAGTCGGGAAAG
TTTTTTCGCTAAGAGATCAGTCTATGTCCTATCAGCTAGTTGGTGAGGTA
A
>F0OV55001A02SF
AGAGTTTGATCCTGGCTCAGGATGAACGCTAGCGGCAGGCTTAACACATG
CAAGTCGAGGGGCAGCACGTCTTCGGATGGTGGCGACCGGCGCACGGGTG
CGTAACGCGTATACAATCTACCTTTTACAGGGGCATAGCCCGGGGAAACC
CGGATTAATATCCCATGGTATGTAGAGATGGCATCATCTCTTCATTAAAG
TTTCGGCGGTAAAAGATGAGTATGCGTCCTATTAGCTAGATGGTAAGGTA
ACGGCTTACCA
>F0OV55001A02TC
AGAGTTTGATCCTGGCTCAGGATGAACGCTGGCGGCGTGCCTAACACATG
CAAGTCGAGCGGAGATTACGAGGAGTACTTGTACAAATTGTAATCTTAGC
GGCGGACGGGTGAGTAACACGTGAGGAACCTGCCCTTGAGTGGGGAATAA
CACCGAGAAATGGGTGCTAATACCGCATAAGTCAACTTCGGTTGGGAAAG
GCGCTTTTGTGTCGCCATAAGATGAGCTCGCGTCCCATCAGCTAGTTGGT
AAGGTAACGGCTT
>F0OV55001A02UC
AGAGTTTGATCCTGGCTCAGGACGAACGCTGGCGGCGTGCCTAACACATG
CAAGTCGAGCGGGGACATAGGAGGAGTAATCTGACTATGTTCTAGCGGCG
GACGGGTGCGTAACGCGTATGCAACCTGCCTTATGCAGGGGGATAGCCCA
TGGAAACGTGGATTAATACCCCATAGAATATGTTAATCGCATGGTTTACA
TATTAAAACTTTGGTGGCATAAGATGGGCATGCGTAGGATTAGCTTGTTG
GTG
>F0OV55001A02VO
AGAGTTTGATCCTGGCTCAGAACGAACGCTGGCGGCGTGCCTAACACATG
CAAGTCGTACGAGAAATCTTCAGCTTGCTGAAGAAAGTAAAGTGGCGCAC
GGGTGAGTAACGCGTGGGTAATCTACCCTCGAATTTGGGATAACATTGCG
AAAGCGATGCTAATACCGGATAATATCCATTGAGCTTTGGTTTGGTGGAT
CAAAGGTGGCCTCTACATGTAAGCTACTGTTTGGGGATGAGCCCGCGTAC
CATTAG
>F0OV55001A02XT
AGAGTTTGATCCTGGCTCAGGATGAACGCTAGCGACAGGCCTAACACATG
CAAGTCGAACGGGATTTAGTAGCTTGCTACTAATGAGAGTGGCGCACGGG
TGAGTAACGCGTATGCAACCTGCCTGTAACAGGGGAATAGCTCCCTGAAA
GGGGAATTAACACCGCATAAGACCACACTGCCGCATGGTAGAGTGGTAAA
TATTTATAGGTTACAGATGGGCATGCGTGACATTAGCTAGTTGGTGAGG
>F0OV55001A02ZD
AGAGTTTGATCCTGGCTCAGGATGAACGCTAGCGGCAGGCTTAACACATG
CAAGTCGAGGGGCAGCACGTCTTCGGATGGTGGCGACCGGCGCACGGGTG
CGTAACGCGTATACAATCTACCTTTTACAGGGGCATAGCCCGGGGAAACC
CGGATTAATATCCCATGGTATGTAGGAATGGCATCATTTCTATATTAAAG
CTTCGGCGGTAAAAGATGAGTATGCGTCCTATTAGTTAGTTGGTAAGGTA
ACGGCTTACCAAGG
>F0OV55001A02ZN
AGAGTTTGATCCTGGCTCAGGATGAACGCTGGCGGCGTGCCTAAGACATG
CAAGTCGAGCGGAGTGTTGGAAGAAGTACTTGTACGGACACTAACACTTA
GCGGCGGACGGGTGAGTAACACGTGAGCAATCTGCCTTTTGCAGGGGAAC
AACATTGGGAAACCAGTGCTAATACCGCATGACATCTTTGGAGGGCATCC
TTCGAAGATCAAAGGACTTCGGTCCGGCAAAAGATGAGCTCGCGTCCGAT
TAG
>F0OV55001A02ZQ
AGAGTTTGATCCTGGCTCAGGATGAACGCTAGCGGTGCGCCTAACACATG
CAAGTCGAGCGATATAGCGGCGAACGGGTGAGTAACACGTTGGAACCTGC
CTCGAACTCAGGGATAGCCATCCGAAAGGATGATTAATACCGGATGTCCC
GAAAGGGTAAAGATTTTTTCGGTTCGAGAGGGGCCTGCGGCCTATCAGCT
AGTTGGTAAGGTAATGGCTTACCAAGGCTATGACGGGTAACTGGTGTGAG
AGCATGACCAGT
>F0OV55001A02ZT
AGAGTTTGATCCTGGCTCAGGATGAACGCTAGCGGTGCGCCTAACACATG
CAAGTCGAGCGATATAGCGGCGAACGGGTGAGTAACACGTTGGAACCTGC
CTCGAACTCAGGGATAGCCATCCGAAAGGATGATTAATACCGGATAGTCC
CGAAAGGGTAAAGATTTTTCGGTTCGAGAGGGGCCTGCGGCCTATCAGCT
AGTTGGTAAGGTAATGGCTTACCAAGGCTATGACGGGTAACTGGTGTGAG
AGCATGACCAGT
>F0OV55001A0305
AGAGTTTGATCCTGGCTCAGGATGAACGCTAGCGGTGCGCCTAACACATG
CAAGTCGAGCGATATAGCGGCGAACGGGTGAGTAACACGTTGGAACCTGC
CTCGAACTCAGGGATAGCCATCCGAAAGGATGATTAATACCGGATAGTCC
CGAAAGGGTAAAGATTTTTCGGTTCGAGAGGGGCCTGCGGCCTATCAGCT
AGTTGGTAAGGTAATGGCTTACCAAGGCTATGACGGGTAACTGGTGTGAG
AGCATGACCAGT
>F0OV55001A030N
AGAGTTTGATCCTGGCTCAGGACGAACGCTGGCGGCGTGCTTAACACATG
CAAGTGGAGCGACGAACCAGGCTTCGGCCTGGGGCAGAGCCGCGAACGGG
TGAGTAACACGTGGGTAACCTGCCTCGATGACCGGGACAACCCGGGGAAA
CCCGGGCTAATACCGGATGTGCTGCCCCCACCTAAGTGGGGGCTGGAAAG
GAAGCTTCGGCCTCCGCATCGAGATGGGCCCGCGGCCCGACTTAGCTTGT
TGGTGAGGTAACGGCTCACCAAGG
>F0OV55001A030Q
AGAGTTTGATCCTGGCTCAGGATGAACGCTGGCGGCGTGCTTAACACATG
CAAGTCGAACGATGAAGCCCAGCTTGCTGGGTGGATTAGTGGCGAACGGG
TGAGTAACACGTGAGTAACCTGCCCTTGACTCTGGGATAAGCGCTGGAAA
CGGCGTCTAATACCGGATACGAGCTTCCACCGCATGGTGAGTTGCTGGAA
AGAATTTCGGTCAAGGATGGACTCGCGGCCTATCAGGTTGTTGGTGAGGT
AACGG
>F0OV55001A030T
AGAGTTTGATCCTGGCTCAGGATGAACGCTAGCGGTGCGCCTAACACATG
CAAGTCGAGCGATATAGCGGCGAACGGGTGAGTAACACGTTGGAACCTGC
CTCGAACTCAGGGATAGCCATCCGAAAGGATGATTAATACCGGATAGTCC
CGAAAGGGTAAAGATTTTTCGGTTCGAGAGGGGCCTGCGGCCTATCAGCT
AGTTGGTAAGGTAATGGCTTACCAAGGCTATGACGGGTAACTGGTGTGAG
AGCATGACCAGT
>F0OV55001A030Z
AGAGTTTGATCCTGGCTCAGGATGAACGCTAGCGGCAGGCCTAACACATG
CAAGTCGAGGGGCAGCATTTGTAGCAATACAAGATGGCGACCGGCGCACG
GGTGAGTAACGCGTATGCAACCTACCCATAACAGGGGGATAGCTCCCGGA
AACGGAAATTAATACCCCATAGTATCCAAAGAGCGCATGCTTTTAGGATT
AAAACTCAGGTGGTTATGGATGGGCATGCGTGCCATTAGCTAGTTGGCGG
GGT
>F0OV55001A031B
AGAGTTTGATCCTGGCTCAGGATGAACGCTGGCGGCGTGCCTAACACATG
CAAGTCGAGCGGAGATTACGAGGAGTACTTGTACAAATTGTAATCTTAGC
GGCGGACGGGTGAGTAACACGTGAGGAACCTGCCCTTGAGTGGGGAATAA
CACCGAGAAATGGGTGCTAATACCGCATAATGTCTTGGAAGCGCGTGCTT
TCGGGACCAAAGGATTTATTCGCTTAAGGATGGACTCGCGTCCGATTAGG
TAGTTGGTGAGGTAACGG
>F0OV55001A031E
AGAGTTTGATCCTGGCTCAGAACGAACGTTAGCGGCGTGCTTAACACATG
CAAGTCGAACGAGAAAGTATCTTCGGATATGAGTAGAGTGGCGCACGGGT
GAGTAGCACGTGGGTAACCTGCCCTTTGGAGGGGGACAACATCTGGAAAC
GGATGCTAATACCGCATAAGTCGTCTTCGGACGGGAAAGGTGGCTTCGGC
TACCGCCAGAGGATGGGCCCGCGTCCCATCAGCTAGTTGGTAAGGTAACG
GCTTGCCAAGGCAACGACGGGTAG
>F0OV55001A031K
AGAGTTTGATCCTGGCTCAGAACGAACGCTGGCGGCGCGTCTTAAGCATG
CAAGTCGGACGGCAAGGGGAGCTTGCTCCCCCTAGAGTGGCGGACTGGTG
AGTAACGCGTGGGTGACCTCGTC
>F0OV55001A031Q
AGAGTTTGATCCTGGCTCAGAACGAACGCTGGCGGCGTGCTTAATACATG
CAAGTCGAACGTGAAACGAGTAGCAATACTTGTGGAAAGTGGCGAACGGG
TGAGTAATACGTAAGCAATCTACCTTTAAGATTGGGATAACCTTGCCAAC
GCGGGGCTAATACCGGATGTGGTCATTTTAACGCATGTTAGAATGATTAA
AGGAGTGATCCGCTTAAGGATGAGCTTGCGGCCCATTAGTTAGTTGGCGG
GGTAACGGCCCACCAAGACCGCGA
>F0OV55001A031Z
AGAGTTTGATCCTGGCTCAGGATGAACGCTGGCGGCGTGCCTAATACATG
CAAGTCGAACGCACTAGTTTACTAGTGAGTGGCGAACGGGTGAGTAACAC
GTAGGTAACCTGCCCTTAAGACGAGGATAACCGTTGGAAACGATGGCTAA
GACTGGATAGGAACATTGAAGGCATCTTTGATGTTTTAAAAGACCTAGCA
ATAGGTATGCTTAAGGAGGGGCCTGCGGCGCATTAGTTAGTTGGTGAGGT
GAAGGCTTATCAAGACCG
>F0OV55001A032E
AGAGTTTGATCCTGGCTCAGGATGAACGCTAGCGACAGGCCTAACACATG
CAAGTCGAACGGGATTTATCCTTCGGGGTAATGAGAGTGGCGCACGGGTG
AGTAACGCGTATGCAACCTACCTGTAACTGGGGAATAGCTCCCTGAAAGG
GGAATTAACACCGCATAAGACCACACTTTCGCATGGAAGAGTGGTAAAAT
ATTTATAGGTTACAGATGGGCATGCGTGACATTAGTTTGTTGGTGAGGTA
ACGGCTCACCAAG
>F0OV55001A032T
AGAGTTTGATCCTGGCTCAGAATAAACGCTGGCGGCGTGCCTAACACATG
CAAGTCGAACGAGAAAGCCGGATTTCGGTCTGGCGAGTAAAGTGGCGCAC
GGGTGAGTAACGCGTAGGTAACCTGCCCCTGTGTTCGGGATAACAGTGCG
AAAGCGCTGCTAATACCGGATGTGGCCAGTTGGCGAAAGCTAACTGGTCA
AAGTCGGCCTCTCGCAGAAGCCGATGCACGGGGATGGGCCTGCGTCCTAT
CAG
>F0OV55001A035F
AGAGTTTGATCCTGGCTCAGGATGAACGCTAGCGGCAGGCCTAACACATG
CAAGTCGAGGGGCAGCATTTGTAGCAATACAAGATGGCGACCGGCGCACG
GGTGAGTAACGCGTATGCAACCTACCCATAACAGGGGGATAGCTCCCGGA
AACGGAAATTAATACCCCATAGTATCCAAAGAGCGCATGCTTTTAGGATT
AAAACTCAGGTGGTTATGGATGGGCATGCGTGCCATTAGCTAGTTGGCGG
GGTAAC
>F0OV55001A035I
AGAGTTTGATCCTGGCTCAGATTGAACGCTGGCGGCAGGCCTAACACATG
CAAGTCGAGCGGCAGCGGGAAAGTAGCTTGCTACTTTTGCCGGCGAGCGG
CGGACGGGTGAGTAATGCCTGGGGATCTGCCCAGTCGAGGGGGATAACAG
TTGGAAACGACTGCTAATACCGCATACGCCCTACGGGGGAAAGGAGGGGA
CCTTCGGGCCTTTCGCGATTGGATGAACCCAGGTGGGATTAGCTAGTTGG
TGGGGTAATGGCTCACCAAGGCG
>F0OV55001A0361
AGAGTTTGATCCTGGCTCAGGATGAACGCTAGCGGCAGGCCTAACACATG
CAAGTCGAACGGTAAGGCTCCTTCGGGAGTACACGAGTGGCGCACGGGTG
AGTAACGCGTATGCAACCTACCCTTAACTGGGGGATAGCCCGGAGAAATT
CGGATTAATACCCCATAATATCCCGACGACACCTGTTGATGGGATTAAAA
TTCCGGTGGTTAAGGATGGGCATGCGTGACATTAGCTAGTTGGTAAGGTA
ACGGCTTACCAAGACATCGATGGGTAGGGG
>F0OV55001A036Q
AGAGTTTGATCCTGGCTCAGAGTGAACGCTGGCGGCGTGCTTAACACATG
CAAGTCGAACGATGAAGCTCTAGCTTGCTAGAGTGGATTAGTGGCGCACG
GGTGAGTAATGTATAGCTAATGTGCCCCTTAGAGGGGGATAACAGTTGGA
AACGACTGCTAATACCCCATACTCCTTCTTGGTATAAGCCAAGTTGGGAA
AGTTTTTTCGCTAAGGGATCGGGCTATATGGTATCAGCTTGTTGGTGAGG
TAATGG
>F0OV55001A038U
AGAGTTTGATCCTGGCTCAGAACGAACGCTGGCGGCGCGTTTTAAGCATG
CAAGTCGAGGGAGAATCCGGTGCTTGCACTGGAGGGAACCGGCGAACGGG
TGAGTAACACGTAGATAATCTGCCTTTAGGTTGGGGATAGCTCATGGAAA
CATGGGGTAATACCGAATGTGGTTCGATGTTCAAAAGGACATTGAAAGAA
AGGAGCTTAGGCTTCGCCTGAAGATGAGTCTGCGTCTGATTAGGTAGTAG
GTAGGGTAACGGCCT
>F0OV55001A0393
AGAGTTTGATCCTGGCTCAGAACGAACGCTGGCGGCAGGCTTAACACATG
CAAGTCGAACGCCCCGCAAGGGGAGTGGCAGACGGGTGAGTAACGCGTGG
GAATCTACCCAGTTCTACGGAACAACACAGGGAAACTTGTGCTAATACCG
TATACGCCCTACGGGGAAAGATTTATCGGAATTGGATGAGCCCGCGTTGG
ATTAGCTAGTTGGTGGGGTAATGGCCTACCAAGGCGACGATCCATAGCTG
GTCTGAGAGGACGATCAG
>F0OV55001A03A1
AGAGTTTGATCCTGGCTCAGGATGAACGCTAGCGGTGCGCCTAACACATG
CAAGTCGAGCGATATAGCGGCGAACGGGTGAGTAACACGTTGGAACCTGC
CTCGAACTCAGGGATAGCCATCCGAAAGGATGATTAATACCGGATAGTCC
CGAAAGGGTAAAGATTTTTCGGTTCGAGAGGGGCCTGCGGCCTATCAGCT
AGTTGGTAAGGTAATGGCTTACCAAGGCTATGACGGGTAACTGGTGTGAG
AGCATGACCAGT
>F0OV55001A03BH
AGAGTTTGATCCTGGCTCAGAACGAACGCTGGCGGCGTGCCTAACACATG
CAAGTCGAACGAGAAAGGGACTTCGGTCCTGAGTAGAGTGGCGCACGGGT
GAGTAACACGTGGATAATCTGCCTGATAATCCGGGATAACCTCTCGAAAG
AGGAGCTAATACCGGATAAGCCCACAGCCTCCTCGGAGGCAGCGGGAAAA
GATGGCCTCTTCATGAAAGCTATTGTTATCAGATGAGTCCGCGGTCCATT
AG
>F0OV55001A03BN
AGAGTTTGATCCTGGCTCAGAACGAACGCTGGCGGCATGCCTAACACATG
CAAGTCGAACGAGACCTTCGGGTCTAGTGGCGCACGGGTGCGTAACGCGT
GGGAATCTGCCCTTGGGTTCGGGATGACAGTTGGAAACGACTGCTAATAC
CGGATGATGACTTCGGTCCAAAGATTTATCGCCCAGGGATGAGCCCGCGT
AGGATTAGCTAGTTGGTGGGGTAAAAGCTCACCAAGGCGACGATCCTTAG
CT
>F0OV55001A03DC
AGAGTTTGATCCTGGCTCAGAACGAACGCTGGCGGCGTGCTTAATACATG
CAAGTCGAACGAGAAATTCCGGCTTCGGTTGGAAAAGTAAAGTGGCGAAC
GGGTGAGTAACACGTGGACAATCTGCCCCCCGGCCGGGGATAGCCCGGGG
AAACCTGGATTAATACCGGATGAGACGGGACGCACACAGGTGCGATCCGG
GAAAGGCGCTGCGGCGCCGCCGGGGGATGAGTCCGCGACCCATTAGCTAG
ACGGCGGGGTAAAGGCCCACCGTGGCGACGATGGGTAGCCGG
>F0OV55001A03E5
AGAGTTTGATCCTGGCTCAGGATGAACGCTGGCGGCATGCCTAATACATG
CAAGTCGAACGCACTAGTTTACTAGTGAGTGGCGAACGGGTGAGTAACAC
GTAGATAACCAACCCTAAAGACGAGGATAACCCGGGGAAACCTGGACTAA
TACTGGATAGGAGCTAATTTCACAAGGGATTAGTTTTAAAGGCGCATTAA
AGCGCCGCTATAGGATGGGACTGCGTCGCATTAGCTAGTTGGTGGGGTAA
CGGCCTACCAAGGCAACGATGCG
>F0OV55001A03E8
AGAGTTTGATCCTGGCTCAGGACGAACGCTGGCGGCGTGCTTAACACATG
CAAGTCACGGGGGCTGGGCAACCAGCAACCGGCGAACGGGTGCGTAACAC
GTGAGCGACCTGCCCCTCCGCGGGGGATAGCCGGCCCAACGGCCGGGTAA
TACCGCATACGGTCCAGCCGGGGCATCCCGGGTGGAGGAAACCTCCGGGG
CGGAGGGAGGGGCTCGCGGCCTATCAGCTCGTTGGCGGGGTGACGGCCCA
CCAAGGCGACGACGGGTAGCT
>F0OV55001A03EQ
AGAGTTTGATCCTGGCTCAGGATAAACGCTGGCGGCGTGCATGAGACATG
CAAGTCGAACGGACGGCTCGAGGCTTGCTTCGAGTCGTTAGTGGCGGACG
GCTGAGTAACGCGTGGGTGACCTGCCCCGAAGTGGGGAATAACTGCCCGA
AAGGGTGGCTAATACCGCATGTGGTGATGCGTTCAATCGCATCAGTAAAG
CCGCAAGGCGCTTCGGGAGGGGCCTGCGTCCGATTAGCTCGTTGGTGGGG
TAACGGC
>F0OV55001A03G4
AGAGTTTGATCCTGGCTCAGGATGAACGCTAGCGGCAGGCTTAACACATG
CAAGTCGAGGGGTAACAGGGTGCTTGCACCGCTGACGACCGGCGCACGGG
TGCGTAACGCGTATACAATCTACCTTTTACAGGGGCATAGCCCGGGGAAA
CCCGGATTAATATCCCATGGTATCAAGAAGTGGCATCGCTTTTTGATTAA
AGTTTCGGCGGTAAAAGATGAGTATGCGTTCTATTAGCTAGATGGTAAGG
TAACGGCTTACCATGGCTTTG
>F0OV55001A03GA
AGAGTTTGATCCTGGCTCAGGACGAACGCCGGCGGCGTGCCTAACACATG
CAAGTCAAAGGAAGGCGACTTCGGTCGTAAGTACTTGGCGCAAGGGTGAG
TAAGGTATAGGTAATCTGCCCTTTGGACTGGGATAACTCCGAGAAATCGG
TGACAATACCAGATGATGCAGCGGGACCGCATGGTCATGTTGTTAAAGAT
TTATCGCCAAAGGATGAACCTATATTCCATCAGGTAGTTGGTAGGGTAAC
GGCCTACCAAGCCTACGACGG
>F0OV55001A03I8
AGAGTTTGATCCTGGCTCAGGATGAGCGCTAGCGGCAGGCTTAACACATG
CAAGTCGAGGGGTAACAGGGTGCTTGCACCGCTGACGACCGGCGCACGGG
TGCGTAACGCGTATACAATCTACCTTTTACAGGGGCATAGCCCGGGGAAA
CCCGGATTAATATCCCATGGTATCAAGAAGTGGCATCGCTTTTTGATTAA
AGTTTTGGCGGTAAAAGATGAGTATGCGTTCTATTAGCTAGATGGTAAGG
TAACGGCTTACCATGG
>F0OV55001A03IM
AGAGTTTGATCCTGGCTCAGGACGAACGCTGGCGGCGGGCTTAACACATG
CAAGTCGCGGGGGAAGCCAGGCCTTCGGGCCAGGTGGAGACCGGCGGATG
GGTGAGTAACGCGTAGGCAATCTGCCGTTAGGACTGGGATAACCCACCAA
AAGGTGAGCTAATACCGGATGATGCAGCGGGGCCGCATGGCCACAGTTGT
TAAATCTTTCGAGAGCCTAACGATGAGCCTGCGTGCCATTAGCTAGTTGG
TAGGGTAACGGCCT
>F0OV55001A03IZ
AGAGTTTGATCCTGGCTCAGGACGAACGCTGGCGGCGTGCTTAACACATG
CAAGTCTAGGCAGAACGTGCTTTCGGGCATTAGTAAACTGGCGAACGGGT
GAGTAACGCGTGGGTAATTTGCCTTCGAGAGGGGTATAGCCACTGGAAAC
GGTGATTAATACCGCATAAAGTCTCGAAACATAAGTTTCGGGATGAAAGT
TGGGGATCTTCGGACCCAACGCTTGAAGATAGGCCCGCGTCTGATTAGCT
AGTTGGTAAGGTAATGGCTTACTAAGG
>F0OV55001A03J2
AGAGTTTGATCCTGGCTCAGGATGAACGCTAGCGGCGCGCTTAATGCATG
TAAGTCGAGCGATGAGGCCCTACGGGGTACATCAGCGGCAGACGGGTGAG
TAACACGTGGATGACCTGCCCTCAAGACCGGGATAACGCGTGGAAACATG
CGCTAATACCGGATAGACTTCTGGGGTCGCAGCCAGAAGTAAAGCTACGG
TGCTTGGGGAGGGTCCGCGGCCCATCAGCTCGTTGGTAGGGTAACGGCCT
ACCAAGGCGAAG
>F0OV55001A03JE
AGAGTTTGATCCTGGCTCAGGATAAACGCTGGCGGCGTGCCTAACGCATG
CAAGTCGCACGATGCCTTCGGGCATAGTGGCGGACGGGTGAGTAACACGT
AGGAACCTACCCGGAAGTGGGGGATAACTCCTCGAAAGAGGGGCTAATAC
CGCATACGGTCTACGGACCAAAGCCTTCGGGCGCTTTCGGAGGGGCCTGC
GGCGGATTAGCTTGTTGGTGGGGTAACGGCCTACCAAGGCGACGATCCGT
AGCTGGTCTGAGAGGACGGCCAGCCAC
>F0OV55001A03KA
AGAGTTTGATCCTGGCTCAGGATGAACGCTAGCGGGAGGCTTAACACATG
CAAGTCGAGCGGGATTCCCTTCGGGGATGAGAGCGGCGCACGGGTGCGTA
ACGCGTATGCAACCTGCCTTATACAGGAGGATAGCCCATGGAAACGTGGA
TTAATACTCCATAGTATATAATTATCGCATGGTAATTATATTAAAACTTC
GGTGGTATAAGATGGGCATGCGTAGGATTAGCTAGTAGGTGAGGTAATGG
CT
>F0OV55001A03MC
AGAGTTTGATCCTGGCTCAGGATGAACGCTGGCGGCGTGCCTAACACATG
CAAGTCGAACGGAAATACATTTGTAGCAATATAGATGTATTTTAGTGGCG
GACGGGTGAGTAACGCGTGAGCAACCTGCCTTTCAGAGGGGGACAACAGC
TGGAAACGACTGCTAATACCGCATAAAGTATTTAGATGGCATCATCTGAA
TACCAAAGATTTATCGCTGAAAGATGGGCTCGCGTCTGATTAG
>F0OV55001A03ML
AGAGTTTGATCCTGGCTCAGGATGAACGCTAGCGACAGGCCTAACACATG
CAAGTCGAACGGGATTCACCTTCGGGTGATGAGAGCGGCGCACGGGTGAG
TAACGCGCATGCAACCTGCCTTTTACAGGGGAATAGCCCAGAGAAATTTG
GATTAATACCCCATAGTATCACTTTATCGCATGATAAATTGATTAAAGAT
TTATCGGTAAAAGATGGGCATGCGTGGCATTAGCTAGTTGGTAAGGTAAC
GGCTT
>F0OV55001A03PB
AGAGTTTGATCCTGGCTCAGGATGAACGCTAGCGGGAGGCTTAACACATG
CAAGTCGAGCGATAAACAGTGGATGGAATTCTTCGGAAGGAAAGAAACTG
TTGAAAGCGGCGGACGGGTGAGTAACGCGTGGGCAACCTGCCCTATACAG
GGGGATAGCCACTGGAAACGGTGATTAATACCCCATGACACCTTAACCTC
GCATGAGGAGAGGGTCAAAGATTATATCGGTATAGGATGGGCCCGCGTCT
GATTAGCTAGTTGGTAAGG
>F0OV55001A03QQ
AGAGTTTGATCCTGGCTCAGGATGAACGCTAGCGGCAGGCTTAACACATG
CAAGTCGAGGGGCAGCACGGGTAGCAATATCTGGTGGCGACCGGCGCACG
GGTGAGTAACGCGTATGCGAACCTACCCATAACAGGGGGATAGCTTCCGG
AAACGGAAATTAATACCCCGATGGTACCATAAGGCCGCATGGCCCAATGG
TTAAAACTCCGGTGGTTATGGATGGGCATGCGTGCCATTAGCTAGTTGCG
GGTAACGGCCACAAGCG
>F0OV55001A03R3
AGAGTTTGATCCTGGCTCAGGATGAACGCTGGCGGCGTGCCTAACACATG
CAAGTCGAGCGATAAACAGTGGATGGAATTCTTCGGAAGGAAAGAAACTG
TTGAAAGCGGCGGACGGGTGAGTAACGCGTGGGCAACCTGCCCTATACAG
GGGGATAGCCACTGGAAACGGTGATTAATACCCCATGACACCTTAACCTC
GCATGAGGAGAGGGTCAAAGATTATATCGGTATAGGATGGGGCCCGCGTC
TGATTAGCTAGTTGG
>F0OV55001A03RU
AGAGTTTGATCCTGGCTCAGGGTGAACGCTGGCGGCGTGCTTTACACATG
CAAGTTGAACGAGAACTCGGAGGTTCTTACTTCGGTAAGAAAGGAAGAGG
GACAGTAGTGAACGAGTGAGTAACACGTAGTAACCTGCCCACTGGAGGGG
GAGAACCACTGGAAACGGTGGCTAATACCGGCATAAGCCCGAAAGGGGAA
AGCAATTTATTGTGCCGGTGGAGGGGACTGCGGGCCATCAGGAAGATGGT
GAGGTAAAAGCTCACCAAACCGACGACGGCTAT
>F0OV55001A03TN
AGAGTTTGATCCTGGCTCAGGACGAACGCTGGCGGCGTGCTTAACACATG
CAAGTCAAGGAGAAAGTTTCTTTCGGGAGATAAGTAAACTGGCGCACGGG
TGAGTAAAATGTAAGTAATCTACCCTTTGGATGGGAATAACTACTAGAAA
TGGTGGCTAATACCGAATAATGCAGCGGCACCGAGTGGTGATGTTGTTAA
AGACCGAAAGGTTGCCAAGGGATGAGCTTGCATCTGATTAGCTAGTTGGC
GGGGTAAAAGCCCACCAAGGCG
>F0OV55001A03VT
AGAGTTTGATCCTGGCTCAGAACGAACGCTGGCGGCAGGCCTAACACATG
CAAGTCGAGCGCACCTTTCGGGGTGAGCGGCGGACGGGTGAGTAACACGT
GGGAACGTACCCTTCTCTGCGGGATAGCCACTGGAAACGGTGAGTAATAC
CGCATACGCCCTTCGGGGAAGATTTATCGGGAAGGATCGGCCCGCGTCTG
ATTAGGTAGTTGGTGGGGTAATGGCCTACCAAGCCTACGATCAGTAGCTG
GTTTGAGAGGATGACCAGCC
>F0OV55001A03W3
AGAGTTTGATCCTGGCTCAGGATGAACGCTGGCGGCGTGCCTAATACATG
CAAGTCGAACGCACCATTTCGGTGGTGAGTGGCGAACGGGTGAGTAACAC
GTAGATAACCTGCCCTTAAGACGAGGATAACCATTGGAAACGATGGCTAA
GACTGGATAGGAATATTAGAGGCATCTCTGATATTTTAAAAGACCTAGCA
ATAGGTATGCTTAAGGGGGGTCTGCGGCGCATTAGTTAGTTGGTGGGGTG
ATGGCCTACCAAG
>F0OV55001A03XV
AGAGTTTGATCCTGGCTCAGAACGAACGCTGGCGGCAGGCTTAACACATG
CAAGTCGAGCGCTGTAGCAATACAGAGCGGCAGACGGGTGAGTAACGCGT
GGGAATCTACCCAACCCTACGGAATAACGCATGGAAACGTGTGCTAATAC
CGTATACGCCCCTCTTTGGTGGACATTGGGGGGGGAAAGATTTATCGGGG
ATGGATGAGCCCGCGTTGGATTAGCTAGTTGGTGGGGTAAAGGCCTACCA
AGGCGATGATGGCTAGGGGGT
>F0OV55001A041P
AGAGTTTGATCCTGGCTCAGAACGAACGCTGGCGGCGCGTTTTAAGCATG
CAAGTCGAGGGAGAATCCGGTGCTTGCACTGGAGGGAACCGGCGAACGGG
TGAGTAACACGTAGATAATCTGCCTTTAGGTTGGGGATAGCTCATGGAAA
CATGGGGTAATACCGAATGTGGTTCGATGTTCAAAAGGACATTGAAAGAA
AGGAGCTTAGGCTTCGCCTGAAGATGAGTCTGCGTCTGATTAGGTAGTAG
GTAGGGTAACGGCCT
>F0OV55001A0422
AGAGTTTGATCCTGGCTCAGGATGAACGCTGGCGGCGTGCCTAATACATG
CAAGTCGAACGCACTAGTTTACTAGTGAGTGGCGAACGGGTGAGTAACAC
GTAGGTAACCTGCCCTTAAGACGAGGATAACCGTTGGAAACGATGGCTAA
GACTGGATAGGAACATTGAAGGCATCTTTGATGTTTTAAAAGACCTAGCA
ATAGGTATGCTTAAGGAGGGGCCTGCGGCGCATTAGTTAGTTGGTGAGGT
GAAGGCTTACTAAG
>F0OV55001A0437
AGAGTTTGATCCTGGCTCAGGATGAACGCTAGCGGCAGGCTTAACACATG
CAAGTCGAGGGGCAGCACGTCTTCGGATGGTGGCGACCGGCGCACGGGTG
CGTAACGCGTATACAATCTACCTTTTACAGGGGCATAGCCCCGGGGGAAA
CCCCGGGATTAAATATCCCATGGTATCATTTAGTGGCATCACTTGAATGA
TTAAAGTTTCGGCGGTAAAAGATGAGTATGCGTTCTATTAGCTAGATGGT
AAGGTAACGGCTTACC
>F0OV55001A044F
AGAGTTTGATCCTGGCTCAGGATGAACGCTAGCGACAGGCCTAACACATG
CAAGTCGAACGGGATTTATCCTTCGGGGTAATGAGAGTGGCGCACGGGTG
AGTAACGCGTATGCAACCTACCTGTAACTGGGGAATAGCTCCCTGAAAGG
GGAATTAACACCGCATAAGACCACACTGCGCATGGTAGAGTGGTAAAATA
TTTATAGGTTACAGATGGGCATGCGTGACATTAGCTAGTTGGTGAGGTAA
CGGCTC
>F0OV55001A045H
AGAGTTTGATCCTGGCTCAGGACGAACGCTGGCGGCGTGCCTAACACATG
CAAGTCGAGCGGGGACATTAGGAGAAGTAATTCACCTTTGTTCTAGCGGC
GGACGGGTGAGTAACGCGTGAGCAACCTGTCCTTGTCTGGGGGGATAAGG
AGCCGAAAGGCTCTCTAATACCGCATGAGACCACGGGATCACATGGTTCT
GAGGTCAAAAGGATTTCGGTCCGGACAGGGGTGGGCTCGCGTCTGATTAG
CTAGTTGGTGGGTAAGG
>F0OV55001A045T
AGAGTTTGATCCTGGCTCAGGATTAACGCTAGCGGCAGGCCTAACACATG
CAAGTCGAGGGGCAGCGGGAGTAGCAATACTTGCCGGCGACCGGCGCACG
GGTGAGTAACGCGTATGTAATCTACCCTAAACTGGGGTATAGCTCAGAGA
AATCTGAATTAATCCCCCATAACACTGCGAAAGGGCATCCTTTTGCATTT
AAAGCTCAGGCGGTTTAGGATGAGCATGCGTGCCATTAGCTAGTTGGTGA
GGT
>F0OV55001A04AB
AGAGTTTGATCCTGGCTCAGGACGAACGCTGGCGGCGTGCTTAACACATG
CAAGTCGTACGAGAAAGGGGCTTCGGCCCTGAGTAGAGTGGCGCACGGGT
GAGTAACGCGTGGGTAATCTACCCTTGGATTTGGGATAACTCTGCGAAAG
TGGAGCTAATACCGGATAGTCTGGCTTTAAATAAGAAGTCGGTAAAGGAT
GCCTCTGCATATGCATTCGTCCGAGGATGAGCCCGCGTCTCATTAGCTAG
TTGGTAGGGTAA
>F0OV55001A04B6
AGAGTTTGATCCTGGCTCAGGACAAACGCTGGCGGCGTGCCTAACACATG
CAAGTCGAGCGCGAAAGGGACCTTCGGGTCCCCTGAGAGCGGCGAACGGG
TGAGTAACACGTGGGCAACCTGCCTCAAGGACTGGGATAACTCCGGGAAA
CCGGGGCTAATACCGGGCGATGTCGTCTGGCGCAAGCCGGCCGACCAAAT
GGTAGCTTCGGCCTCCGCCTTGAGATGGGCCCGCGTCCTATCAGCTTGTT
GGTGAGGTAATGGCTCACCAAGG
>F0OV55001A04CF
AGAGTTTGATCCTGGCTCAGAACGAACGCTGGCGGCGTGCTTAACACATG
CAAGTCGAATGCGAGCTTTCCTTTCGGGGGAAGAGTAGCATGGCAGACGG
GTGAGGAACACGTATCTGACCGGACGCTTGATGGGGGATAGTCCTGCGAA
AGTGGGTTGAATACCGCATACGGTGGGCAGGGGAGCCTGCTCAGGAAAGT
TGGCCTCTGCAAGCAAGCTGATGTCGAGCGACGGGGATGCGGCCTATTAG
>F0OV55001A04EA
AGAGTTTGATCCTGGCTCAGGATGAACGCTAGCGGCAGGCTTAATACATG
CAAGTCGAGGGGCGGCATGTCTGTAGCAATACAGATGATGGCGACCGGCA
AACGGGTGCGGAACACGTACGCAACCTACCCAAAACTGGGGAATAGCCCG
GGGAAACCCGGATTAATACCTCGTAACATATTGAAGTGGCATCACTTTAT
TATTATAGCTCAGGCGGTTTTGGATGGGCGTGCGGCTGATTAGGTAGTTG
GCGGGGTAACGGCCCACCAAG
>F0OV55001A04FV
AGAGTTTGATCCTGGCTCAGGATGAACGCTAGCGACAGGCCTAACACATG
CAAGTCGAACGGGATTGAGAGCTTGCTCTCATGAGAGTGGCGCACGGGTG
AGTAACGCGTATGCAACCTGCCCTTGACAGGGGGATAGCCCGGAGAAATC
CGGATTAATACCCCATGGTATTTAAGTTCCGCATGGGATTTAAATTAAAG
ATTTATCGGTCAGGGATGGGCATGCGTGACATTAGCTAGTTGGCGGGTAA
CGGCCC
>F0OV55001A04H4
AGAGTTTGATCCTGGCTCAGGATGAACGCTAGCGGGAGGCTTAACACATG
CAAGTCGAGGGGCATCACGAGGTAGCAATACTTTGGTGGCGACCGGCGCA
CGGGTGAGTAACACGTATGCAACCTACCCTGTACAGGGGGATAGCCCGGA
GAAATTCGGATTAATACCCCATAACGATATTTAGAGGCATCTTTAGATAT
TTAAAGTTTCGACGGTACGGGATGGGCATGCGCAACATTAGCTAGTTGGT
AGGGTAACGGCCTACCAAGGCTACG
>F0OV55001A04HQ
AGAGTTTGATCCTGGCTCAGGATGAACGCTGGCGGCGTGCCTAACACATG
CAAGTCGAGCGGAGATATAGAGGAGTACTTGTACGAATCTTTATCTTAGC
GGCGGACGGGTGAGTAACACGTGAGGAACCTGCCCTTAAGTGTGGAATAA
CACCGAGAAATCGGTGCTAATACCGCATAACGTCCTGGAAGCGCATGCTT
TCGGGACCAAAGGATTTATTCGCTTAAGGATGGCCTCGCGGCCGATTAGG
TAGTTGGTGAGGTAACGG
>F0OV55001A04HY
AGAGTTTGATCCTGGCTCAGGACGAACGCTGGCGGCGTGCTTAACACATG
CAAGTCGAACGGGGCATACGGATAGCTTGCTAGAAGTATGTTTAGTGGCG
GACGGGTGAGTAACGCGTGAATACCTGTCCATCGGAGGGGGACAACGGCT
GGAAACGGCCGCTAATACCGCGTAAGCCGAGAGGTGAAAGGTGCTCTTCG
GAGTGCCGCCGATGGGGGGGTTCGCGTCCTATCAGCTAGTTGGTGGGGTA
AGGGCCTACCAAGGCGAAGACGGGTAGCCGG
>F0OV55001A04JQ
AGAGTTTGATCCTGGCTCAGGACGAACGCTGGCGGCGTGCTTAACACATG
CAAGTCGAGCGGTAAGGCCCCTTCGGGGGTACACGAGCGGCGAACGGGTG
AGTAACACGTGAGTAATCTGCCCTTCACTTCGGGATAACCACCGGAAACG
GTGGCTAATACCGGATATGACTACTGGCCGCATGGTCTGGTAGTGGAAAG
TTCTGGCGGTGGAGGATGAGCTCGCGGCCTATCAGCTTGTTGGTGGGGTA
GTGGCCTACCAAGGCGACGACGGG
>F0OV55001A04K9
AGAGTTTGATCCTGGCTCAGGATGAACGCTAGCGGGAGGCTTAACACATG
CAAGTCGAGGGGCAGCACGGTGTAGCAATACGTTGGTGGCGACCGGCGCA
CGGGTGAGTAACGCGTATGCAACCTACCCTGTACTGGAAGATAACCCGGA
GAAATTCGGACTAATATTCCATAATGATATTGAAAGGCATCTTTTAATAT
TTAAAGCTCAGGCGGTACGGGATGGGCATGCGGAACATTAGCTGGTTGGT
AGGGTAACGGCCTACCAAGG
>F0OV55001A04L8
AGAGTTTGATCCTGGCTCAGGACGAACGCTGGCGGCGTGCTTCATACATG
CAAGTCGAACGAGAAGCTGACTTCGGTCAGTGGAAAGTGGCGGACGGGTG
AGTAATATGTAGGAAATCTGCCCTAGAGAGGGGGACAACAGAGGGAAACT
TCTGCTAATATCCCATATGAGCGTAGCTGAAATGCTATTCTTGAAAACTC
CGGTGCTCTGGGATGAGCCTGCATCTGATTAGCTTGTTGGTAG
>F0OV55001A04MK
AGAGTTTGATCCTGGCTCAGGACGAACGCTGGCGGCGTGCTTAACACATG
CAAGTCGAACGGAGATACTGGAGGAAGCTTGCGAATCCGGTATTTTAGTG
GCGGACGGGTGAGTAACGCGTGGGTAACCTGCCCCAAGGACCGGGACAAC
AGTTGGAAACGACTGCTAATACCGGATGTGTTCATCGGGAGACATCTCCT
GATGAAGAAAGGTGGCCTCTGCATATGCTACCGCTTTGGGATGGACCCGC
GTCTGATTAG
>F0OV55001A04OC
AGAGTTTGATCCTGGCTCAGATTGAACGCTGGCGGCATGCCTTACACATG
CAAGTCGAGCGGCAGCGCGGGGGCAACCCTGGCGGCGAGCGGCGGACGGG
TGAGTAATACATCGGAACGTGTCCTTTCGTGGGGGATAACCAGTCGAAAG
ACTGGCTAATACCGCATGAGATCTCACGATGAAAGCGGGGGACCGCAAGG
CCTCGCGCGATTGGAGCGGCCGATGTCGGATTAGCTAGTTGGCGGGGTAA
GAG
>F0OV55001A04OF
AGAGTTTGATCCTGGCTCAGAGTGAACGCTGGCGGCGTGCTTAACACATG
CAAGTCGAACGGTAACAGAAAGAGCTTGCTCTTTGCTGACGAGTGGCGCA
CGGGTGAGTAATATATAGTTAATGTGCCCCAAAGACCGGGATAGCCACTG
GAAACGGTGATTAATACCGGATATACCTTCATATCATAAGCTATGAAGGG
AAATGTCTTTTCGCTTTGGGATCAGACTATATCCCATCAGTTAGTTGGTA
GGGTAA
>F0OV55001A04OI
AGAGTTTGATCCTGGCTCAGGATGAACGCTGGCGGCGTGCCTAATACATG
CAAGTCGAACGCACTAGTTTACTAGTGAGTGGCGAACGGGTGAGTAACAC
GTAGGTAACCTGCCCTCAAGACGAGGATAACCGTTGGAAACGATGGCTAA
GACTGGATAGGAACAGAAGAGGCATCTCTTGTGTTTTAAAAGACCTAGCA
ATAGGTATGCTTGAGGAGGGGCCTGCGGCGCATTAGTTAGTTGGCGGGGT
GAAGGCCCACCAAGACG
>F0OV55001A04OL
AGAGTTTGATCCTGGCTCAGAACGAACGCTGGCGGCGCGTCTTAAGCATG
CAAGTCGAGCGGCAAGGGGTGCTTGCACCCCCTAGAGCGGCGGACTGGTG
AGTAACACGTGGGTGACCTACCCAAAGGTTGGGGATAGCCATTAGAAATA
GTGGGTAATACCGAATGTGGTTGGAGGATTTTGATCCTCTAAAGAAAGGA
GCTCCGGCTCCGCCTTTGGATGGGCCCGCGTCCCATTAGCTAGTTGGTGA
GGTAACGGCCCACCAAGGCG
>F0OV55001A04OT
AGAGTTTGATCCTGGCTCAGGATGAACGCTAGCGGCAGGCCTAACACATG
CAAGTCGAGGGGTAACAGGAGTAGCAATACTTGCTGACGACCGGCGCACG
GGTGAGTAACGCGTATGCAACCTACCCTTAACTGGGGAATAGCCCGAAGA
AATTCGGATTAATGCCCCATAATACTGTATTGAAGCATTTCAGTGCATTT
AAAACTCCGGTGGTTAAGGATGGGCATGCGTGACATTAGCTAGTTGGTGA
GGTAACGGCT
>F0OV55001A04OZ
AGAGTTTGATCCTGGCTCAGGACGAACGCTGGCGGCGTGCCTAACACATG
CAAGTCGAACGGAACTTTTAGCAATAGAGGTTTAGTGGCGAAAGGGTGAG
TAACGCGTGGGCAACCTGCCCTATACAGGGGGATAACACCGGGAAACCGG
TGCTAATACCGCATAAAATCCTACGATGACATCATCGAAGGGTCAAAGGA
GAAATCCGGTATAGGAGGGGCCCGCGTCCTATTAGCTAGTTGGTGAGGTA
AAGGCCCACCAAGGCGACGATAGGTAGCCGG
>F0OV55001A04P9
AGAGTTTGATCCTGGCTCAGAACGAACGCTGGCGGCGCGTTTTAAGCATG
CAAGTCGAACGGTAAAAGGGTGCTTGCACCCTTTGAGAGTGGCGAACGGG
TGAGTAACACGTAGGTGATCTGCCCTTTGGTTGGGGATAGCCTGTGGAAA
CACAGGGTAATACCGAATAAGATCGGGACTCTTTGGAGATCCGATGAAAG
CAGCTTCGGCTGCACCGAAGGATGAGCCTGCGGCTGATTAGCTTGTTGGC
GGGGTAAAGCCCACAAGG
>F0OV55001A04VA
AGAGTTTGATCCTGGCTCAGGATGAACGCTAGCGGCAGGCTTAACACATG
CAAGTCGAGGGGTAACAGGGTGCTTGCACCGCTGACGACCGGCGCACGGG
TGCGTAACGCGTATACAATCTACCTTTTACAGGGGCATAGCCCGGAGAAA
TTCGGACTAATATCCCATGGTAATATTGGAAGGCATCTTCTGATATTTAA
AGTTCCGGCGGTACAGGAGGGGCATGCGTAACATTAGCTGGTTGGTAAGG
TAACGGCTTACCAAGGCGA
>F0OV55001A04VF
AGAGTTTGATCCTGGCTCAGGATGAACGCTAGCGGCAGGCTTAACACATG
CAAGTCGAGGGGTAACAGGGTGCTTGCACCGCTGACGACCGGCGCACGGG
TGCGTAACGCGTATACAATCTACCTTTTACAGGGGCATAGCCCGGGGAAA
CCCGGATTAATATCCCATGGTATCATTTAGTGGCATCATTTGAATGATTA
AAGCTTCGGCGGTAAAAGATGAGTATGCGTCCTATTAGTTAGTTGGTAAG
GTAACGGCTTACCAAGGCAG
>F0OV55001A04XD
AGAGTTTGATCCTGGCTCAGAACGAACGCTGGCGGCGCGTTTTAAGCATG
CAAGTCGAGGGAGAATCCGGTGCTTGCACTGGAGGGAACCGGCGAACGGG
TGAGTAACACGTAGATAATCTGCCTTTAGGTTGGGGATAGCTCATGGAAA
CATGGGGTAATACCGAATGTGGTTCGATGTTCAAAAGGACATTGAAAGAA
AGGAGCTTAGGCTTCGCCTGAAGATGAGTCTGCGTCTGATTAGGTAGTAG
GTAGGGTAACGGCCT
>F0OV55001A04ZL
AGAGTTTGATCCTGGCTCAGGATGAACGCTAGCGGTGCGCCTAACACATG
CAAGTCGAGCGATATAGCGGCGAACGGGTGAGTAACACGTTGGAACCTGC
CTCGAACTCAGGGATAGCCATCCGAAAGGATGATTAATACCGGATAGTCC
CGAAAGGGTAAAGATTTTTCGGTTCGAGAGGGGCCTGCGGCCTATCAGCT
AGTTGGTAAGGTAATGGCTTACCAAGGCTATGACGGGTAACTGGTGTGAG
AGCATGACCAGT
>F0OV55001A050A
AGAGTTTGATCCTGGCTCAGGATTAACGCTAGCGGCAGGCCTAATACATG
CAAGTTGAACGGGATTAGTTGTAGCAATACGACTATGAGAGTAGCGCACG
GGTGCGTAACACGTATGCAACCTACCTGTAACTGGGGGATAGCCTCCCGA
AAGGGAGATTAATACCGCATAACATTATGAAGTGGCATCACTTTATAATT
AAACCTCCGGGGGTTACAGATGGGCATGCGTCCGATTAGCTAGTTGGTGA
GGTAACGGCTC
>F0OV55001A050D
AGAGTTTGATCCTGGCTCAGAACGAACGCTGGCGGCGTGCTTAACACATG
CAAGTCGAACGCGAACGAGTTCTTCGGAACTTTAGTAGAGTGGCGCACGG
GTGAGTAACGCGTAAGTAATCTGTCCTGATATCTGGAATAACACTCCGAA
AGGTGTGCTAATACCGGATACGCTGAGTAATCAGGAAAGGTGGCCTCTTC
ATGAAAGCTACTGTATCAGGAGGAGCTTGCGTACCATTAGCTAGTTGGTG
GGGTAATGG
>F0OV55001A0520
AGAGTTTGATCCTGGCTCAGGATGAACGCTAGCGGCAGGCTTAACACATG
CAAGTCGAGGGGCAGCATGGTCTTCGGACCGATGGCGACCGGCGCACGGG
TGCGTAACGCGTATACAATCTACCTTTTACAGGGGCATAGCCCGGGGAAA
CCCGGATTAATATCCCATGGTATCATTGAATGGCATCATTTAATGATTAA
AGCTTTGGCGGTAAAAGATGAGTATGCGTTCTATTAGCTAGATGGTAAGG
TAACGGCTT
>F0OV55001A0534
AGAGTTTGATCCTGGCTCAGGATGAACGCTAGCGACAGGCCTAACACATG
CAAGTCGAACGGGATTTATCCTTCGGGGTAATGAGAGTGGCGCACGGGTG
AGTAACGCGTATGCAACCTACCTGTAACTGGGGAATAGCTCCCTGAAAGG
GGAATTAACACCGCATAAGACCACACTTTCGCATGGAAGAGTGGTAAAAT
ATTTATAGGTTACAGATGGGCATGCGTGACATTAGTTTGTTGGTGAGGTA
ACGGCTCACCAAG
>F0OV55001A054D
AGAGTTTGATCCTGGCTCAGGACGAACGCTGGCGGCGTGCTTAACACATG
CAAGTAGAACGAAGCAATCTGATAAGTTTACTTAGAGGATTGACTTAGTT
GCGGACGGGTGAGTAACGCGTGAGTAACCTACCTTTGTGAGGGGGACAAC
AGCTGGAAACGGCTGCTAATACCGCATAAGGCCACAGTATCGAGTGATAC
AGTGGTAAAAGATTTATCGCACAAAGATGGACTCGCGTCCCATTAGCTAG
TTGGTGAGG
>F0OV55001A056J
AGAGTTTGATCCTGGCTCAGATTGAACGCTGGCGGCATGCCTTACACATG
CAAGTCGAGCGGCAGCGCGGGGGCAACCCTGGCGGCGAGCGGCGAACGGG
TGAGTAATGCATCGGAACGTGTCCTTTTGTGGGGGATAACCAGTCGAAAG
ACTGGCTAATACCGCATGAGCTCGCAAGAGGAAAGCAGGGGACCCGCAAG
GGCCTTGCGCGAGAGGAGCGGCCGATGCCGGATTAGCTAGTTGGTGGGGT
AAAAG
>F0OV55001A056Y
AGAGTTTGATCCTGGCTCAGGATGAACGCTAGCGGTGCGCCTAACACATG
CAAGTCGAGCGATATAGCGGCGAACGGGTGAGTAACACGTTGGAACCTGC
CTCGAACTCAGGGATAGCCATCCGAAAGGATGATTAATACCGGATAGTCC
CGAAAGGGTAAAGATTTTTCGGTTCGAGAGGGGCCTGCGGCCTATCAGCT
AGTTGGTAAGGTAATGGCTTACCAAGGCTATGACGGGTAACTGGTGTGAG
AGCATGACCAGT
>F0OV55001A0589
AGAGTTTGATCCTGGCTCAGAACGAACGCTGGCGGCAGGCTTAACACATG
CAAGTCGAACGCCCCGCAAGGGGAGTGGCAGACGGGTGAGTAACGCGTGG
GAACGTACCTTTCGCTTCGGAATATTCCCGGGAAACTGGGAGCAATGCCG
AATACGCCGTATTGGGAAAGATTTATCGGCGAAAGATCGGCCCGCGTTAG
ATTAGGTAGTTGGCGGTGTAATGGACCACCAAGCCTACGATCTATAGCTG
GTCTGAGAGG
>F0OV55001A0591
AGAGTTTGATCCTGGCTCAGGATGAACGCTAGCGGGAGGCTTAACACATG
CAAGTCGAGGGGCATCACGAGGTAGCAATACTTTGGTGGCGACCGGCAGA
CGGGTGAGTAACGCGTATGTAACCTGCCCTGTACAGGGGGATAACCCGGA
GAAATTCGGACTAATATCCCATGGTAATATTGGAAGGCATCTTCTGATAT
TTAAAGTTCCGGCGGTACAGGAGGGGCATGCGTAACATTAGCTGGTTGGT
AAGGTAACGGCTTACCAAGGCGA
>F0OV55001A059V
AGAGTTTGATCCTGGCTCAGATTGAACGCTGGCGGCAGGCCTAACACATG
CAAGTCGAGCGGCAGCACGGGAAGCTTGCTTCCTGGTGGCGAGCGGCGGA
CGGGTGAGTAATGCATAGAAATCTGCCCGGTAGTGGGGGATAACCTGGGG
AAACCCAGGCTAATACCGCATACGTCCTACGGGAGAAAGCAGGGGATCTT
CGGACCTTGCGCTATCGGATGAGTCTATGTCGGATTAGCTTGTTGGTGAG
GTAATGG
>F0OV55001A05I0
AGAGTTTGATCCTGGCTCAGAACGAACGCTGGCGGCATGCCTAACACATG
CAAGTCGAACGGCAGCACGGGCTTCGGCCTGGTGGCGAGTGGCGCACGGG
TGCGTAACGCGTATGCAACCTACCTTATACAGGAGGATAGCCCATGGAAA
CGTGGATTAATACTCCATAGTATCATTAATCTGCATGGAATAATGATTAA
AACTTCGGTGGTATAAGATGGGCATGCGTAGGTAGTTACGACTTAGGTTT
GGGTT
>F0OV55001A05I7
AGAGTTTGATCCTGGCTCAGAGTGAACGCTGGCGGCGTGCTTAACACATG
CAAGTCGAGCGGTAACAGGTCCAGCTTGCTGGATGCTGACGAGCGGCGGA
CGGGTGAGTAATGCATAGGAATCTGCCCGATAGTGGGGGATAAACCGTGG
GGAAACCCAGGCTAATACCGCATACGTCCTACCGGGAGAAAGCGGGGGCT
CTTCGGACCTCGCGCTATCGGATGAGCCTATGTCGGATTAGCTAGTTGGT
GAGGTAACGG
>F0OV55001A05J9
AGAGTTTGATCCTGGCTCAGGATGAACGCTAGCGACAGGCCTAACACATG
CAAGTCGAACGGGATTTATCCTTCGGGGTAATGAGAGTGGCGCACGGGTG
AGTAACGCGTATGCAACCTACCTGTAACTGGGGAATAGCTCCCTGAAAGG
GGAATTAACACCGCATAAGACCACACTTTCGCATGGAAGAGTGGTAAAAT
ATTTATAGGTTACAGATGGGCATGCGTGACATTAGTTTGTTGGTGAGGTA
ACGGCTCACCAAG
>F0OV55001A05JA
AGAGTTTGATCCTGGCTCAGGATGAACGCTGGCGGCGTGCCTAATACATG
CAAGTCGAACGCACTAGTTTACTAGTGAGTGGCGAACGGGTGAGTAACAC
GTAGGTAACCTGCCCTTAAGACGAGGATAACCATTGGAAACGATGGCTAA
GACTGGATAGGAATATTTAAGGCATCTTAAATATTTCAAAAGACCTAGCA
ATAGGTATGCTTAAGGAGGGGCCTGCGGCGCATTAGTTAGTTGGTGAGGT
GAGAGCTCACCAAAG
>F0OV55001A05JM
AGAGTTTGATCCTGGCTCAGGATGAACGCTAGCAGGAGGCTTAACACATG
CAAGTCGAGCGGGATTTACCTTCGGGTAATGAGAGCGGCGCACGGGTGAG
TAACGCGTATGCAACCTACCTTTTACAGGGGAATAGCCCAGAGAAATTTG
GATTAATGCCCCATAGTACTTGAGGACCGCATGGTTTTCAAGTTAAAGAT
TCATCGGTAAAAGATGGGCATGCGTGACATTAGATTGTTGGCGGGGTAAC
GGCCCACCAAGT
>F0OV55001A05KI
AGAGTTTGATCCTGGCTCAGGATGAACGCTAGCGGGAGGCCTAACACATG
CAAGTCGAACGGGATTGAGAGCTTGCTCTCATGAGAGTGGCGCACGGGTG
AGTAACGCGTATGCAACCTGCCCTTGACAGGGGAATAACCCGGAGAAATC
CGGACTAACACCGCATAATACTGCGAATCTGCATGGATTTGTAGTTAAAC
ATTTATGGCTTACAGATGGGCATGCGTATGATTAGCTAGTTGG
>F0OV55001A05MC
AGAGTTTGATCCTGGCTCAGGATGAACGCTAGCGACAGGCCTAACACATG
CAAGTCGAACGGGATTCACCTTCGGGTGATGAGAGTGGCGCACGGGTGAG
TAACGCGTATGCAACCTACCTACAACAGGGGGATAGCTCCCGGAAACGGG
GATTAATACCGCATAAGACTACGGTTTCACATGGGACAGTAGTAAAAATT
CAGATGGTTGTAGATGGGCATGCGTGACATTAGGTAGTTGGTGAGGTAAT
GGCTCACCAAG
>F0OV55001A05OJ
AGAGTTTGATCCTGGCTCAGGATGAACGCTAGCGACAGGCCTAACACATG
CAAGTCGAACGGGATTTATCCTTCGGGGTAATGAGAGTGGCGCACGGGTG
AGTAACGCGTATGCAACCTACCTGTAACTGGGGAATAGCTCCCTGAAAGG
GGAATTAACACCGCATAAGACCACACTTTCGCATGGAAGAGTGGTAAAAT
ATTTATAGGTTACAGATGGGCATGCGTGACATTAGTTTGTTGGTGAGGTA
ACGGCTCACCAAG
>F0OV55001A05PB
AGAGTTTGATCCTGGCTCAGATTGAACGCTGGCGGCAGGCTTAACACATG
CAAGTCGAGCGGTAACAGGGGGTGCTTGCACCCCGCTGACGAGCGGCGGA
CGGGTGAGTAATGCATAGGAATCTGCCCAGTAGTTGGGGATAGCCCGGGG
AAACCCGGATTAATACCGAATACGCCCTACGGGGGAAAGCAGGGGATCTT
CGGACCCTGCGCTATTGGATGAGCCTATGTCGGATTAGCTAGTTGGTGGG
GTAACGGCCTACCAAGGCGACGA
>F0OV55001A05QF
AGAGTTTGATCCTGGCTCAGGATGAACGCTGGCGGCGTGCCTAATACATG
CAAGTCGAGCGGAAACACTTCGGGTGTCGAGCGGCGGACGGGTGAGTAAC
GCGTGGGAACATACCCCAAACTGAGGAATAACTGCCCGAAAGGGTGGCTA
ATACCGCATATGGTCTACGGATTAAAGTCTTCGGACGGTTTGGGAATGGC
CTGCGTCTGATTAGCTTGTTGGTGAGGTAAAAGCTTACCAAGGCTATGAT
CAGTAGCTGGTTTGAGAGG
>F0OV55001A05RH
AGAGTTTGATCCTGGCTCAGGATGAACGCTAGCGGCAGGCCTAACACATG
CAAGTCGAGGGGTAACAGGAGTAGCAATACTTGCTGACGACCGGCGCACG
GGTGAGTAACGCGTATGCAACCTACCCTTAACTGGGGAATAGCCCGAAGA
AATTCGGATTAATGCCCCATAATACTGTATTGAAGCATTTCAGTGCATTT
AAAACTCCGGTGGTTAAGGATGGGCATGCGTGACATTAGCTAGTTGGTGA
GGTAACGGCT
>F0OV55001A05SN
AGAGTTTGATCCTGGCTCAGGATGAACGCTAGCGGCAGGCTTAACACATG
CAAGTCGAGGGGCAGCACGTCTTCGGATGGTGGCGACCGGCGCACGGGTG
CGTAACGCGTATACAATCTACCTTTTACAGGGGCATAGCCCGGGGAAACC
CGGATTAATATCCCATGGTATCATTTAGTGGCATCACTTGAATGATTAAA
GCTCCGGCGGTTAAAGATGGGCATGCGTGACATTAGTTAGTTGGTGAGGT
AACGGCTC
>F0OV55001A05TG
AGAGTTTGATCCTGGCTCAGAACGAACGCTGGCGGCGCGTTTTAAGCATG
CAAGTCGAGCGGCAAGGGCCTTCGGGCCCCTAGAGCGGCGGACGGGTGAG
TAACACGTGGACAATCTGCCCCCCGGCCGGGGATAGCCCAGGGAAACCTG
GATTAATACCGGATGAGACGGGACCCGCGAAGGCGGGATCCGGGAAAGGC
GCTACGGCGCCGCCGGGGGATGAGTCTGCGTCCCATTAGCTAGACGGCGG
GGTAACGGCCCACCGTGGCGACGATGGGTAGCCGG
>F0OV55001A05WK
AGAGTTTGATCCTGGCTCAGATTGAACGCTGGCGGCAGGCCTAACACATG
CAAGTCGAGCGCGAAAGCCTTCGGGTGAGTAAAGCGGCGGACGGGTGAGT
AACGCGTGGGAATCTGCCTAGTAGTGGGGGACAACATCTCGAAAGGGATG
CTAATACCGCATACGCCCTACGGGGGAAAGGAGGGGATCTTCGGACCTTT
CGCTACTAGATGAGCCCGCGTCGGATTAGCTTGTTGGTGGGGTAAAGGCC
TACCAAGGCGACGATCCGTAG
>F0OV55001A05WT
AGAGTTTGATCCTGGCTCAGGATGAACGCTAGCGACAGGCCTAACACATG
CAAGTCGAACGGGATTTATCCTTCGGGGTAATGAGAGTGGCGCACGGGTG
AGTAACGCGTATGCAACCTACCTGTAACTGGGGAATAGCTCCCTGAAAGG
GGAATTAACACCGCATAAGACCACACTTTCGCATGGAAGAGTGGTAAAAT
ATTTATAGGTTACAGATGGGCATGCGTGACATTAGTTTGTTGGTGAGGTA
ACGGCTCACCAAG
>F0OV55001A05XS
AGAGTTTGATCCTGGCTCAGAACGAACGCTGGCGGCGTGCCTAACACATG
CAAGTCGAACGAGAAAGGGACTTCGGTCCTGAGTAGAGTGGCGCACGGGT
GAGTAACACGTGGATAATCTGCCTGATAATCCGGGATAACCTCTCGAAAG
AGGAGCTAATACCGGATAAGCCCACAGCCTCCTCGGAGGCAGCGGGAAAA
GATGGCCTCTTCATGAAAGCTATTGTTATCAGATGAGTCCGCGGTCCATT
AG
>F0OV55001A05YR
AGAGTTTGATCCTGGCTCAGATTGAACGCTGGCGGCAGGCTTAACACATG
CAAGTCGAGCGGTAACATTTCTAGCTTGCTAGAAGATGACGAGCGGCGGA
CGGGTGAGTAATACTTAGGAATCTACCTAGTAGTGGGGGATAGCTCGGGG
AAACTCGAATTAATACCGCATACGACCTACGGGAGAAAGGGGGCAACTTG
TTGCTCTCGCTATTAGATGAGCCTAAGTCGGATTAGCTAGATGGTGGGGT
AAAGGCCTACCATGG
>F0OV55001A05Z7
AGAGTTTGATCCTGGCTCAGGATGAACGCTAGCGGGAGGCTTAACACATG
CAAGTCGAGCGGGATCCCCTTCGGGGGTGAGAGCGGCGCACGGGTGCGTA
ACGCGTATGCAACCTGCCTTGTACAGGGAGATAGCCCATGGAAACGTGGA
TTAATACCCCATAGTATTGTTAAATCGCATGGTTTGACAGTTAAAGCTGC
GGCGGTACAAGATGGGCATGCGTAGGATTAGCTAGTAGGTGAGGTAATGG
CTC
>F0OV55001A05ZH
AGAGTTTGATCCTGGCTCAGGATGAACGCTAGCGACAGGCCTAACACATG
CAAATCGAACGGGATTTATCCTTCGGGGTAATGAGAGTGGCGCACGGGTG
AGTAACGCGTATGCAACCTACCTGTAACTGGGGAATAGCTCCCTGAAAGG
GGAATTAACACCGCATAAGACCACACTTTCGCATGGAAGAGTGGTAAAAT
ATTTATAGGTTACGTAGATGGGCGATGCGTGACATTAGTTTGTTTGGTTG
AGGTAACGGCGTCACCAACG
>F0OV55001A060J
AGAGTTTGATCCTGGCTCAGAACGAACGCTGGCGGCATGCCTAACACATG
CAAGTCGAACGGCAGCGCGGAGAGCTTGCTCTCTGGCGGCGAGTGGCGGA
CGGGTGAGTAATGCATGGGAATCTGCCCGGTAGCGGGGGACAACCTGGGG
AAACTCAGGCTAATACCGCATACGCCCTACGGGGGAAAGCGGGGGACCTT
CGGGCCTCGCACTATCGGATGAGCCCATGTCTGATTAGCTTGTTGGTGGG
TAACGGCCT
>F0OV55001A063A
AGAGTTTGATCCTGGCTCAGGACGAACGCTGGCGGCGGGCTTAACACATG
CAAGTCGAAGGAGAAGGTGAGTGCTTGCACTCACTGGAGACTGGCGGACG
GGTGAGTAACGCGTAGATAACCTGCCTATATCTGGGGGATAACATTCCGA
AAGGGGTGCTAATACCGCATAATGCAGCGGGGCCGCATGGCCACAGTTGT
TAAAGGTTTCGGCCGGATATAGAGGGGTCTGCGTACTATTAGTTAGTTGG
TGGGGTAACGGCCCACCAAGG
>F0OV55001A063S
AGAGTTTGATCCTGGCTCAGGATGAACGCTGGCGGCGTGCCTAACACATG
CAAGTCGAACGGGAATCCCTGGACTCGTCTGGGGAGGAGAGTGGCGTACG
GGTGAGTAACACGTAGCTGACCTACCCTGGAGAGGGGGATAACTATTGGA
AACGATAGCTAAAACCCCATACGCTCTTGATAATTTGAAAGTCAAGAGGA
AAACTCCGGTGCTCTGGGATGGGGCTGCGGTCCATCAGCTAGTTGGTGCG
GTAAAAGCGCACCAAGGCG
>F0OV55001A063W
AGAGTTTGATCCTGGCTCAGGATGAACGCTAGCGACAGGCCTAACACATG
CAAGTCGAACGGGATTTAGTAGCTTGCTACTAATGAGAGTGGCGCACGGG
TGAGTAACGCGTATGCAACCTGCCTGTAACAGGGGAATAGCTCCCTGAAA
GGGGAATTAACACCGCATAAGACCACACTGCCGCATGGTAGAGTGGTAAA
ATATTTATAGGTTACAGATGGGCATGCGTGACATTAGTTTGTTGGTGAGG
TAACGG
>F0OV55001A0641
AGAGTTTGATCCTGGCTCAGGATGAGCGCTAGCGGTGCGCCTAACACATG
CAAGTCGAGCGATATAGCGGCGAACGGGTGAGTAACACGTTGGAACCTGC
CTCGAACTCAGGGATAGCCATCCGAAAGGATGATTAATACCGGATAGTCC
CGAAAGGGTAAAGATTTTTCGGTTCGGGAGGGGCCTGCGGCCTATCAGCT
AGTTGGTAAGGTAATGGCTTACCAAGGCTATGACGGGTAACTGGTGTGAG
AGCATGACCAGT
>F0OV55001A064G
AGAGTTTGATCCTGGCTCAGAACGAACGCTGGCGGCGTGCTTAACACATG
CAAGTCGAACGCGAAAGGGACTTCGGTCCTGAGTAAAGTGGCGCACGGGT
GAGTAACGCGTAGATAACCTGTCTTCACGTCTGGAATAATACGCCGAAAG
GGGTACTAATACCGGATATTCTTGCTTTTCATAAGTTTTGCAAGGAAAGG
TGGCCTCTGAGTATGCTACTGCGCGAAGAGGGGTCTGCGTACCATTAGCT
AGTAGGTGGGGTAATGGCCT
>F0OV55001A064J
AGAGTTTGATCCTGGCTCAGGACGAACGCTGGCGGCGCGCCTAACACATG
CAAGTCGAGCGAGAACCGGCCCTTCGGGGCCGGGGACAGCGGCGAACGGG
TGAGTAACACGTGGGTAATCTGCCCTCGGCACCGGGATAGCCCGGGGGAA
ACCCGGATTAATACCGGATGGCCTTTCGAGTCCTCGGACTCGGATGAAAA
GGTAGCTTCGGCCTCCGGCCGAGGATGAGCCCGCGGCCGATTAGCTTGTT
GGTGAGGTAACGGCTCACCAAGGCTCCGATCGGTAG
>F0OV55001A064O
AGAGTTTGATCCTGGCTCAGAACGAACGTTAGCGGCGTGCTTAACACATG
CAAGTCGAACGAGAAAGTATCTTCGGATATGAGTAGAGTGGCGCACGGGT
GGGTAACACGTGGGTAACCTGCCCTTTGGAGGGGGACAACATCTGGAAAC
GGATGCTAATACCGCATAAGTCGTCTTCGGACGGGAAAGGTGGCTTCGGC
TACCGCCAGAGGATGGGCCCGCGTCCCATCAGCTAGTTGGTAAGGTAACG
GCTTACCAAGGCAACGACGGGTAGCTGGT
>F0OV55001A064R
AGAGTTTGATCCTGGCTCAGGATGAACGCTAGCGGGAGGCTTAACACATG
CAAGTCGAGGGGCAGTCCCGATAGCAATATCGGGAGCGACCGGCGCACGG
GTGAGTAACACGTATGCAACCTACCCTGTACAGGGGGATAACCCGGAGAA
ATTCGGACTAATACCCCATAATGATATCATGGGGCATCCTTTGATATTTA
AAGTTGAGGCGGTACGGGATGGGCATGCGGAACATTAGCTAGTTGGCAGG
GTAACGGCCTACCAAGG
>F0OV55001A064Y
AGAGTTTGATCCTGGCTCAGGACGAACGCTGGCGGCGTGCTTAACACATG
CAAGTCAAGGCAGAAAATACTTTCGGGTATGAGTAAACTGGCGAACGGGT
GAGTAACATGTAGGTAATTTACCTTTGAATGGGGGATAGCCACGGGAAAC
TGTGATTAATACCGCATAAAGTCCGATTACGATGGTATTCGGATGAAAGT
TGGGGACTTTCGGGCCCAACGTTTGAAGATAAGCCTGCATCTGATTAGTT
AGTTGGTAGGGTAATGGCCTACCAAGG
>F0OV55001A0690
AGAGTTTGATCCTGGCTCAGGATGAACGCTAGCGGCAGGCCTAACACATG
CAAGTCGAGGGGTAACAGGAGTAGCAATACTTGCTGACGACCGGCGCACG
GGTGAGTAACGCGTATGCAACCTACCCTTAACTGGGGAATAGCCCGAAGA
AATTCGGATTAATGCCCCATATACTGTATTGAAGCATTTCAGTGCATTTA
AAACTCCGGTGGTTAAGGATGGGCATGCGTGACATTAGCTAGTTGGTGAG
GTAACGGCT
>F0OV55001A0693
AGAGTTTGATCCTGGCTCAGGATAAACGCTGGCGGCGTGCCTTACGCATG
CAAGTCGAACGATTCTGATTTATCAGTTTAGTGGCAAACGGGTGAGTAAC
ACGTAAGTAACCTGCCCTTAAGCAGGGGGATAATCCGCCGAAAGGTGGAC
TAATACCGTATGTGATAACAGAGGTAATGCTTTGTTATTAAAGCCTTCGG
GCACTTAAGGAGGGGCTTGCGGCCGATTAGCTAGTTGGTGGGGTAACGGT
TCACCAAGGCGATGATCGGTAGCTGGT
>F0OV55001A069N
AGAGTTTGATCCTGGCTCAGGATGAACGCTAGCGGCAGGCCTAACACATG
CAAGTCGAGGGGTAACAGGAGTAGCAATACTTGCTGACGACCGGCGCACG
GGTGAGTAACGCGTATGCAACCTACCCTTAACTGGGGAATAGCCCGAAGA
AATTCGGATTAATGCCCCATAATACTGTATTGAAGCATTTCAGTGCATTT
AAAACTCCGGTGGTTAAGGATGGGCATGCGTGACATTAGCTAGTTGGTGA
GGTAACGGCT
>F0OV55001A069R
AGAGTTTGATCCTGGCTCAGGATGAACGCTAGCGGGAGGCCTAACACATG
CAAGTCGAACGGGATTGAGAGCTTGCTCTCATGAGAGTAGCGCACGGGTG
AGTAACGCGTATGCAACCTGCCCTTGACAGGGGGATAGCCCGGAGAAATC
CGGATTAATACCCCATGGTATTTAAGTTCCGCATGGGATTTAAATTAAAG
ATTTATCGGTCAGGGATGGGCATGCGTGACATTAGCTAGTTGGCGGGGTA
ACGGCCCACCAAGG
>F0OV55001A069U
AGAGTTTGATCCTGGCTCAGGATGAACGCTAGCGGCAGGCCTAACACATG
CAAGTCGAGGGGCAGCATTTGTAGCAATACAAGATGGCGACCGGCGCACG
GGTGAGTAACGCGTATGCAACCTACCCATAACAGGGGGATAGCTCCCGGA
AACGGAAATTAATACCCCATAGTATCCAAAGAGCGCATGCTTTTAGGATT
AAAACTCAGGTGGTTATGGATGGGCATGCGTGCCATTAGCTAGTTGGCGG
GGTAACA
>F0OV55001A06A8
AGAGTTTGATCCTGGCTCAGGATGAACGCTAGCGGTAGGCTTAACACATG
CAAGTCGAGGGGCAGCACGGGTAGCAATACTTGGTGGCGACCGGCGCACG
GGTGAGTAACGCGTATGCAACCTGCCTGTATCTGGAGGATAGCCCTTGGA
AACGAGGATTAATACTGCATAATATATACGAATCGCATGGTTTGTATATC
AAAACTACGGTGGATACAGATGGGCATGCGTGCCATTAGTTAGA
>F0OV55001A06AU
AGAGTTTGATCCTGGCTCAGGACGAACGCTGGCGGCGTGGATTAGGCATG
CAAGTCGAACGGTATCATACCTTCGGGTATGAGAGAGTGGCGAACGGGTG
AGTAACACGTAGGTGATCTACCCTTGAATCGGGGACAACCCAGGGAAACT
TGGGCTAATACCGGATGCGCGTATCCTTAGGGATGCGTAAAAGATGGCTT
TCGGGCTGTCGTTTGGGGATGAGCCTGCGCCCTATTAGTTAGTTGGTGAG
GTAACGGCTTACCAAGGCG
>F0OV55001A06CY
AGAGTTTGATCCTGGCTCAGAACGAACGTTGGCGGCGTGGATTAGGCATG
CAAGTCGAGCGGGATTAAGTTGTTTCAATCTTTCGGGAGAGAAACTTTTT
ATGAGAGCGGCGAACGGGTTAGTAATAAATGGGTAATTTACCTCTTTGTT
CGGGATAGCCTTCGGAAACGAAGATTAATACCGGATGTGTTCAGGTGCTG
CATAGTACCTTATATAAAGGCGGGGATTCTTCGGAACCTGTCGCAAAGAG
ATAGGCCCATTTCCTATCAGCTTGTTGGTGAGG
>F0OV55001A06EA
AGAGTTTGATCCTGGCTCAGGATGAACGCTAGCGGCAGGCCTAACACATG
CAAGTCGAGGGGTAACAGGAGTAGCAATACTTGCTGACGACCGGCGCACG
GGTGAGTAACGCGTATGCAACCTACCCTTAACTGGGGAATAGCCCGAAGA
AATTCGGATTAATGCCCCATAATACTGTATTGAAGCATTTCAGTGCATTT
AAAACTCCGGTGGTTAAGGATGGGCATGCGTGACATTAGCTAGTTGGTGA
GGTAACGGCT
>F0OV55001A06EM
AGAGTTTGATCCTGGCTCAGGATGAACGCTGGCGGCGTGCCTAATACATG
CAAGTCGAACGAAGATCTAGCTTGCTAGATCTTAGTGGCGAACGGGTGAG
TAATACATAAATAATCTGCCCATTGGACTGGGATAACTGTTGGAAACGAT
AGCTAATACCGGATAGGTGATTTGAAGGCATCTTCGAATCATTAAAGTAG
GGTCACTACACCAATGGATGAGTTTATGGCGCATTAGTTAGTCGGCGGGG
TAACGG
>F0OV55001A06F7
AGAGTTTGATCCTGGCTCAGGATGAACGCTGGCGGCATGCCTAATACATG
CAAGTCGAACGCACTAGTTTACTAGTGAGTGGCGAACGGGTGAGTAACAC
GTAGATAACCAACCCTAAAGACGAGGATAACCCGGGGAAACCTGGACTAA
TACTGGATAGGAGCTAATTTCACAAGAGATTAGTTTTAAAGGCGCATTAA
AGCGCCGCTATAGGATGGGACTGCGTCGCATTAGCTAGTTGGTGGGGTAA
CGGCCTACCAAGGCAACG
>F0OV55001A06FB
AGAGTTTGATCCTGGCTCAGGATGAACGCTAGCGGCAGGCTTAACACATG
CAAGTCGAGGGGCAGCACGGGTAGCAATACCTGGTGGCGACCGGCGCACG
GGTGCGTAACGCGTATGCAACTTACCTTAAACTGGGGAATAGCCCGGGGA
AACTCGGATTAATGTCCCATAATATCCTGAATTCGCATGTTTTTAGGATT
AAAGTTCCGACGGTTTAAGATGGGCATGCGTGCCATTAGTTAGTTGGTGA
GGTAACGGCTCACCAAGCCACG
>F0OV55001A06FS
AGAGTTTGATCCTGGCTCAGGATGAACGCTAGCGACAGGCCTAACACATG
CAAGTCGAACGGGATTCACCTTCGGGTGATGAGAGTGGCGCACGGGTGAG
TAACGCGTATGCAACCTACCTACAACAGGGGGATAGCTCCCGGAAACGGG
GATTAATACCGCATAAGACTACGGTTTCACATGGGACAGTAGTAAAAATT
CAGATGGTTGTAGATGGGCATGCGTGACATTAGGTAGTTGGTGAGGTAAT
GGCTCACCAAG
>F0OV55001A06GW
AGAGTTTGATCCTGGCTCAGAACGAACGTTAGCGGCGTGCTTAACACATG
CAAGTCGAACGAGAAAGTATCTTCGGATATGAGTAGAGTGGCGCACGGGT
GAGTAACACGTGGGTAACCTGCCCTTTGGAGGGGGACAACATCTGGAAAC
GGATGCTAATACCGCATAAGTCGTCTTCGGACGGGAAAGGTGGCTTCGGC
TACCGCCAGAGGATGGGGCCCGCGGTCCCATCAGCTAGTTGGTAAGGTAA
TGGCTTACCAAGGCAACGACGGGTAG
>F0OV55001A06HO
AGAGTTTGATCCTGGCTCAGGATGAACGCTAGCGGGAGGCTTAACACATG
CAAGTCGAGGGGCAGCACGGGGTAGCAATACTTTGGTGGCGACCGGCGCA
CGGGTGAGTAACGCGTATGTAACCTACCCCCAACAGGGGAATAACCCGGA
GAAATTCGGACTAATACCGCATAAAGACGGTCTTGGGCATCCAGGGCCGT
CCGAAGCAGCGATGCGGTTGGGGATGGGCATGCGTGACATTAGCTAGTTG
GCGGGGTAACGGCCCACCAAGGCTACG
>F0OV55001A06HU
AGAGTTTGATCCTGGCTCAGGATGAACGCTGGCGGCGTGCCTAACACATG
CAAGTCGAGCGATAAACAGTGGATGGAATTCTTCGGAAGGAAAGAAACTG
TTGAAAGCGGCGGACGGGTGAGTAACGCGTGGGCAACCTGCCCTATACAG
GGGGATAGCCACTGGAAACGGTGATTAATACCCCATGACACCTTAACCTC
GCATGAGGAGAGGGTCAAAGATTATATCGGTATAGGATGGGCCCGCGTCT
GATTAGCTAGTTGG
>F0OV55001A06LJ
AGAGTTTGATCCTGGCTCAGGATGAACGCTAGCGGTGCGCCTAACACATG
CAAGTCGAGTGATATAGCGGCGAACGGGTGAGTAACACGTTGGAACCTGC
CTCGAACTCAGGGATAGCCATCCGAAAGGATGATTAATACCGGATAGTCC
CGAAAGGGTAAAGATTTTTCGGTTCGAGAGGGGCCTGCGGCCTATCAGCT
AGTTGGTAAGGTAATGGCTTACCGAAGGCTATGACGGGTAACTGGTGTGA
GAGCATGACCAGT
>F0OV55001A06M2
AGAGTTTGATCCTGGCTCAGGACGAACGCTGGCGGCGTGCCTAACACATG
CAAGTCGAGCGGGGACATTAGGAGAAGTAATTCACCTTTTGTTCTAGCGG
CGGACGGGTGAGTAACGCGTGAGCAACCTGTCCTTGTCTGGGGGATAAGG
AGCCGAAAGGCTCTCTAATACCGCATGAGACCACGGGATCACATGGTTCT
GAGGTCAAAGGATTTCGGTCCGGACAGGGGTGGGCTCGCGTCTGATTAGC
TAGTTGGTGGGGTAAGGG
>F0OV55001A06MC
AGAGTTTGATCCTGGCTCAGGATGAACGCTAGCGACAGGCCTAACACATG
CAAGTCGAACGGGATTTATCCTTCGGGGTAATGAGAGTGGCGCACGGGTG
AGTAACGCGTATGCAACCTACCTGTAACTGGGGAATAGCTCCCTGAAAGG
GGAATTAACACCGCATAAGACCACACTTTCGCATGGAAGAGTGGTAAAAT
ATTTATAGGTTACAGATGGGCATGCGTGACATTAGTTTGTTGGTGAGGTA
ACGGCTCACCAAG
>F0OV55001A06MO
AGAGTTTGATCCTGGCTCAGGATGAACGCTAGCGGCAGGCTTAACACATG
CAAGTCGAGGGGTAACAGGGTGCTTGCACCGCTGACGACCGGCGCACGGG
TGCGTAACGCGTATACAATCTACCTTTTGGAGGGGGGATAGCCCAGGGAA
ACTTGGATTAATATCCCATGGTATTATGGAGTAGCATTACTTTATAATTA
AACATTTATGGCCAGAAGATGAGTATGCGTCCTATTAGCTAGATGGTAAG
GTAACGGCTTACCA
>F0OV55001A06NB
AGAGTTTGATCCTGGCTCAGGACGAACGCTGGCGGCGTGCTTTACACATG
CAAGTCGAGCGAGAAGTCGTGCAAACAAGTCTTCGGATGAGGATGCATGG
CGGAAAGCGGCAAACGGGTGAGTAACACGTAGGTAATATGCCATTCAGTG
GGGAGCAGCCCTGGGAAACCAGGATTAATACCGCATACGATTTTCAGGTG
ATGCCTGAAAATGAAAGGCCTTCGGGCCGCTGATTGATTAGCCTGCGGT
>F0OV55001A06NI
AGAGTTTGATCCTGGCTCAGGACGAACGCTGGCGGCGTGCTTAACACATG
CAAGTCGAGGGAGTCCAGGCCTTCGGGCCTGAGGCGACCGGCGGACGGGT
GAGTAACACGTAGGTGATTTATCCTCATGCGGGGGATAACCCGGGGAAAC
CCGGGCTAATACCGCATGGTCGGTCTTCCTGCATGGGAGGACCGGGAAAG
GTGGCCTCTTCTTGAAAGCTACCGCGTGGGGAGGAGCTTGCGGGCTATCA
GCTAGTTGGTGAGGTAACGGCTCACCAAGG
>F0OV55001A06PD
AGAGTTTGATCCTGGCTCAGAACGAACGCTGGCGGCGCGTTTTAAGCATG
CAAGTCGAACGGCAAGCATCCTTCGGGGTGCCTAGAGTGGCGAACGGGTG
AGTAACACGTAGTGATCTGCCCTTGAGTTGGGGGATAGCCCATGGAAACA
TGGGGGTAATACCGAATACGTTCGGGAGTCTGTGGATTTCCGAGGAAAGC
GCTTCGGCGCTGCTCGAGGATGAGCCTGCGGCTGATTAGCTAGTTGGTAG
GGTAACGGCTTACCAAGG
>F0OV55001A06PG
AGAGTTTGATCCTGGCTCAGGATGAACGCTGGCGGCGTGCCTAACACATG
CAAGTCGAGCGGTCTGTCGGTTGACACCGAGCATCTTTGGAAACAGAGAT
GTTGGGTGTTGACCGGCAGGTAGCGGCGGACGGGTGAGTAACGCGTGAGC
AACCTGCCTTGTACTGGGGGATAACGTCGGGAAACCGGCGCTAATACCGC
ATAAGACTCCGGAATCACATGGTTCTGCAGTCAAAACTCCGGTGGTACAA
GATGGG
>F0OV55001A06Q0
AGAGTTTGATCCTGGCTCAGGATGAACGCTGGCGGCATGCCTAATACATG
CAAGTCGAACGAACTAGTTTACTAGTTAGTGGCGAACGGGTGAGTAACAC
GTAGATAACCAACCCTTAAGACGAGGATAACCCGGGGAAACCTGGACTAA
TACTGGATAGGAGCTATTTTCAAAAGAGGATAGTTTTAAAGGTGCCCTAA
AGCACCGCTAAAGGCTGGGACTGCGTCGCATTAGCTAGTTGGTGGGGTAA
CGGCCTACCAAGGCAACGATGCGTAG
>F0OV55001A06Q7
AGAGTTTGATCCTGGCTCAGGACGAACGCTGGCGGCGTGCTTTACACATG
CAAGTCGAACGGCAGCACGGGAGCAATCCTGGTGGCGAGTGGCGAACGGG
TGAGTAATGCATCGGAACGTGCCCAGTCGTGGGGGATAACGCAGCGAAAG
CTGCGCTAATACCGCATACGATCTATGGATGAAAGCGGGGGACCGTAAGG
CCTCGCGCGATTGGAGCGGCCGATGTCAGATTAGGTAGTTGGTGGGGTAA
AGG
>F0OV55001A06QS
AGAGTTTGATCCTGGCTCAGGATGAACGCTAGCGGTGCGCCTAACACATG
CAAGTCGAGCGATATAGCGGCGAACGGGTGAGTAACACGTTGGAACCTGC
CTCGAACTCAGGGATAGCCATCCGAAAGGATGATTAATACCGGATAGTCC
CGAAAGGGTAAAGATTTTTCGGTTCGAGAGGGGCCTGCGGCCTATCAGCT
AGTTGGTAAGGTAATGGCTTACCAAGGCTATGACGGGTAACTGGTGTGAG
AGCATGACCAGT
>F0OV55001A06QV
AGAGTTTGATCCTGGCTCAGGATGAACGCTGGCGGCGTGCCTAACACATG
CAAGTCGAGCGATAAACAGTGGATGGAATTCTTCGGAAGGAAAGAAACTG
TTGAAAGCGGCGGACGGGTGAGTAACGCGTGGGCAACCTGCCCTATACAG
GGGGATAGCCACTGGAAACGGTGATTAATACCCCATGACACCTTAACCTC
GCATGAGGAGAGGGTCAAAGATTATATCGGTATAGGATGGGCCCGCGTCT
GATTAGCTAGTT
>F0OV55001A06RA
AGAGTTTGATCCTGGCTCAGGATGAACGCTAGCGGTGCGCCTAACACATG
CAAGTCGAGCGATATAGCGGCGAACGGGTGAGTAACACGTTGGAACCTGC
CTCGAACTCAGGGATAGCCATCCGAAAGGATGATTAATACCGGATAGTCC
CGAAAGGGTAAAGATTTTTCGGTTCGAGAGGGGCCTGCGGCCTATCAGCT
AGTTGGTAAGGTAATGGCTTACCAAGGCTATGACGGGTAACTGGTGTGAG
AGCATGACCAGT
>F0OV55001A06SS
AGAGTTTGATCCTGGCTCAGAACGAACGCTGGCGGCGCGTTTTAAGCATG
CAAGTCGAACGGTAATATGGCTTCGGTCATATGAGAGTGGCGAACGGGTG
AGTAACACGTAGATAATCTGCCTTGAGGTTGGGGATAGCCTGTGGAAACA
CAGGGTAATACCGAATAAGCCCTACGGGGGAAAGGTGCTAAGGCACCGCC
TTGAGATGAGTCTGCGGCTCATTAGCTTGTTGGTGGGGTAAAGGCCTACC
AAGGCGACGATGAGTAG
>F0OV55001A06TM
AGAGTTTGATCCTGGCTCAGGGTGAACGCTGGCGGCGTGCTTTACACATG
CAGGTTGAACGAGAACTCGGAGGTTCTTACTTCGGTAAGAAAGGAAGAGG
GACAGTAGCGAACGAGTGAGTAACACGTAGTAACCTGCCCACTGGAGGGG
GAGAACCACTGGAAACGGTGGCTAATACCGCATAAGCCCGAAAGGGGAAA
GCAATTTATTGTGCCGGTGGAGGGGACTGCGGGCCATCAGGAAGATGGTG
AGGTAAAAGCTCACCAAACCGACGACGGCTAT
>F0OV55001A06U6
AGAGTTTGATCCTGGCTCAGGATGAACGCTGGCGGCATGCCTAATACATG
CAAGTCGAACGCACTAGTTTACTAGTGAGTGGCGAACGGGTGAGTAACAC
GTAGATAACCAACCCTAAAGACGAGGATAACCCGGGGAAACCTGGACCAA
TACTGGATAGGAGCTAATTTCACAAGAGATTAGTTTTAAAGGCGCATTAA
AGCGCCGCTATAGGATGGGACTGCGTCGCATTAGCTAGTTGGTGGGGTAA
CGGCCTACCAAGGCAACG
>F0OV55001A06UF
AGAGTTTGATCCTGGCTCAGGATGAACGCTGGCGGCGTGCCTAACACATG
CAAGTCGAGCGATAAACAGTGGATGGAATTCTTCGGAAGGAAAGAAACTG
TTGAAAGCGGCGGACGGGTGAGTAACGCGTGGGCAACCTGCCCTATACAG
GGGGATAGCCACTGGAAACGGTGATTAATACCCCATGACACCTTAACCTC
GCACGAGGAGAGGGTCAAAAGATTATATCGGTATAGGATGGGCCCGCGTC
TGATTAGCTAGTTGGTAAGG
>F0OV55001A06US
AGAGTTTGATCCTGGCTCAGAACGAACGCTGGCGGCGCGTTTTAAGCATG
CAAGTCGGACGGCAAGGGGAGCTTGCTCCCCCTAGAGTGGCGGACTGGTG
AGTAACGCGTGGGTGACCTACCCTTGAGATGGGGATAGCCATTAGAAATA
GTGGATAATACCGAATACGCTCATGACCCTGTGGGGATATGAGGAAACAG
GCTACGGCCTGGCTCGAGGATGGGCCCGCGTCCCATTAGCTAGTTGGTGA
GGTAACGGCCCACCAAGG
>F0OV55001A06VV
AGAGTTTGATCCTGGCTCAGAACGAACGCTGGCGGCGCGTTTTAAGCATG
CAAGCCGAACGGGATTTCAGGCTTCGGCCTGGATGAGAGTGGCGAACGGG
TGAGTAACACGTAAGTGATCTGCCCTGGGGATGGGGATAGCTCATGGAAA
CATGGGGTAAGACCGAATACCGTAACACTATTTGAAGGTTATGTTACGAA
AAGAGCTACGGCTCTGCCCTGGGATGAGCTTGCGGCCCATTAGCTAGTTG
GTGAGGTAAAGGCCC
>F0OV55001A06WA
AGAGTTTGATCCTGGCTCAGGATGAACGCTAGCGGCAGGCTTAACACATG
CAAGTCGAGGGGCAGCACGTCTTCGGATGGTGGCGACCGGCGCACGGGTG
CGTAACGCGTATACAATCTACCTTTTACAGGGGCATAGCCCGGGGAAACC
CGGATTAATATCCCATGGTATCATTTAGTGGCATCACTTGAATGATTAAA
GTTTCGGCGGTAAAAGATGAGTATGCGTTCTATTAGCTAGATGGTAAGGT
AACGGCTTACCATGG
>F0OV55001A06X1
AGAGTTTGATCCTGGCTCAGGATGAACGCTAGCGGCAGGCTTAACACATG
CAAGTCGAGGGGTAACAGGGTGCTTGCACCGCTGACGACCGGCGCACGGG
TGCGTAACGCGTATACAATCTACCTTTTACAGGGGCATAGCCCGGGGAAA
CCCGGATTAATATCCCATGGTATCATTTAGTGGCATCATTTGAATGATTA
AAGTTTCGGCGGCAAAAGATGAGTATGCGTCCTATTAGTTAGTTGGTAAG
GTAACGGCTTACCAAGGCAG
>F0OV55001A06YD
AGAGTTTGATCCTGGCTCAGGATGAACGCTAGCGGCAGGCTTAACACATG
CAAGTCGAGGGGCAGCACAGGTAGCAATACTGGGTGGCGACCGGCGCACG
GGTGCGTAACGCGTATACAATTTACCTTTTACTAGGGGATAGCCCAGAGA
AATTTGGATTAATACCCTATAGTATTATCGGATCGCATGGTTTGGTAATT
AAAGTTTCGGCGGTAAGAGATGAGTATGCGTCCTATTAGCTAGATGGTAA
GGTAACGGCTTACCATGG
>F0OV55001A06YK
AGAGTTTGATCCTGGCTCAGGACGAACGCTGGCGGCGTGCCTAACACATG
CAAGTCGAGGGGTAACAGGAGTAGCAATACTTGCTGACGACCGGCGCACG
GGTGAGTAACGCGTATGCAACCTACCCTTAACTGGGGAATAGCCCGAAGA
AATTCGGATTAATGCCCCATAATACTGTATTGAAGCATTTCAGTGCATTT
AAAACTCCGGTGGTTAAGGATGGGCATGCGTGACATTAGCTAGTTGGTGA
GGTAACGGCTC
>F0OV55001A06YY
AGAGTTTGATCCTGGCTCAGGATGAACGCTAGCGACAGGCCTAACACATG
CAAGTCGAACGGGATTTATCCTTCGGGGTAATGAGAGTGGCGCACGGGTG
AGTAACGCGTATGCAACCTACCTGTAACTGGGGAATAGCTCCCTGAAAGG
GGAATTAACACCGCATAAGACCACACTTTCGCATGGAAGAGTGGTAAAAT
ATTTATAGGTTACAGATGGGCATGCGTGACATTAGTTTGTTGGTGAGGTA
ACGGCTCACCAAG
>F0OV55001A06Z1
AGAGTTTGATCCTGGCTCAGGATGAACGCTGGCGGCGTGCCTAATACATG
CAAGTCGAACGCACTAGTTTACTAGTGAGTGGCGAACGGGTGAGTAACAC
GTAGGTAACCTGCCCTCAAGACGAGGATAACCGTTGGAACGATGGCTAAG
ACTGGATAGGAACAGAAGAGGCATCTCTTGTGTTTTAAAAGACCTAGCAA
TAGGTATGCTTGAGGAGGGGCCTGCGGCGCATTAGTTAGTTGGCGGGGTG
AAGGCCCACCAAGACG
>F0OV55001A06ZB
AGAGTTTGATCCTGGCTCAGGATGAACGCTGGCGGCGTGCCTAACACATG
CAAGTCGAGCGGAGATTACGAGGAGTACTTGTACAAATTGTAATCTTAGC
GGCGGACGGGTGAGTAACACGTGAGGAACCTGCCCTTGAGTGGGGAATAA
CACCGAGAAATGGGTGCTAATACCGCATAATGTCTTGGAAGCGCATGCTT
TCGGGACCAAAGGATTTATTCGCTTAAGGATGGACTCGCGTCCGATTAGG
TAGTTGGTGAGGTAACCGG
>F0OV55001A071G
AGAGTTTGATCCTGGCTCAGAACGAACGCTGGCGGCGCGTTTTAAGCATG
CAAGTCGGACGGTAGAAGTCCTTCGGGACTTTGAGAGTGGCGAACGGGTG
AGTAACACGTAGATGATCTACCTTGGGATTGGGGATAGCCTATGGAAACA
TGGGGTAATACCGAATACGTCCTGTCATGTAAGGGTGACAGGGGAAAGGA
GCTGAGGCTTCGTCCTGGGATGAGTCTGCGGCTCATTAGCTAGTTGGTGG
GGTAAAGGCCTACCAAGGCGACG
>F0OV55001A0739
AGAGTTTGATCCTGGCTCAGAACGAACGCTGGCGGCAGGCTTAACACATG
CAAGTCGAACGGGAAGCCGGACTTCGGTCTGGTGGAGAGTGGCGCACGGG
TGAGTAACGCGTGGGCACCTACCCTGGGGTAGGGAATAACCGCTGGAAAC
GGCGGCTAATACCCTATACGCATTTCTGAGGGAAAGATTTATCGCCCCAG
GATGGGCCCGCGTCGGATTAGGTAGTTGGTGGGGTAACGGCCTACCAAGC
CGACGATCCGTAGCTGGTCTGAGAGG
>F0OV55001A076J
AGAGTTTGATCCTGGCTCAGGATGAACGCTAGCGGCAGGCTTAACACATG
CAAGTCGAGGGGCAGCACGTCTTCGGATGGTGGCGACCGGCGCACGGGTG
CGTAACGCGTATACAATCTACCTTTTACAGGGGCATAGCCCGGGGAAACC
CGGATTAATATCCCATGGTATCATTTAGTGGCATCACTTGAATGATTAAA
GTTTCGGCGGTAAAAGATGAGTATGCGTTCTATTAGCTAGAGTAGGTAAG
GTACGCTAC
>F0OV55001A076S
AGAGTTTGATCCTGGCTCAGAACGAACGCTGGCGGCGCGTTTTAAGCATG
CAAGTCGAACGGTATATAGTCTTCGGATTATAGAGAGTGGCGAACGGGTG
AGTAACACGTAGATAATCTACCTTGAAGTGGGGGATAGTCCATGGAAACA
TGGAGTAATACCGCATATGTCTTTGGATGAAAGTTCCAATTGGAACGCTT
TGAGATGAGTCTGCGGCTCATTAGCTTGTTGGTGGGGTAAAGGCCTACCA
AGGCAACG
>F0OV55001A076Y
AGAGTTTGATCCTGGCTCAGAATGAACGCTGGCGGCGTGCCTAACACATG
CAAGTCGTACGAGAAAGGGTTCTTCGGAACCTGAGTAGAGTGGCGCACGG
GTGAGTAACGCGTGGGTAACCTACCTCACGGTCTGGGATAACTTTGCGAA
AGTGGAGCTAATACCGGATGGTCTAGCCATTTTATCGATGGTTGGTAAAG
GTGGCCTCTTTTAAGCTACTGCCGTAAGATGGGCCCGCGTCTCATTAGCT
AGTTGGTAGGGTAACGGCCTACCAAGGCG
>F0OV55001A0772
AGAGTTTGATCCTGGCTCAGGATGAACGCTAGCGACAGGCCTAACACATG
CAAGTCGAACGGGATTTATCCTTCGGGGTAATGAGAGTGGCGCACGGGTG
AGTAACGCGTATGCAACCTACCTGTAACTGGGGAATAGCTCCCTGAAAGG
GGAATTAACACCGCATAAGACCACACTTTCGCATGGAAGAGTGGTAAAAT
ATTTATAGGTTACAGATGGGCATGCGTGACATTAGTTTGTTGGCGAGGTA
ACGGCTCACCAAG
>F0OV55001A077W
AGAGTTTGATCCTGGCTCAGGATGAACGCTAGCGGCAGGCCTAACACATG
CAAGTCGAGCGGGATCCCCTTCGGGGGTGAGAGCGGCGCACGGGTGCGTA
ACGCGTATGCAACCTGCCTTGTACAGGGGGATAGCCCATGGAAACGTGGA
TTAATACCCCATGGTACCATACCACGGCATCGTGGTTTGGTTAAAGTTAC
AGCGGTAAAGGATGGGCATGCGTGGCATTAGATTGTTGGCGGGGTAACGG
CCCACCAAGTCTTCG
>F0OV55001A077Z
AGAGTTTGATCCTGGCTCAGGATGAACGCTAGCGGCAGGCTTAACACATG
CAAGTCGAGGGGCAGCACGTCTTCGGATGGTGGCGACCGGCGCACGGGTG
CGTAACGCGTATACAATCTACCTTTTACAGGGGCATAGCCCGGGGAAACC
CGGATTAATATCCCATGGTATCATTTAGTGGCATCACTTGAATGATTAAA
GTTTCGGCGGTAAAAGATGAGTATGCGTTCTATTAGCTAGATGGTAAGGT
AACGGCTTACCATGG
>F0OV55001A07AK
AGAGTTTGATCCTGGCTCAGAATGAACGCTGGCGGCGTGCCTAACACATG
CAAGTCGTACGAGAAAGGGGCTTCGGCCCTGAGTAGAGTGGCGCACGGGT
GAGTAACGCGTGGGTAATCTGCCTTTTACAGGGGGATAACACTGGGAAAC
TAGTGCTAATACCGCATAACATAGCGAAATGGCATCATTTTGCCATCAAA
GGAGTAATCCGGTAAAAGATGGACCCGCGTCCGATTAGCTAGTTGGTGAG
GTAACGGCCCACCAAGGCG
>F0OV55001A07BP
AGAGTTTGATCCTGGCTCAGGATGAACGCTAGCGGTGCGCCTAACACATG
CAAGTCGAGCGATATAGCGGCGAACGGGTGAGTAACACGTTGGAACCTGC
CTCGAACTCAGGGATAGCCATCCGAAAGGATGATTAATACCGGATAGTCC
CGAAAGGGTAAAGATTTTTCGGTTCGAGAGGGGCCTGCGGCCTATCAGCT
AGTTGGTAAGGTAATGGCTTACCAAGGCTATGACGGGTAACTGGTGTGAG
AGCATGACCAGT
>F0OV55001A07BY
AGAGTTTGATCCTGGCTCAGGACGAACGCTGGCGGCGCGCTTAACACATG
CAAGTCGAACGGAAAGGCCCCTTCGGGGGTACTCGAGTGGCGAACGGGTG
AGTAACACGTGGGTGATCTGCCCTGCACTTTGGGATAAGCCTGGGAAACT
GGGTCTAATACCGAATAGGACTCCGGACTGCATGGTCTGGGGTGGAAAGC
TTTTGCGGTGTGGGATGGGCCCGCGGCCTATCAGCTTGTTGGTGGGGTGA
TGGCCTACCAAGGCGACGACGGGTAGCCGG
>F0OV55001A07EJ
AGAGTTTGATCCTGGCTCAGGATGAACGCTGGCGGCGTGCCTAACACATG
CAAGTCGAGCGGAGATTACGAGGAGTACTTGTACAAATTGTAATCTTAGC
GGCGGACGGGTGAGTAACACGTGAGGAACCTGCCCTTGAGTGGGGAATAA
CACCGAGAAATGGGTGCTAATACCGCATAATGTCTTGGAAGCGCATGCTT
TCGGGACCAAAGGATCTATTCGCTTAAGGATGGACTCGCGTCCGATTAGG
TAGTTGGTGAGGG
>F0OV55001A07FG
AGAGTTTGATCCTGGCTCAGAGCGAACGCTGGCGGCAGGCCTAACACATG
CAAGTCGAGCGCCCAGCAATGGGAGCGGCAGACGGGATAGTAACACGTGG
GAACATGCCCTTCAGTACGGAACAACCAGGGAAACTTTGGCTAATACCGT
ATACGCCCGTAAGGGGAAAGATTTATCGCTGAAGGATTGGCCCGCGTCTG
ATTAGCTAGTTGTGGGGTAATGGCTCACCAAGGCGACGATCAGTAGCT
>F0OV55001A07FJ
AGAGTTTGATCCTGGCTCAGAACGAACGTTCGCGGCGCGCTTAACACATG
CAAGTCGAACGAGAAAGCATCTTCGGATGTGAGTAAAGTGGCGCACGGGT
GAGTAACACGTGGGTAATCTACCTTAGTGGTGGGGGACAACATCTTGAAA
AGGGTGCTAATACCGCATAAGTCAACTTCGGTTGGGAAAGGCGCTTTTGT
GTCGCCATAAGATGAGCTCGCGTCCCATCAGCTAGTTGGTAAGGTAACGT
CGTACCTACGAGACGACGG
>F0OV55001A07GC
AGAGTTTGATCCTGGCTCAGGATGAACGCTAGCGGCGTGCCTAACACATG
CAAGTCTTACGAGAAAGTCCCGTTCGCGGGATGAGTAAAGTGGCGCACGG
GTGAGTAACGCGTGGATAATCTGCCCTTTAGTCTGGGATAACTTGTCGAA
AGATGGGCTAATACCAGATAATGCTTATCTGTTTAGACGGATAAGCCGAA
GGTGGCCTCTATTTATAAGCTACTGCTAAAGGATGAGTTCGCGTACCATT
AGCTTGTTGGG
>F0OV55001A07IY
AGAGTTTGATCCTGGCTCAGGATGAACGCTAGCGGCGCGCTTAATGCATG
TAAGTCGAGCGATCGGGCTTCTTCGGAAGCCCATCAGCGGCAGACGGGTG
AGTAACACGTGGATGACCTGCCCTCAAGACCGGGATAACGGGTGGAAACA
TGCGCTAATACCGGATAGGCTGCTGGGGTCGCAACCAGCAGTAAAGCGTT
AGTGCTTGAGGAGGGGTCCGCGGCCCATCAGCTAGTTGGTAGGGTAATGG
CTT
>F0OV55001A07KO
AGAGTTTGATCCTGGCTCAGGACGAACGCTGGCGGCGTGCCTAACACATG
CAAGTCGAACGGGACCAGGGGCAACTCTGGTTCAGTGGCGGACGGGTGCG
TAACACGTGGGGAACATGACCTTCGGCGGGGGATAGCCGGCCCAACGGCC
GGGTAATACCGCGTACGACCTTCCGGGGACATCCTTGGATGGTGAAAGCA
GCAATGCGCCGATGGAATGCCTCGCGGCCTATCAGCTAGTTGGTGGGGTA
ACGGCTCACCAAGGCGACGACGGGTAG
>F0OV55001A07L1
AGAGTTTGATCCTGGCTCAGGATGAACGCTAGCGGTGCGCCTAACACATG
CAAGTCGAGCGATATAGCGGCGAACGGGTGAGTAACACGTTGGAACCTGC
CTCGAACTCAGGGATAGCCATCCGAAAGGATGATTAATACCGGATAGTCC
CGAAAGGGTAAAGATTTTTCGGTTCGAGAGGGGCCTGCGGCCTATCAGCT
AGTTGGTAAGGTAATGGCTTACCAAGGCTATGACGGGTAACTGGTGTGAG
AGCATGACCAGT
>F0OV55001A07MJ
AGAGTTTGATCCTGGCTCAGATTGAACGCTGGCGGCATGCTTTACACATG
CAAGTCGAACGGCAGCACGGGGGCAACCCTGGTGGCGAGTGGCGAACGGG
TGAGTAATGCATCGGAACGTGCCCAATAGTGGGGGATAACACATCGAAAG
ATGTGCTAATACCGCATACGCACTGAGGTGGAAAGCGGGGGATCGTAAGA
CCTCGCGCTATTGGAGCGGCCGATGTCCGATTAGCTAGTTGGTAGGGTAA
AGG
>F0OV55001A07OB
AGAGTTTGATCCTGGCTCAGGATGAACGCTGGCGGCGTGCCTAACACATG
CAAGTCGAGCGCGATTAGTTGGAACGGCGACTTCGGTCAAAGAGAAGACT
ATGAAAGCGGCGGACGGGTGAGTAACGCGTGAGCAACCTGCCCTGTACAG
GGGGATAGCCACTGGAAACGGTGATTAATACCCCATAACCCCATTGGATC
GCATGGTCTGATGGGCAAAGCCTTGGCGGTACAGGATGGGCTCGCGCCTG
ATTAG
>F0OV55001A07ON
AGAGTTTGATCCTGGCTCAGGACGAACGCTGGCGGCGTGCTTAACACATG
CAAGTCAAGGAGAAAGCATTTTTCGGAATGCAAGTAAACTGGCGAACGGG
TGAGTAACGCGTAGGTAACCTGCCTTTAAGATTGGGATAACACTGCTAAC
GCGGTGCTAATACCGGATGAAGCATAACGATCGCATGGTGGTTATGTTAA
AGCGGGCTTCGGCTCGTGCTTAGAGATGGACCTGCGTCTCATTAGCTAGT
TGGTGGGGTAG
>F0OV55001A07RF
AGAGTTTGATCCTGGCTCAGGATGAACGCTAGCGGTGCGCCTAACACATG
CAAGTCGAGCGATATAGCGGCGAACGGGTGAGTAACACGTTGGAACCTGC
CTCGAACTCAGGGATAGCCATCCGAAAGGATGATTAATACCGGATAGTCC
CGAAAGGGTAAAGATTTTTCGGTTCGAGAGGGGCCTGCGGCCTATCAGCT
AGTTGGTAAGGTAATGGCTTACCAAGGCTATGACGGGTAACTGGTGTGAG
AGCATGACCAGT
>F0OV55001A07RQ
AGAGTTTGATCCTGGCTCAGGATGAACGCTAGCGGCAGGCTTAACACATG
CAAGTCGAGGGGTAAGGCTCTCTTCGGAGAGTACACGACCGGCGCACGGG
TGCGTAACGCGTATGCAACCTACCTATAACTGAGGGATAGCCCGAAGAAA
TTCGGATTAATACCTCATAACATCGTTGAATCGCATGATTCGACGCTTAA
AGCTCCGGCGGTTAAAGATGGGCATGCGTGACATTAGTTTGTTGGTGAGG
TAACGGCT
>F0OV55001A07U9
AGAGTTTGATCCTGGCTCAGGATGAACGCTGGCGGCGTGCCTAACACATG
CAAGTCGAGCGAAGATTTAGAGGAGTACTTGTACAAATTTAAATCTTAGC
GGCGGACGGGTGAGTAACACGTGAGTAACCTGCCCTTCAGTGGGGAATAA
CAACGAGAAATCGTTGCTAATACCGCATAATGTTATCGGACCGCATGGTC
TGATAACCAAAGGATTTATTCGCTGAAGGATGGACTCGCGTCCGATTAGC
TAGTTGGTGAGG
>F0OV55001A07WR
AGAGTTTGATCCTGGCTCAGGATGAACGCTAGCGGCAGGCTTAACACATG
CAAGTCGAGGGGCAGCACGTCTTCGGATGGTGGCGACCGGCGCACGGGTG
CGTAACGCGTATACAATCTACCTTTTACAGGGGCATAGCCCGGGGAAACC
CGGATTAATATCCCATGGTATCATTTAGTGGCATCACTTGAATGATTAAA
GTTTCGGCGGTAAAAGATGAGTATGCGTTCTATTAGCTAGATGGTAAGGT
AACGGCTTACCATGG
>F0OV55001A07WX
AGAGTTTGATCCTGGCTCAGAACGAACGCTGGCGGCGCGTTTTAAGCATG
CAAGTCGAACGGTATATAGTCTTCGGATTATAGAGAGTGGCGAACGGGTG
AGTAACACGTAGATAATCTACCTTGAAGTGGGGGATAGTCCATGGAAACA
TGGAGTAATACCGCATATGTCTTTGGATGAAAGTTCCAATTGGAACGCTT
TGAGATGAGTCTGCGGCTCATTAGCTTGTTGGTGGGGTAAAGGCCTACCA
AGGCAACG
>F0OV55001A07X6
AGAGTTTGATCCTGGCTCAGGATGAACGCTAGCGGGAGGCCTAACACATG
CAAGTCGAGCGGGAACCCCTTTCGGGGGGTGAGAGCGGCGCACGGGTGAG
TAACGCGTATGCAACCTGCCTTTAACAGGGGGATAGCCCGGGGAAACCCG
GATTAATACCCCATAACATTATTGAATGGCATCATTTAATAATTAAAGCT
CCGGCGGTTAAAGATGGGCATGCGTGACATTAGTTAGTTGGTGAGGTAAC
GGCCCACCAAGGCTACGATGTCTAGGGGTT
>F0OV55001A07Y6
AGAGTTTGATCCTGGCTCAGGATGAACGCTAGCGACAGGCCTAACACATG
CAAGTCGAGGGGCAGCACGTCTTCGGATGGTGGCGACCGGCGCACGGGTG
CGTAACGCGTATACAATCTACCTATAAGAGGGGAATAACCCGGAGAAATT
CGGACTAATACCGCATAATAACAAATTTAAGGCATCTTGATTTGTTTAAA
TATTTATAGCTTATAGATGGGCATGCGTCTGATTAGTTTGTTGGTGAGGT
AACGGCTCACCAAG
>F0OV55001A07Z4
AGAGTTTGATCCTGGCTCAGGACGAACGCTGGCGGCGTGCCTAACACATG
CAAGTCAACGAGAAAGGGGTAGCAATATCCCGAGTACAGTGGCGCACGGG
TGAGTAACACGTGGATAATCTGCCTGATAATCTGGGATAACATCTCGAAA
GAGATGCTAATACCGGATAAGCCCACAGTCTCCTCGGAGACAGCGGGAAA
AGATGGCCTCTTCTTGAAAGCTATTGTTATCAGATGAGTCCGCGGT
>F0OV55001A07ZM
AGAGTTTGATCCTGGCTCAGATTGAACGCTGGCGGCGTGCTTAACACATG
CAAGTCGATCGGTAACGCGGGGGCAACCCTGGCGACGAGAGGCGGACGGG
TGAGGAACGCTTGGGAATCTGCCCATCAGCGGGGGACAACCCGGGGAAAC
CCGGGCTAATACCGCATACGCTCTATGGAGGAAAGCCGGGGACCGCAAGG
CCTGGCACTGATGGATGAGCCCAAGTCGGATTAGCTAGTTGGCGGGGTAA
CGGCCCACCAAGGCGACGATCCGTAG
>F0OV55001A07ZR
AGAGTTTGATCCTGGCTCAGATTGAACGCTGGCGGCATGCCTTACACATG
CAAGTCGAACGGCAGCACGGGGGCAACCCTGGTGGCGAGTGGCGAACGGG
TGAGTAATACATCGGAACGTACCCGGAAGTGGGGGATAACGTAGCGAAAG
TTACGCTAATACCGCATATTCTGTGAGCAGGAAAGCAGGGGATCGCAAGA
CCTTGCGCTTTCGGAGCGGCCGATGTCGGATTAGCTAGTTGGTGAGGTAA
AAGCTCACCAA
>F0OV55001A07ZX
AGAGTTTGATCCTGGCTCAGGATGAACGCTAGCGGCAGGCTTAACACATG
CAAGTCGAGGGGCAGCACGTCTTCGGATGGTGGCGACCGGCGCACGGGTG
CGTAACGCGTATACAATCTACCTTTTACAGGGGCATAGCCCGGGGAAACC
CGGATTAATATCCCATAGTATGTAGGGATGGCATCATCTCTTCATTAAAG
TTTCGGCGGTAAAAGATGAGTATGCGTTCTATTAGCTAGATGGTAAGGTA
ACGGCTTACCATGG
>F0OV55001A0822
AGAGTTTGATCCTGGCTCAGGACGAACGCTGGCGGCGTGCTTAATACATG
CAAGTCGAGCGTGAAAGTCCCTTCGGGGATGAGTAAAGCGGCGCACGGGT
GAGGAACACGTAGATTATCTGCCCCTGAGACTGAGGTAACCCTGGGAAAC
CGGGGCTAATACCGGATGAAGCATCATTATTGGTTTAATGATGTTAAAGT
GGCGCAAGTCACACTTGGGGATGAGTCTGCGACCTATCAGCTAGTTGGCG
GTGTAATGG
>F0OV55001A0828
AGAGTTTGATCCTGGCTCAGATTGAACGCTGGCGGCATGCTTAACACATG
CAAGTCGAACGGTAACAGGAGGGAGCTTGCTCTCTTGCTGACGAGTGGCG
GACGGGTGAGTAATACATGGGAATCTGCCCTGAGGTGGGGGATAACCTGG
GGAAACTCAGGCTAATACCGCATGATCTCTTCGGAGCAAAGTGGGGGACC
TTCGGGCCTCACGCCTTGGGATGAGCCCATGTCTGATTAGCTAGTTGGTA
GGG
>F0OV55001A085I
AGAGTTTGATCCTGGCTCAGATTGAACGCTGGCGGAATGCTTTACACATG
CAAGTCGAACGGCAGCACGGGAGCTTGCTCCTGGTGGCGAGTGGCGGACG
GGTGAGTAATATGTCGGAACGTATCTATTAATGGGGGATAACTAGCCGAA
AGGTTAGCTAATACCGCATACGCCCTGAGGGGGAAAGCTGGGGATCTTCG
GACCTGGCGTTAATAGGGCGGCCGATACCTGATTAGCTAGTTGGTGGGGT
AAAGGCCTACCAAGGCGACGA
>F0OV55001A086L
AGAGTTTGATCCTGGCTCAGAACGAACGTTGGCGGCGTGGATTAGGCATG
CAAGTCGAGCGGGATTAAGTTGTTTCAATCTTTCGGGAGAGAAACTTTTT
ATGAGAGCGGCGAACGGGTTAGTAATAAATGGGTAATTTACCTCTTTGTT
CGGGATAGCCTTCGGAAACGAAGATTAATACCGGATGTGTTCAGGTGCTG
CATAGTACCTTATATAAAGGCGGGGATTCTTCGGAACCTGTCGCAAAGAG
ATAGGCCCATTTCCTATCAGCTTGTTGGTGAGG
>F0OV55001A086R
AGAGTTTGATCCTGGCTCAGGATGAACGCTAGCGGGAGGCTTAACACATG
CAAGTCGAGGGGCAGCATTTCCTTCGGGAAGATGGCGACCGGCGAACGGG
TGCGTAACGCGTATGCAACCTGCCTTATACAGGGGTATAGCCCATGGAAA
CGTGGATTAACACCCCATAGCATTAGTGAATCGCATGGTTTACTGATTAA
AATTTCGGTGGTATAAGATGGGCATGCGTAGGATTAGCTAGTAGGTAGTG
TAACGGACTACCTAGG
>F0OV55001A087T
AGAGTTTGATCCTGGCTCAGGATGAACGCTAGCGGCAGGCTTAACACATG
CAAGTCGAGGGGTAACAGGGTCTTCGGACCGCTGACGACCGGCGCACGGG
TGCGTAACGCGTATACAATCTACCTTTTACAGGGGCATAGCCCGGGGAAA
CCCGGATTAATATCCCATGGTATGGAGAAGTGGCATCGCTTTTTCATTAA
AGCTTCGGCGGTAAAAGATGAGTATGCGTCCTATTAGCTAGATGGTAAGG
TAACGGCTTACCATGGCTTTGA
>F0OV55001A0882
AGAGTTTGATCCTGGCTCAGAACGAACGTTCGCGGCGCGCTTAACACATG
CAAGTCGAACGAGAAAGCATCTTCGGATGTGAGTAAAGTGGCGTACGGGT
GAGTAACACGTGGGTAATCTACCTTATGGTGGGGGACAACATCTTGAAAA
GGGTGCTAATACCGCATAAGTCAACTTCGGTTGGGAAAGGCGCTTTTGTG
TCGCCATAAGATGAGCTCGCGTCTCATCAGCTAGTTGGTAAGGTAATGGC
TTACCAAGGCAACGACGGG
>F0OV55001A08AD
AGAGTTTGATCCTGGCTCAGGATGAACGCTAGCGGGAGGCTTAACACATG
CAAGTCGAGGGGCAGCACGAGGTAGCAATACTTTGGTGGCGACCGGCGCA
CGGGTGAGTAACGCGTATGCAACCTGCCCTGTACTGGGAGATAACCCGGA
GAAATTCGGACTAATATCCCATAATGATATTTGGAGGCATCTTTGAATAT
TTAAAGTTCCGACGGTACAGGATGGGCATGCGTAACATTAGCTAGTTGGC
AGGGTAACGG
>F0OV55001A08AM
AGAGTTTGATCCTGGCTCAGGATGAACGCTGGCGGCGTGCCTAACACATG
CAAGTCGAACGTGAAACCCGATTTCGATTGGGGAGTAAAGTGGCGAACGG
GTGAGTAACACGTTGGTGACCTGCCCCGAGGGTGGGGGGATAACCATGGG
AAACCATGGCTAATACCCCCAGATGTCAAGGAGTTTAGACGCCCTTGACT
AAAGCTCCGGCGCCTCGGGAGGGGCCTGCGGGCTATCAGCTTGTTGGTGG
GGTAATGGCCTACCCAAGGCTAAGACGGCTAGGGGGGCG
>F0OV55001A08N0
AGAGTTTGATCCTGGCTCAGGATTGAACGCTGGCGGCGTGCCTAATACAT
GCAAGTCGAACGCACCATTTCGGTGGTGAGTGGCGAACGGGTGAGTAACA
CGTAGATAACCTGCCCTTAAGACGAGGATAACCATTGGAAACGATGGCTA
AGACTGGATAGGAATATTAGAAGGCATCTCTGATATTTTAAAAGACCTAG
CAATAGGTATGCTTAAGGAGGGGTCTGCGGCGCATTAGTTAGTTGGTGGG
GTGATGGCCT
>F0OV55001A08QG
AGAGTTTGATCCTGGCTCAGGATGAACGCTGGCGCATGCCTAATACATGC
AAGTCGAACGAATTGACCTTCGGGTCAGTTAGTGGCGAACGGGTGAGTAA
CACGTAGATAACCAACCCTAAAGACGAGGATAACCCGGGGAAACCTGGAC
TAATACTGGATAGGAGCTATTTTCAAAGAGGATAGTTTTAAAGATGCCTT
AAAGCATCGCTATGGGCTGGGACTGCGTCGCATTAGCTAGTTGGTGGAGT
AACGGCCCACCAAGGCAACGA
>F0OV55001A08QT
AGAGTTTGATCCTGGCTCAGATTGAACGCTGGCGGCAGGCTTAACACATG
CAAGTCGAGCGGTAACAGGGGGAGCTTGCTCCCTGCTGACGAGCGGCGGA
CGGGTGAGTAATGCTTAGGAATCTGCCTGGTAGTGGGGGATAGCCCGGGG
AAACCCGGATTAATACCGCATACGCCTACGGGGAAAGCAGGGGATCTTCG
GACCTTGCGCTATTGGATGAGCCTAAGTCGGATTAGCTAGTTGGTAGGGT
AATGGCCTACCAAGGCGACG
>F0OV55001A08RR
AGAGTTTGATCCTGGCTCAGAACGAACGTTAGCGGCGTGCTTAACACATG
CAAGTCGAACGAGAAAGTATCTTCGGATATGAGTAGAGTGGCGCACGGGT
GAGTAACACGTGGGTAATCTGCCCTTTGGAGGGGGACAACATCTGGAAAC
GGATGCTAATACCGCATAAGTCGTCTTCGGACGGGAAAGGTGGCTTCGGC
TACCGCCAGAGGATGAGCCCGCGGCCCATCAGCTAGTTGGCAGGGTAATG
GCCTACCAAGGCAACG
>F0OV55001A08RU
AGAGTTTGATCCTGGCTCAGGATGAACGCTAGCGGCAGGCCTAACACATG
CAAGTCGAGGGGCAGCACGGGTAGCAATACCTGGTGGCGACCGGCGCACG
GGTGCGTAACGCGTATGCAACCTACCTTTAACTGGAGCATAGCCCCGAGA
AATCGGGATTAATACTCCATAACAACAAGAAGTGGCATCACTTTTTATTT
AAAGCTTTGGCGGTTAAAGATGGGCATGCGTGACATTAGTTAGTTGGTGA
GGTAACGGCTC
>F0OV55001A08UH
AGAGTTTGATCCTGGCTCAGGATGAACGCTAGCGGCAGGCCTAATACATG
CAAGTCGAGGGGCAGCAGGGATAGCAATATTCGCTGGCGACCGGCGCACG
GGTGCGTAACACGTATACAATCTGCCTTTAACAGGGGGGATAGCCCGGAG
AAATCCGGATTAATACCCCATAACAATAGAATTGGCATCAATTTATTTAA
AAGCTCCGGCGGTTAAAGATGAGTATGCGTCTGATTAGCTAGTTGGTGAG
GTAACGGCT
>F0OV55001A08UK
AGAGTTTGATCCTGGCTCAGGATGAACGCTGGCGGCGTGCTTAACACATG
CAAGTCTAGGAAAGGCTTCGAGCTTGCTTGAGGCTGAAACTGGCGAACGG
GTGAGTAACACGTAGATAACCTACCCATTGGCGGGGGATAACGTCGAGAA
ATTGACACTAATACCGCATAAGATCCCGGGATGATTTTCCGGGATGAAAG
GGGGCTTCGGCTTCCACCGATGGATGGGTCTGCGTCTGATTAGCTTGTTG
GTGAGGTAACGGCT
>F0OV55001A08UQ
AGAGTTTGATCCTGGCTCAGAACGAACGCTGGCGGCAGGCCTAACACATG
CAAGTCGAAGGAGAAGCACCTTTCGGGGTGTGGACACTGGCGCACGGGTG
AGTAACGCGTGGGAATCTACCCCGGGGTGGGGAATAACCGCTGGAAACGG
CGGCTAATACCGCATACGCCTTTTTAGGGAAAGCTTTAGCGCCCTGGGAT
GAGCCCGCGTTAGATTAGCTAGTTGGTGGGGTAACGGCCTACCAAGGCGA
CGATCTATAGCTGGTCTGAGAGG
>F0OV55001A08YO
AGAGTTTGATCCTGGCTCAGGATGAACGCTAGCGGTGCGCCTAACACATG
CAAGTCGAGCGATATAGCGGCGAACGGGTGAGTAACACGTTGGAACCTGC
CTCGAACTCAGGGATAGCCATCCGAAAGGATGATTAATACCGGATAGTCC
CGAAAGGGTAAAGATTTTTCGGTTCGAGAGGGGCCTGCGGCCTATCAGCT
AGTTGGTAAGGTAATGGCTTACCAAGGCTATGACGGGTAACTGGTGTGAG
AGCATGACCAGT
>F0OV55001A08Z8
AGAGTTTGATCCTGGCTCAGGATGAACGCTGGCGGCATGCCTAATACATG
CAAGTCGAACGAACTAGTTTACTAGTGAGTGGCGAACGGGTGAGTAACAC
GTAGATAACCAACCCTAAAGACGAGGATAACCCGGGGAAACCTGGACTAA
TACTGGATAGGAGCTAATTTCACAAGAGATTAGTTTTAAAGGCGCATTAA
AGCGCCGCTATAGGATGGGACTGCGTCGCATTAGCTAGTTGGTGGGGTAA
CGGCCTACCAAGGCAACGATGCG
>F0OV55001A08ZM
AGAGTTTGATCCTGGCTCAGGATGAACGCTGGCGGCGTGCCTAACACATG
CAAGTCGAGCGAGAATTGATGGAATGCGGACTTCGGTCCAAGTGAAGTCG
AGGAAAGCGGCGGACGGGTGAGTAACGCGTGGGTAACCTGCCCCATACAA
TGGGATAGCCACTGGAAACGGTGATTAATACCATATGATGCTTTAGGATC
GCATGATCCGGAAGCTAAAGATTTATCGGTATGGGATGGACCCCGCGT
>F0OV55001A08ZP
AGAGTTTGATCCTGGCTCAGGATGAACGCTGGCGGCATGCCTAATACATG
CAAGTCGAACGAACTAGTTTACTAGTTAGTGGCGAA
>F0OV55001A08ZS
AGAGTTTGATCCTGGCTCAGGATGAACGCTGGCGGCGTGCCTAACACATG
CAAGTCGAGCGGAGATTACGAGGAGTACTTGTACAAATTGTAATCTTAGC
GGCGGACGGGTGAGTAACACGTGAGGAACCTGCCCTTGAGTGGGGAATAA
CACCGAGAAATGGGTGCTAATACCGCATAATGTCTTGGAAGCGCATGCTT
TCGGGACCAAAGGATTTATTCGCTTAAGGATGGACTCGCGTCAGATTAGG
TAGTTGGTGAGG
>F0OV55001A090A
AGAGTTTGATCCTGGCTCAGGATGAACGCTAGCGACAGGCCTAACACATG
CAAGTCGAACGGGATTTAGTAGCCTGCTACTAATGAGAGTGGCGCACGGG
TGAGTAACGCGTATGCAACCTGCCTGTAACAGGGGAATAGCTCCCTGAAA
GGGGAATTAACACCGCATAAGACCACACTGCCGCATGGTAGAGTGGTAAA
ATATTTTATAGGTTTACAGATGGGCATGCGTGACATTAGCTAGTTGGTGA
GG
>F0OV55001A090G
AGAGTTTGATCCTGGCTCAGGACGAACGCTGGCGGCGGGTTTAACACATG
CAAGTCGAGGGACGAACCACGGAGCTTGCTCCGTGGGGAAACCGGCGAGC
GGGTGAGTAACACGTGAGGAACCTACCCGTACTTTGGAATAACCCGAGGA
AACTCGGGCTAATGCCAGATATTCCATCCAGTCCGCATGGTCAGGATGGG
AAAGCTCCGGCGGTACGGGAGGGTCTCGCGGCCTATCAGCTAGTTGGTGA
GGTAACGGCTCACCAAGGCGACGACGGGTAG
>F0OV55001A0917
AGAGTTTGATCCTGGCTCAGAACTAACGCTGGCGGCGCGTCTTAAGCATG
CAAGTCGGACGGGAACCGGAGGCTTCGGTCTCTGGGGAGAGTGGCGAACG
GGTGAGTAACACGTAGGTGATCTGTCCTTGGGTGGGGAATAGCCCATGGA
AACATGGGGTAATACCGCATAAGGTCCTATCTCTGTGGGGATTGGATGAA
AGGAGCAATTGTTCCGCCTGGGGGTGAGCCTGCGGTCCATTAGCTAGTTG
GTGAGGTAAGAGCCCACCAAGGG
>F0OV55001A091B
AGAGTTTGATCCTGGCTCAGGATGAACGCTAGCGACAGGCCTAACACATG
CAAGTCGAGGGGCAGCACGTCTTCGGATGGTGGCGACCGGCGCACGGGTG
AGTAACGCGTATGCAACCTACCTGTAACTGGGGGATAGCTCCCTGAAGGG
GAATTAACACCGCATAAGACCACGTTTTCGCATGGAAAAGTGGTAAAATA
TTTATAGGTTACAGATGGGCATGCGTGACATTAGTTTGTTGGTGAGGTAA
CGGCTCACCAAG
>F0OV55001A091E
AGAGTTTGATCCTGGCTCAGGATGAACGCTAGCGGCAGGCCTAACACATG
CAAGTCGAGGGGTAACAGGAGTAGCAATACTTGCTGACGACCGGCGCACG
GGTGAGTAACGCGTATGCAACCTACCCTTAACTGGGGAATAGCCCGAAGA
AATTCGGATTAATGCCCCATAATACTGTATTGAAGCATTTCAGTGCATTT
AAAACTCCGGTGGTTGTAGATGGGCATGCGTGACATTAGCTAGATGGCGG
GGTAACGG
>F0OV55001A0926
AGAGTTTGATCCTGGCTCAGGATGAACGCTGGCGGCATGCCTAATACATG
CAAGTCGAACGCACTAGTTTACTAGTGAGTGGCGAACGGGTGAGTAACAC
GTAGATAACCAACCCTAAAGACGAGGATAACCCGGGGAAACCTGGACTAA
TACTGGATAGGAGCTAATTTCACAAGAGATTAGTTTTAAAGGCGCATTAA
AGCGCCGCTATAGGATGGGACTGCGTCGCATTAGCTAGTTGGTGGGGTAA
CGGCCTACCAAGGCAACG
>F0OV55001A092E
AGAGTTTGATCCTGGCTCAGAATGAACGCTGGCGGCGTGCCTAACACATG
CAAGTCGAACGAGAAATCCCGGGCTTGCTCGGGAGAGTAAAGTGGCGCAC
GGGTGAGTAACGCGTGGGTAACCTGCCCTTGAATCTGGGATAACTTCGCG
AAAGCGATGCTAATACCGGATATTGTTCACCGGACTCCGGTCTGATGAAT
GAAAGGTGACCTCTTCATGAAAGTTGCCGTTTGAGGAGGGGCTCGCGTAC
CATTAGCTAGTTGG
>F0OV55001A092K
AGAGTTTGATCCTGGCTCAGGATGAACGCTAGCGACAGGCCTAACACATG
CAAGTCGAACGGGATTTATCCTTCGGGGTAATGAGAGTGGCGCACGGGTG
AGTAACGCGTATGCAACCTACCTGTAACTGGGGAATAGCTCCCTGAAAGG
GGAATTAACACCGCATAAGACCACACTTTCGCATGGAAGAGTGGTAAAAT
ATTTATAGGTTACAGATGGGCATGCGTGACATTAGTTTGTTGGTGAGGTA
ACGGCTCACCAAG
>F0OV55001A092T
AGAGTTTGATCCTGGCTCAGATTGAACGCTGGCGGCGTGCCTAACACATG
CAAGTCGAGCGGTAACAGGCGTAGCAATACGTGCTGACGAGCGGCGAACG
GGTGAGCAATGCTTCGGAATCTGCCCAATGGTGGGGAATAACCAGTCGAA
AGATTGGCCAATACCGCATACGCCCTTCGGGGAAGCGGGGTCGGCAAGAC
CTCGCGCCGATGGATGAGCCGAAGTCGGATTAGCTAGTTGGTAGGGTAAC
GGCCTACCAAGG
>F0OV55001A094Z
AGAGTTTGATCCTGGCTCAGGACGAACGCTGGCGGCGGGCTTAACACATG
CAAGTCGCGGGAGAAGCCGGGCCTTCGGGCCAGGTGGAGACCGGCGGATG
GGTGAGTAACGCGTAGGCAATCTGCCGTTAGGACTGGGATAACCCACCGA
AAGGTGAGCTAATACCGGATGATGCAGCGGGGCCGCATGGCCACAGTTGT
TAAATCCTTCGGGAGCCTAACGATGAGCCTGCGTGCCATTAGCTAGTTGG
TAGGGTAACGGCCTACCAAGG
>F0OV55001A0962
AGAGTTTGATCCTGGCTCAGGATGAACGCTAGCGGCAGGCTTAACACATG
CAAGTCGAGGGGTAACAGGGTGCTTGCACCGCTGACGACCGGCGCACGGG
TGCGTAACGCGTATACAATCTACCTTTTACAGGGGCATAGCCCGGGGAAA
CCCGGATTAATATCCCATGGTATCATTTAGTGGCATCACTTGAATGATTA
AAGCTTCGGCGGTAAAGATGAGTATGCGTCCTATTAGTTAGTTGGTAAGG
TAACGGCGTTACC
>F0OV55001A0968
AGAGTTTGATCCTGGCTCAGAGCGAACATTGGCGGCGCGTTTAACACATG
CAAGTCGAGCGAGAAAACTTCTTCGGAAGTGAGTAGAGCGGCGAACGGGT
GAGTAACACGTGAGTGACCTGCCCCCAAGCTTGGGATAGCCACGGGAAAC
TGTGGGTAATACCGGATGCGACTTTATTATTAGAAGATGAAGTTGAAAGC
GTGGGACCCTTCGGGGCCACGTACTTGGGGATGGGCTCGCGTCCCATTAG
CTAGTTGGAGAGGTAACGGCTC
>F0OV55001A096N
AGAGTTTGATCCTGGCTCAGGACGAACGCTGGCGGCGTGCTTAACACATG
CAAGTCAAGGAGAAACTTCGCTTCGGTGGAGTGGATACTGGCGCACGGGT
GAGTAACGCGTATGCAATCTACCCTCAGTCCGGGGATAACACTTCTAACG
AGGTGCTAATACCCGATGATGCAGCGGCACCGCATGGTGACAGTTGTTAA
AGCTTCGGTGACTGAGGATGAGCATGCGTCCCATTAGGTAGTTGGTAGGG
>F0OV55001A096X
AGAGTTTGATCCTGGCTCAGGACGAACGCTGGCGGCGTGCCTAACACATG
CAAGTCGAGCGGGGACATTGGAGGAGTAATCTGACAATGTTCTAGCGGCG
GACGGGTGAGTAACGCGTGAGCAACCTGTCCTTATCTGGGGGATAAGGAG
CCGAAAGGCTCTCTAATACCGCATGAGACCACGGTACTACATGGTACAGA
GGTTAAAGGATTTATTCGGATAAGGGTGGGCTCGCGTCTGATTAGCTAGT
TGGTGGGGTAACGG
>F0OV55001A097U
AGAGTTTGATCCTGGCTCAGGATGAACGCTAGCGGCAGGCCTAACACATG
TAAGTCGAGGGGCAGCACGTCTTCGGATGGTGGCGACCGGCGCACGGGTG
CGTAACGCGTATGCAACCTACCTTTAACTGGAGCATAGCCCCGAGAAATC
GGGATTAATACTCCATAACAACAAGAAGTGGCATCACTTTTTATTTAAAG
CTTTGGCGGTTAAAGATGGGCATGCGTGACATTAGTTTGTTGGTGAGGTA
ACGGCTCACCAAG
>F0OV55001A098H
AGAGTTTGATCCTGGCTCAGAACGAACGCTGGCGGCGCGTCTTAAGCATG
CAAGTCGAACGGCAAGTCAGATGCTTGCATCTGGCCTAGAGTGGCGGACT
GGTGAGTAACACGTGGGTGACCTACCCTTGAGATGGGGATAGCCATTAGA
AATAGTGGATAATACCGAATACGCTCTACGGACTCTGGTTTGTAGAGGAA
ACAGGCTACGGCCTGGCTCGAGGATGGGCCCGCGTCCCATTAGCTAGTTG
GTG
>F0OV55001A098S
AGAGTTTGATCCTGGCTCAGGATGAACGTTGGCGGCGTGCCTAACACATG
CAAGTCGAGCGAGAATGTTGTGATTGATCCTTCGGGAAAGAGATTAACAG
GAAAGCGGCGGACGGGTGAGTAACGCGTGGGTAACCTGCCCTGTACAGAG
GAATAGCCATTGGAAACGATGATTAATGCCTCATAAGACTACAGCACTGC
ATGGTGCAGTAGTAAAAACTCCGGTGGTACAGGATGGACCCGCGTTAGAT
TAG
>F0OV55001A0993
AGAGTTTGATCCTGGCTCAGGATGAACGCTGGCGGCGTGCCTAACACATG
CAAGTCGAGCGGAGATTACGAGGAGTACTTGTACAAATTGTAATCTTAGC
GGCGGACGGGTGAGTAACACGTGAGGAACCTGCCCTTGAGTGGGGAATAA
CACCGAGAAATGGGTGCTAATACCGCATAATGTCTTGGAAGCGCATGCTT
TCGGGACCAAAGGATTTATTCGCTTAAGGATGGACTCGCGTCCGATTAGG
TAGTTGGTGAGGTAACCGG
>F0OV55001A09AB
AGAGTTTGATCCTGGCTCAGAGCGAACGCTGGCGGCAGGCTTAACACATG
CAAGTCGAGCGGGCGTAGCAATACGTCAGCGGCAGACGGGTGAGTAACGC
GTGGGAACGTACCTTTTGGTTCGGAACAACACAGGGAAACTTGTGCTAAT
ACCGGATAAGCCCTTACGGGGAAAGATTTATCGCCGAAAGATCGGCCCGC
GTCTGATTAGCTAGTTGGTGAGGTAACGGCTCACCAAGGCGACGATCAGT
AGCTGGTCTGAGAGGA
>F0OV55001A09AE
AGAGTTTGATCCTGGCTCAGATTGAACGCTGGCGGCAGGCCTAACACATG
CAAGTCGAGCGGAAACGATGGAGCTTGCTCCAGGCGTCGAGCGGCGGACG
GGTGAGTAATGCATAGGAATCTGCCCGGTAGTGGGGGATAACCTGGGGAA
ACCCAGGCTAATACCGCATACGTCCTACGGGAGAAAGCAGGGGATCTTCG
GACCTTGCGCTATCGGATGAGCCTATGTCGGATTAGCTTGTTGGTGAGGT
AACGGCT
>F0OV55001A09AN
AGAGTTTGATCCTGGCTCAGGATGAACGCTAGCGGCAGGCTTAATACATG
CAAGTCGAACGGTAAGGTTTCTTCGGAGACACACGAGTGGCGCACGGGTG
CGTAACGCGTATGCAACCTACCTTTAACTGGGGAATAGCCCCGAGAAATC
GGGATTAATACCCCATAACATTCAGTTTTCGCATGGGGACTGGATTAAAG
CTCCGGCGGTTAAAGATGGGCATGCGTGGCATTAGCTAGTTGGTGAGGTA
ACGGCTCACCAAGGCAACGA
>F0OV55001A09BO
AGAGTTTGATCCTGGCTCAGAACGAACGCTGGCGGCGCGTCTTAAGCATG
CAAGTCGAGCGGCAAGGGGTGCTTGCACCCCCTAGAGCGGCGGACTGGTG
AGTAACACGTGGGTGACCTACCCAAAGGTTGGGGATAGCCATTAGAAATA
GTGGGTAATACCGAATGTGGTTGGAGGATTTTGATCCTCTAAAGAAAGGA
GCTCCGGCTCCGCCTTTGGATGGGCCCGCGTCCCATTAGCTAGTTGGTGA
GGTAACGGCCCACCAAGGCG
>F0OV55001A09BU
AGAGTTTGATCCTGGCTCAGGACGAACGCTGGCGGCGCGTTTTAAGCATG
CAAGTCGGACGGTAGAAGTCCTTCGGGACTTTGAGAGTGGCGAACGGGTG
AGTAACACGTAGATGATCTACCTTGGGATTGGGGATAGCCTATGGAAACA
TGGGGTAATACCGAATACGTCCTGTCATGTAAGGGTGACAGGGGAAAGGA
GCTGAGGCTTCGTCCTGGGATGAGTCTGCGGCTCATTAGCTAGTTGGTGG
GGTAAAGCCTACCAAGGCGACG
>F0OV55001A09CN
AGAGTTTGATCCTGGCTCAGGATGAACGCTAGCGGGAGGCTTAACACATG
CAAGTCGAGCGGGATTTACCTTCGGGTAATGAGAGCGGCGCACGGGTGAG
TAACGCGTATGCAACCTACCTGTAACTGGGGAATAGCTCCCTGAAAGGGG
AATTAACACCGCATAAGACCACACTTTCGCATGGAAGAGTGGTAAAATAT
TTATAGGTTACAGATGGGCATGCGTGACATTAGCTAGTTGGTGAGGTAAC
GGCTCACCAAGGCG
>F0OV55001A09CU
AGAGTTTGATCCTGGCTCAGGATGAACGCTAGCGGCGCGCTTAATGCATG
TAAGTCGAGCGATGAGTTTCTTCGGAGACATCAGCGGCAGACGGGTGAGT
AACACGTGGATGACCTGCCCTCAAGACCGGGATAACGGGTGGAAACATGC
GCTAATACCGGATAGGCTCTCGGGGTCGCAACCGGGAGTAAAGCTACGGT
GCTTGAGGAGGGGTCCGCGGCCCATCAGCTAGTTGGTAGGGTAACGGCCT
ACCAAGGCGAAGACGGGG
>F0OV55001A09EH
AGAGTTTGATCCTGGCTCAGGATGAACGCTGGCGGCGTGCCTAATACATG
CAAGTCGAACGCACCATTTCGGTGGTGAGTGGCGAACGGGTGAGTAACAC
GTAGATAACCTGCCCTTAAGACGAGGATAACCATTGGAAACGATGGCTAA
GACTGGATAGGAATATTAGAGGCATCTCTGATATTTTAAAAGACCTAGCA
ATAGGTATGCTTAAGGAGGGGTCTGCGGCGCATTAGTTAGTTGGTGGGGT
GATGGCCT
>F0OV55001A09EW
AGAGTTTGATCCTGGCTCAGGATGAACGCTAGCGGGAGGCTTAACACATG
CAAGTCGAGGGGCAGCACGAGGTAGCAATACTTTGGTGGCGACCGGCAGA
CGGGTGAGTAACGCGTATGTAACCTGCCCTGTACAGGGGGATAACCCGGA
GAAATTCGGACTAATATCCCATGGTAATATTGGAAGGCATCTTCTGATAT
TTAAAGTTCCGGCGGTACAGGAGGGGCATGCGTAACATTAGCTGGTTGGT
AAGGTAACGGCTTACCAAGGCGA
>F0OV55001A09FZ
AGAGTTTGATCCTGGCTCAGGATGAACGCTAGCGGCAGGCCTAACACATG
CAAGTCGAGGGGCAGCATTTGTAGCAATACAAGATGGCGACCGGCGCACG
GGTGAGTAACGCGTATGCAACCTACCCATAACAGGGGGATAGCTCCCGGA
AACGGAAATTAATACCCCATAGTATCCAAAGAGCGCATGCTTTTAGGATT
AAAACTCAGGTGGTTATGGATGGGCATGCGTGCCATTAGCTAGTTGGCGG
GGTAACAG
>F0OV55001A09GB
AGAGTTTGATCCTGGCTCAGATTGAACGCTGGCGGCGTGCCTAACACATG
CAAGTCGTGCGAGAAAGTTCCCTTCGGGGAGCGAGTAGAGCGGCGCACGG
GTGAGTAACGCGTGGGTAATCTGCCCGAAAGACCGGGATAACAGTGGGAA
ACCGCTGCTAATACCGGATGTGCTTCATGTTTGACTTCATGGGGTAAAGG
TGGCCTCTGCTTGCAAGCTACCGCTTTTGGATGAGCCCGCGTCTCATTAG
CTAGTTGGG
>F0OV55001A09H4
AGAGTTTGATCCTGGCTCAGGATGAACGCTAGCGACAGGCCTAACACATG
CAAGTCGAACGGGGTTTATCCTTCGGGGTAATGAGAGTGCGCACGGGTGA
GTAACGCGTATGCAACCTACCTGTAACTGGGGAATAGCTCCCTGAAAGGG
GAATTAACACCGCATAAGACCACACTTTCGCATGGAAGAGTGGTAAAATA
TTCATAGGTTACAGATGGGCATGCGTGACATTAGTTTGTTGGTGAGGTAA
CGGCTCACCAAG
>F0OV55001A09H7
AGAGTTTGATCCTGGCTCAGGATGAACGCTGGCGGCGTGCCTAACACATG
CAAGTCGAGCGGAGATTACGAGGAGTACTTGTACAAATTGTAATCTTAGC
GGCGGACGGGTGAGTAACACGTGAGGAACCTGCCCTTGAGTGGGGAATAA
CACCGAGAAATGGGTGCTAATACCGCATAATGTCTTGGAAGCGCATGCTT
TCGGGACCAAAGGATTTATTCGCTTAAGGATGGACTCGCGTCCGATTAGG
TAGTTGGTGAGGTAACCGG
>F0OV55001A09HW
AGAGTTTGATCCTGGCTCAGGATGAACGCTAGCGACAGGCCTAACACATG
CAAGTCGAACGGGATTTATCCTTCGGGGTAATGAGAGTGGCGCACGGGTG
AGTAACGCGTATGCAACCTACCTGTAACTGGGGAATAGCTCCCTGAAAGG
GGAATTAACACCGCATAAGACCACACTTTCGCATGGAAGAGTGGTAAAAT
ATTTATAGGTTACAGATGGGCATGCGTGACATTAGTTTGTTGGTGAGGTA
ACGGCTCACCAAG
>F0OV55001A09I8
AGAGTTTGATCCTGGCTCAGGATGAACGCTGGCGGCGTGCCTAACACATG
CAAGTCGAGCGATAAACAGTGGATGGAATTCTTCGGAAGGAAAGAAACTG
TTGAAAGCGGCGGACGGGTGAGTAACGCGTGGGCAACCTGCCCTATACAG
GGGGATAGCCACTGGAAACGGTGATTAATACCCCATGACACCTTAACCTC
GCATGGGGAGAGGGTCAAAGATTATATCGGTATAGGATGGGCCCGCGTCT
GATTAGCTAGTTGGTAAGG
>F0OV55001A09KK
AGAGTTTGATCCTGGCTCAGGATGAACGCTAGCGACAGGCCTAACACATG
CAAGTCGAACGGGATTTATCCTTCGGGGTAATGAGAGTGGCGCACGGGTG
AGTAACGCGTATGCAACCTACCTGTAACTGGGGAATAGCTCCCTGAAAGG
GAATTAACACCGCATAAGACCACACTTTCGCATGGAAGAGTGGTAAAATA
TTTATAGGTTACAGATGGGCATGCGTGACATTAGTTTGTTGGTGAGGTAA
CGGCTCACCAAG
>F0OV55001A09KN
AGAGTTTGATCCTGGCTCAGAACGAACGCTGGCGGCGTGCTTAACACATG
CAAGTCGAACGTGAAGGGGGCTTCGGTCCCTGGAAAGTGGCGCACGGGTG
AGTAACACGTGGATAATCTACCCGATGATCCGGGATAACCTTTCGAAAAG
GGGGGCTAATACCGGATAAGCTCACGAACTCCTCGGAGTTTGCGGGAAAA
GGTGGGGACCTTCGGGCCTACCGTCATCGGATGAGTCCGCGGCCCATTAG
CTAGTTGGTGGGGTAATGGCCTACCAAGGCAACGATGGGTAG
>F0OV55001A09KW
AGAGTTTGATCCTGGCTCAGGATGAACGCTAGCGGTGCGCCTAACACATG
CAAGTCGAGCGATATAGCGGCGAACGGGTGAGTAACACGTTGGAACCTGC
CTCGAACTCAGGGATAGCCATCCGAAAGGATGATTAATACCGGATAGTCC
CGAAAGGGTAAAGATTTTTCGGTTCGAGAGGGGCCTGCGGCCTATCAGCT
AGTTGGTAAGGTAATGGCTTACCAAGGCTATGACGGGTAACTGGTGTGAG
AGCATGACCAGT
>F0OV55001A09KZ
AGAGTTTGATCCTGGCTCAGGATGAACGCTAGCGACAGGCCTAACACATG
CAAGTCGAACGGGATTTATCCTTCGGGGTAATGAGAGTGGCGCACGGGTG
AGTAACGCGTATGCAACCTACCTGTAACTGGGGAATAGCTCCCTGAAAGG
GGAATTAACACCGCATAAGACCACACTTTCGCATGGAAGAGTGGTAAAAT
ATTTATAGGTTACAGATGGGCATGCGTGACATTAGTTTGTTGGTGAGGTA
ACGGCTCACCAAG
>F0OV55001A09L5
AGAGTTTGATCCTGGCTCAGGATAAACGCTGGCGGTGTGCTTTATGCATG
CAAGTCGAACGAACTATTTCGGTAGTTAGTGGCAAACGGGTGAGTAACAC
GTAAGCAACCTGTCCTCAAGTGGGGAATAACTCTGAGAAATCGGAGCTAA
TACCGCATGTGAATCATCATCGCAAGGAGATGATTTAAAGCCTTCGGGCG
CTTAAGGAGGGGCTTGCGCACGATTAGCTTGTTGGTGGGGTAACGGCCTA
CCAAGGCAACGA
>F0OV55001A09MT
AGAGTTTGATCCTGGCTCAGGATGAACGCTAGCGACAGGCCTAACACATG
CAAGTCGAGGGGTAACGATGGTAGCTTGCTACCAGGCGACGACCGGCGCA
CGGGTGAGTAACGCGTATGCAACCTTCCTTTAACAGGAGAATAGCCCCCG
GAAACGGGGATTAATGCTCCATAGTAATTATTTGCCACCTGACAGATAAT
TTAAAGTTCCGACGGTTAAAGATGGGCATGCGTGACATTAGCCAGTTGGC
GGGGTAACGGCCCACCAAAGCAACG
>F0OV55001A09N8
AGAGTTTGATCCTGGCTCAGAACTAACGCTGGCGGCGTGCCTAACACATG
CAAGTCGTACGAGAAAGTTCGCTTCGGTGGATGAGTAAAGTGGCGCACGG
GTGAGTAGCGCGTGGATAATCTGCCCTTTAGTTAGGAATAACCCATCGAA
AGATGGGCTAATGCCCAATGATGCTGACGTGCTTCGGCAGGTCAGCCAAA
GGTGGCCTCTACATGTAAGCTATCGCTGAAGGATGAGTTCGCGT
>F0OV55001A09O4
AGAGTTTGATCCTGGCTCAGGATGAACGCTAGCGGTGCGCCTAACACATG
CAAGTCGAGCGATATAGCGGCGAACGGGTGAGTAACACGTTGGAACCTGC
CTCGAACTCAGGGATAGCCATCCGAAAGGATGATTAATACCGGATAGTCC
CGAAAGGGTAAAGATTTTTCGGTTCGAGAGGGGCCTGCGGCCTATCAGCT
AGTTGGTAAGGTAATGGCTTACCAAGGCTATGACGGGTAACTGGTGTGAG
AGCATGACCAGT
>F0OV55001A09OL
AGAGTTTGATCCTGGCTCAGGATGAACGCTAGCGGCAGGCTTAACACATG
CAAGTCGAGGGGCAGCACGTCTTCGGATGGTGGCGACCGGCGCACGGGTG
CGTAACGCGTATACAATCTGCCTTTAAGCGGGAAATAGCCCATGGAAACG
TGGATTAATGTCCCATAGTATTATGAGCTCACCTGGACTTATAATTAAAC
ATTTATGGCTTAAAGATGAGTATGCGTCCTATTAGCTAGATGGAGTGGTA
ACGG
>F0OV55001A09PQ
AGAGTTTGATCCTGGCTCAGATTGAACGCTGGCGGAATGCTTTACACATG
CAAGTCGAACGGCAGCACGGGAGCTTGCTCCTGGTGGCGAGTGGCGAACG
GGTGAGTAATGCGTCGGAACGTACCGAGTAATGGGGGATAACGCACCGAA
AGGTGTGCTAATACCGCATACGCCCTGAGGGGGAAAGTGGGGGATCGCAA
GACCTCACGTTATTCGAGCGGCCGACGTCTGATTAGCTAGTTGGTGGGGT
AATGGCTCACCAAGG
>F0OV55001A09PV
AGAGTTTGATCCTGGCTCAGGATGAACGCTAGCGGTGCGCCTAACACATG
CAAGTCGAGCGATATAGCGGCGAACGGGTGAGTAACACGTTGGAACCTGC
CTCGAACTCAGGGATAGCCATCCGAAAGGATGATTAATACCGGATAGTCC
CGAAAGGGTAAAGATTTTTCGGTTCGAGAGGGGCCTGCGGCCTATCAGCT
AGTTGGTAAGGTAATGGCTTACCAAGGCTATGACGGGTAACTGGTGTGAG
AGCATGACCAGT
>F0OV55001A09PZ
AGAGTTTGATCCTGGCTCAGAACAGACGCTAGCGGCGTGCCTAACACATG
CAAGTCAGACGAGAAAGTTCGCTTCGGCGAATGAGTAGAGTGGCGCACGG
GTGAGTAACGCGTGGACAATCTGCCCTAGAGTTAGGAATAACCCACCGAA
AGGTGGGCTAATACCCAATAACGCTATACTTCTTCGGGAGTATAGCCAAA
GATGGCCTCTGTTTACAAGCTATCGCTCAAGGATGAGTTCGCGTACCATT
AGCTTG
>F0OV55001A09RG
AGAGTTTGATCCTGGCTCAGGATGAACGCTGGCGGCGTGCCTAATACATG
CAAGTCGAACGCACCGGTTTACCGGTGAGTGGCGAACGGGTGAGTAACAC
GTAGGTAACCTGCCCTCAAGACGAGGATAACCGTTGGAAACGATGGCTAA
GACTGGATAGGAACATTGAAGGCATCTTTGATGTTTTAAAAGACCTAGCA
ATAGGTATGCTTAAGGAGGGGCCTGCGGCGCATTAGTTAGTTGGTGAGGT
GAAGGCTTACCAAG
>F0OV55001A09RM
AGAGTTTGATCCTGGCTCAGAACGAATGTTTGCGGCGCGCTTAACACATG
CAAGTCGAACGAGAAAGCATCTTCGGATGTGAGTAAAGTGGCGTACGGGT
GAGTAACACGTGGGTAATCTACCTTATGGTGGGGGACAACATCTTGAAAA
GGGTGCTAATACCGCATAAGTCAACTTCGGTTGGGAAAGGCGCTTTTGTG
TCGCCATAAGATGAGCTTGCGTCCCATCAGCTAGTTGGTAAGGTAATGGC
TTACCAAGGCAACGACGGG
>F0OV55001A09RQ
AGAGTTTGATCCTGGCTCAGGATGAACGCTAGCGGGAGGCTTAACACATG
CAAGTCGAGCGGCAAGGCTTTCGGGCCCTAGAGCGGCGCACGGGTGAGTA
ACGCGTATGCAACCTGCCTTTTACAGGGGGATAGCCCAGGGAAACTTGGA
TTAATACCCCATGGTACTCAGATGCCGCATGGCATTTGGGTTAAAGCTCC
GGCGGTAAAAGATGGGCATGCGTGACATTAGCTAGTTGGCGGGGTAACGG
CCCACCAAGG
>F0OV55001A09T2
AGAGTTTGATCCTGGCTCAGGATGAACGCTGGCGGCGTGCCTAATACATG
CAAGTCGAACGCACTAGTTTACTAGTGAGTGGCGAACGGGTGAGTAACAC
GTAGGTAACCTGCCCTTAAGACGAGGATAACCATTGGAAACGATGGCTAA
GACTGGATAGGAATATTTAAGGCATCTTAAATATTTTAAAAGACCTAGCA
ATAGGTATGCTTAAGGAGGGGCCTGCGGCGCATTAGTTAGTTGGTGAGGT
GAGAGCTCACCAAGACG
>F0OV55001A09TJ
AGAGTTTGATCCTGGCTCAGGATGAACGCTAGCGGGAGGCTTAACACATG
CAAGTCGGAGGGGCAGCATAAGGTAGCAATACTTTGATGGCGACCGGCGC
ACGGGTGAGTAACGCGTATGCAACCTGCCCTGTACTGGGGGATAACCCGG
AGAAATTCGGACTAATACTCCATAATAATATTGAGAGGCATCTTTTAATA
TTTAAAGTTACGACGGTACAGGATGGGCATGCGTAACATTAGCTAGTTGG
CAGGGTAACGGCCT
>F0OV55001A09UU
AGAGTTTGATCCTGGCTCAGGATGAACGCTGGCGGCGTGCCTAATACATG
CAAGTCGAGCGAGGGTAGCAATACCCGAGCGGCGAACGGGTGAGTAATAT
GTAGGTAACCTGCCTTTTAGTTTGGGATACCCGGGGGAAACTTCGGCTAA
TACCGGATACGTCATTTGGGGCATCCCCGAGTGATGAAAGCGGCTTTCAA
GCCGCGCTAGAGATGGGCCTGCATCGCATTAGCTAGTTGGTGAGATAATA
GCTTACCAAGGCG
>F0OV55001A09VF
AGAGTTTGATCCTGGCTCAGGACGAACGCTGGCGGTATGCTTTACACATG
CAAGTCATACGAGAGTTTTTAACTCAAGTGGCGGACGGGTGAGTAACACG
TAAGAATTTGCCTTTAGGAGGGGGATAACAGCTGGGAAACGGCTGCTAAT
ACCCCATATGCTTTCGAGTGAAATGGATTTTTCCGCCTGAAGAGAAGCTT
GCGGCTGATTAGCTTGTTGGTGAGGTAATGGCTCACCAAGGCGACGATCA
GTATCTGGTTTG
>F0OV55001A09XB
AGAGTTTGATCCTGGCTCAGAACTAACGCTGGCGGCGCGTCTTAAACATG
CAAGTCGTACGAGAACCCCGGTGCTTGCATTGGGGGGAAAGTGGCGAACG
GGTGAGTAACACGTGGATAATCTGCCTTCAGGATGGGGACAACCATTGGA
AACGATGGCTAATACCGAATAATATAACTTTTGCACATGCATGAGTTATC
AATGGTGGGGACCTTCGGGCCTACCGCCTGAAGATGAGTCCGCGGCCCAT
TAGCTAGTTGGCAGGG
>F0OV55001A09XH
AGAGTTTGATCCTGGCTCAGATTGAACGCTGGCGGCATGCCTTACACATG
CAAGTCGAACGGCAGCACGGGAGCAATCCTGGTGGCGAGTGGCGAACGGG
TGAGTAATGTATCGGAACGTACCTTTCAGTGGGGGATAACGTAGCGAAAG
TTACGCTAATACCGCATATTCTGTGCGCAGGAAAGCAGGGGATCGCAAGA
CCTTGCGCTGATTGAGCGGCCGATATCAGATTAGCTAGTTGGTG
>F0OV55001A09XR
AGAGTTTGATCCTGGCTCAGGATGAACGCTAGCGGGAGGCTTAACACATG
CAAGTCGAGCGGTATAAACCTTTCGGGGTTTAGAGAGCGGCGCG
>F0OV55001A09ZN
AGAGTTTGATCCTGGCTCAGGATGAACGCTAGCGGCAGGCCTAACACATG
CAAGTCGAGGGGTAACAGGAGTAGCAATACTTGCTGACGACCGGCGCACG
GGTGAGTAACGCGTATGCAACCTACCCTTAACTGGGGAATAGCCCGAAGA
AATTCGGATTAATGCCCCATAATACTGTATTGAAGCATTTCAGTGCATTT
AAAACTCCGGTGGTTAAGGATGGGCATGCGTGACATTAGCTAGTTGGTGA
GGTAACGGCT
>F0OV55001A0A06
AGAGTTTGATCCTGGCTCAGAGCGAACGCTGGCGGCAGGCTTAACACATG
CAAGTCGAACGCCCGTAGCAATACGGGAGTGGCAGACGGGTGAGTAACAC
GTGGGAACATGCCTTTCGGTTCGGAATAACCCAGGGAAACTTGGGCTAAT
ACCGGATACGCCCTTCGGGGAAAGATTTATCGCCGAAAGATTGGCCCGCG
TCCGATTAGCTAGTTGGTGGGGTAATGGCCCACCAAGGCGACGATCGGTA
GCTGGTCTGAGAGGATGATCAG
>F0OV55001A0A27
AGAGTTTGATCCTGGCTCAGGACGAACGCTGGAGGCGTGCTTAACACATG
CAAGTCGAACGAGGACTATGAAGCTTGCTTCATAGAGCCGAGTGGCGGAC
GGGTGAGTAACACGTAAGTAACCTGCCCTTTAGTTGGGGATAACTTCGGG
AAACTGGAGCTAATACCGAATGCTCTCATGACTTCACAAGAAGATTTGAG
GAAAGATTCATCGCTAAAGGATGGGCTTGCGTCTGATTAGCTAGTTGGTG
AGGTAA
>F0OV55001A0A2I
AGAGTTTGATCCTGGCTCAGGATGAACGCTGGCGGCGTGCCTAACACATG
CAAGTCGAGCGAGAATTGATGGTATGCGGACTTCGGTCCTAGTGAAGTCG
AGGAAAGCGGCGGACGGGTGAGTAACGCGTGGGTAACCTGCCCCATACAA
TGGGATAGCCACTGGAAACGGTGATTAATACCATATGATGCTTTAGGATC
GCATGATCCGGAAGCTAAAGATTTATCGGTATGGGATGGGCCCGCGT
>F0OV55001A0A2S
AGAGTTTGATCCTGGCTCAGGATGAACGCTAGCGGCAGGCTTAACACATG
CAAGTCGAGGGGCAGCACGGGTAGCAATACCTGGTGGCGACCGGCGGAAG
GGTGCGTAACGCGTGAGCAACATGCCCTATACAGGGGAATAATCCAGGGA
AACTTGGTCTAATGCCCCATAGCAATAAGATAAGGCATCTTATTTTATTT
AAAGCTTCGGTGGTATAGGATTGGCTCGCGTGACATTAGCTTGATGGTGG
GGTAACGG
>F0OV55001A0A3G
AGAGTTTGATCCTGGCTCAGGACGAACGCTGGCGGCGCGCTTAACACATG
CAAGTCGGACGGGGCTCTTCGGGGCCCAGTGGCGAACGGGTGCGTAACAC
GTGAGCGACCTGCCTGGAGTTGGGGGATAACCTCGGGAAACCGGGGCTAA
TACCGCATGAGCTCTCCGGTCTGATGGACTGGGGAGGAAAGGAGCTTTCG
GGCTTTGACTTCAGAGGGGCTCGCGGCGTATCAGCTGGTTGGTGAGGTCA
CGGCTCACCAAGGCGACGACGGG
>F0OV55001A0A3W
AGAGTTTGATCCTGGCTCAGGATGAACGCTAGCGGGAGGCTTAACACATG
CAAGTCGAGCGGTATAATCCCTTCGGGGTTTAGAGAGCGGCGCACGGGTG
AGTAACGCGTATGCAACCTACCTTTTACCGGGGAATAGCCCGGAGAAATT
TGGATTAATGCCCCATGGTTCCTTAAGTCTGCATGGATGTAAGGATAAAG
TTGAGGCGGTAAAAGATGGGCATGCGTGACATTAGCTAGTTGGGGGGGTA
ACGGCCCACCAAGGCTACGATGTCTAGGGG
>F0OV55001A0A3Z
AGAGTTTGATCCTGGCTCAGGATGAACGCTAGCGGGAGGCTTAACACATG
CAAGTCGAACGGTAACAGTTCCTTCGGGAAGCTGACGAGTGGCGCACGGG
TGCGTAACGCGTATGCAACCTGCCTTATACGAGGAGGATAGCCCATGGGA
AACGTGGATTAATACTCCATAGTATATAATTATCGCATGGTAATTATATT
AAAACTTCGGTGGTATAAGATGGGCATGCGTAGGATTAGCTAGTAGGTGA
GGTAATGG
>F0OV55001A0A61
AGAGTTTGATCCTGGCTCAGGATGAACGCTGGCGGCGTGCCTAATACGTG
CAAGTCGAACGCACCGGTTTACCGGTGAGTGGCGAACGGGTGAGTAACAC
GTAGGTAACCTGCCCTCAAGACGAGGATAACCGTTGGAAACGATGGCTAA
GACTGGATAGGAACCGAGGAGGCATCTCTTTGGTTTTAAAGGACCCGCAA
GGGTACGCTTGAGGAGGGGCCTGCGGCGCATTAGTTAGTTGGCGGGGTGA
AGGCCCACCAAGACTTTGATGCGTAGCCGG
>F0OV55001A0A6K
AGAGTTTGATCCTGGCTCAGGATGAACGCTGGCGGCATGCCTAATACATG
CAAGTCGAACGAACTAGTTTACTAGTTAGTGGCGAACGGGTGAGTAACAC
GTAGATAACCAACCCTTAAGACGAGGATAACCCGGGGAAACCTGGACTAA
TACTGGATAGGAGCTATTTTCAAAAGAGGATAGTTTTAAAGGTGCCCTAA
AGCACCGCTAAAGGCTGGGACTGCGTCGCATTAGCTAGTTGGTGGGGTAA
CGGCCTACCAAGGCAACGATGCGTAGCTGCG
>F0OV55001A0A8P
AGAGTTTGATCCTGGCTCAGGATGAACGCTAGCGGCAGGCTTAACACATG
CAAGTCGAGGGGCAGCACGTCTTCGGATGGTGGCGACCGGCGCACGGGTG
CGTAACGCGTATACAATCTACCTTTTACAGGGGCATAGCCCGGGGAAACC
CGGATTAATATCCCATGGTATTATTAAATGGCATCGTTTGATAATTAAAG
CTTCGGCGGTAAAAGATGAGTATGCGTCCTATTAGCTAGATGGTAAGGTA
ACGGCTTACCATGGCTACG
>F0OV55001A0A8S
AGAGTTTGATCCTGGCTCAGGATGAACGCTGGCGGCGTGCCTAACACATG
CAAGTCGAGCGTGAAGGTTCGGATTGATCCTTCGGGAAAGAGAAGAACTG
GAAAGCGGCGGACGGGTGAGTAACGCGTGGGCAACCTGCCCCATACAGCC
GGATAGCCACTGGAAACGGTGATTAATACGGCATAAGACCACGACATCGC
ATGGTGACGGGGTCAAAGATTTATCGGTATGGGATGGGCCCGCGTCTGAT
TAGCTAGTTGG
>F0OV55001A0AA5
AGAGTTTGATCCTGGCTCAGGACGAACGCTGGCGGCAGGCTTAACACATG
CAAGTCGAACGCCCGTAGCAATACGGGAGTGGCAGACGGGTGAGTAACGC
GTGGGAATCTACCCAGCTCTACGGAACAACCCAGGGAAACTTGGGCTAAT
ACCGTATACGCCCCCCTTTGGTGGACATTGGGGGGGGAAAGATTTATCGG
AGCTGGATGAGCCCGCGTTGGATTAGCTAGTTGGTAGGGTAATGGCCTAC
CAAGGCGACGATCCATAGCTGGT
>F0OV55001A0AA8
AGAGTTTGATCCTGGCTCAGGACGAACGCTGGCGGCGGGCTTAACACATG
CAAGTCGCGGGAGAATCCCGAACTTCGGTTCGGGAGGAGACCGGCGGATG
GGTGAGTAGGGCGTAGGTAATCTGCCTACAGGACGGGGATAACGTGTCGA
AAGGCGCGCTAATACCCGATGATGCAGCGGGGCCGCATGGCCACAGTTGT
TAAATCTTTCGGGAGCCTGTAGATGAGCCTGCGTGCCATTAGCTAGTTGG
TAGGGTCAAAGCCT
>F0OV55001A0AB4
AGAGTTTGATCCTGGCTCAGAATGAACGCTGGCGGCATGCCTAACACATG
CAAGTCGAACGAAGGCTTCGGCCTTAGTGGCGCACGGGTGCGTAACGCGT
GGGAACCTGCCCCTCGGTTCGGAATAACACAGAGAAATTTGTGCTAATAC
CGGATGATGACTTCGGTCCAAAGATTTATCGCCGAGGGATGGGCCCCGCG
TAGGATTAGCTTGTTGGTGGGGTAATGGCCTACCAAGGCGACGATCCTTA
GCTGGTCTGAGAGGA
>F0OV55001A0AB7
AGAGTTTGATCCTGGCTCAGGATGAACGCTAGCGGGAGGCTTAACACATG
CAAGTCGAGCGGGATCCCCTTCGGGGGTGAGAGCGGCGCACGGGTGCGTA
ACGCGTATGCAACCTGCCTTGTACAGGGGGATAGCCCATGGAAACGTGGA
TTAATACCCCATAGCATTGTTAGATCGCATGGTTTAACAATTAAAGCTTA
GGTGGTACAAGATGGGCATGCGTAGGATTAGCTAGTAGGTGAGGTAACGG
CTCACCTAGGCG
>F0OV55001A0ADC
AGAGTTTGATCCTGGCTCAGGATGAACGCTGGCGGCGTGCCTAACACATG
CAAGTCGAGCGGAGATTACGAGGAGTACTTGTACAAATTGTAATCTTAGC
GGCGGACGGGTGAGTAACACGTGAGGAACCTGCCCTTGAGTGGGGAATAA
CACCGAGAAATGGGTGCTAATACCGCATAATGTCTTGGAAGCGCATGCTT
TCGGGACCAAAGGATTTATTCGCTTAAGGATGGACTCGCGTCCGATTAGG
TAGTTGGTGAGGTAACCGG
>F0OV55001A0ADF
AGAGTTTGATCCTGGCTCAGGATGAACGCTGGCGGCGTGCCTAATACATG
CAAGTCGAACGCACCATTTCGGTGGTGAGTGGCGAACGGGTGAGTAACAC
GTAGATAACCTGCCCTTAAGACGAGGATAACCATTGGAAACGATGGCTAA
GACTGGATAGGAACATTAGAGGCATCTCTGATATTTTAAAAGACCTAGCA
ATAGGTATGCTTAAGGAGGGGTCTGCGGCGCATTAGTTAGTTGGTGGGGT
GATGGCCC
>F0OV55001A0AFJ
AGAGTTTGATCCTGGCTCAGAACGAACGCTGGCGGCATGCCTAACACATG
CAAGTCGAACGAGGCCTTCGGGTCTAGTGGCGCACGGGTGCGTAACGCGT
GGGAACCTGCCTTTAGGTTCGGAATAACTCTCCGAAAGGGGTGCTAATAC
CGAATAATGTCTTCGGACCAAAGATTTATCGCCTTTAGATGGGCCCGCGT
TGGATTAGCTAGTTGGTGGGGTAAAGGCCCACCAAGGCGACGATCCATAG
CTGGTCTTAGAGGATGATCAG
>F0OV55001A0AGP
AGAGTTTGATCCTGGCTCAGAACGAACGTTCGCGGCGCGCTTAACACATG
CAAGTCGAACGAGAAAGCATCTTCAGATGTGAGTAAAGTGGCGCACGGGT
GAGTAACACGTGGGTAATCTACCTTATGGTGGGGGACAACATCTTGAAAA
GGGTGCTAATACCGCATAAGTCAACTTCAGTTGGGAAAGGCGCTTTTGTG
TCGCCATAAGATGAGCTCGCGTCCCATCAGCTAGTTGATAAGGTAATGGC
TTACCAAGG
>F0OV55001A0AGY
AGAGTTTGATCCTGGCTCAGGATGAACGCTAGCGGCGCGCTTAATGCATG
TAAGTCGAGCGATGAAGCCCTTCGGGGCTATCAGCGGCAGACGGGTGAGT
AACACGTGGATGACCTGCCCTCAAGTCTGGGATAACGGGTGGAAACATGC
GCTAATACCGGATAGACTGTTGGGGTCGCAACCAGCAGTAAAGCTACGGT
GCTTGAGGAGGGGTCCGCGGCCCATCAGCTAGTTGGTAGGGTAACGGCCT
ACCAAGGCG
>F0OV55001A0AJV
AGAGTTTGATCCTGGCTCAGAGTGAACGCTGGCGGCGTGCTTAACACATG
CAAGTCGAACGAGAACGGGACATAGCTTGCTATGTTTGTCAGCTAAGTGG
CGGACGGGTGAGTAATGTATAGCTAATGTACCCCTTGGAGGGGGATAACA
GTTGGAAACGGCTGCTAATACCCCATACTCCTTCCATCTTAATGGTAGTT
GGGAAATGTTTTTTCGCCAAGGGATCGGGCTATATGGTATCAGTTAGTTG
GTGAGGTAATGGCT
>F0OV55001A0AL2
AGAGTTTGATCCTGGCTCAGGATGAACGCTAGCGGCAGGCTTAACACATG
CAAGTCGAGGGGCAGCAGGGGTAGCAATACCCGCTGGCGACCGGCAAACG
GGTGCGGAACACGTACAGAATCTACCTTTATCTGGGGAATAGCCCGAAGA
AATTCGGATTAATACCCCATAATATACTTGAGTGGCATCACTTGAATATT
AAAACTCCGGTGGATAGAGATGACTGTGCGTCCCATTAGCTAGTTGGTAG
GGTAAAGGCCTACCAAGG
>F0OV55001A0AL8
AGAGTTTGATCCTGGCTCAGGATGAACGCTAGCGACAGGCCTAACACATG
CAAGTCGAACGGGATTTATCCTTCGGGGTAATGAGAGTGGCGCACGGGTG
AGTAACGCGTATGCAACCTACCTGTAACTGGGGAATAGCTCCCTGAAAGG
GGAATTAACACCGCATAAGACCACACTTTCGCATGGAAGAGTGGTAAAAT
ATTTATAGGTTACAGATGGGCATGCGTGACATTAGTTTGTTGGTGAGGTA
ACGGCTCACCAAG
>F0OV55001A0ALZ
AGAGTTTGATCCTGGCTCAGATTGAACGCTGGCGGCATACTTAACACATG
CAAGTCGAACGGTAACAGGAGGGAGCTTGCTCTCTTGCTGACGAGTGGCG
GACGGGTGAGTAATACATGGGAATCTGCCCTGAGGTGGGGGATAACCTGG
GGAAACTCAGGCTAATACCGCATGATCTCTTCGGAGCAAAGTGGGGGACC
TTCGGGCCTCACGCCTTGGGATGAGCCCATGTCTGATTAGCTAGTTGGTA
GGGTAACGG
>F0OV55001A0ANN
AGAGTTTGATCCTGGCTCAGAACGAACGCTGGCGGCGTGCCTAACACATG
CAAGTCGTACGTGAAATCTTCCTTCGGGTTGAGAGTAAAGTGGCGCACGG
GTGAGTAACGCGTGGGTAATCTACCCATGGGTTCGGGATAACCGGCCGAA
AGGCTGGCTAATACCGGATAATGTCACCGTACACAAGTCCGGTGACCAAA
GGGGCGTAAGCTTCCGCCGATGGATGAGCCCGCGTACCATTAGCTAGTTG
GTAGGGTAATGGCCTACCAA
>F0OV55001A0AO9
AGAGTTTGATCCTGGCTCAGAGTTAACGTTGGCGGCGTGCCTAACACATG
CAAGTCGAACGCGTTCCGGGGGCAACTCCGGGATGAGTGGCGAACGGGTG
AGTAACACGTGGGTAATCTTCCTTTAAGTGGGGAATAAGCTCTCGAAAGG
GAGTCTAATACCGCATGACGTTCCGGGACATAAGTCCCGTAACCAAAGCC
GCAAGGCGCTTGAAGATGAGCCTGCGTCCTATTAGCTAGTTGGTGGGGTA
ATGGCCTACCAAGGCTCAGATGGGTAGCCCGG
>F0OV55001A0APC
AGAGTTTGATCCTGGCTCAGGATGAACGCTGGCGGCGTGCCTAATACATG
CAAGTCGAACGCACTAGTTTACTAGTGAGTGGCGAACGGGTGAGTAACAC
GTAGGTAACCTGCCCTTAAGACGAGGATAACCGTTGGAAACGATGGCTAA
GACTGGATAGGAACATTGAAGGCATCTTTGATGTTTTAAAAGACCTAGCA
ATAGGTATGCTTAAGGAGGGGCCTGCGGCGCATTAGTTAGTTGGCGGGGT
GAAGGCCCACCAAGACG
>F0OV55001A0ATV
AGAGTTTGATCCTGGCTCAGGATTAACGCTGGCGGCGTGCTTAACACATG
CAAGTCGAACGAGAAGCTTTCACATGATTTCTTCGGATTGATTATGGGAG
CGGAAAGTGGCGAACGGGTGAGTAACGCGTGGGTAACCAACCTTAGACTG
GGGGACAACACAGGGAAACTTGTGCTAATACCGCATATATGCAGACATGG
CATCATGATTGCAGGAAAGGCTTCGGCCGGTTTAAGACGGACCCGCGTCC
GATTAGTTAGTTGGG
>F0OV55001A0AVP
AGAGTTTGATCCTGGCTCAGGATGAACGCTGGCGGCGTGCCTAATGCATG
CAAGTCGAGCGACGCATGCCCAGTTCGTAAGAACAGGGTATGACGGAGCG
GCGAACGGGTGAGTAACACGTGAGCAACCTGCCCCACAGACCGGGATAGC
CCAAGGAAACTTGGATTAATACCGGATTCCCTCGGACGATCGCATGATCG
ATCGAGGAAAGGCCTTTGTGCTGTGGGATGGGCTCGCGGCTT
>F0OV55001A0AW5
AGAGTTTGATCCTGGCTCAGGATGAACGCTAGCGGCAGGCTTAACACATG
CAAGTCGAGGGGCAGCACGTCTTCGGATGGTGGCGACCGGCGCACGGGTG
CGTAACGCGTATACAATCTACCTTTTACAGGGGCATAGCCCGGGGAAACC
CGGATTAATATCCCATGGTATCATTTAGTGGCATCACTTGAATGATTAAA
GTCGTCGGAA
>F0OV55001A0AW8
AGAGTTTGATCCTGGCTCAGGATGAACGCTGGCGGCGTGCCTAATACATG
CAAGTCGAACGCACTAGTTTACTAGTGAGTGGCGAACGGGTGAGTAACAC
GTAGGTAACCTGCCCTTAAGACGAGGATAACCATTGGAAACGATGGCTAA
GACTGGATAGGAATATTTGAGGCATCTTAAATATTTTAAAAGACCTAGCA
ATAGGTATGCTTAAGGAGGGGCCTGCGGCGCATTAGTTAGTTGGTGAGGT
GAGAGCTCACCAAG
>F0OV55001A0AX9
AGAGTTTGATCCTGGCTCAGAGTGAACGCTGGCGGCGTGCCTAACACATG
CAAATCGAGCGAGATTATACAGTACACCGTATGGTCTAGCGGTAGACGGG
TGAGTAACACGTGAGAAACCTTCCCTCGAATGGGGAACACCTCCGGGAAA
CCGGAGTTAATACCCCATAAGACCACAGTCCGGCATCGGACAGAGGTCAA
AGGCGTAAGTCGTTTGAGGATGGTCTCGCGTCCTATCAGCTTGTTGGTGA
GGTAACGGCTCACCAAGG
>F0OV55001A0AXB
AGAGTTTGATCCTGGCTCAGAATGAACGCTGGCGGCGTGCTTAACACATG
CAAGTCGTGCGCGAAGGTGGCTTCGGCCACCGGAGAGCGGCGAACGGGTG
AGTAACACGTGGGTGATCTGCCTGGAAGCGGGGGATAACCTGGGGAAACT
CGGGCCAATACCGCATACGTCGGTAGGGTTACGGCCTTGCCAAGAAAACC
GGCCTCTGCTTGCAAGCTGGTGCTTCCAGAGGAGCCCGCGTCTGATTAGC
TAATTGGTAGGGTAATGG
>F0OV55001A0AXH
AGAGTTTGATCCTGGCTCAGGACGAACGCTGGCGGCGTGCTTAACACATG
CAAGTCTACGAGAATAAGGTAGCAATATCTTTAGTAAAGTGGCGCACGGG
TGCGTAACACGTAAGCAATCTACCTTTGGGTCTGGAATAACTTCGAGAAA
TCGAGGCTAATACCGGATAATGCAGCGGCACCGCATGGTGATGTTGTTAA
AGTTTAAGTAATGCCTATAGATGAGCTTGCGCCTGATTAGCTAGTTGGTA
GGGTAAAGG
>F0OV55001A0AXX
AGAGTTTGATCCTGGCTCAGGATGAACGCTAGCGACAGGCCTAACACATG
CAAGTCGAACGGGATTCACCTTCGGGTGATGAGAGTGGCGCACGGGTGAG
TAACGCGTATGCAACCTACCTACAACAGGGGGATAGCTCCCGGAAACGGG
GATTAATACCGCATAAGACTACGGTTTCACATGGGACAGTAGTAAAAATT
CAGATGGTTGTAGATGGGCATGCGTGACATTAGGTAGTTGGTGAGGTAAT
GGCTCACCAAG
>F0OV55001A0AY4
AGAGTTTGATCCTGGCTCAGGACGAACGCTGGCGGCGTGCTTAACACATG
CAAGTCTAGGGGAAAGTTTTCTTCGGAGAATGAGTATACTGGCGCACGGG
TGAGTAATATGTAAGTAATCTACCTATGAGAAGGGGATAACGTCGAGAAA
TCGGCGCTAATACCGTATAATGCAGCGGCACCGCATGGTGATGTTGTTAA
AGTCATTTATGGCACTTATAGATGAGCTTGCATCTGATTAG
>F0OV55001A0AYG
AGAGTTTGATCCTGGCTCAGAACGAACGCTGGCGGCATGCCTAACACATG
CAAGTCGAACGGGATCCAGGCTTCGGCCTGGTGAGAGTGGCGGACGGGTG
AGTAACGCGTGGGAACCTGCCCAATGGTCTGGGATAACCGCGGGAAACTG
CGGCTAATACCGGATAAGCCCGAGAGGGGAAAGATTTATCGCCGATGGAG
GGGCCCGCGTCAGATTAGGTAGTTGGTGGGGTAACGGCCTACCAAGCCTA
CGATCTGTAGCT
>F0OV55001A0B11
AGAGTTTGATCCTGGCTCAGGATGAACGCTAGCGGCAGGCTTAACACATG
CAAGTCGAGGGGCAGCATTGCAGCAATGCAGATGGCGACCGGCGCACGGG
TGCGTAACGCGTATGCAACCTGCCCGTGACAGGGGGACAGCCCCGGGAAA
CCGGGATTAATACCCCGTAACGGGAAGCCCGGCATCGGGTTTCCCTGAAA
GGAGCAATCCGGTCACGGCTGGGCATGCGTTGCATTAGCTAGTTGGCGGG
GCAACGGCCC
>F0OV55001A0B14
AGAGTTTGATCCTGGCTCAGGATGAACGCTAGCGGCAGGCTTAACACATA
CAAGTCGAGGGGCAGCACGTCTTCGGATGGTGGCGACCGGCGCACGGGTG
CGTAACGCGTATACAATCTACCTTTTACAGGGGCATAGCCCGGGGAAACC
CGGATTAATATCCCATGGTATCATTTAGTGGCATCACTTGAATGATTAAA
GTTTCGGCGGTAAAAGATGAGTATGCGTCCTATTAGTTAGTTGGTAAGGT
AACGGCTTACCAAGGCAGCGA
>F0OV55001A0B1M
AGAGTTTGATCCTGGCTCAGAACGAACGCTGGCGGCAGGCTTAACACATG
CAAGTCGAACGCCCCGCAAGGGGAGTGGCAGACGGGTGAGTAACGCGTGG
GAATCTACCTAGTTCTACGGAACAACTGAGGGAAACTTCAGCTAATACCG
TATACGCCCTACGGGGAAAGATTTATCGGAATTAGATGAGCCCGCGTAAG
ATTAGCTAGTTGGTGGGTAATGGCCTACCAAGGCGACGATCTTTAGCTGG
TCTGAGAGG
>F0OV55001A0B1Y
AGAGTTTGATCCTGGCTCAGGATGAACGCTAGCGGGAGGCTTAACACATG
CAAGTCGAGGGGCAGCACGAGGTAGCAATACTTTGGTGGCGACCGGCAGA
CGGGTGAGTAACGCGTATGTAACCTGCCCTGTACAGGGGGATAACCCGGA
GAAATTCGGACTAATATCCCATGGTAATATTGGAAGGCATCTTTTGATAT
TTAAAGTTCCGGCGGTACAGGAGGGGCATGCGTAACATTAGCTGGTTGGT
AAGGTAACGGCTTACCAAGGCGACGA
>F0OV55001A0B3D
AGAGTTTGATCCTGGCTCAGAACGAACGCTGGCGGCGCGTTTTAAGCATG
CAAGTCGAACGGTATACGGTCTTCGGACTGTAGAGAGTGGCGAACGGGTG
AGTAACACGTAGATAATCTGCCTTGAAGTGGGGGATAGTCCATGGAAACA
TGGAGTAATACCGCATATGTCTTTGGATGAAAGTTCCAATTGGAACGCTT
TGGGATGAGTCTGCGGCTCATTAGCTAGTTGGTGGGGTAAAGGCCCACCA
AGGCAACG
>F0OV55001A0B3H
AGAGTTTGATCCTGGCTCAGGACGAACGCTGGCGGCGTGCTTAACACATG
CAAGTCAAGGCAGAAAATACTTTCGGGTATGAGTAAACTGGCGAACGGGT
GAGTAACATGTAGGTAATTTACCTTTGAATGGGGGATAGCCACGGGAAAC
TGTGATTAATACCGCATAAAGTCCGATTACGATGGTATTCGGATGAAAGT
TGGGGACTTTCGGGCCCAACGTTTGAAGATAAGCCTGCATCTGATTAGTT
AGTTGGTAGGGTAATGGCCTACCAAGACCGCG
>F0OV55001A0B4H
AGAGTTTGATCCTGGCTCAGGATGAACGCTAGCGGTGCGCCTAACACATG
CAAGTCGAGCGATATAGCGGCGAACGGGTGAGTAACACGTTGGAACCTGC
CTCGAACTCAGGGATAGCCATCCGAAAGGATGATTAATACCGGATAGTCC
CGAAAGGGTAAAGATTTTTCGGTTCGAGAGGGGCCTGCGGCCTATCAGCT
AGTTGGTAAGGTAATGGCCCACCAAGGCAACGATGGGTAGCCGAGCTGAG
AGGCTGACCGGCC
>F0OV55001A0B6K
AGAGTTTGATCCTGGCTCAGGATGAACGCTGGCGGCGTGCCTAATACATG
CAAGTCGAACGCACCGGTTTACCGGTGAGTGGCGAACGGGTGAGTAACAC
GTAGGTAACCTGCCCTCAAGACGAGGATAACCGTTGGAAACGATGGCTAA
GACTGGATAGGAACCGAGGAGGCATCTCTTTGGTTTTAAAGGACCCGCAA
GGGTACGCTTGAGGAGGGGCCTGCGGCGCATTAGTTAGTTGGCGGGGTGA
AGGCCCACCAAGACTTTGATGCGTAGCCGG
>F0OV55001A0B82
AGAGTTTGATCCTGGCTCAGGATGAACGCTAGCGGGAGGCTTAACACATG
CAAGTCGAGGGGCAGCACGAGGTAGCAATACTTTGGTGGCGACCGGCAGA
CGGGTGAGTAACGCGTATGTAACCTGCCCTGTACAGGGGGATAACCCGGA
GAAATTCGGACTAATATCCCATGGTAATATTGGAAGGCATCTTCTGATAT
TTAAAGTTCCGGCGGTACAGGAGGGGCATGCGTAACATTAGCTGGTTGGT
AAGGTAACGGCTTACCAAGGCGA
>F0OV55001A0B8N
AGAGTTTGATCCTGGCTCAGGATGAACGCTAGCGGTGCGCCTAACACATG
CAAGTCAAGCGATATAGCGGCGAACGGGTGAGTAACACGTTGGAACCTGC
CTCGAACTCAGGGATAGCCATCCGAAAGGATGATTAATACCGGATAGTCC
CGAAAGGGTAAAGATTTTTCGGTTCGAGAGGGGCCTGCGGCCTATCAGCT
AGTTGGTAAGGTAATGGCTTACCAAGGCTATGACGGGTAACTGGTGTGAG
AGCATGACCAGT
>F0OV55001A0B8Q
AGAGTTTGATCCTGGCTCAGGATGAACGCTAGCGACAGGCCTAACACATG
CAAGTCGAACGGGATTTATCCTTCGGGGTAATGAGAGTGGCGCACGGGTG
AGTAACGCGTATGCAACCTACCTGTAACTGGGGAATAGCTCCCTGAAAGG
GGAATTAACACCGCATAAGACCACACTTTCGCATGGAAGAGTGGTAAAAT
ATTTATAGGTTACAGATGGGCATGCGTGACATTAGTTTGTTGGTGAGGTA
ACGGCTCACCAAG
>F0OV55001A0B8W
AGAGTTTGATCCTGGCTCAGGATTAACGCTGGCGGCATGCCTAAGACATG
CAAGTCGAACGGAGTGGCCCTTTGAAATTGAAGTGCTTGCACAGATATGG
AAGAGGATTTTCCACTTAGTGGCGGACGGGTGAGTAACACGTAGACAACC
TACCTTTGAGTTGGGGACAACAGTTGGAAACGACTGCTAATACCGAATAA
TATGTAGAATTTAGTTTTTCTATATTAAAAGGAGCTTTCAAGCTTCGCTT
TTAGATGGGTCTGCGGTGTA
>F0OV55001A0BAG
AGAGTTTGATCCTGGCTCAGGATGAACGCTAGCGGGAGGCTTAACACATG
CAAGTCGAGGGGCAGCATAAGGTAGCAATACTTTGATGGCGACCGGCGCA
CGGGTGAGTAACGCGTATGCAACCTGCCCTGTACTGGGGGATAACCCGGA
GAAATTCGGACTAATACTCCATAATAATATTGAGAGGCATCTTTTAATAT
TTAAAGTTACGACGGTACAGGATGGGCATGCGTAACATTAGCTAGTTGGC
AGGGTAACGGCCT
>F0OV55001A0BBE
AGAGTTTGATCCTGGCTCAGGATGAACGCTGGCGGCGTGCCTAATACATG
CAAGTCGAACGCACTAGTTTACTAGTGAGTGGCGAACGGGTGAGTAACAC
GTAGGTAACCTGCCCTCAAGACGAGGATAACCATTGGAAACGATGGCTAA
GACTGGATAGGAATATTAGAGGCATCTCTGATATTTTAAAAGACCTAGCA
ATAGGTATGCTTAAGGAGGGGTCTGCGGCGCATTAGTTAGTTGGTGGGGT
GATGGCCT
>F0OV55001A0BBN
AGAGTTTGATCCTGGCTCAGGATGAACGCTAGCGGCAGGCCTAACACATG
CAAGTCGAGGGGCAGCATTTGTAGCAATACAAGATGGCGACCGGCGCACG
GGTGAGTAACGCGTATGCAACCTACCCATAACAGGGGGATAGCTCCCGGA
AACGGAAATTAATACCCCATAGTATCCAAAGAGCGCATGCTTTTAGGATT
AAAACTCAGGTGGTTATGGATGGGCATGCGTGCCATTAGCTAGTTGGCGG
GGTAACA
>F0OV55001A0BBW
AGAGTTTGATCCTGGCTCAGGATGAACGCTAGCGGCGCGCTTAATGCATG
TAAGTCGAACGATGAACCAACGTGCTTGCACGAAGGAATCAGTGGCAGAC
GGGTGAGTAACACGTGGGTGACTTGCCCCTCAGACTGGGATAACGAGTGG
AAACACTGGCTAATACCGGATGACCTTATGACGTCGGAGTGATAAGGAAA
GGTTACGACCGCTGAGGGAGAGGCACGCGGCCCATCAGCTAGTTGGCGAG
GTAACGG
>F0OV55001A0BBZ
AGAGTTTGATCCTGGCTCAGGATGAACGCTGGCGGCGTGCCTAACACATG
CAAGTCGAGCGGAGATTACGAGGAGTACTTGTACAAATTGTAATCTTAGC
GGCGGACGGGTGAGTAACACGTAGGTAATCTACCTTCGGGTGGGGAATAA
CAACCGGAAACGGTTGCTAATACCGCATAATGCAGCGGCACCTAATGGTG
ACAGTTGTTAAAGCGGGGGATCGCAAGACCTCGCGCCTGAAGAGGAGCCT
GCGGCGGATTAG
>F0OV55001A0BC9
AGAGTTTGATCCTGGCTCAGGATGAACGCTGGCGGCGTGCCTAACACATG
CAAGTCGAGCGGGGGTGTCGGTTGACACTGAGTATCTCTGGAAACAGGGG
TGCTGAGTGTTGACCGGCATTTAGCGGCGGACGGGTGAGTAACGCGTGAG
CAACCCTGCCATACACTGGGGGGATAACGTCGGGAAACCGGCGCTAATAC
CGCATAAGACTCCCGGAAACCGCATGGTTCTGCAGCAAAACTCCGGTGGT
GTAAGATGGG
>F0OV55001A0BCH
AGAGTTTGATCCTGGCTCAGGGTGAACGCTAGCGACAGGCCTAACACATG
CAAGTCGAACGGGATTTATCCTTCGGGGTAATGAGAGTGGCGCACGGGTG
AGTAACGCGTATGCAACCTACCTGTAACTGGGGAATAGCTCCCTGAAAGG
GGAATTAACACCGCATAAGACCACACTTTCGCATGGAAGAGTGGTAAAAT
ATTTATAGGTTACAGATGGGCATGCGTGACATTAGTTTGTTGGTGAGGTA
ACGGCTCACCAAGACTACG
>F0OV55001A0BCK
AGAGTTTGATCCTGGCTCAGAACGAACGTTCGCGGCGCGCTTAACACATG
CAAGTCGAACGAGAAAGCATCTTCGGATGTGAGTAAAGTGGCGCACGGGT
GAGTAACACGTGGGTAATCTACCTTATGGTGGGGGACAACATCTTGAAAA
GGGTGCTAATACCGCATAAGTCAACTTCGGTTGGGAAAGGCGCTTTTGTG
TCGCCATAAGATGAGCTCGCGTCCCATCAGCTAGTTGGTGGGGTAAAGGC
CTACCAAGGCGACGATGG
>F0OV55001A0BDQ
AGAGTTTGATCCTGGCTCAGGACGAACGCTGGCGGCGTGCTTAACACATG
CAAGTCAAGGAGAAAATCGTTTTCGGATGGTGAGTAAACTGGCGCACGGG
TGAGTAATATATAAGTAATCTACCAATGGGTCTGGGATAATCAGCCGAAA
GGCTGAATAATACCGGATAATGCAGCGGGGCCACATGGTCATGTTGTTAA
AGGTGCTTCGGTACCGCCTTTTGATGAGCTTGTATCTGATTAGCTAGTTG
GCAAGGG
>F0OV55001A0BDW
AGAGTTTGATCCTGGCTCAGGATAAACGCTAGCGGCGCGCCTAATGCATG
TAAGTCGAGCGATGAGGTCCTTCGGGGCCATCAGCGGCAGACGGGTGAGT
AACACGTAGGTGACTTACCCTCAAGACGGGGATAACGGATGGAAACATTC
GCTAATACCGGATAACTTCTTGGTGTCGCAACCAAGAAGAAAGCTACGGC
GCTTGAGGAGAGGCCTGCGGCCCATCAGCTAGTTGGTGCGGTAACGGCGC
ACCAAGGCGAAGG
>F0OV55001A0BGD
AGAGTTTGATCCTGGCTCAGGATGAACGCTGGCGGCGTGCCTAATACATG
CAAGTCGAACGAAGAACTAGCTTGCTAGTTCTTAGTGGCGAACGGGTGAG
TAATACATAAATAATCTGCCCATATGACTGGGATAACTATTGGAAACGAT
AGCTAATACCGGATAGGTTAATTGAAGGCATCTTCGATTAATTAAAGTAG
GTTTTCTACACAAATGGATGAGTTTATGGCGCATTAGTTAGTTGGTGGGG
TAACGGCCTACCAAGACG
>F0OV55001A0BGM
AGAGTTTGATCCTGGCTCAGGACGAACGCTGGCGGCGTGGATTAGGCATG
CAAGTCGAACGGTAGTACCCTTTCGGGGGTATGAGAGTGGCGAACGGGTG
AGTAACGCGTAGGTGATCTACCTTCAAGTGGGGGACAACCCAGGGGAAAC
TTGGGCTAATACCGCATGTGGCAGCAATGCTAAAGCCGGCCTCTGTATAT
GCTGGTGCTTGGAGATGAGCTTGCGTCTGATTAGCTAGTTGGTGGGGTAA
TGGCCTACCAAGG
>F0OV55001A0BHB
AGAGTTTGATCCTGGCTCAGGATGAACGCTAGCGACAGGCCTAACACATG
CAAGTCGAACGGGATTTATCCTTCGGGGTAATGAGAGTGGCGCACGGGTG
AGTAACGCGTATGCAACCTACCTGTAACTGGGGAATAGCTCCCTGAAAGG
GGAATTAACACCGCATAAGACCACACTTTCGCATGGAAGAGTGGTAAAAT
ATTTATAGGTTACAGATGGGCATGCGTGACATTAGTTTGTTGGTGAGGTA
ACGGCTCACCAAG
>F0OV55001A0BIG
AGAGTTTGATCCTGGCTCAGGACGAACGCTGGCGGCGTGCTTAACACATG
CAAGTCGTGCGTGAAATCAGCTTCGGCTGGTGGAAAGCGGCGAACGGGTG
AGTAACGCGTAGACAACCTGCCCTGAAGTGGGGGATAGCCCCGGGAAGCT
GGGATTAATACCGCATATACCCAAAATCACAGCTGTGGAATTGGGGAAAG
GCTTCGGTCGCTTCAGGATGGGTCTGCGTAGCATTAGCTAGTTGGTAGGG
TAACGGCCTACCAAGG
>F0OV55001A0BIK
AGAGTTTGATCCTGGCTCAGGACAAACGCTGGCGGCGTGCCTAACACATG
CAAGTCTCACGGGAAAGTCTCCTTCGGGAGACAAGTACAGTGGCGAACGG
GTGAGTAACGCGTGGGAATCTACCCAGTAGTGGGGGATAACCCTTCGAAA
GGAGGGCTAATACCGCATAAGTCCTACGGGGTAAAGATGGCCTCTTTACA
ATGCTATCGCTTCTGGATGAGCCCGCGTCCTATTAGCTAGTTGGTGAGGT
AATGGCTTACCAAGGCAACAATGGG
>F0OV55001A0BK4
AGAGTTTGATCCTGGCTCAGGATAAACGCTGGCGGCATGCCTAATACATG
CAAGTCGTACGAACTTACCTTCGGGTAGGTTAGTGGCGAACGGGTGAGTA
ACACGTAAGAAACCTGCCCCTTAGACGAGGATAACCATTGGAAACGATGG
CTAATACTGGATAGGATAATGAATCGCATGATTCTTTATTTAAAGGTGCT
CCAAAGCACCACTATGGGATGGTCTTGCGCTGCATTAGCTAGTTGGTAGG
GTAACGGCCTACCAAGGCG
>F0OV55001A0BKJ
AGAGTTTGATCCTGGCTCAGGATAAACGCTGGCGGTGTGCTTTATGCATG
CAAGTCGAACGAACTATTTCGGTAGTTAGTGGCAGACGGGTGAGTAACAC
GTAAGCAACCTATCCCCAAGTGGGGAATAACTCTGAGAAATCGGAGCTAA
TACCGCATGTGAATCATCTTCGCGAGTGGATGATTTAAAGCCTTCGGGCG
CTTAAGGAGGGGCTTGCGTACGATTAGCTTGTTGGTGGGTAACGGCCTAC
CAAGGCGACGATCGTTAG
>F0OV55001A0BKV
AGAGTTTGATCCTGGCTCAGGATGAACGCTAGCGGGAGGCTTAACACATG
CAAGTCGAACGGCAGCACGGGCTTCGGCCTGGTGGCGAGTGGCGCACGGG
TGCGTAACGCGTATGCAACCTACCTTATACAGGAGGATAGCCCATGGAAA
CGTGGATTAATACTCCATAGTATCATTAATCTGCATGGAATAATGATTAA
AACTTCGGTGGTATAAGATGGGCATGCGTAGGATTAGCTAGTTGGTGAGG
>F0OV55001A0BLG
AGAGTTTGATCCTGGCTCAGAACGAACGCTGGCGGCGTGCCTAATACATG
CAAGTCGAACGTTAAGTGTAGCAATACACTGAAAGTGGCGAACGGGTGAG
TAACACGTAAGTAATCTGCCTTTAAGATTGGGATAACCTTGCCAACGCGG
GGCTAATACCGGATGTGGTTAGTGAGACGCATGTCTTATTAATTAAAGGA
GTGATCCGCTTAAAGATGAACTTGCGGCCCATTAGTTAGTTGGCGGGGTA
ATGGCCCACCAAGACCGCGATGGG
>F0OV55001A0BLJ
AGAGTTTGATCCTGGCTCAGAACGAACGCTGGCGGCGTGCTTAACACATG
CAAGTCGAACGCGAAAGGGACTTCGGTCCTGAGTAAAGTGGCGCACGGGT
GAGTAACACGTGGATAATCTGCCTGATGATCTGGGATAACATTTCGAAAG
GAGTGCTAATACCAGATAAGCCCACAGCATCTTCGGATGCAGCGGGAAAA
GGGGGCCTCTTCATGAAAGCTTCTGTCATTAGATGAGTCCGCGGTCCA
>F0OV55001A0BLM
AGAGTTTGATCCTGGCTCAGGATGAACGCTAGCGGCAGGCCTAACACATG
CAAGTCGAGGGGTAACAGGAGTAGCAATACTTGCTGACGACCGGCGCACG
GGTGAGTAACGCGTATGCAACCTACCCTTAACTGGGGAATAGCCCGAAGA
AATTCGGATTAATGCCCCATAATACTGTATTGAAGCATTTCAGTGCATTT
AAAACTCCGGTGGTTAAGGATGGGCATGCGTGACATTAGCTAGTTGGTGA
GGTAACGGCT
>F0OV55001A0BLP
AGAGTTTGATCCTGGCTCAGAACGAACGCTGGCGGCGTGCCTAACACATG
CAAGTCGTACGTGAAATCTTCCTTCGGGTTGAGAGTAAAGTGGCGCACGG
GTGAGTAACGCGTGGGTAATCTACCCATGGGTTCGGGATAACCGGCCGAA
AGGCTGGCTAATACCGGATAATGTCACCGTACACAAGTCCGGTGACCAAA
GGGGGCGTAAGCTTCCGCCGATGGATGAGCCCGCGTACCATTAGCTAGTT
GGTAGGGTAATGGCCTACCAA
>F0OV55001A0BLS
AGAGTTTGATCCTGGCTCAGAGTGAACGCTGGCGGCGTGCCTAACACATG
CAAATCGAGCGAGATTATACAGTACACCGTATGGTCTAGCGGTAGACGGG
TGAGTAACACGTGAGAAACCTTCCCTCGAATGGGGAACACCTCCGGGAAA
CCGGAGTTAACTACCCCATAAGACCACAGTCCGGCATCGGACAGAGGTCA
AAGGCGTAAGTCGTTTGAGGATGGTCTCGCGTCCTATCAGCTTGTTGGTG
AGGTAACGGCTCACCAAGG
>F0OV55001A0BM5
AGAGTTTGATCCTGGCTCAGGATGAACGCTGGCGGCGTGCCTAACACATG
CAAGTCGAGCGGAGATTTCCGAGTAGTAATACGAGGGGGTTTTAGCGGCG
GACGGGTGAGTAACACGTGAGCAATCTGCCTTCTGCTGGGGAATAACATT
GTGAAAACAGTGCTAATACCGCATAACGTACCTTGGGGGCATCTCCGGGG
TACCAAAGGAGAAATCCGGCAGGAGATGAGCTCGCGTCCGATTAGGTAGT
TGGTGAGGTAATGG
>F0OV55001A0BMP
AGAGTTTGATCCTGGCTCAGGATGAACGCTGGCGGCGTGCCTAACACATG
CAAGTCGAGCGGAGATTACGAGGAGTACTTGTACAAATTGTAATCTTAGC
GGCGGACGGGTGAGTAACACGTGAGGAACCTGCCCTTGAGTGGGGAATAA
CACCGAGAAATGGGTGCTAATACCGCATAATGTCTTGGAAGCGCATGCTT
TCGGGACCAAAGGATTTATTCGCTTAAGGATGGACTCGCGTCCGATTAGG
TAGTTGGTGAGGTAACGG
>F0OV55001A0BN6
AGAGTTTGATCCTGGCTCAGGATGAACGCTGGCGGTGCGCCTAACACATG
CAAGTCGAGCGATATAGCGGCGAACGGGTGAGTAACACGTTGGAACCTGC
CTCGAACTCAGGGATAGCCATCCGAAAGGATGATTAATACTGGATAGTCC
CGAAAGGGTAAAGATTTTTCGGTTCGAGAGGGGCCTGCGGCCTATCAGCT
AGTTGGTAAGGTAATGGCTTACCAAGGCTATGACGGGTAACTGGTGTGAG
AGCATG
>F0OV55001A0BNO
AGAGTTTGATCCTGGCTCAGATTGAACGCTGGCGGCATGCTTTACACATG
CAAGTCGAACGGCAGCGCGGACTTCGGTCTGGCGGCGAGTGGCGAACGGG
TGAGTAATACATCGGAACGTGCCTATTAGTGGGGGATAACGCTTCGAAAG
GAGTGCTAATACCGCATACGACCTGAGGGTGAAAGCGGGGATCTTCGGAC
CTCGCGCTAATAGAGCGGCTGATGGCTGATTAGCTAGTTGGTGAGGTAAA
GG
>F0OV55001A0BPE
AGAGTTTGATCCTGGCTCAGGATGAACGCTGGCGGCGTGCTTAACACATG
CAAGTCAAGGAGAAAGTTTCTTTCGGGAGATAAGTAAACTGGCGCACGGG
TGAGTAAAATGTAAGTAATCTACCCTTTGGATGGGAATAACTACTAGAAA
TGGTGGCTAATACCGAATAATGCAGCGGCACCGAGTGGTGATGTTGTTAA
AGACCGAAAGGTTGCCAAGGGATGAGCTTGCATCTGATTAGCTAGTTGGC
GGGGTAAAAGCCCACCAAGG
>F0OV55001A0BQS
AGAGTTTGATCCTGGCTCAGGACGAACGCTGGCGGCGTGCCTAATACATG
CAAGTCGAGCGGAGATAGTGGAGCTTGCTCCATTATCTTAGCGGCGGACG
GGTGAGTAACACGTGGGCAACCTGCCCTGCAGATCGGGATAACTCCGGGA
AACCGGTGCTAATACCGAATAGTTTACGGCCTCTCATGAGGCTGCACGGA
AAGACGGTTTCGGCTGTCACTGCGGGATGGGCCCGCGGCGCATTAGCTAG
TTGGTG
>F0OV55001A0BSH
AGAGTTTGATCCTGGCTCAGAACAAACGCTAGCGGCGTGCCTAACACATG
CAAGTCAGACGAGAAAGTTCGCTTCGGCGAATGAGTAGAGCGGCGCACGG
GTGAGTAACGCGTGGACAATCTGCCCTAGAGTTAGGAATAACCCACCGAA
AGGTGGGCTAATACCCAATAATGCTATACTTCTTCGGGAGTATAGCCAAA
GATGGCCTCTGTTTACAAGCTATCGCTCAAGGATGAGTTCGCGTACCATT
AGCTTTGG
>F0OV55001A0BSQ
AGAGTTTGATCCTGGCTCAGGATGAACGCTAGCGGGAGGCTTAACACATG
CAAGTCGAGGGGCAGCACGAGGTAGCAATACTTTGGTGGCGACCGGCAGA
CGGGTGAGTAACGCGTATGTAACCTGCCCTGTACAGGGGGATAACCCGGA
GAAATTCGGACTAATATCCCATGGTAATATTGGAAGGCATCTTCTGATAT
TTAAAGTTCCGGCGGTACAGGAGGGGCATGCGTAACATTAGCTGGTTGGT
AAGGTAACGGCTTACCAAGGCGA
>F0OV55001A0BUB
AGAGTTTGATCCTGGCTCAGGATGAACGCTGGCGGCGTGCCTAACACATG
CAAGTCGAGCGGAGATTACGAGGAGTACTTGTACAAATTGTAATCTTAGC
GGCGGACGGGTGAGTAACACGTGAGGAACCTGCCCTTGAGTGGGGAATAA
CACCGAGAAATGGGTGCTAATACCGCATAATGTCTTGGAAGCGCATGCTT
TCGGGACCAAAGGATTTATTCGCTTAAGGATGGACTCGCGTCCGATTAGG
TAGTTGGTGAGGTAACCGG
>F0OV55001A0BV6
AGAGTTTGATCCTGGCTCAGGATGAACGCTAGCGGTGCGCCTAACACATG
CAAGTCGAGCGATATAGCGGCGAACGGGTGAGTAACACGTTGGAACCTGC
CTCGAACTCAGGGATAGCCATCCGAAAGGATGATTAATACCGGATAGTCC
CGAAAGGGTAAAGATTTTTCGGTTCGAGAGGGGCCTGCGGCCTATCAGCT
AGTTGGTAAGGTAATGGCTTACCAAGGCTATGACGGGTAACTGGTGTGAG
AGCATGACCAGT
>F0OV55001A0BWC
AGAGTTTGATCCTGGCTCAGGACGAACGCTGGCGGCGTGCCTAACACATG
CAAGTCGAACGGATTTACTTTAGAGCTTGCTCTGAGGTAAGTTAGTGGCG
GACGGGTGAGTAACGCGTGAGCAATCTACCTTTTGGAGGGGGATAACACT
GGGAAACCAGTGCTAATACCGCATAAAGTGCTGAAACCGCATGGTTTTAG
TATCAAAGGAGTAATCCACCGAAAGATGAGCTCGCGTCCGATTAGCCAGT
TGGCGGGGTAATGGCCC
>F0OV55001A0BWI
AGAGTTTGATCCTGGCTCAGGACGAACGCTGGCGGCGTGCCTAACACATG
CAAGTCTACTCAGCAATGGGTGGCGAACGGGTGAGTAACGCGTAGATAAT
CTGCCCTTTAATCACGGATAACCTAGTGAAAACTGGACTAATACGGGATA
TTATCACCGATCGGCATCGATGGTGATGAAAGACTACGGGTCGTTAAAGG
ATGAGTCTGCGTATCATTAGCTAGTTGGCGGGGTAACGGCCCACCAAGGC
AACG
>F0OV55001A0BWL
AGAGTTTGATCCTGGCTCAGGGTGAACGCTAGCGACAGGCCTAACACATG
CAAGTCGAACGGGATTTATCCTTCGGGGTAATGAGAGTGGCGCACGGGTG
AGTAACGCGTATGCAACCTACCTGTAACTGGGGAATAGCTCCCTGAAAGG
GGAATTAACACCGCATAAGACCACACTTTCGCATGGAAGAGTGGTAAAAT
ATTTATAGGTTACAGATGGGCATGCGTGACATTAGTTTGTTGGTGAGGTA
ACGGCTCACCAAGACTACG
>F0OV55001A0BWO
AGAGTTTGATCCTGGCTCAGAACTAACGCTGGCGGCGTGCCTAACACATG
CAAGTCGTACGAGAAAGTTCGCTTCGGTGGATGAGTAAAGTGGCGCACGG
GTGAGTAGCGCGTGGATAATCTGCCCTTTAGTTAGGAATAACCCATCGAA
AGATGGGCTAATGCCCAATGATGCTGACGTGCTTCGGCAGGTCAGCCAAA
GGTGGCCTCTACATGTAAGCTATCGCTGAAGGATGAGTTCGCGT
>F0OV55001A0BWR
AGAGTTTGATCCTGGCTCAGAACGAACGCTGGCGGCGCGTTTTAAACATG
CAAGTCGAACGAGAACCTCTGTGCTTGCACTGAGGGGACAGTGGCGAACG
GGTGAGTAACACGTGAGTAATCTTCCTTCGAGTTCGGGACAACCATCCGA
AAGGGTGGCTAATACCGGATAACATGGTAACATCAAAGGTGGGGATCGTA
AGACCTGCCGCTTGAAGATGAGCTCGCGGCCCATTAGCTAGTTGGTGGGG
TAATGGCCTACCAAGGCAACG
>F0OV55001A0BX9
AGAGTTTGATCCTGGCTCAGGATGAACGCTAGCGGCGCGCTTAATGCATG
TAAGTCGAGCGATGAGGCCCTACGGGGTACATCAGCGGCAGACGGGTGAG
TAACACGTGGATGACCTGCCCTCAAGACCGGGATAACGCGTGGAAACATG
CGCTAATACCGGATAGACTTCTGGGGTCGCAGCCAGAAGTAAAGCTACGG
TGCTTGGGGAGGGGTCCGCGGCCCATCAGCTCGTTGGTAGGGTAACGGCC
TACCAAGGCGAAG
>F0OV55001A0BY9
AGAGTTTGATCCTGGCTCAGGATGAACGCTAGCGGGAGGCTTAACACATG
CAAGTCGAACGGTAACAGTTCCTTCGGGAAGCTGACGAGTGGCGCACGGG
TGCGTAACGCGTATGCAACCTGCCTTATACAGGAGGATAGCCCATGGAAA
CGTGGATTAATACTCCATAGTATATAATTATCGCATGGTAATTATATTAA
AACTTCGGTGGTATAAGATGGGCATGCGTAGGATTAGCTAGTAGGTGAGG
TAATGG
>F0OV55001A0BZC
AGAGTTTGATCCTGGCTCAGGACTAACGTTGGCGGCATGCCTAATACATG
CAAGTCGAACGGGATACTTAGCAGCAATGTTAAGTGTTCAGTGGCAAACG
GGTGAGTAATGCATAGGTAGCATACCTTAAAGACGGGGACAACTATCCGA
AAGGATAGCTAATACCGGATGTGATTGCGGGATCTCAAGGTTCTGCAATT
AAAGGGCGGCCTCTATTTATAAGCTGTCGCTTTAAGATTGGCCTATGTCC
CATCAG
>F0OV55001A0C4C
AGAGTTTGATCCTGGCTCAGGATGAACGCTAGCGGGAGGCTTAACACATG
CAAGTCGAGGGGCATCACGGGGTAGCAATACTTTGGTGGCGACCGGCGCA
CGGGTGAGTAACGCGTATGTAACCTGCCCTTTACTGGAGGATAACCCGGA
GAAATTCGGACTAATACTGCATAATAATATTTTGAGGCATCTTGAGATAT
TTAAAACTACGGTGGTAAAGGAGGGGCATGCGTAACATTAGCTAGTTGGG
AGGGTAACGTCCTGCCAAGGCGA
>F0OV55001A0C4L
AGAGTTTGATCCTGGCTCAGGATGAACGCTAGCGGTGCGCCTAACACATG
CAAGTCGCGGGAGGACATGGGTGCTTGCACCCATGAGCCGACCGGCGGAC
GGGTGCGTAACACGTAAGCAATTTGCCCCTGTGCGGGGGACAACCCGGGG
AAACTCGGGCTAATACCGCATGGACCGGTCGGGTCACATGGCCTGATCGG
GAAAGGTGGCCTCTTCATGAAAGCCATCGCGCGGGGAGGAGCTTGCGGGC
TATCAG
>F0OV55001A0C56
AGAGTTTGATCCTGGCTCAGAACGAACGCTGGCGGCGTGCTTAACACATG
CAAGTCGAACGCGAAAGGGACTTCGGTCCTGAGTAAAGTGGCGCACGGGT
GAGTAACGCGTGGATAATCTACCCAATGATCCGGGATAACACTTCGAAAG
GGGTGCTAATACCGGATAAGACCACGGGATCTACGGGTTCTGCGGTAAAA
GGTGGGGACCTTCGGGCCTACCGTCATCGGATGAGTCCGCGTACCATTAG
CTAGTTGGTGGGGTAATGGCCTACCAAGG
>F0OV55001A0C5A
AGAGTTTGATCCTGGCTCAGGATGAACGCTAGCGGGAGGCTTAACACATG
CAAGTCGAGGGGCATCACGAGGTAGCAATACTTTGGTGGCGACCGGCGCA
CGGGTGAGTAACGCGTATGCAACCTACCTGTAACTGGGGAATAGCTCCCT
GAAAGGGGAATTAACACCGCATAAGACCACACTTTCGCATGGAAGAGTGG
TAAAATATTTATAGGTTACAGATGGGCATGCGTGACATTAGTTTGTTGGT
GAGGTAACGGCT
>F0OV55001A0C5D
AGAGTTTGATCCTGGCTCAGGATGAACGCTAGCAACAGGCCTAACACATG
CAAGTCGAACGGGATTTATCCTTCGGGGTAATGAGAGTGGCGCACGGGTG
AGTAACGCGTATGCAACCTACCTGTAACTGGGGAATAGCTCCCTGAAAGG
GAAATTAACACCGCATAAGACCACACTTTCGCATGGAAGAGTGGTAAAAT
ATTTATAGGTTACAGATGGGCATGCGTGACATTAGTTTGTTGGTGAGGTA
ACGGCTCACCAAG
>F0OV55001A0C6N
AGAGTTTGATCCTGGCTCAGGATGAACGCTAGCGACAGGCCTAACACATG
CAAGTCGAACGGGATTTATCCTTCGGGGTAATGAGAGTGGCGCACGGGTG
AGTAACGCGTATGCAACCTACCTGTAACTGGGGAATAGCTCCCTGAAAGG
GGAATTAACACCGCATAAGACCACACTTTCGCATGGAAGAGTGGTAAAAT
ATTTATAGGTTACAGATGGGCATGCGTGACATTAGTTTGTTGGTGAGGTA
ACGGCTCACCAAG
>F0OV55001A0CAK
AGAGTTTGATCCTGGCTCAGGATGAACGCTAGCGGCAGGCCTAACACATG
CAAGTCGAGGGGTAACAGGAGTAGCAATACTTGCTGACGACCGGCGCACG
GGTGAGTAACGCGTATGCAACCTACCCTTAACTGGGGAATAGCCCGAAGA
AATTCGGATTAATGCCCCATAATACTGTATTGAAGCATTTCAGTGCATTT
AAAACTCCGGTGGTTAAGGATGGGCATGCGTGACATTAGCTAGTTGGTGA
GGTAACGGCT
>F0OV55001A0CB2
AGAGTTTGATCCTGGCTCAGAACTAACGCTAGCGGCGTGCCTAACACATG
CAAGTCTTACGAGAAAGTCCCGTTCGCGGGATGAGTAAAGTGGCGCACGG
GTGAGTAACACGTGGATAATCTACCCTTTAGTCGGGAATAACTCATCGAA
AGATGGGATAATACGCGATGATGCTTGTCTGTTACGACGGATAAGCCAAA
GGTGGCCTCTCTATAGAAGCTACCGCTGAGGGATGAGTTCGCGCACCATT
AGCTTGG
>F0OV55001A0CDK
AGAGTTTGATCCTGGCTCAGGATGAACGCTGGCGGCGTGCCTAACACATG
CAAGTCGAGCGGAGATTACGAGGAGTACTTGTACAAATTGTAATCTTAGC
GGCGGACGGGTGAGTAACACGTGAGGAACCTGCCCTTGAGTGGGGAATAA
CACCGAGAAATGGGTGCTAATACCGCATAATGTCTTGGAAGCGCATGCTT
TCGGGACCAAAGGATTTATTCGCTTAAGGATGGACTCGCGTCCGATTAGG
TAGTTGGTGAGGTAACCGG
>F0OV55001A0CDR
AGAGTTTGATCCTGGCTCAGAACGAACGCTGGCGGCGTGCTTAACACATG
CAAGTCGAACGCGAAAGGGACCTTCGGGTCCTGAGTAAAGTGGCGCACGG
GTGAGTAACACGTGGATAATCTACCCGGTGATCTGGGATAACATTCCGAA
AGGAGTGCTAATACCGGATAAGCCCACGGGCTCTTCGGAGCTTGCGGGAA
AAGGTGGGGACCTTCGGGCCTACTGTCATTGGATGAGTCCGCGGCCCATT
AGCTAGTTGGTAGGGTAATGGCCTACCAAGG
>F0OV55001A0CE0
AGAGTTTGATCCTGGCTCAGGATGAACGCTAGCGGGAGGCTTAACACATG
CAAGTCGAGGGGCAGCACGAGGTAGCAATACTTTGGTGGCGACCGGCGCA
CGGGTGAGTAACACGTATGCAACCTACCCTGTACAGGGGGATAGCCCGGA
GAAATTCGGATTAATACCCCATAGTAATATGAAGAGGCATCTTTTTATAT
TTAAAGCTTCGGCGGTACGGGATGGGCATGCGCAACATTAGCTAGTTGGT
AGGGTAACGGCCTATCAAGG
>F0OV55001A0CE3
AGAGTTTGATCCTGGCTCAGAACGAACGCTGGCGGCGCGTTTTAAGCATG
CAAGTCGAACGGTAAAAGGGTGCTTGCACCCTTTGAGAGTGGCGAACGGG
TGAGTAACACGTAGGTGATCTGCCCTTTGGTTGGGGATAGCCTGTGGAAA
CACAGGGTAATACCGAATAAGATCGGGACTCTTTGGAGATCCGATGAAAG
CAGCTTCGGCTGCACCGAAGGATGAGCCTGCGGCTGATTAGCTTGTTGGC
GGGGTAAAGCCCACCAAGG
>F0OV55001A0CE9
AGAGTTTGATCCTGGCTCAGGGTGAACGCTGGCGGCGTGCTTTACACATG
CAAGTTGAACGAGAACTCGGAGGTTCTTACTTCGGTAAGAAAGGAAGAGG
GACAGTAGCGAACGAGTGAGTAACACGTAGTAACCTGCCCACTGGAGGGG
GAGAACCACTGGAAACGGTGGCTAATACCGCATAAGCCCGAAAGGGGAAA
GCAATTTATTGTGCCGGTGGAGGGGACTGCGGGCCATCAGGAAGATGGTG
AGGTAAAAGCTCACCAAACCGACGACGGCTAT
>F0OV55001A0CGR
AGAGTTTGATCCTGGCTCAGGACGAACGCTGGCGGCGTGCTTAACACATG
CAAGTCGAACGAGAAAGTTCCCTTCGGGGGGCGAGTAAAGTGGCGCACGG
GTGCGTAACACGTGGATAACCAACCCTTGAGTGGGGGACAACATCTCGAA
AGGGGTGCTAATCCCGCATGAGATCACAGTGGCTGCGGCTACAGGGGTCA
AAGACTTCGGTTGCTCAAGGACGGGTCCGCGGCCCATTAGCTTGTTGGTA
GGGTAATGGCCTACCAAGGCG
>F0OV55001A0CGU
AGAGTTTGATCCTGGCTCAGATTGAACGCTGGCGGCGTGCTTAACACACG
CAAGTCGTGCGAGAACGGTTTCTTCGGAAACTTAGTACAGCGGCGCACGG
GTGAGTAACGCGTGGATGATCTACCCCAAGGCTCGGGATAACAGCGGGAA
ACTGCTGCTAATACCGAATACGCTCCATTTAATCATGGGGGAAAGGCGGC
CTCTGCATGCAAGCTGCCGACTTGGGATGAGTCCGCGTCCCATTAGCTTG
TTGGCGGGG
>F0OV55001A0CJH
AGAGTTTGATCCTGGCTCAGGATGAACGCTAGCGGCAGGCCTAACACATG
CAAGTCGAGGGGTAACAGGAGTAGCAATACTTGCTGACGACCGGCGCACG
GGTGAGTAACGCGTATGCAACCTACCCTTAACTGGGGAATAGCCCGAAGA
AATTCGGATTAATGCCCCATAATACTGTATTGAAGCATTTCAGTGCATTT
AAAACTCCGGTGGTTAAGGATGGGCATGCGTGACATTAGCTAGTTGGTGA
GGTAACGGCT
>F0OV55001A0CKN
AGAGTTTGATCCTGGCTCAGGATGAACGCTGGCGGCGTGCCTAACACATG
CAAGTCGAGCGATAAACAGTGGATGGAATTCTTCGGAAGGAAAGAAACTG
TTGAAAGCGGCGGACGGGTGAGTAACACGTGGGCAACCTGCCCTATACAG
GGGGATAGCCACTGGAAACGGTGATTAATACCCCATGACACCTTAACCTC
GCATGAGGAGAGGGTCAAAGATTATATCGGTATAGGATGGGCCCGCGTCT
GATTAGCTAGTTGG
>F0OV55001A0CKQ
AGAGTTTGATCCTGGCTCAGGATGAACGCTAGCGACAGGCCTAACACATG
CAAGTCGAACGGGATTTATCCTTCGGGGTAATGAGAGTGGCGCACGGGTG
AGTAACGCGTATGCAACCTACCTGTAACTGGGGAATAGCTCCCTGAAAGG
GGAGTTAACACCGCATAAGACCACACTTTCGCATGGAAGAGTGGTAAAAT
ATTTATAGGTTACAGATGGGCATGCGTGACATTAGTTTGTTGGTGAGGTA
ACGGCTCACCAAG
>F0OV55001A0CLU
AGAGTTTGATCCTGGCTCAGGATGAACGCTAGCGGCAGGCTTAACACATG
CAAGTCGAGGGGTAACAGGGTGCTTGCACCGCTGACGACCGGCGCACGGG
TGCGTAACGCGTATACAATCTACCTTTTACAGGGGCATAGCCCGGGGAAA
CCCGGATTAATATCCCATGGTATCATTTAGTGGCATCACTTGAATGATTA
AAGTTTCGGCGGTAAAAGATGAGTATGCGTTCTATTAGCTAGATGGTAAG
GTAACGGCTTACCATGG
>F0OV55001A0CLX
AGAGTTTGATCCTGGCTCAGGATGAACGCTGGCGGCGTGCCTAATACATG
CAAGTCGAACGCACTAGTTTACTAGTGAGTGGCGAACGGGTGAGTAACAC
GTAGGTAACCTGCCCTTAAGACGAGGATAACCGTTGGAAACGATGGCTAA
GACTGGATAGGAACATTGAAGGCATCTTTGATGTTTTAAAAGACCTAGCA
ATAGGTATGCTTAAGGAGGGCCTGCGGCGCATTAGTTAGTTGGTGAGGTG
AAGGCTTACCAAG
>F0OV55001A0CM1
AGAGTTTGATCCTGGCTCAGAACGAACGTTAGCGGCGTGCTTAACACATG
CAAGTCGAACGAGAAAGTGTCTTCGGACATGAGTAGAGTGGCGCACGGGT
GAGTAACACGTGGGTATCTGCCCTTTGGCGGGGGACAACATCTGGAAACG
GATGCTAATACCGCATAAGTCGGCTTCGGCCGGGAAAGGTGGCTTCGGCT
ACCGCCAGAGGATGAGCCCGCGTCCCATCAGCTAGTTGGCAGGGTAATGG
CCTACCAAGGCAACG
>F0OV55001A0CN6
AGAGTTTGATCCTGGCTCAGAACGAACGCTGGCGGCGCGTTTTAAGCATG
CAAGTCGAACGGTAAAAGGGTGCTTGCACCCTTTGAGAGTGGCGAACGGG
TGGGTAACACGTAGGTGATCTGCCCTTTGGTTGGGGATAGCCTGTGGAAA
CACAGGGTAATACCGAATAAGATCGGGACTCTTTGGAGATCCGATGAAAG
CAGCTTCGGCTGCACCGAAGGATGAGCCTGCGGCTGATTAGCTTGTTGGC
GGGTAAAGGCCCACCAAGGCG
>F0OV55001A0CNJ
AGAGTTTGATCCTGGCTCAGGACGAACGCTGGAGGTGTGCTTAACACATG
CAAGTCGAACGAGGATGTATTGAAGCTTGCTTCGATACAAGCCGAGTGGC
GGACGGGTGAGGAACACGTAAGTAACCTGCCCTTTAGTGGGGGATAACGC
TTCGAAAGGAACGCTAATACCGCATATTCTCTTTATATCGCATGATACTT
AGAGGAAAAATTTATTGCTAAAGGAAGGGCTTGCGTACGATTAGTTTGTT
GGTGGGGTAATGGCCTACCAAG
>F0OV55001A0CQM
AGAGTTTGATCCTGGCTCAGGATGAACGCTGGCGGCGTGCCTAATACATG
CAAGTCGAACGCACTAGTTTACTAGTGAGTGGCGAACGGGTGAGTAACAC
GTAGGTAACCTGCCCTCAAGACGAGGATAACCGTTTGGGAAACGATGGCT
AAGACTGGATGGGAACAGAAGAGGCATCTCTTGTGTTTTAAAAGACCTAG
CAATAGGTATGCTTGAGGAGGGGCCTGCGGCGCATTAGTTAGTTGGCGGG
GTGAAGGCCCCACCAAGACG
>F0OV55001A0D10
AGAGTTTGATCCTGGCTCAGGATGAACGCTGGCGGCGTGGATAAGGCATG
CAAGTCGAATGGGTTTAGGCCCATGGCAAACGGGTTAGTAACGCGTAGGA
ATTTTCCCCAAAGTCGTGAATAATCCGGAGAAATCCGGAATAATACACGA
TGTGCTCTACGGAGTAAAGATTTATCGCTTTGGGATAAGCCTGCGTCCTA
TCAGCTTGTTGGTGAGGTAATAGCTCACCAAGGCTATGACGGGTAGGGGG
TGTGAGAGCATG
>F0OV55001A0D1Q
AGAGTTTGATCCTGGCTCAGAGTGAACGCTGGCGGCGTGCTTAACACATG
CAAGTCGAACGAGAACGGGACATAGCTTGCTATGTTTGTCAGCTAAGTGG
CGGACGGGTGAGTAATGTATAGCTAATGTACCCCTTGGAGGGGGATAACA
GTTGGAAACGGCTGCTAATACCCCATACTCCTTCTATCTTAATGGTAGTT
GGGAAATGTTTTTTCGCCAAGGGATCGGGCTATATGGTATCAGTTAGTTG
GTGAGGTAATGGCT
>F0OV55001A0D1U
AGAGTTTGATCCTGGCTCAGAATCAACGCTGGCGGCGTGCCTAACACATG
CAAGTCGAACGCGAAAGGGGCTTCGGCTCTGAGTAGAGTGGCGAACGGGT
GAGTAACACGTGGGTGACCTACCTTCGAGTGGGGGATAACGTCCCGAAAG
GGACGCTAATACCGCATAACATCCTGCTTTTGAACAGGTGGAGATCAAAG
CTGGGGATCGCAAGACCCGGCGCTTGAAGAGGGGCCCGCGTCCGATTAGC
TAGTTGGTGAGGTAATGG
>F0OV55001A0D1X
AGAGTTTGATCCTGGCTCAGGATGAACGCTGGCGGCGTGCTTAACACATG
TAAGTCGAACGGTGAAGCCCGTCTTTGACGGGCGGATCAGTGGCGAACGG
GTGAGTAACACGTAGGTGACCTGCCCCAAAGAGGAGAACAACCCTGCGAA
AGCGGGGCTAATACTCCGTGTGATCGGCGATTCGTTTCGTCGATTAAAGC
TCCGGCGCTTTGGGAGGGGCCTGCGGCCCATCAGCTAGTTGGTGAGGTAA
CGGCTCACCAAGGCAACGACGGGTAG
>F0OV55001A0D58
AGAGTTTGATCCTGGCTCAGAACGAACGCTGGCGGCGTGCTTAACACATG
CAAGTCGAACGTGAAGGGGGCTTCGGTCCCTGGAAAGTGGCGCACGGGTG
AGCAACACGTGGATAATCTACCCGATGATCCGGGATAACCTTTCGAAAGG
GGGGCTAATACCGGGTAAGCTCACGAACTCCTCGGAGTTTGCGGGAAAGG
GTGGGGACCTTCGGGCCTACCGTCATCGGATGAGTCCGCGGCCCATTAGC
TAGTTGGTGGGGTAATGGCCTACCAAGGCAACGATGGGTAG
>F0OV55001A0D7H
AGAGTTTGATCCTGGCTCAGGGTGAACGCTGGCGGCATGCCTAATACATG
CAAGTCGAACGAACTAGTTTACTAGTTAGTGGCGAACGGGTGAGTAACAC
GTAGATAACCAACCCTAAAGACGAGGATAACCCGGGGAAACCTGGACTAA
TACTGGATAGGATATATGTACATAAGTAGATATATTTAAAGGTGCCTTAA
AGCACCGCTATAGGATGGGACTGCGTCGCATTAGCTAGTTGGTAGGGGTA
AAGCCCACCAAGGCAACGATGCGTAG
>F0OV55001A0DAA
AGAGTTTGATCCTGGCTCAGAACGAACGCTGGCGGCATGCCTAACACATG
CAAGTCGAACGAGACCTTCGGGTCTAGTGGCGCACGGGTGCGTAACGCGT
GGGAATCTGCCCTTGGGTTCGGAATAACAGTTGGAAACGACTGCTAATAC
CGGATGATGACTTCGGTCCAAAGATTTATCGCCTAGGGATGAGCCCGCGT
AGGATTAGCTAGTTGGTGGGGTAAAGGCCTACCAAGGCGACGATCCTTAG
CTGGT
>F0OV55001A0DCI
AGAGTTTGATCCTGGCTCAGGATGAACGCTAGCGGGAGGCTTAACACATG
CAAGTCGAGCGTGATTAGCAGCAATGCTATGAGAGCGGCGCACGGGTGCG
TAACGCGTATGCAACCTGCCTTATACAGGGGAATAGCCCATGGAAACGTG
GATTAAAGTCCCATAGAATCAAGATATCGCATGGTATTATGATTAAAACT
GAGGTGGTATAAGATGGGCATGCGTCTGATTAGGTAG
>F0OV55001A0DCU
AGAGTTTGATCCTGGCTCAGGATGAACGCTAGCGGCAGGCCTAACACATG
CAAGTCGAGGGGTAACAGGGTAGCAATATCGCTGACGACCGGCGCACGGG
TGAGTAACGCGTATGCAACCTTCCTTTAACTGGGGGATAGCCCGGAGAAA
TTCGGATTAATACCCCATAACATTGCGGAGAGGCATCTTTCTGCAATTAA
AGCTCCGGCGGTTAAAGATGGGCATGCGTGCCATTAGCTAGTTGGTGAGG
TAACTGCT
>F0OV55001A0DDK
AGAGTTTGATCCTGGCTCAGAACGAACGCTGGCGGCAGGCCTAACACATG
CAAGTCGAGCGAGGACTTCGGTCCTAGCGGTGGACGGGTGAGTAACGCGT
GGGAACGTGCCCTTCACTGCGGAATAGTCCCGGGAAACTGGGTTTAAATA
CCGCATACGCCCTTCGGGGAAAGATTTATCGGTGAAGGATCGGCCCGCGT
TAGATTAGGTAGTTGGTGGGGTAATGGCCTACCAAGCCTACGATCTATAG
CTGGTTTGAGAGGATGATCAGCCAC
>F0OV55001A0DEJ
AGAGTTTGATCCTGGCTCAGGACGAACGCTGGCGGCGTGCCTAACACATG
CAAGTCAACTTGAAGGTCTCGCTTGCGGGATTGGATGGTGGCGAACGGGT
GAGTAACGCGTAGACAACCTACCATTTAATTTGGGATAATTCACTGAAAA
GAGGACTAATACCGAATGTGCTCTTAGGATGGCATCATCTTTAGAGGAAA
GACTGCGGTCGTTAAATGATGGGTCTGCGTATCATTAGCTAGTTGGTGGG
GTAACGGCTT
>F0OV55001A0DEM
AGAGTTTGATCCTGGCTCAGGATGAACGCTAGCGGGAGGCTTAACACATG
CAAGTCGAGGGGCAGCACGGACTTCGGTCTGGTGGCGACCGGCGCACGGG
TGAGTAACGCGTATGCAACCTACCTTTTACAGGGGAATAGCCCAGAGAAA
TTTGGATTAATGCCCCATGGTTCTGTAATGTCGCATGGCATAACAGATAA
AGTTACGGCGGTAAAAGATGGGCATGCGTGACATTAGCTAGTTGGCGGGG
TGACGGCCC
>F0OV55001A0DGR
AGAGTTTGATCCTGGCTCAGGATGAACGCTAGCGGCGCGCTTAATGCATG
TAAGTCGAGCGATGAAGCCCTTCGGGGCTATCAGCGGCAGACGGGTGAGT
AACACGTGATGACCTGCCCTCAAGTCTGGGATAACGGGTGGAAACATGCG
CTAATACCGGATAGACTGTTGGGGTCGCAACCAGCAGTAAAGCTACGGTG
CTTGAGGAGGGGTCCGCGGCCCATCAGCTAGTTGGTAGGGTAACGGCCTA
CCAAGGCG
>F0OV55001A0DJ9
AGAGTTTGATCCTGGCTCAGGATGAACGCTAGCGACAGGCCTAACACATG
CAAGTCGAACGGGATTTATCCTTCGGGGTAATGAGAGTGGCGCACGGGTG
AGTAACGCGTATGCAACCTACCTGTAACTGGGGAATAGCTCCCTGAAAGG
GGAATTAACACCGCATAAGACCACACTTTCGCATGGAAGAGTGGTAAAAT
ATTTATAGGTTACAGATGGGCATGCGTGACATTAGTTTGTTGGTGAGGTA
ACGGCTCACCAAG
>F0OV55001A0DLU
AGAGTTTGATCCTGGCTCAGGACGAACGCTGGCGGCGTGCCTAACACATG
CAAGTCGAGCGGGGACATAGGAGGAGTAATCTGACTATGTTCTAGCGGCG
GACGGGTGAGTAACGCGTGAGCAACCTGTCCTTGTCTGGGGGATAAGGAG
CCGAAAGGCTCTCTAATACCGCATGAGACCACGGAATCACATGGTTTTGA
GGTCAAAGGAGTAATCCGGACAGGGGTGGGCTCGCGTCTGATTAGCTAGT
TGGTGGGGTAACCGG
>F0OV55001A0DN9
AGAGTTTGATCCTGGCTCAGAATCAACGCTGGCGGCGTGCCTAACACATG
CAAGTCGAACGAGAAAGCTGTCTTCGGACGGCAAGTACAGTGGCAAACGG
GTGAGTAACGCGTGGGACATCTGCCCTGATGAGGGAAATAACTCTCCGAA
ACGAATGCTAATACCGCATAAGTCAGCTTCGGCTGGGAAAGGTGGCTTCG
GCTACCGCCAGAGGATGGGCCCGCGACCCATCAGCTAGTTGGTAAGGTAA
TGGCTT
>F0OV55001A0DNW
AGAGTTTGATCCTGGCTCAGGATGAACGCTGGCGGTGTGCCTTAAGCATG
CAAGTCGAACGAGAATCCCCCTTCGGGGGGTAGACAGTGGCAGACGGGTG
AGTAACACGTGGGAATCTACCTTAAAATGGGGAATAGCCCTCCGAAAGGA
GGGGTAATACCGCATGTGCCCGCAAGGGTAAAGACTTCGGTCGTTTTAAG
AGGAGCCCGCGCCCTATCAGGTAGTTGGTGAGGTAAAAGCTCACCAAGCC
AATGACGGGTAGCCGATGTGAGAGC
>F0OV55001A0DOC
AGAGTTTGATCCTGGCTCAGAACGAACGTTAGCGGCGTGCTTAACACATG
CAAGTCGAACGAGAAAGTATCTTCGGATATGAGTATAGTGGCGCACGGGT
GAGTAACACGTGGGTAACCTACCCTTTGGAGGGGGACAACATTTGGAAAC
GAATGCTAATACCGCATAAGTCAGCTTCGGCTGGGAAAGGTGGCTTCGGC
TACCGCCAGAGGATGGGCCCGCGACCCATCAGCTAGTTGGTAAGGTAATG
GCTTACCAAGGCAACGACGGGTAG
>F0OV55001A0DON
AGAGTTTGATCCTGGCTCAGAACGAACGCTGGCGGCAGGCTTAACACATG
CAAGTCGAGCGATTCTCTTCGGAGAAGAGCGGCGGACGGGTGAGTAACGC
GTGGGTAACCTGCCCTGTACACACGGATAACATACCGAAAGGTATGCTAA
TACGAGATGATATACCTTTATCGCATGGTAGAAGTATCAAAGCTCCGGCG
GTACAGGATGGACCCGCGTCTGATTAGCTAGTTGGTAAGGTAACGGCTTA
CCAAGGCGACGA
>F0OV55001A0DP5
AGAGTTTGATCCTGGCTCAGGGTGAACGCTAGCGGCAGGCCTAACACATG
CAAGTCGAGGGGTAACAGGAGTAGCAATACTTGCTGACGACCGGCGCACG
GGTGAGTAACGCGTATGCAACCTACCCTTAACTGGGGAATAGCCCGAAGA
AATTCGGATTAATGCCCCATAATACTGTATTGAAGCATTTCAGTGCATTT
AAAACTCCGGTGGTTAAGGATGGGCATGCGTGACATTAGCTAGTTGGTGA
GGTAACGGCTC
>F0OV55001A0DP9
AGAGTTTGATCCTGGCTCAGGATGAACGCTGGCGGCGTGCCTAATACATG
CAAGTCGAACGCACCGGTTTACCGGTGAGTGGCGAACGGGTGAGTAACAC
GTAGGTAACCTGCCCTCAAGACGAGGATAACCGTTGGAAACGATGGCTAA
GACTGGATAGGAACCGAGGAGGCATCTCTTTGGTTTTAAAGGACCCGCAA
GGGTACGCTTGAGGAGGGGCCTGCGGCGCATTAGTTAGTTGGTGGGGTAG
AAGCCTACCAAGACGATGATGCGTAGCCGG
>F0OV55001A0DT0
AGAGTTTGATCCTGGCTCAGGATGAACGCTAGCGGGAGGCTTAACACATG
CAAGTCGAACGGTAAGGTCCCTTCGGGGATACACGAGTGGCGCACGGGTG
AGTAACGCGTATGCAACCTACCTGTAACTGGGGAATAGCTCCCTGAAAGG
GGAATTAACACCGCATAAGACCACACTTTCGCATGGAAGAGTGGTAAAAT
ATTTATAGGTTACAGATGGGCATGCGTGACATTAGTTTGTTGGTGAGGTA
ACGGCTCACCAAGACTACGA
>F0OV55001A0DTR
AGAGTTTGATCCTGGCTCAGGACGAACGCTGGCGGCGTGCCTAATGCATG
CAAGTCGAACGAGAATATGTTGAAGTACTTGTACGAATATATATGACAGT
GGCGAACGGGTGAGTAACGCGTGAACAACCAACCCTTCACAGGGGGACAA
CATCTGGAAACGGATGCTAATACCGCATATGCTCACAGTACCGCATGGTA
CAGTGAGGAAAACTCCGGTGGTGAAGGACGGGTTCGCGTTCCATTAGTTA
GTAGGTGGGGTAACGG
>F0OV55001A0DUN
AGAGTTTGATCCTGGCTCAGAGCGAACATTGGCGGCGCGTTTAACACATG
CAAGTCGAGCGAGAAAACTTCTTCGGAAGTGAGTAGAGCGGCGAACGGGT
GAGTAACACGTGAGTGACCTGCCCCCAAGCTTGGGATAGCCACGGGAAAC
TGTGGGTAATACCGGATGCGACTTTATTATTAGAAGATGAAGTTGAAAGC
GTGGGACCCTTCGGGGCCACGTACTTGGGGATGGGCTCGCGTCCCATTAG
CTAGTTGGAGAGGTAACGGCTC
>F0OV55001A0DV2
AGAGTTTGATCCTGGCTCAGGATGAACGCTAGCGGGAGGCTTAACACATG
CAAGTCGAGCGGCAGCACGGACTTCGGTCTGGTGGCGAGCGGCGCACGGG
TGCGTAACGCGTATGCAACCTGCCTTATACAGGGGAATAGCCCATGGAAA
CGTGGATTAATACCCCATAAGCTTTATTATATGCATATATATTAAAGGAA
AACTTAGGTGGCATAAGATGGGCATGCGTCTGATTAGCTAGTTGGTAAGG
TAACGG
>F0OV55001A0DVA
AGAGTTTGATCCTGGCTCAGGATGAACGCTGGCGGCGTGCCTAACACATG
CAAGTCGAGCGGAGATTACGAGGAGTACTTGTACAAATTGTAATCTTAGC
GGCGGACGGGTGAGTAACACGTGAGGAACCTGCCCTTGAGTGGGGAATAA
CATTGTGAAAACAGTGCTAATACCGCATAACGTCCTATCGGGGCATCCCG
TAAGGACCAAAGGAGAAATCCGGCAGGAGATGAGCTCGCGTCCGATTAGC
TGGTTGGCGGGGTAG
>F0OV55001A0DVD
AGAGTTTGATCCTGGCTCAGGATGAACGCTAGCGGGAGGCCTAACACATG
CAAGTCGAACGGGATTGAGAGCTTGCTCTCATGAGAGTGGCGCACGGGTG
AGTAACGCGTATGCAACCTGCCCTTGACAGGGGGATAGCCCGGAGAAATC
CGGATTAATACCCCATGGTATTTAATTTCCGCATGGGATTTAAATTAAAG
ATTTATCGGTCAGGGATGGGCATGCGTGACATTAGCTTGTTGGCGGGGTA
ACGGCCCACCAAGG
>F0OV55001A0DVG
AGAGTTTGATCCTGGCTCAGGATGAACGCTAGCGGCAGGCTTAACACATG
CAAGTCGAGGGGTAACAGGGTGCTTGCACCGCTGACGACCGGCGCACGGG
TGCGTAACGCGTATACAATCTACCTTTTACAGGGGCATAGCCCGGGGAAA
CCCGGATTAATATCCCATGGTATCATTTAGTGGCATCACTTTAATGATTA
AAGCTTCGGCGGTAGAAGATGAGTATGCGTCCTATTAGTTAGTTGGTAAG
GTAACGGCTTACCAAGGCAG
>F0OV55001A0DVQ
AGAGTTTGATCCTGGCTCAGGATGAACGCTAGCGGTGCGCCTAACACATG
CAAGTCGAGCGATATAGCGGCGAACGGGTGAGTAACACGTTGGAACCTGC
CTCGAACTCAGGGATAGCCATCCGAAAGGATGATTAATACCGGATAGTCC
CGAAAGGGTAAAGATTTTTCGGTTCGAGAGGGGCCTGCGGCCTATCAGCT
AGTTGGTAAGGTAATGGCTTACCAAGGCTATGACGGGTAACTGGTGTGAG
AGCATGACCAGT
>F0OV55001A0DVZ
AGAGTTTGATCCTGGCTCAGGACGAACGCTGGCGGCGTGCTTAACACATG
CAAGTCAAGGAGAAAGTTTCTTTCGGGAGATAAGTAAACTGGCGCACGGG
TGAGTAAAATGTAAGTAATCTACCCTTTGGATGGGAATAACTACTAGAAA
TGGTGGCTAATACCGAATAATGCAGCGGCACCGAGTGGTGATGTTGTTAA
AGACCGAAAGGTTGCCAAGGGATGAGCTTGCATCTGATTAGCTAGTTGGC
GGGGTAAAAGCCCACCAAGGCG
>F0OV55001A0DX8
AGAGTTTGATCCTGGCTCAGATTGAACGCTGGCGGTATGCTTAACACATG
CAAGTCGAACGAGATCTTGGTTATCCGATCCTTCGGGTGAAGATTTCCAA
GTGACAGTGGCGAACGGGTGAGTAATGTATGGGCAATCTGCCCTCAAGTC
GGGAATAACCTCGGGAAACCGAAGCTAATACCGGATGTTATTATTTGATG
GCATCATCTTATAATCAAAGGTGGGGATCCTTCGGGACCTGCCGCTTGGG
GGAGGGGCCCATAT
>F0OV55001A0DZ6
AGAGTTTGATCCTGGCTCAGGATGAACGCTGGCGGCGTGCCTAATACATG
CAAGTCGAACGCACTAGTTTGCTAGTGAGTGGCGAACGGGTGAGTAACAC
GTAGGTAACCTGCCCTTAAGACGAGGATAACCGTTGGAAACGATGGCTAA
AACTGGATAGGAACATTGAAGGCATCTTTGATGTTTTAAAAGACCTAGCA
ATAGGTATGCTTAAGGAGGGGCCTGCGGCGCATTAGTTAGTTGGTGAGGT
GAAGGCTTACCAAG
>F0OV55001A0E2M
AGAGTTTGATCCTGGCTCAGAACGAACGCTGGCGGCGCGTTTTAAGCATG
CAAGTCGAGGGAGAATCCGGTGCTTGCACTGGAGGGAACCGGCGAACGGG
TGAGTAACACGTAGATAATCTGCCTTTAGGTTGGGGATAGCTCATGGAAA
CATGGGGTAATACCGAATGTGGTTCGATGTTCAAAAGGACATTGAAAGAA
AGGAGCTTAGGCTTCGCCTGAAGATGAGTCTGCGTCTGATTAGGGTAGTA
GGTAGGGTAACGGCCT
>F0OV55001A0E2U
AGAGTTTGATCCTGGCTCAGGATGAACGCTAGCGGCAGGCTTAACACATG
CAAGTCGAGGGGCAGCACGTCTTCGGATGGTGGCGACCGGCGCACGGGTG
CGTAACGCGTATACAATCTACCTTTTACAGGGGCATAGCCCGGGGAAACC
CGGATTAATATCCCATGGTATCATTTAGTGGCATCACTTGAATGATTAAA
GCTTCGGCGGTAAAAGATGAGTATGCGTCCTATTAGTTAGTTGGTAAAGT
AACGGCTTACCAAGGCAG
>F0OV55001A0E3C
AGAGTTTGATCCTGGCTCAGGATAAACGCTGGCGGTGTGCATTATGCATG
CAAGTCGAACGAACTATTTTCGGATAGTTAGTGGCAAACGGGTGAGTAAC
ACGTAAGTAACCTGCCCTTAAGTGGGGAATAACTCTGAGAAATCGGAGCT
AATACCGCATGTGATGAGGGGGTAACGCCCCATCATTAAAGGCTTCGGCC
GCTTGAGGAGGGGCTTGCGCAAGATTAGCTAGTTGGTGAGGTAACGGCCT
ACCAAGGCTACGATCTTTAG
>F0OV55001A0E4S
AGAGTTTGATCCTGGCTCAGAACGAACGCTGGCGGCGCGTTTTAAGCATG
CAGTCGAGGGAGAATCCGGTGCTTGCACTGGAGGGAACCGGCGAACGGGT
GAGTAACACGTAGATAATCTGCCTTTAGGTTGGGGATAGCTCATGGAAAC
ATGGGGTAATAC
>F0OV55001A0E5W
AGAGTTTGATCCTGGCTCAGAATGAACGCTGACGGTATGCTTAATACATG
CAAGTCGTACGAGAAAGCCCTTTCGGGGGTGAGTAAAGTGGCGCACGGGT
GAGTAACACGTAGATGACATACCTACTAGTGGGGAACAACTTCGGGAAAC
CGGAGCTAATACCGCATAAGCTGAACAAATTTGAAAATAGTTTAGGAAAG
ATGACCTATACTTGTAAGTTATCGCTAGTAGATTGGTTTGCGCGACATTA
GCTTGTTGGTGGGGTAATGGCCT
>F0OV55001A0E6I
AGAGTTTGATCCTGGCTCAGGATGAACGCTAGCGGTGCGCCTAACACATG
CAAGTCGAGCGATATAGCGGCGAACGGGTGAGTAACACGTTGGAACCTGC
CTCGAACTCAGGGATAGCCATCCGAAAGGATGATTAATACCGGATAGTCC
CGAAAGGGTAAAGATTTTTCGGTTCGAGAGGGGCCTGCGGCCTATCAGCT
AGTTGGTAAGGTAATGGCTTACCAAGGCTATGACGGGTAACTGGTGTGAG
AGCATGACCAGT
>F0OV55001A0E8E
AGAGTTTGATCCTGGCTCAGGATGAACGCTAGCGGGAGGCCTAACACATG
CAAGTCGAACGGGATTGAGAGCTTGCTCTCATGAGAGTGGCGCACGGGTG
AGTAACGCGTATGCAACCTGCCCTTGACAGGGGGATAGCCCGGAGAAATC
CGGATTAATACCCCATGGTATTTAAGTTCCGCATGGGATTTAAATTAAAG
ATTTATCGGTCAGGGATGGGCATGCGTGACATTAGCTAGTTGGCGGGGTA
ACGGCCCACCAAGG
>F0OV55001A0EAQ
AGAGTTTGATCCTGGCTCAGGATGAACGCTAGCGACAGGCCTAACACATG
CAAGTCGAACGGGATTTAGTAGCTTGCTACTAATGAGAGTGGCGCACGGG
TGAGTAACGCGTATGCAACCTGCCTGTAACAGGGGAATAGCTCCCTGAAA
GGGGAATTAATACCGCATAAGACCACACTGCCGCATGGTAGAGTGGTAAA
ATATTCTAGTTACGTA
>F0OV55001A0EC8
AGAGTTTGATCCTGGCTCAGGATGAACGCTAGCGGGAGGCTTAACACATG
CAAGTCGAGGGGTAGGGTAGCAATACCTGAGACCGGCGCACGGGTGAGTA
ACGCGTATGCAACCTGCCCTTTACAGGGGGATAGCCCATGGAAACGTGGA
TTAATACCCCATGGTACCATACCACGGCATCGTGGTTTGGTTAAAGTTAC
AGCGGTAAAGGATGGGCATGCGTGGCATTAGATTGTTGGCGGGGTAACGG
CCCACCAAGTCTTCGATGCCTAGGGG
>F0OV55001A0EDF
AGAGTTTGATCCTGGCTCAGAACGAACGCTGGCGGCGCGTTTTAAACATG
CAAGTCGAACGAGAATCCCAGTGCTTGCATTGGGAGGAAAGTGGCGAACG
GGTGAGTAACACGTGGATAATTTGCCTTCAGGATGGGGACAACCACTGGA
AACGGTGGCTAATACCGAATAAGATGACAGTTACACATGTAACAGCCATT
AAAGGTGGGGACCTTCGGGCCTACCGCCTGAAGATGAGTCCGCGGCCCAT
TAGCTTGTTGGCGGGGTAAATG
>F0OV55001A0EE8
AGAGTTTGATCCTGGCTCAGGACGAACGCTGGCGGCGTGCCTAATACATG
CAAGTCGAGCGGAACACTTGGAGCTTGCTCCAAGCGTTTAGCGGCGGACG
GGTGAGTAACACGTGGGCAACCTGCCCTGCAGATCGGGATAACTCCGGGA
AACCGGTGCTAATACCGAATAGGTTATAACCTCTCCTGAGGTTATACGGA
AAGACGGTTTCGGCTGTCACTGCAGGATGGGCCCGCGGCGCATTAGCTAG
TTGGTGGGGTAACGCCCACCAGG
>F0OV55001A0EF1
AGAGTTTGATCCTGGCTCAGGATGAACGCTGGCGGCATGCCTAATACATG
CAAGTCGAACGCACTAGTTTACTAGTGAGTGGCGAACGGGTGAGTAACAC
GTAGATAACCAACCCTAAAGACGAGGATAACCCGGGGAAACCTGGACTAA
TACTGGATAGGAGCTAATTTCACAAGAGATTAGTTTTAAAGGCGCATTAA
AGCGCCGCTATAGGATGGGACTGCGTCGCATTAGCTAGTTGGTGGGGTAA
CGGCCTACCAAGGCAACG
>F0OV55001A0EGI
AGAGTTTGATCCTGGCTCAGGACGAACGCTGGCGGCGTGCCTAACACATG
CAAGTCAACTTGAAGGTCTCGCTTGCGGGATTGGATGGTGGCGAACGGGT
GAGTAACGCGTAGACAACCTACCATTTAATTTGGGATAATTCACTGAAAA
GAGGACTAATACCGAATGTGCTCTTAGGATGGCATCATCTTTAGAGGAAA
GACTGCGGTCGTTAAATGATGGGTCTGCGTATCATTAGCTAGTTGGTGGG
GTAACGGCTT
>F0OV55001A0EGU
AGAGTTTGATCCTGGCTCAGGACGAACGCTGGCGGCGTGCTTAACACATG
CAAGTCGAGCGGAAATATATTGAAGATTCGTCGGAAATATATTTTAGCGG
CGGACGGGTGAGTAACGCGTGGGCAATCTGCCTCACACAGGGGAATAACA
CTGGGAAACTAGTGCTAATACCGCATAACATAGCGAAGTGACATCACTTT
GTTATCAAAGGAGAAATCCGGTGTGAGATGAGCCCGCGTCCGATTAGCTA
GTTGG
>F0OV55001A0EGX
AGAGTTTGATCCTGGCTCAGGATGAACGCTAGCGGAACGCCTAACACATG
CAAGTCGAACGATTCTCTTTTGAAGCTTGCTTCAGAAGATGCAATAGTGG
CAGACGAGCGAGTAACGCGTACTTAACTTGCCCTCAAGATGGGAACAACT
ACAGAGATGTAGCTAATTCCCAATATGCTCACGATGGTGAAATCCCGATG
TGAGGAAAGACTTATCGCTTGAGGAGAGGGGTGCGTCCTAT
>F0OV55001A0EJ9
AGAGTTTGATCCTGGCTCAGGATGAACGCTAGCGGGAGGCTTAACACATG
CAAGTCGAGGGGCATCACGAGGTAGCAATACTTTGGTGGCGACCGGCGCA
CGGGTGAGTAACACGTATGCAACCTACCCTGTACAGGGGGATAGCCCGGA
GAAATTCGGATTAATACCCCATAACGATATTTAGAGGCATCTTTAGATAT
TTAAAGCTCAGGCGGTACGGGATGGGCATGCGGAACATTAGCTAGTTGGT
AGGGTAACGGCCTACCAAGG
>F0OV55001A0EM7
AGAGTTTGATCCTGGCTCAGGACGAACGCTGGCGGCGTGCTTAACACATG
CAAGTCTAGGGGAAAGTGGTCTTCGGATCGCAAGTATACTGGCGAACGGG
TGAGTAACACGTAGGTAATCTACCTTCGAGATTGGGATAACGTCGAGAAA
TTGACGCTGATACCGAATGATGCCTCGGTAGTTAATATCGGGATGAAAGA
TGGGGATCTTCGGACCTATCGCTTGAAGATGAGCCTGCGTCTGATTAGCT
TGTTGGG
>F0OV55001A0ENA
AGAGTTTGATCCTGGCTCAGGACGAACGCTGGCGGCACGCTTAACACATG
CAAGTCGAACGAGGTCCATGGAGCTTGCTCCAGAAGACCTAGTGGCGAAC
GGGTGCGTAACACGTGAGAAACCTGCCCCGAACTTGGGAATAACAGTCGG
AAACGACTGCTAATACCGAATACCTTCACATCGTCGCATGGCGAAGTGCA
GAAAGCTTTTGCGGTTCGGGAGGGTCTCGCGGCCTATCAGCTAGTTGGTG
AGGTAATGG
>F0OV55001A0EOI
AGAGTTTGATCCTGGCTCAGGATGAACGCTAGCGGCAGGCTTAACACATG
CAAGTCGAGGGGCAGCACGTCTTCGGATGGTGGCGACCGGCGCACGGGTG
CGTAACGCGTATACAATCTACCTCTTACTGAGGGATAGCCCATGGAAACG
TGGATTAATACCTCATAGTATTATTTAATGGCATCATTATATAATTAAAG
GTTACGGTAAGAGATGAGTATGCGTCCTATTAGTTAGTTGGTGTGGTAAC
GGCAT
>F0OV55001A0EOO
AGAGTTTGATCCTGGCTCAGAACGAACGCTGGCGGCGTGCCTAACACATG
CAAGTCGAACGCGAAAGCCCTTTCGGGGGTGAGTAAAGTGGCGCACGGGT
GAGTAACACGTGGATAATCTGCCTGATAATCTGGGATAACATCTCGAAAG
AGATGCTAATACCGGATAAGCCCACAGTCTCCTCGGAGACAGCGGGAAAA
GATGGCCTCTTCTTGAAAGCTATTGTTATCAGATGAGTCCGCGGTCCATT
AG
>F0OV55001A0EOU
AGAGTTTGATCCTGGCTCAGGATGAACGCTAGCGGCAGGCTTAACACATG
CAAGTCGAGGGGCAGCGCGTCTTCGGATGGTGGCGACCGGCGCACGGGTG
CGTAACGCGTATACAATCTACCTTTTACAGGGGCATAGCCCGGGGAAACC
CGGATTAATATCCCATGGTATGTAGTAATGGCATCATTTCTACATTAAAG
CTTTGGCGGTAAAAGATGAGTATGCGTTCTATTAGCTAGATGGTAAGGTA
ACGGCTTACCATGG
>F0OV55001A0ES8
AGAGTTTGATCCTGGCTCAGGATGAACGCTGGCGGCGTGCCTAACACATG
CAAGTCGAGCGGAGATTACGAGGAGTACTTGTACAAATTGTAATCGTAGC
GGCGGGCGGGTGAGTAACACGTGAGGAACCTGCCCTTGAGTGGGGAATAA
CACCGAGAAATGGGTGCTAATACCGCATAATGTCTTGGAAGCGCATGCTT
TCGGGACCAAAGGATTTATTCGCTTAAGGATGGACTCGCGTCCGATTAGG
TAGTTGGTGAGGTAACCGG
>F0OV55001A0ET1
AGAGTTTGATCCTGGCTCAGGATGAACGCTAGCGGCAGGCTTAACACATG
CAAGTCGAGGGGCAGCACGTCTTCGGATGGTGGCGACCGGCGCACGGGTG
CGTAACGCGTATACAATCTACCTTTTACAGGGGCATAGCCCGGGGAAACC
CGGATTAATATCCCATGGTATCATTTAGTGGCATCACTTGAATGATTAAA
GTTTCGGCGGTAAAAGATGAGTATGCGTCCTATTAGCTAGATGGTAAGGT
AACGGCTTACCATGG
>F0OV55001A0ET5
AGAGTTTGATCCTGGCTCAGGATGAACGCTAGCGGTGCGCCTAACACATG
CAAGTCGAGCGATATAGCGGCGAACGGGTGAGTAACACGTTGGAACCTGC
CTCGAACTCAGGGATAGCCATCCGAAAGGATGATTAATACCGGATAGTCC
CGAAAGGGTAAAGATTTTTCGGTTCGAGAGGGGCCTGCGGCCTATCAGCT
AGTTGGTAAGGTAATGGCTTACCAAGGCTATGACGGGTAACTGGTGTGAG
AGCATGACCAGT
>F0OV55001A0ETK
AGAGTTTGATCCTGGCTCAGGATGAACGCTAGCGGGAGGCTTAACACATG
CAAGTCGAACGGTAACAGTTCCTTCGGGAAGCTGACGAGTGGCGCACGGG
TGCGTAACGCGTATGCAACCTGCCTTATACAGGAGGATAGCCCATGGAAA
CGTGGATTAATACTCCATAGTATATAATTATCGCATGGTAATTATATTAA
AACTTCGGTGGTATAAGATGGGCATGCGTAGGATTAGCTAGTAGGTGAGG
TAATGG
>F0OV55001A0ETQ
AGAGTTTGATCCTGGCTCAGGACGAACGCTGGCGGCGTGCTTAACACATG
CAAGTCAAGGAGAGGATTCCTTTCGGGGAATTAGTAAACTGGCGCACGGG
TGAGTAACATGTAAGTAACCTACCCTTAGGATTGGGATAACCCTGAGAAA
TTAGGGATAATACCAAATGATACAATGAACTCGCATGGGTTTATTGTTAA
AGTTGCTTTTGTAACACTTAAGGATGGGCTTGCACCCAATTAGTTTGTTG
GCGGAGTAAAAGCCCACCAAGACTACGATTGGTAG
>F0OV55001A0EUK
AGAGTTTGATCCTGGCTCAGGATGAACGCTGGCGGCGTGCCTAACACATG
CAAGTCGAGCGGAGATTACGAGGAGTACTTGTACAAATTGTAATCTTAGC
GGCGGACGGGTGAGTAACACGTGAGGAACCTGCCCTTGAGTGGGGAATAA
CACCGAGAAATGGGTGCTAATACCGCATAATGTCTTGGAAGCGCATGCTT
TCGGGACCAAAGGATTTATTCGCTTAAGGATGGACTCGCGTCCGATTAGG
TAGTTGGTGAGGTAACGG
>F0OV55001A0EVL
AGAGTTTGATCCTGGCTCAGAACGAACGTTAGCGGCGTGCTTAACACATG
CAAGTCGAACGAGAAAGTATCTTCGGATATGAGTAGAGTGGCGCACGGGT
GAGTAACACGTGGGTAACCTGCCCTTTGGAGGGGGACAACATCTGGAAAC
GGATGCTAATACCGCATAAGTCGTCTTCGGACGGGAAAGGTGGCTTCGGC
TACCGCCAGAGGATGGGCCCGCGTCCCATCAGCTAGTTGGTAAGGTAACG
GCTTACCAAGGCAACGACGGGTAG
>F0OV55001A0EVU
AGAGTTTGATCCTGGCTCAGAACGAACGCTGGCGGCATGCCTAACACATG
CAAGTCGAACGAGACCTTCGGGTCTAGTGGCGCACGGGTGCGTAACGCGT
GGGAATCTGCCCTTGGGTTCGGGATAACAGTTGGAAACGACTGCTAATAC
CGGATGATGACTTCGGTCCAAAGATTTATCGCCCAGGGATGAGCCCGCGT
AAGATTAGCTTGTTGGTGAGGTAAAGGCTCACCAAGGCGACGATCTTTAG
CT
>F0OV55001A0EW5
AGAGTTTGATCCTGGCTCAGGATGAACGCTGGCGGCGTGCCTAACACATG
CAAGTCGAGCGGAGATTACGAGGAGTACTTGTACAAATTGTAATCTTAGC
GGCGGACGGGTGAGTAACACGTGAGGAACCTGCCCTTGAGTGGGGAATAA
CACCGAGAAATGGGTGCTAATACCGCATAATGTCTTGGAAGCGCATGCTT
TCGGGACCAAAGGATTTATTCGCTTAAGGATGGACTCGCGTCCGATTAGG
TAGTTGGTGGGGT
>F0OV55001A0EW8
AGAGTTTGATCCTGGCTCAGAACGAACGCTGGCGGCGCGTTTTAAGCATG
CAAGTCGAGGGAGAATCCGGTGCTTGCACTGGAGGGAACCGGCGAACGGG
TGAGTAACACGTAGATAATCTGCCTTTAGGTTGGGGATAGCTCATGGAAA
CATGGGGTAATACCGAATGTGGTTCGATGTTCAAAAGGACATTGAAAGAA
AGGAGCTTAGGCTTCGCCTGAAGATGAGTCTGCGTCTGATTAGGTAGTAG
GTAGGGTAACGGCCT
>F0OV55001A0EWZ
AGAGTTTGATCCTGGCTCAGGATGAACGCTAGCGACAGGCCTAACACATG
CAAGTCGAACGGGATTTATCCTTCGGGGTAATGAGAGTGGCGCACGGGTG
AGTAACGCGTATGCAACCTACCTGTAACTGGGGAATAGCTCCCTGAAAGG
GGAATTAACACCGCATAAGACCACACTTTCGCATGGAAGAGTGGTAAAAT
ATTTATAGGTTACAGATGGGCATGCGTGACATTAGTTTGTTGGTGAGGTA
ACGGCTCACCAAG
>F0OV55001A0EXB
AGAGTTTGATCCTGGCTCAGGATGAACGCTGGCGGCGTGCCTAACACATG
CAAGTCGAACGGGAATCCCTGGACTCGTCTGGGGAGGAGAGTGGCGTACG
GGTGAGTAACACGTAGCTGACCTACCCTGGAGAGGGGGATAACTATTGGA
AACGATAGCTAAAACCCCATACGCTCTTGATAATTTGAAAGTCAAGAGGA
AAACTCCGGTGCTCTGGGATGGGGCTGCGGTCCATCAGCTAGTTGGTGCG
GTAAAAGCGCACCAAGGCG
>F0OV55001A0EY2
AGAGTTTGATCCTGGCTCAGGACGAACGCTGGCGGCGTGCTTAACACATG
CAAGTCGAGCGGAAATATATTGAAGATTCGTCGGAAATATATTTTAGCGG
CGGACGGGTGAGTAACGCGTGGGCAATCTGCCTCACACAGGGGAATAACA
CTGGGAAACTAGTGCTAATACCGCATAACATAGCGAAGTGACATCACTTT
GTTATCAAAGGAGAAATCCGGTGTGAGATGAGCCCGCGTCCGATTAGCTA
GTTGG
>F0OV55001A0EYN
AGAGTTTGATCCTGGCTCAGGACGAACGCTGGCGGCGTGCTTAACACATG
CAAGTCAAGGAGAAGCTTCGCTTCGGTGGAGTGGATACTGGCGCACGGGT
GAGTAACGCGTATGCAATCTACCCTCAGTCCGGGGATAACACTTCTAACG
AGGTGCTAATACCCGATGATGCAGCGGCACCGCATGGTGACAGTTGTTAA
AGGCTTCGGTGACTGAGGATGAGCATGCGTCCCATTAGGTAGTTGGG
>F0OV55001A0EZP
AGAGTTTGATCCTGGCTCAGAACGAACGCTGGCGGCGTGCTTAATACATG
CAAGTCGAACGTGAAACGAGTAGCAATACTTGTGGAAAGTGGCGAACGGG
TGAGTAATACGTAAGCAATCTACCTTTAAGATTGGGATAACCTTGCCAAC
GCGGGGCTAATACCGGATGTGGTCATTTTAACGCATGTTAGAATGATTAA
AGGAGTGATCCGCTTAAGGATGAGCTTGCGGCCCATTAGTTAGTTGGCGG
GGTAACGGCCCACCAAGACCGCGA
>F0OV55001A0F9K
AGAGTTTGATCCTGGCTCAGAACGAACGTTCGCGGCGCGCTTAACACATG
CAAGTCGAACGAGAAAGCATCTTCGGATGTGAGTAAAGTGGCGCACGGGT
GAGTAACACGTGGGTAATCTACCTTATGGTGGGGGACAACATCTTGAAAA
GGGTGCTAATACCGCATAAGTCAACTTCGGTTGGGAAAGGCGCTTTTGTG
TCGCCATAAGATGAGCTCGCGTCCCATCAGCTAGTTGGTAAGGTAATGGC
TTACCAAGGCAACGACGGG
>F0OV55001A0FAS
AGAGTTTGATCCTGGCTCAGAGCGAACGCTGGCGGCGTGCCTAACACATG
CAAGTCGAACGGACTCGGGGGGCAACTCCTGAGTTAGTGGCGGACGGGTG
AGTAACACGTGGGTCATCTCCCCCCGAGTGAGGAATAAGCCTGCGAAAGC
GGGTCTAATACCGCATAACACTCCGGGACACAAGTCTTCGGAGTCAAAGC
CGCAAGGCGCTTGGGGATGAGCCTGCGTCCTATTAGCTAGTTGGTAGGGT
AATGGCCTACCAAGGCAA
>F0OV55001A0FBE
AGAGTTTGATCCTGGCTCAGGATGAACGCTGGCGGCATGCCTAATACATG
CAAGTCGAACGAATTGACCTTCGGGTCAGTTAGTGGCGAACGGGTGAGTA
ACACGTAGATAACCAACCCTAAAGACGAGGATAACCCGGGGAAACCTGGA
CTAATACTGGATAGGAGCTATTTTCAAAAGAGGATAGTTTTAAAGATGCC
TTAAAGCATCGCTATAGGCTGGGACTGCGTCGCATTAGCTAGTTGGTGGA
GTAACGGCCCACCAAGGCAACGA
>F0OV55001A0FCT
AGAGTTTGATCCTGGCTCAGGATGAACGCTAGCGGGAGGCTTAACACATG
CAAGTCGAGCGGGATTCCCGATTTATCGGGATGAGAGCGGCGCACGGGTG
AGTAACGCGTATGCAACCTGCCTTTTACAGGGGAATAGCCCAGAGAAATT
TGGATTAATACCCCATAGTATCACTTTATCGCATGATAAATTGATTAAAG
ATTTATCGGTAAAAGATGGGCATGCGTGGCATTAGCTAGTTGGTAAGGTA
ACGGCTTACCAAGG
>F0OV55001A0FE0
AGAGTTTGATCCTGGCTCAGAGCGAACGCTGGCGGCGTGCCTAACACATG
CAAGTCGAACGCGAAAGTTTTCTTCGGAAAGCGAGTAGAGTGGCGCACGG
GTGAGTAACACGTGGATAACCTGCCCTAGAGTCTGGGATAACACTTCGAA
AGGGGTGCTAATACCGGATAAGCCCACGCCTTCTTCGGAAGAAGTGGGAA
AAGATTTATTGCTCTAGGATGGGTCCGCGGTCCATTAGCTAGTTGGTGGG
GTAATGGCCTACCAA
>F0OV55001A0FE5
AGAGTTTGATCCTGGCTCAGGACGAACGCTGGCGGCGTGCCTAACACATG
CAAGCCGAGCGGGGATACGGACGGAGTAATCTGACCGTATTCTAGCGGCG
GACGGGTGAGTAACGCGTGAGCAACCTGTCCTTGCCTGGGGGATAAGAAG
CCGAAAGGCTTTCTAATACCGCATGAGACCACAGGACCGCATGGTCAAGA
GGTCAAAGGAGAAATTCGGGCAAGGGTGGGCTCGCGTCTGATTAGCTAGT
TGGTGGGGTAATGG
>F0OV55001A0FE8
AGAGTTTGATCCTGGCTCAGGATGAATGCTGGCGGCGTGCCTAATACATG
CAAGTCGAGCGGAAAGGCCCTTCGGGGTACTCGAGCGGCGGACGGCTGAG
TAACGCGTGGGAACGTACCCCAAAGTGAGGAATAACCGCCCGAAAGGGTG
GCTAATGCCGCATATGGTCTTCGGATTAAAGGATTTATCCGCTTTGGGAA
CGGCCTGCGTATGATTAGATAGTTGGTGAGGTAAAGGCTCACCAAGTCTA
CGATCATTAACTGGT
>F0OV55001A0FF0
AGAGTTTGATCCTGGCTCAGGATGAACGCTAGCGGCAGGCCTAACACATG
CAAGTCGAGGGGTAACAGGAGTAGCAATACTTGCTGACGACCGGCGCACG
GGTGAGTAACGCGTATGCAACCTACCCTTAACTGGGGAATAGCCCGAAGA
AATTCGGATTAATGCCCCATAATACTGTATTGAAGCATTTCAGTGCATTT
AAAACTCCGGTGGTTAAGGATGGGCATGCGTGACATTAGCTAGTTGGTGA
GGTAACGGCT
>F0OV55001A0FG5
AGAGTTTGATCCTGGCTCAGGATGAACGCTGGCGGCGTGCCTAACACATG
CAAGTCGAGCGGAGTTACAGGGAAGCACTTGTGCTGAACAGTAACTTAGC
GGCGGACGGGTGAGTAACACGTGAGCAACCTACCTTTTGCAGGGGAATAA
CATTGGGAAACCAGTGCTAATACCGCGATGACATTCATTTTCGGCATCGG
AGATGAATCAAAGGAGAAATCCGGCAAAAGATGGGCTCGCGTCCGATTAG
TTAGTTGG
>F0OV55001A0FG8
AGAGTTTGATCCTGGCTCAGAATGAACGCTGGCGGCGTGCTTAACACATG
CAAGTCGAACGAGAAAGTCTCTTCGGAGACGAGTAAAGTGGCGAACTGGT
GAGTAACACGTGAGAATCTACCCTTCAGTGAGGAATACCCTCGAGAAATC
GAGGTTAATACTGCATAATCCCCTTAGGGGGCAAAGACGGCCTCTTGCTG
TCGCTGAAGGATGAGCTTGCGGGCTATTAGCTTGTTGGTGAGGTAAAGGC
TCACCAAGG
>F0OV55001A0FGI
AGAGTTTGATCCTGGCTCAGATTGAACGCTGGCGGCATGCCTTACACATG
CAAGTCGAACGGTAACGCGGGGCAACCTGGCGACGAGTGGCGAACGGGTG
AGTAATGCATCGGAACGTGCCCAGTAGTGGGGGATAGCTCGGCGAAAGCC
GGATTAATACCGCATACGACCTAAGGGTGAAAGCGGGGGATCGCAAGACC
TCGCGCTATTGGAGCGGCCGATGTCAGATTAGGTTGTTGGTGAGGTAAAG
GCTCACCAAGCCG
>F0OV55001A0FGT
AGAGTTTGATCCTGGCTCAGGATGAACGCTGGCGGCGTGCCTAACACATG
CAAGTCGAGCGATAAACAGTGGATGGAATTCTTCGGAAGGAAAGAAACTG
TTGAAAGCGGCGGACGGGTGAGTAACGCGTGGGCAACCTGCCCTATACAG
GGGGATAGCCACTGGAAACGGTGATTAATACCCCATGACACCTTAACCTC
GCATGAGGAGAGGGTCAAAGATTATATCGGTATAGGATGGGCCCGCGTCT
GATTAGCTAGTTGG
>F0OV55001A0FGW
AGAGTTTGATCCTGGCTCAGGATGAACGCTAGCGGCAGGCTTAACACATG
CAAGTCGAGGGGCAGCACGTCTTCGGATGGTGGCGACCGGCGCACGGGTG
CGTAACGCGTATACAATCTACCTTTTACAGGGGCATAGCCCGGGGAAACC
CGGATTAATATCCCATGGTATCAAGAAGTGGCATCGCTTTTTGATTAAAG
TTTCGGCGGTAAAAGATGAGTATGCGTTCTATTAGCTAGATGGTAAGGTA
ACGGCTTACCATGGCTTTG
>F0OV55001A0FII
AGAGTTTGATCCTGGCTCAGGACGAACGCTGGCGGCGGGCTTAACACATG
CAAGCCGAAGGAGAAGGGGAGTGCTTGCACTCCCTGGAGACTGGCGGACG
GGTGAGTAACGCGTAGATAACCTGCCTATATCTGGGGGATAACATTTCGA
AAGGGATGCTAATACCGCATAATGCAGCGGGGCCGCATGGCCACAGTTGT
TAAAGGTTTCGGCCGGATATAGAGGGGTCTGCGTACTATTAGTTAGTTGG
TGAGGTAACGGCTC
>F0OV55001A0FJ3
AGAGTTTGATCCTGGCTCAGGATGAACGCTGGCGGCGTGCCTAACACATG
TAAGTCGAACGATGAAGCCCGCTTTTAGTGAGTGGATTAGTGGCGAACGG
GTGAGTAACACGTAGGTGACCTGCCCTAGAGAGGAGAATAACCATGCGAA
AGCGTGGCTAATACTCCATACGCTCGGTTATTCGTTTAGCCGAGTAAAGC
TACGGCGCTCTGGGAGGGGCCTGCGGCCCATCAGCTAGTTGGTAGGGTAA
TGGCCTACCAAGG
>F0OV55001A0FLJ
AGAGTTTGATCCTGGCTCAGGATGAACGCTAGCGACAGGCCTAACACATG
CAAGTCGAACGGAATTTATCCTTCGGGGTAATGAGAGTGGCGCACGGGTG
AGTAACGCGTATGCAACCTACCTGTAACTGGGGAATAGCTCCCTGAAAGG
GGAATTAACACCGCATAAGACCACACTTTCGCATGGAAGAGTGGTAAAAT
ATTCATAGGTTACAGATGGGCATGCGTGACATTAGTTTGTTGGTGAGGTA
ACGGCTCACCAAG
>F0OV55001A0FM4
AGAGTTTGATCCTGGCTCAGGATGAACGCTAGCGGCAGGCCTAACACATG
CAAGTCGAGGGGTAACAGGAGTAGCAATACTTGCTGACGACCGGCGCACG
GGTGAGTAACGCGTATGCAACCTACCCTTAACTGGGGAATAGCCCGAAGA
AATTCGGATTAATGCCCCATAATACTGTATTGAAGCATTTCAGTGCATTT
AAAACTCCGGTGGTTAAGGATGGGCATGCGTGACATTAGCTAGTTGGTGA
GGTAACGGCT
>F0OV55001A0FMS
AGAGTTTGATCCTGGCTCAGGACGAACGCTGGCGGCGTGGATTAGGCATG
CAAGTCGAACGGTAGTATTTCTTTCGGGAGATATGAGAGTGGCGAACGGG
TGAGTAACGCGTAGGTGATCTACCTTCAAGTGGGGACAACCCAGGGAAAC
TTGGGCTAATACCGCATGTGGCAGCAATGCTAAAGCCGGCCTCTGTATAT
GCTGGTGCTTGGAGATGAGCTTGCGTCTGATTAGCTAGTTGGTGGGGTAA
CG
>F0OV55001A0FMY
AGAGTTTGATCCTGGCTCAGGATGAACGCTGGCGGCGTGCCTAATACATG
CAAGTCGAACGAAGAACTAGCTTGCTAGTTCTTAGTGGCGAACGGGTGAG
TAATACATAAATAATCTGCCCATATGACTGGGATAACTATTGGAAACGAT
AGCTAATACCGGATAGGTTAATTGAAGGCATCTTCGATTAATTAAAGTAG
GTTTTCTACACAAATGGATGAGTTTATGGCGCATTAGTTAGTTGGTGGGG
TAACGGCCTACCGAGACG
>F0OV55001A0FN6
AGAGTTTGATCCTGGCTCAGGATGAACGCTAGCGGGAGGCTTAACACATG
CAAGTCGAGGGGCAGCACGAGGTAGCAATACTTTGGTGGCGACCGGCAGA
CGGGTGAGTAACGCGTATGTAACCTGCCCTGTACAGGGGGATAACCCGGA
GAAATTCGGACTAATATCCCATGGTAATATTGGAAGGCATCTTCTGATAT
TTAAAGTTCCGGCGGTACAGGAGGGGCATGCGTAACATTAGCTGGTTGGT
AAGGTAACGGCTTACCAAGGCGA
>F0OV55001A0FOK
AGAGTTTGATCCTGGCTCAGGATGAACGCTAGCGGTGCGCCTAACACATG
CAAGTCGAGCGATATAGCGGCGAACGGGTGAGCAACACGTTGGAACCTGC
CTCGAACTCAGGGATAGCCATCCGAAAGGATGATTAATACCGGATAGTCC
CGAAAGGGTAAAGATTTTTCGGTTCGAGAGGGGCCTGCGGCCTATCAGCT
AGTTGGTAAGGTAATGGCTTACCAAGGCTATGACGGGTAACTGGTGTGAG
AGCATGACCAG
>F0OV55001A0FQR
AGAGTTTGATCCTGGCTCAGGATGAACGCTGGCGGTGTGCTTAATACATG
CAAGTCGAACGAGGAGCTTTTATCTTCGGATGAGAGTTTCCTAGTGGCGA
ACGGGTGAGTAACGCGTTGGTGACCTGCCCCAAAGAAGGGGATAACAGTT
CGAAAGGACTGCTAATACCCTATGTTATCAGTTGGATTAGATGCCTTCTG
ATTAAAGGAGTAATCCACTTTGGGAGGGACCTGCGTCCCATCAGCTAGTT
GGTAGGGTAACGGCCTACCAAGG
>F0OV55001A0FS8
AGAGTTTGATCCTGGCTCAGGATGAACGCTGGCGGCGTGCTTAACACATG
CAAGTCGAACGAGGTCCAACCTTCGGGTGAAGACCGAGTGGCGAACGGGT
GAGTAACACGTGGGGAACCTGCCCTTCTCTCTGGGATAACGTCGAGAAAT
CGTCGCTAATACCGGATACTCCTTGCGGACCGCATGGTCTGCTCGGGAAA
GCTCCGGCGGAGATGGATGGCCCCGCGGCCCATTAGCTAGTTGGTGAGGT
AACGGCCCACCAAGGCAACG
>F0OV55001A0FSA
AGAGTTTGATCCTGGCTCAGGATGAACGCTGGCGGCGTGCCTAATACATG
CAAGTCGGAACGCACCGGTTTACCGGTGAGTGGCGAACGGGTGAGTAACA
CGTAGGTAACCTGCCCTCAAGACGAGGATAACCGTTGGAAACGATGGCTA
AGACTGGATAGGAACCGAGGAGGCATCTCTTTGGTTTTAAAGGACCCGCA
AGGGTACGCTTGAGGAGGGGCCTGCGGCGCATTAGTTAGTTGGCGGGGTG
AAGGCCCACCAAGACTTTGATGCGTAGCCGG
>F0OV55001A0FTE
AGAGTTTGATCCTGGCTCAGGACGAACGCTGGCGGCGCGTTTTAAGCATG
CAAGTCGAGGGAGAATCCGGTGCTTGCACTGGAGGGAACCGGCGAACGGG
TGAGTAACACGTAGATAATCTGCCTTTAGGTTGGGGATAGCTCATGGAAA
CATGGGGTAATACCGGATGTGGTTCGATGTTCAAAAGGACATTGAAAGAA
AGGAGCTTAGGCTTCGCCTGAAGATGAGTCTGCGTCTGATTAGGTAGTAG
GTAGGGTAACGGCCT
>F0OV55001A0FTK
AGAGTTTGATCCTGGCTCAGAACGAACGCTGGCGGCGCGTTTTAAACATG
CAAGTCGTACGAGAATCCCGGTGCTTGCATTGGGAGGAAAGTGGCGAACG
GGTGAGTAACACGTGGATAATCTGCCTCTGGGATGGGGACAACCACCGGA
AACGGTGGATAATACCGAATAACATGGCCGTTACATAAGTAGTGGTCATC
AAAGGTGGGGACCGCAAGGCCTACCGCCCGGAGATGAGTCCGCGGCCCAT
TAGCTAGTTGGTGGGGTAATAGCCTACCAAGG
>F0OV55001A0FUG
AGAGTTTGATCCTGGCTCAGGATGAACGCTAGCGGGAGGCTTAACACATG
CAAGTCGAGGGGCAGCACGAGGTAGCAATACTTTGGTGGCGACCGGCAGA
CGGGTGAGTAACGCGTATGTAACCTGCCCTGTACAGGGGGATAACCCGGA
GAAATTCGGACTAATATCCCGTGGTAATATTGGAAGGCATCTTCTGATAT
TTAAAGTTCCGGCGGTACAGGAGGGGCATGCGTAACATTAGCTGGTTGGT
AAGGTAACGGCTTACCAAGGCG
>F0OV55001A0FUJ
AGAGTTTGATCCTGGCTCAGGATGAACGCTGGCGGCGTGCCTAACGCATG
CAAGTCGAACGGTGAAGCCTGCTATTTATAGTGGGCGGATCAGTGGCGGA
CTGGTGAGTAACACGTAGGTGACCTGCCCCGAAGTGGAGAATAACTTTAC
GAAAGTGAAGCTAATACTTCATGTGATCGGTCATTCATTTGGCCGATGAA
AGCTCCGGCGCTTCGGGAGGGGCCTGCGGCCCATCAGCTAGTTGGTAGGG
T
>F0OV55001A0G0O
AGAGTTTGATCCTGGCTCAGGATAAACGCTAGCGGCGCGCCTAATGCATG
CAAGTCGAGCGATGAGATCCTTCGGGGTCATCAGCGGCAAACGGGTGAGT
AGCACATAGGTAACCTACCTCCAAGCCGGGGATAACGGTCGGAAACGGTC
GCTAATACCCGATGCGTACAGCTAACAGGAGACTATAGTCGTAGAAAGTT
ACGGCGCTTGGAGAGGGGCCTGTGGCCCATCAGCTAGTTGGTAGGGTAAC
GGCCCACCAAGGCGA
>F0OV55001A0G1B
AGAGTTTGATCCTGGCTCAGAGCAAACGCTGGCGGCGTGCCTAATACATG
CAAGTCGAACGAGGAAGTACCTTCGGGTATTGTACTAGTGGCGTACGGGT
GAGTAATACGTGGATAATCTTCCTTTAGGTGGGGAATAACCAATCGAAAG
ATTGGCTAATACCGCATAAGACCACAGTCTCTTCGGAGATAGGGGTTAAA
GCCTTCGGGCGCCAAAAGATGAGTCTGCGCCCCATTAGCTAGTTGGTGAG
GTAAAAGCTTACCAAGGCGACGATGGG
>F0OV55001A0G1X
AGAGTTTGATCCTGGCTCAGGATGAACGCTAGCGGTGCGCCTAACACATG
CAAGTCGAGCGATATAGCGGCGAACGGGTGAGTAACACGTTGGAACCTGC
CTCGAACTCAGGGATAGCCATCCGAAAGGATGATTAATACCGGATAGTCC
CGAAAGGGTAAAGATTTTTCGGTTCGAGAGGGGCCTGCGGCCTATCAGCT
AGTTGGTAAGGTAATGGCTTACCAAGGCTATGACGGGTAACTGGTGTGAG
AGCATGACCAGT
>F0OV55001A0G2D
AGAGTTTGATCCTGGCTCAGAATCAACGCTGGCGGCGTGCCTAACACATG
CAAGTCGCGCGCGAAAGGGGGGCAACCCCCAAGTAGAGCGGCGAACGGGT
GAGTAACGCGTGGGTAATCTACCTCCGAGTGGGGAACAACACCGGGAAAC
TGGTGCTAATACCGCATGACATCGTCGGGTCTTCGGGCCTGACGATCAAA
GCCGGGGACCGCAAGGCCTGGCGCTTGGAGAGGAGCCCGCGTCCGATTAG
CTAGTTGGTAAGGTAACGGCTTACCAAGG
>F0OV55001A0G2X
AGAGTTTGATCCTGGCTCAGGATGAACGCTAGCGGCAGGCCTAATACATG
CAAGTCGAACGGTAAGGACCCGCTTGCGGGTCACACGAGTGGCGTACGGG
TGCGTAACGCGTATGCAACCTACCTTCAACTGGAGCATAGCCCCGAGAAA
TCGGGATTAATACTCCATAACATCCAGCTTTCGCATGTTAGCTGGATTAA
AGTCCCGACGGTTGAAGATGGGCATGCGTGACATTAGTTAGTTGGTGAGG
TAACGGCT
>F0OV55001A0G4S
AGAGTTTGATCCTGGCTCAGGATGAACGCTAGCGGCAGGCCTAACACATG
CAAGTCGAACGGTAACAGGGAATAGCCTAGCTATTTTGCTGACGAGTGGC
GCACGGGTGCGTAACGCGTATACAATCTGCCTTTAAGCGGGAAATAGCCC
ATGGAAACGTGGATTAATGTCCCATAGTATTATGAGTTCACCTGGACTTA
TAATTAAACATTTATGGCTTAAAGATGAGTATGCGTCCTATTAGCTAG
>F0OV55001A0G4Y
AGAGTTTGATCCTGGCTCAGAACGAACGCTGGCGGCATGCTTAACACATG
CAAGTCGAACGCCTGTAGCAATACAGGAGTGGCGCACGGGTGAGTAATAC
GTAGGTAATGTACCACTGGGTGCGGGATAACCGACCGAAAGGTTGGCTAA
TACCGCATACGTTCTCTTGAGGTTCGCCGATGGAGAAGAAAGGGGGGCAA
CTCCCGCCCATTGATCAGCCTGCGTCCCATCAGCTTGTTGGCGAGGTAAC
GGCTCACCAAGG
>F0OV55001A0G5P
AGAGTTTGATCCTGGCTCAGGATGAACGCTGGCGGCATGCCTAAGACATG
CAAGTCGAACGGAGAAGACCACTGAATATTGTGTGCTTGCACATAATAGG
ATTTGAATCTTCTTAGTGGCAGACGGGTGAGTAACACGTAGGTAACCTAC
CTCTTAGCCTGGGATAGCAATTGGAAACGATTGGTAATACCGGATTATAT
GTAACTGGATAACCAGATACATTAAAAGGAGCTTCGGCTTCGCTTTGAGA
TGGG
>F0OV55001A0G6M
AGAGTTTGATCCTGGCTCAGGATGAACGCTGGCGGCGTGCCTATACATGC
AAGTCGAACGCACTAGTTTACTAGTGAGTGGCGAACGGGTGAGTAACACG
TAGGTAACCTGCCCTTAAGACGAGGATAACCATTGGAAACGATGGCTAAG
ACTGGATAGGAATATTTGAGGCATCTTAAATATTTTAAAAGACCTAGCAA
TAGGTATGCTTAAGGAGGGGCCTGCGGCGCATTAGTTAGTTGGTGGGGTA
GAAGCCTACCAAGAC
>F0OV55001A0G6S
AGAGTTTGATCCTGGCTCAGGATGAACGCTGGCGGCGTGCCTAATACATG
CAAGTCGAACGCACTAGTTTACTAGTGAGTGGCGAACGGGTGAGTAACAC
GTAGGTAACCTGCCCTTAAGACGAGGATAACCGTTGGAAACGATGGCTAA
GACTGGATAGGAACATTGAAGGCATCTTTGATGTTTTAAAAGACCTAGCA
ATAGGTATGCTTAAGGAGGGGGCCTGCGGCGCATTAGTTAGTTGGTGAGG
TGAAGGCTTACCAAG
>F0OV55001A0G74
AGAGTTTGATCCTGGCTCAGGACGAACGCTGGCGGCGTGCCTAACACATG
CAAGTCAAGGAGAAAGACTGGTTTCGGCCGGTCAAGTAAACTGGCGGACG
GGTGAGTAACGCGTAGGCGACCTGCCCTTGTGTTTGGAATAACCCCGAGA
AATTGGGGCTAATACCGAATGACGCATTGAGTATGCATGTACTTGATGTT
AAAGGTGCTGCAAGGTACCGCACAGGGATGGGCCTGCGTTCCATTAGTTA
GATGGTAGGGTAACGGCCT
>F0OV55001A0G7V
AGAGTTTGATCCTGGCTCAGGATAAACGCTGGCGGCGTGCCTTACGCATG
CAAGTCGAACGATTCTGATTTATCAGTTTAGTGGCAAACGGGTGAGTAAC
ACGTAAGTAACCTGCCCTTAAGCAGGGGATAATCCGCCGAAAGGTGGACT
AATACCGTATGTGATAACAGAGGTAATGCTTTGTTATTAAAGCCTTCGGG
CACTTAAGGAGGGGCTTGCGGCCGATTAGCTAGTTGGTGGGGTAACGGTT
CACCAAGGCGATGATCGGTAGCTGGT
>F0OV55001A0G7Y
AGAGTTTGATCCTGGCTCAGGGTGAACGCTAGCGGGAGGCCTAACACATG
CAAGTCGAACGGGATTGAGAGCTTGCTCTCATGAGAGTGGCGCACGGGTG
AGTAACGCGTATGCAACCTGCCCTTGACAGGGGGATAGCCCGGAGAAATC
CGGATTAATACCCCATGGTATTTAAGTTCCGCATGGGATTTAAATTAAAG
ATTTATCGGTCAGGGATGGGCATGCGTGACATTAGCTAGTTGGCGGGGTA
ACGGCCCACCAAGG
>F0OV55001A0G89
AGAGTTTGATCCTGGCTCAGGATGAACGCTAGCGGGAGGCTTAACACATG
CAAGTCGAGGGGCAGCACGAGGTAGCAATACTTTGGTGGCGACCGGCAGA
CGGGTGAGTAACGCGTATGTAACCTGCCCTGTACAGGGGGATAACCCGGA
GAAATTCGGACTAATATCCCATGGTAATATTGGAAGGCATCTTCTGATAT
TTAAAGTTCCGGCGGTACAGGAGGGGCATGCGTAACATTAGCTGGTTGGT
AAGGTAACGGCTTACCAAGGCGA
>F0OV55001A0G8K
AGAGTTTGATCCTGGCTCAGAATCAACGCTGGCGGCGTGCCTAACACATG
CAAGTCGAACGAGAAAGCTGTCTTCGGACGGCAAGTACAGTGGCAAACGG
GTGAGTAACGCGTGGGACATCTACCCCGATGAGGGGAATAACTCTCCGAA
AGGAAAGCTAATACCGCATATACCGTGCAAACGGGAAAGGCCTTCGGGCC
GCATCAGGAGGAGCCCGCGTCCGATTAGCTAGTTGGTGAGGTAATGGCTC
ACCAAGGCGACGATCGG
>F0OV55001A0G9F
AGAGTTTGATCCTGGCTCAGGATGAACGCTAGCGACAGGCCTAACACATG
CAAGTCGAACGGGATTCACCTTCGGGTGATGAGAGTGGCGCACGGGTGAG
TAACGCGTATGCAACCTACCTACAACAGGGGGATAGCTCCCGGAAACGGG
GATTAATACCGCATAAGACTACGGTTTCACATGGGACAGTAGTAAAAATT
CAGATGGTTGTAGATGGGCATGCGTGACATTAGGTAGTTGGTGAGGTAAT
GGCTCACCAAG
>F0OV55001A0G9O
AGAGTTTGATCCTGGCTCAGGATAAACGCTGGCGGCATGCCTAATACATG
CAAGTCGAACGGACTAGTTTACTAGTCAGTGGCGAACGGGTGAGTAACAC
GTAAGGAACCAACCCTTGACACGAGGATAACTCCGGGAAACTGGAGCTAA
TACTGGATAGGATATAGATACAGAAGTATTTATATTTAAAGGCGCTTTCG
GGCGGTGGTGAAGGATGGTCTTGCGTCGCATTAGATAGTTGGTGAGGGTA
ACGGCCCACCAAGTCAACG
>F0OV55001A0GAL
AGAGTTTGATCCTGGCTCAGATTGAACGCTGGCGGCATGCCTAACACATG
CAAGTCGAACGGTAACGCGGGGAGCTTGCTCCCTGGCGACGAGTGGCGGA
CGGGTGAGTAACGCGTGGGAATCTGCCCAGAAGTGGGGGACAACCCGGGG
AAACTCGGGCTAATACCGCATACCCTCTACGGAGGAAAGCTGGGGACCCT
TCGGGGCCTGGCGCTTTTGGAGGAGCCCACGTCCGATTAGCTTGTTGGTG
AGGTAAAGGCTCACCAAGGCGACGATCGGTAG
>F0OV55001A0GAO
AGAGTTTGATCCTGGCTCAGGACGAACGCTGGCGGCGTGCTTAACACATG
CAAGTCGAACGGTTTTCTATTGAAAGCTTGCTGGATATAGGAGATAGTGG
CGGACGGGTGAGTAACGCGTGAATACCTGTCCATCGGAGGGGGACAACGG
CTGGAAACGGCCGCTAATACCGCGTAAGCCGAGAGGTGAAAGGTTCTCTT
CGGGGAGCCGCCGATGGGGTGGTTCGCGTCCTATCAGCTAGTTGGTGGGG
TAAGGGCCTACCAAGGCGAAGACGGGTAGCCGG
>F0OV55001A0GB5
AGAGTTTGATCCTGGCTCAGGATGAACGCTAGCGGCAGGCCTAACACATG
CAAGTCGAGGGGTAACAGGAGTAGCAATACTTGCTGACGACCAGCGCACG
GGTGAGTAACGCGTATGCAACCTACCCTTAACTGGGGAATAGCCCGAAGA
AATTCGGATTAATGCCCCATAATACTGTATTGAAGCATTTCAGTGCATTT
AAAACTCCGGTGGTTAAGGATGGGCATGCGTGACATTAGCTAGTTGGTGA
GGTAACGG
>F0OV55001A0GDM
AGAGTTTGATCCTGGCTCAGAACGAACGCTGGCGGCGCGTTTTAAGCATG
CAAGTCGAGGGAGAATCCGGTGCTTGCACTGGAGGGAACCGGCGAACGGG
TGAGTAACACGTAGATAATCTGCCTTTAGGTTGGGGATAGCTCATGGAAA
CATGGGGTAATACCGAATGTGGTTCGATGTTCAAAAGGACATTGAAAGAA
AGGAGCTTAGGCTTCGCCTGAAGATGAGTCTGCGTCTGATTAGGTAGTAG
GTAGGGTAACGGCCT
>F0OV55001A0GEL
AGAGTTTGATCCTGGCTCAGAACGAACGCTGGCGGCGTGCCTAACACATG
CAAGTCGCACGAGAAAGGTCGCAAGACCGAGTAAAGTGGCGGACGGGTGA
GTAATGCATGGATAACCTGCCCTTGAGTGGGGAATAACCCCGGGAAACCG
GGGCTAATACCGCATGACAAGTCGCGAGCTTCGGCTCGTGCCTTCAAAGC
CGGCCTCTGCTTGCAAGCTGGCGCTCGAGGAGGGGTCCATGTCCCATTAT
GCTAGTTGG
>F0OV55001A0GEO
AGAGTTTGATCCTGGCTCAGAATCAACGCTGGCGGCGTGCCTAACACATG
CAAGTCGAACGCGACTGTGGCTTCGGTCACAGTTGAGTGGCGAACGGGTG
AGTAACACGTGGGTGACCTACCTTCGAGTGGGGGATAACGTCCCGAAAGG
GCGCTAATACCGCATAACATCCTGCCTTTGAACAGGCGGAGATCAAAGCC
GGGGATCGCAAGACCTGGCGCTTGATGAGGGGCCCGCGTCCGATTAGCTA
GTTGGTGAGGTAA
>F0OV55001A0GFB
AGAGTTTGATCCTGGCTCAGAACGAACGCTGGCGGCGTGCTTAACACATG
CAAGTCGTACGAGAAAGCTCGCTTCGGTGAGTGAGTAGAGTGGCGCACGG
GTGAGTAACACGTGGGTAACCTACCCGACAGTCCGGGATAACACTTCGAA
AGGGGTGCTAATACCTGATAAGCCCACGGGCTCCTCGGAGCTTGCGGGAA
AAGGTGGGGAACCTTCGGGTCCTGCCGTCACTGGATGAGTCCGCGTCCCA
TTAGCTAGTTGGTGGGGTAATGGCCT
>F0OV55001A0GFE
AGAGTTTGATCCTGGCTCAGGACGAACGCTGGCGGCGGGCTTAACACATG
CAAGTCGCGGGAGAAGCTGCCCTTCGGGGCAGCGGAGACCGGCGGATGGG
TGAGTAACGCGTAGGTAATTTGCCGTTAGGCCGGGGATAACCCACCGAAA
GGTGAGCTAATACCGGATGATGCAGCGGCCCCGCATGGGGACAGTTGTTA
AAGCCTTCGGGCGCCTAACGATGAGCCTGCGTGCCATTAGCTAGTTGGTA
GGGTAACGGCCTACCAAGGCC
>F0OV55001A0GFH
AGAGTTTGATCCTGGCTCAGAACGAACGCTGGCGGCAGGCTTAACACATG
CAAGTCGAGCGGACCCCTCGGGTCAGCGGCGGACGGGTGAGTAACGCGTG
GGAACGTGCCCTGGGTGCGGAACAACCGCTGGAAACGGCGGCTGATACCG
CATGATGTCCATTCGCAAGGATGGACCAAAGATTCATCGCCCCTGGATCG
GCCCGCGTCGGATTAGGTAGTTGGTGGGTAACGGCCTACCAAGCCGACGA
TCCGTAGCTGGTTTGAGAGG
>F0OV55001A0GFQ
AGAGTTTGATCCTGGCTCAGGATGAACGCTGGCGGCGTGCCTAATACATG
CAAGTCGAACGCACTAGTTTACTAGTGAGTGGCGAACGGGTGAGTAACAC
GTAGGTAACCTGCCCTTAAGACGAGGATAACCATTGGAAACGATGGCTAA
GACTGGATAGGAATATTTAAGGCATCTTAAATATTTTAAAAGACCTAGCA
ATAGGTATGCTTAAGAGGGGCCTGCGGCGCATTAGTTAGTTGGTGAGGTG
AGAGCTTCACCAAGACG
>F0OV55001A0GGU
AGAGTTTGATCCTGGCTCAGGATGAACGCTGGCGGCGTGCCTAATACATG
CAAGTCGAACGCACCGGTTTACCGGTGAGTGGCGAACGGGTGAGTAACAC
GTAGGTAACCTGCCCTCAAGACGAGGATAACCGTTGGAAACGATGGCTAA
GACTGGATAGGAACCGAGGAGGCATCTCCATGGTTTTAAAGGACCCGCAA
GGGTACGCTTGAGGAGGGGCCTGCGGCGCATTAGTTAGTTGGCGGGGTGA
AGGCCCACCAAGACTTTGATGCGTAGCCGG
>F0OV55001A0GHN
AGAGTTTGATCCTGGCTCAGAACGAACGCTGGCGGCGTGCCTAACACATG
CAAGTCGTACGTGAAATCTTCCTTCGGGTTGAGAGTAAAGTGGCGCACGG
GTGAGTAACGCGTGGGTAATCTACCCATGGGTTCGGGATAACCGGCCGAA
AGGCTGGCTAATACCGGATAATGTCACCGTACACAAGTCCGGTGACCAAA
GGGGGCGTAAGCTTCCGCCGATGGATGAGCCCGCGTACCATTAGCTAGTT
GGTAGGGTAATGGCCTACCAA
>F0OV55001A0GJF
AGAGTTTGATCCTGGCTCAGGACGAACGCTGGCGGCGTGCCTAACACATG
CAAGTCGAGCGGAGAATGCAAGATGTTTACATTGCGCATTCTTAGCGGCG
GACGGGTGAGTAACACGTGGGTAACCTGCCTCAAAGTGGGGGATAGCCTT
TCGAAAGGAAGATTAATACCGCATAAGCTTGTAGCATCGCATGGTGCAGC
AAGAAAAGGAGCAATCCGCTTTGAGATGGACCCGCGGCGCATTAG
>F0OV55001A0GJL
AGAGTTTGATCCTGGCTCAGGACAAACGCTGGCGGCGTGCCTAACACATG
CAAGTCGAACGATAGGTATTCGTTTCACTTCGGTGAGATGGATATACTGA
GTGGCGAACGGGTGAGTAAGACGTGGGAACGTACCCTAAAGTGGGGGATA
GCGTCCCGAAAGGGGCGGTAATACCGCATAAGCTCGAAAGAGGAAAGGTG
CAAATGCATCGCTTGAGGAGCGGCTCACGTCCCATTAGCTAGTTGGTGAG
GTAACGGCCCACCAAGGCGACG
>F0OV55001A0GJO
AGAGTTTGATCCTGGCTCAGGACGAACGCTGGCGGCGTGCTTAACACATG
CAAGTCGAACGCGAAAGTTTTCTTCGGAAGACGAGTAGAGTGGCGCACGG
GTGAGTAACGCGTAAGTAATCTGCCCTGGTATCCGGGATAACCCACCGAA
AGGTGTGCTAATACGGGATACGCTGATTTATCAGGAAAGGTGGCCTCTTC
ATGAAAGCTACTGTACCAGGAGGAGCTTGCGTACCATTAGCTAGTTGGTA
GGGTAATGGCCTACCAAGGCG
>F0OV55001A0GJR
AGAGTTTGATCCTGGCTCAGAACGAACGCTGGCGGCAGGCCTAACACATG
CAAGTCGAACGCCCTCTTCGGAGGGAGTGGCGCACGGGTGAGTAACGCGT
GGGAACCTACCCCGAGGTCCGGGACAACCGCTGGAAACGGCGGCTAATAC
CGGATGTGTCCTGAGGGAGAAAGATTTATCGCCTTGGGAGGGGCCCGCGT
CCGATTAGGTAGTTGGTGTGGTAACGGCGCACCAAGCCGACGATCGGTAG
CTGGTCTGAGAGG
>F0OV55001A0GKK
AGAGTTTGATCCTGGCTCAGAACGAACGCTGGCGGCGCGTTTTAAGCATG
CAAGTCGAACGGTAAAAGGGTGCTTGCACCCTTTGAGAGTGGCGAACGGG
TGAGTAACACGTAGGTGATCTGCCCTTTGGTTGGGGATAGCCTGTGGAAA
CACAGGGTAATACCGAATAAGATCGGGACTCTTTGGAGATCCGATGAAAG
CAGCTTCGGCTGCACCGAAGGATGAGCCTGCGGCTGATTAGCTTGTTGGC
GGGGTAAAGGCCCACCAAGG
>F0OV55001A0GL0
AGAGTTTGATCCTGGCTCAGAACGAACGCTGGCGGCGTGGATTAGGCATG
CAAGTCGGACGGTTCTTTCATTGTCAAAGGAGTTGATAGCTTGCTATCGA
TTCTTTCGGCGCGAAAGAATAGTGGCAAAAGGGTGAGGAACGCGTGGGTA
ATTTGCCCTTAAATTTGGAATAACTCACCGAAAGGTGTGCTAATACCAAA
TGTGGTCCGGAGAGGGTATCCTTTCCGTACTAAAGGCGGGGATCCGCTTC
AAGTGGACCTGTCGTTTAAGGATAAGCCCGCGT
>F0OV55001A0GL3
AGAGTTTGATCCTGGCTCAGGATGAACGCTAGCGACAGGCCTAACACATG
CAAGTCGAACGGGATTTATCCTTCGGGGTAATGAGAGTGGCGCACGGGTG
AGTAACGCGTATGCAACCTACCTGTAACTGGGGAATAGCTCCCTGAAAGG
GGAATTAACACCGCATAAGACCACACTTTCGCATGGAAGAGTGGTAAAAT
ATTTATAGGTTACAGATGGGCATGCGTGACATTAGTTTGTTGGTGAGGTA
ACGGCTCACCAAG
>F0OV55001A0GL6
AGAGTTTGATCCTGGCTCAGGATGAACGCTAGCGGCAGGCCTAACACATG
CAAGTCGAGGGGTAACAGGAGTAGCAATACTTGCTGACGACCGGCGCACG
GGTGAGTAACGCGTATGCAACCTGCCCTTAACTGGGGAATAGCCCGAAGA
AATTCGGATTAATGCCCCATAATACTGTATTGAAGCATTTCAGTGCATTT
AAAACTCCGGTGGTTAAGGATGGGCATGCGTGACATTAGCTAGTTGGTGA
GGTAACGG
>F0OV55001A0GM2
AGAGTTTGATCCTGGCTCAGGATGAACGCTGGCGGCGTGCCTCATACATG
CAAGTCGAGCGGATGTAGCAATACATCAGCGGCGGACGGGTGAGTAACAC
GTGGGCAACCTGGCCTTAAGAGGGGGATAACGTCCCGAAAGGGACGCTAA
TACCGCGTAAATCAGCGAGATCGCATGATCTTGTTGGAAAAGGAGCAATC
CGCTTAAGGATGGGCCCGCGGCCTATTAGCTAGTTGGTAGGGTAACGGCC
TACCAAGGCGACG
>F0OV55001A0GNW
AGAGTTTGATCCTGGCTCAGAACGAACGCTGGCGGCGCGTTTTAAGCATG
CAAGTCGAGCGGCAAGGGCCTTCGGGCCCCTAGAGCGGCGGACGGGTGAG
TAACACGTGGACAATCTGCCCCCCGGCCGGGGATAGCCCAGGGAAACCTG
GATTAATACCGGATGAGACGGGACGCACACAGGTGCGATCCGGGAAAGGC
GCTGCGGCGCCGCCGGGGGATGAGTCCGCGACCCATTAGCTAGACGGCGG
GGTAAAGGCCCACCGTGGCGACGATGGGTAGCCGG
>F0OV55001A0GO1
AGAGTTTGATCCTGGCTCAGAACGAACGTTAGCGGCGTGCTTAACACATG
CAAGTCGAACGAGAAAGTATCTTCGGATATGAGTAGAGTGGCGCACGGGT
GAGTAACACGTAGGTGATCTGCCCTTGGGTGGGGAATAGCCCATGGAAAC
ATGGGGTAATACCGCATGAGGTGCTTTGGCATGAAGCTGAAGGATAAAAG
GAGCAATTGCTCCGCCTGGGGATGAGCCTGCGGTCCATTAGCTAGTTGGT
G
>F0OV55001A0GPG
AGAGTTTGATCCTGGCTCAGGATGAACGCTAGCGGCAGGCCTAACACATG
CAAGTCGAGGGGTAGCAGGGTAGCAATATCGCTGACGACCGGCGCACGGG
TGAGTAATGCATATGCAACCTTCCTTTAACTGGGGCATAGCCCGGAGAAA
TTCGGATTAATACCCCATAACATCATGAGAAGGCATCTTTTTATGATTAA
AGCTCCGGCGGTTAAAGATGGGCATATGCGCCATTAGCTTGTTGGTGAGG
>F0OV55001A0GPJ
AGAGTTTGATCCTGGCTCAGGATGAACGCTAGCGACAGGCCTAACACATG
CAAGTCGAACGGGATTTATCCTTCGGGGTAATGAGAGTGGCGCACGGGTG
AGTAACGCGTATGCAACCTACCTGTAACTGGGGAATAGCTCCCTGAAAGG
GGAATTAACACCGCATAAGACCACACTTTCGCATGGAAGAGTGGTAAAAT
ATTTATAGGTTACAGATGGGCATGCGTGACATTAGTTTGTTGGTGAGGTA
ACGGCTCACCAAG
>F0OV55001A0GQG
AGAGTTTGATCCTGGCTCAGGATGAACGCTGGCGGCATGCCTAATACATG
CAAGTCGAACGAACTAGTTTACTAGTTAGTGGCGAACGGGTGAGTAACAC
GTAGATAACCAACCCTTAAGACGAGGATAACCCGGGGAAACCTGGACTAA
TACTGGATAGGAGCTATTTTCAAAAGAGGATAGTTTTAAAGGTGCCCTAA
AGCACCGCTAAAGGCTGGGACTGCGTCGCATTAGCTAGTTGGTGGGGTAA
CGGCCTACCAAGGCAACGATGCGTAG
>F0OV55001A0GQJ
AGAGTTTGATCCTGGCTCAGAACAAACGCTGGCGGTATGCTTAACACATG
CAAGTCGGACGAGAAAGAGGGATTCGTCTCTTGAGTAAAGTGGCGGACGG
GTGAGTAACGCGTGAGCAAGCTACCTTAGAGAGGGGGATAACACTTTGAA
AAGAGTGCTAATACCCCATAAGATCACGGATACGCATGTATAGGTGATAA
AAGAGAGCTTTCGGGCTTTTGCTTTAGGATGTGCTCGCGTACCATTAGCT
AGTTGGTGGGGTAACGG
>F0OV55001A0GQM
AGAGTTTGATCCTGGCTCAGAACGAACGCTGGCGGCGCGTTTTAAGCATG
CAAGTCGAACGGTATATAGTCTTCGGATTATAGAGAGTGGCGAACGGGTG
AGTAACACGTAGATAATCTACCTTGAAGTGGGGGATAGTCCATGGAAACA
TGGAGTAATACCGCATATGTCTTTGGATGAAAGTTCCAATTGGAACGCTT
TGAGATGAGTCTGCGGCTCATTAGCTTGTTGGTGGGGTAAAGGCCTACCA
AGGCAACG
>F0OV55001A0GRY
AGAGTTTGATCCTGGCTCAGAACGAACGCTGGCGGCGCGTTTTAAGCATG
CAAGTCGAACGGTATACGGTCTTCGGACTGTAGAGAGTGGCGAACGGGTG
AGTAACACGTAGATAATCTGCCTTGAAGTGGGGGATAGTCCATGGAAACA
TGGAGTAATACCGCATATGTCTTTGGATGAAAGTTCCAATTGGAACGCTT
TGGGATGAGTCTGCGGCTCATTAGCTAGTTGGTTGGGTAAAGGCCTACCA
AGGCAACG
>F0OV55001A0GUA
AGAGTTTGATCCTGGCTCAGAATGAACGCTGGCGGCAGGCCTAATACATG
CAAGTCGAACGAACCCTTCGGGGTGAGTGGCGCACGGGTGAGTAACGCGT
GGGAACGTACCCCTGGGTGCGGAACAACAGCTGGAAACGGCTGCTAATAC
CGCATAATGACTCCGGTCCAAAGATTTATCGCCCAGGGATCGGCCCGCGT
TTGATTAGATAGTTGGTGAGGTAACGGCTCACCAAGTCGACGATCAATAG
CTGGTCTGAGAGGAACGG
>F0OV55001A0GUO
AGAGTTTGATCCTGGCTCAGGATGAACGCTAGCGACAGGCCTAACACATG
CAAGTCGAACGGGATTTATCCTTCGGGGTAATGAGAGTGGCGCACGGGTG
AGTAACGCGTATGCAACCTACCTGTAACTGGGGAATAGCTCCCTGAAAGG
GGAATTAACACCGCATAAGACCACACTTTCGCATGGAAGAGTGGTAAAAT
ATTTATAGGTTACAGATGGGCATGCGTGACATTAGTTTGTTGGTGAGGTA
ACGGCTCACCAAG
>F0OV55001A0GV7
AGAGTTTGATCCTGGCTCAGGATGAACGCTAGCGGCAGGCCTAACACATG
CAAGTCGAGGGGTAACAGGAGTAGCAATACTTGCTGACGACCGGCGCACG
GGTGAGTAACGCGTATGCAACCTACCCTTAACTGGGGAATAGCCCGAAGA
AATTCGGATTAATGCCCCATAATACTGTATTGAAGCATTTCAGTGCATTT
AAACTCCGGTGGTTAAGGATGGGCATGCTGCATTAGCTAGTTGGTGAGGT
AACGGCT
>F0OV55001A0GVM
AGAGTTTGATCCTGGCTCAGGATGAACGCTGGCGGCGTGCTTAACACATG
CAAGTCGGATGCGAAAGGGGCTTTCGGGCGCTGAGTAGCATGGCAGACGG
GTGAGGAGTGCGTATCTGACGAAACTCAGGCTGGGGGATAGTCCCTCGAA
AGGGGGTTGAATACCGCATGTGCTCGGCACTGTCATGGTGTCGAGGAAAG
GTGGCCTCTGCATGCACGCTATTGGCCTGAGATCGGGA
>F0OV55001A0GW8
AGAGTTTGATCCTGGCTCAGGATGAACGCTAGCGGGAGGCTTAACACATG
CAAGTCGAGGGGCAGCATAAGGTAGCAATACTTTGATGGCGACCGGCGCA
CGGGTGAGTAACGCGTATGCAACCTGCCCTGTACTGGGGGATAACCCGGA
GAAATTCGGACTAATACTCCATAATAATATTGAGAGGCATCTTTTAATAT
TTAAAGTTACGACGGTACGGGATGGGCATGCGTAACATTAGCTAGTTGGC
AGGGTAACGCCTACCAAGG
>F0OV55001A0GWS
AGAGTTTGATCCTGGCTCAGGATGAACGCTAGCGGCAGGCCTAACACATG
CAAGTCGAGGGGTAACAGGAGTAGCAATACTTGCTGACGACCGGCGCACG
GGTGAGTAACGCGTATGCAACCTACCCTTAACTGGGGAATAGCCCGAAGA
AATTCGGATTAATGCCCCATAATACTGTATTGAGGCATTTCAGTGCATTT
AAAACTCCGGTGGTTAAGGATGGGCATGCGTGACATTAGCTAGTTGGCGG
GGCAACGGCCC
>F0OV55001A0GYD
AGAGTTTGATCCTGGCTCAGAACGAACGTTAGCGGCGTGCTTAACACATG
CAAGTCGAACGAGAAAGTATCTTCGGATATGAGTATAGTGGCGCACGGGT
GAGTAACACGTGGGTAACCCACCCTTTGGAGGGGGACAACATTTGGAAAC
GAATGCTAATACCGCATAAGTCAGCTTCGGCTGGGAAAGGTGGCTTCGGC
TACCGCCAGAGGATGGGCCCGCGACCCATCAGCTAGTTGGTAAGGTAATG
GCTTACCAAGGCAACGACGGGTAG
>F0OV55001A0GYM
AGAGTTTGATCCTGGCTCAGGATGAACGCTAGCGGCAGGCCTAACACATG
CAAGTCGAGGGGTAGCAGGGTAGCAATATCGCTGACGACCGGCGCACGGG
TGAGTAATGCATATGCAACCTTCCTTTAACTGGGGCATAGCCCGGAGAAA
TTCGGATTAATACCCCATAACATCATTGAAGGGCATCTTTTGATGATTAA
AGCTCCGGCGGTTAAAGATGGGCATATGTACCATTAGCTTGTTGGTGAGG
TAACGG
>F0OV55001A0GZ5
AGAGTTTGATCCTGGCTCAGGATGAACGCTGGCGGCGTGCCTAACACATG
CAAGTCGAGCGAGAATTGATGGAATGCGGACTTCGGTCCAAGTGAAGTCG
AGGAAAGCGGCGGACGGGTGAGTAACGCGTGGGTAACCTGCCCCATACAA
TGGGATAGCCACTGGAAACGGTGATTAATACCATATGATGCTTTATAATC
GCATGATTTAAAAGCTAAAGATTTATCGGTATGGGATGGACCCGCGTCTG
ATTAG
>F0OV55001A0GZ8
AGAGTTTGATCCTGGCTCAGAACGAACGCTGGCGGCGCGTTTTAAGCATG
CAAGTCGAACGGTAAAAGGGTGCTTGCACCCTTTGAGAGTGGCGAACGGG
TGAGTAACACGTAGGTGATCTGCCCTTTGGTTGGGGATAGCCTGTGGAAA
CACAGGGTAATACCGAATAAGCTCTTACTGCCTTGGCAGTTTGAGGAAAG
GGGCTTCGGCCTCGCCGATGGATGAGTTTGCGGCTGATTAGCTTGTTGGT
GGGGTAAAGGCCTACCAAGGCGACGA
>F0OV55001A0H0Q
AGAGTTTGATCCTGGCTCAGAACGAACGCTGGCGGCGCGCTTAAAGCATG
TAAGTCGAACGAGATACCCGCAAGGGTGTCTAGTGGCGTACGGCTGAGTA
ACGCGTGGGTAACCTGCCCCGAAGTGGGAATAACTTGTGGAAACATGGGT
TAATACCGCATGTGGTCTCTTCTCGCAAGGGGATAGACTAAAGACTTCGG
TCGCTTCGGGAGGGGCCCGCGTCCCATCAGCTAGTTGGTGGGGTAATGGC
TCACCAAGGCAATAACGGGTAGCTGG
>F0OV55001A0H11
AGAGTTTGATCCTGGCTCAGGACGAACGCTGGCGGCGTGCCTAACACATG
CAAGTCTACTCAGCAATGGGTGGCGAACGGGTGAGTAACGCGTAGACAAT
CTGCCCTTTAATCACGGATAACCTAGTGAAAACTGGACTAACACGGGATG
TGGTCGCGATATGGCATCATATGCGATCAAAGACGTAGTCGTTAAAGGAG
GAGTCTGCGTAACATTAGCTGGTTGGTAAGGTAACGGCTTACCAAGGCTA
CGATGTTTAG
>F0OV55001A0H3B
AGAGTTTGATCCTGGCTCAGATTGAACGCTGGCGGCAGGCTTAACACATG
CAAGTCGAGCGGTAACAGATCTAGCTTGCTAGATGCTGACGAGCGGCGGA
CGGGTGAGTAATGCATAGGAAACTGCCCAGTAGTGGGGGATAGCCCGGGG
AAACCCGGATTAATACCGCGTACGCCCTTCGGGGGAAAGCAGGGGATCTT
CGGACCTTGCGCTATTGGATGTGCCTATGTCGGATTAGCTAGTTGGTGGG
GTAAAGGCCTACCAAGG
>F0OV55001A0H3Q
AGAGTTTGATCCTGGCTCAGGATGAACGCTAGCGGGAGGCTTAACACATG
CAAGTCGAGGGGCAGCACGATGTAGCAATACGTTGGTGGCGACCGGCGCA
CGGGTGAGTAACGCGTATGCAACCTACCCTGTACTGGAAGATAAACCCGG
AGAAATTCGGACTAATATTCCAGAAAGATATGAAGAGGCATCTTTTTATA
TTTAAAGCTCTGGCGGTACGGGATGGGCATGCGTAACATTAGCTAGTTGG
CAGGGTAACG
>F0OV55001A0H43
AGAGTTTGATCCTGGCTCAGGATGAACGCTAGCGGGAGGCCTAACACATG
CAAGTCGAACGGGATTGAGAGCTTGCTCTCATGAGAGTGGCGCACGGGTG
AGTAACGCGTATGCAACCTGCCCTTGGACAGGGGGATAGCCCGGAGAAAT
CCGGATTAATACCCCATGGTATTTAAGTTCCGCATGGGATTTAAATTAAA
GATTTATCGGTCAGGGATGGGCATGCGTGACATTAGCTAGTTGGCGGGTA
ACGGCCCACCAAGG
>F0OV55001A0H47
AGAGTTTGATCCTGGCTCAGGGTGAACGCTGGCGGCGTGCCTAATACATG
CAAGTCGTGCGGAAACAGGCCTTCGGGTGCTGTCGAGCGGCGGACGGGTG
AGTAACACGTTGGTACTTACCCCAGACTGAGGGATAACCGCCCGAAAGGG
TGGCTAATACCGCATATGGCCTACGGGTTAAAGCTTCGGCGGTCTGGGAA
AGTCCTGCGTCCGATTAGCTAGTTGGTAAGGTAATGGCTTACCAAGGCGA
TGATCGGTAGCTGGTCTGAGAGGA
>F0OV55001A0H5A
AGAGTTTGATCCTGGCTCAGGATGAACGCTGGCGGCGTGCCTAATACATG
CAAGTCGAACGCACCATTTCGGTGGTGAGTGGCGAACGGGTGAGTAACAC
GTAGATAACCTGCCCTTAAGACGAGGATAACCATTGGAAACGATGGCTAA
GACTGGATAGGAATATTAGAGGCATCTCTGATATTTTAAAAGACCTAGCA
ATAGGTATGCTTAAGGAGGGGTCTGCGGCGCATTAGTTAGTTGGTGGGGT
GATGGCCT
>F0OV55001A0H61
AGAGTTTGATCCTGGCTCAGGATGAACGCTAGCGGGAGGCTTAACACATG
CAAGTCGAACGGTAACAGTTCCCTCGGGAAGCTGACGAGTGGCGCACGGG
TGCGTAACGCGTATGCAACCTGCCTTATACAGGAGGATAGCCCATGGAAA
CGTGGATTAATACTCCATAGTATATAATTATCGCATGGTAATTATATTAA
AACTTCGGTGGTATAAGATGGGCATGCGTAGGATTAGCTAGTAGGTGAGG
TAATGG
>F0OV55001A0H66
AGAGTTTGATCCTGGCTCAGGATGAACGCTGGCGGCGTGCCTAACACATG
CAAGTCGAGCGGAGATATAGAGGAGTACTTGTACGAATCTTTATCTTAGC
GGCGGACGGGTGAGTAACACGTGAGGAACCTGCCCTTAAGTGTGGAATAA
CACCGAGAAATCGGTGCTAATACCGCATACCGTCCTGGAAGCGCATGCTT
TCGGGACCAAAGGATTTATTCGCTTAAGGATGGACTCGCGTCCGATTAGG
TAGTTGGTGAGGTAACGG
>F0OV55001A0H69
AGAGTTTGATCCTGGCTCAGGATGAACGCTAGCGACAGGCCTAACACATG
CAAGTCGAACGGGATTTAGTAGCTTGCTACTAATGAGAGTGGCGCACGGG
TGAGTAACGCGTATGCAACCTGCCTGTAACAGGGGAATAGCTCCCTGAAA
GGGGAATTAACACCGCATAAGACCACACTGCCGCATGGTAGAGTGGTAAA
ATATTTATAGGTTACAGATGGGCATGCGTGACATTAGCTAGTTGGTGAGG
>F0OV55001A0H6V
AGAGTTTGATCCTGGCTCAGGATGAACGCTAGCGGTGCGCCTAACACATG
CAAGTCGAGCGATATAGCGGCGAACGGGTGAGTAACACGTTGGAACCTGC
CTCGAACTCAGGGATAGCCATCCGAAAGGATGATTAATACCGGATAGCCC
CGAAAGGGTAAAGATTTTTCGGTTCGAGAGGGGCCTGCGGCCTATCAGCT
AGTTGGTAAGGTAATGGCTTACCAAGGCTATGACGGTAACTGGTGTGAGA
GCATCGACCAGT
>F0OV55001A0H7F
AGAGTTTGATCCTGGCTCAGGATGAACGCTGGCGGCGTGCCTAACACATG
CAAGTCGAGCGAGAATTGATGGAATGCGGACTTCGGTCCAAGTGAAGTTG
AGGAAAGCGGCGGACGGGTGAGTAACGCGTGGGTAACCTGCCCCATACAA
TGGGATAGCCACTGGAAACGGTGATTAATACCATATGATGCTTTAGGATC
GCATGATCCGGAAGCTAAAGATTTATCGGTATGGGATGGACCCGCGT
>F0OV55001A0H7T
AGAGTTTGATCCTGGCTCAGGATGAACGCTGGCGGCGTGCCTAACACATG
CAAGTCGAGCGGTCTGTCGGTTGACACCGAGCATCTTTGGAAACAGAGAT
GTTGGGTGTTGACCGGCAGGTAGCGGCGGACGGGTGAGTAACGCGTGAGC
AACCTGCCTTGTACTGGGGGATAACGTCGGGAAACCGGCGCTAATACCGC
ATAAGACTCCGGAATCACATGGTTCTGCAGTCAAAACTCCGGTGGTACAA
GATGGG
>F0OV55001A0H9G
AGAGTTTGATCCTGGCTCAGGATGAACGCTAGCGACAGGCCTAACACATG
CAAGTCGAACGGGATTTATCCTTCGGGGTAATGAGAGTGGCGAACGGGTG
AGTAACGCGTAGGTGATCTACCTTCAGATGGGGGACAACCCAGGGAAACT
TGGGCTAATACCGCATGTGGCTGTAAAGCTAAAGCCGGCCTCTATTTATA
AGCTGGTGTCTGGAGATGAGCCTGCGTCTGATTAGCTAGTTGGTGGGGTA
ACGGCCTACCGAGGCG
>F0OV55001A0H9P
AGAGTTTGATCCTGGCTCAGAACGAACGCTGGCGGCGCGTTTTAAGCATG
CAAGTCGAACGGTAGTATGCCTTCGGGTATATGAGAGTGGCGAACGGGTG
AGTAACACGTAGATAATCTGCCTTGAGGTTGGGGATAGCTTGTGGAAACA
CAGGGTAATTCCGAATAAGCCCTACGGGGGAAAGGTGCTAAGGCACCGCC
TTGAGATGAGTCTGCGGCTCATTAGCTTGTTGGTGGGGTAAAGGCCTACC
AAGGCGACGATGAGTAGCCGG
>F0OV55001A0HBD
AGAGTTTGATCCTGGCTCAGGATGAACGCTAGCGGCAGGCTTAACACATG
CAAGTCTACTCAGCAATGGGTGGCGAACGGGTGAGTAACGCGTAGACAAT
CTGCCCTTTAATCACGGATAACCTAGTGAAAACTGGACTAACACGGGATG
TGGTCGCGATATGGCATCATATGCGATCAAAGACGTAGTCGTTAAAGGAG
GAGTCTGCGTAACATTAGCTGGTTGGTAAGGTAACGGCTTACCAAGGCTA
CG
>F0OV55001A0HBM
AGAGTTTGATCCTGGCTCAGAACGAACGCTGGCGGCAGGCTTAACACATG
CAAGTCGAACGAGACCTTCGGGTTTAGTGGCGCACGGGTGAGTAACGCGT
GGGAATCTATCTTGGAGTACGGAATAACCATTGGAAACGATGGCTAATAC
CGTATACGCCCTGCGGGGGAAAGGTTTACCGCTCCAAGCTGAGCCCGCGT
CCAATTAGGTAGTTGGTGGGGTAAAGGCCTACCAAGCCGACGATTGGTAG
CTGGTCTGAGAGGATGGCCCAGCCAC
>F0OV55001A0HBP
AGAGTTTGATCCTGGCTCAGGATGAACGCTAGCGGCAGGCTTAACACATG
CAAGTCGAGGGGCAGCACGTCTTCGGATGGTGGCGACCGGCGCACGGGTG
CGTAACGCGTATACAATCTACCTTTTACAGGGGCATAGCCCGGGGAAACC
CGGATTAATATCCCATGGTATCATTTAGTGGCATCACTTGAATGATTAAA
GTTTCGGCGGTAAAAGATGAGTATGCGTCCTATTAGTTAGTTGGTAAGGT
AACGGCTTACCAAGGCAGCG
>F0OV55001A0HF0
AGAGTTTGATCCTGGCTCAGGACGAACGCTGGCGGCGTGCTTAACACATG
CAAGTCAAGGCAGAAAATACTTTCGGGTATGAGTAAACTGGCGAACGGGT
GAGTAACATGTAGGTAATTTACCTTTGAATGGGGGATAGCCACGGGAAAC
TGTGATTAATACCGCATAAAGTCCGATTACGATGGTATTCGGATGAAAGT
TGGGGACTTTCGGGCCCAACGTTTGAAGATAAGCCTGCATCTGATTAGTT
AGTTGGTAGGGTAATGGCCTACCAAGACCGCG
>F0OV55001A0HFP
AGAGTTTGATCCTGGCTCAGACTGAACGCTGGCGGCATGCCTAACACATG
CAAGTCGAACGGCAGCACAGCCCGCAAGGGTGGGTGGCGAGTGGCGGACG
GGTGAGGAATACATCGGAGTCTACCCTGTCGTGGGGGATAACCAGCCGAA
AGGTTGGCTAATACCGCATACGACCGAGAGGTGAAAGCGGAGGACCTTCG
GGCTTCGCGCGATTGGATGAGCCGATGTCGGATTAGCTAGTTGGTGGGGT
AAAGGCCTACCAAGG
>F0OV55001A0HHB
AGAGTTTGATCCTGGCTCAGAACGAACGCTGGCGGCGTGGATTAGGCATG
CAAGTCGAACGAGAAAAGTCTCTTCGGAGACTGAGTAGAGTGGCAAACGG
GTGAGTAACACGTGGGGAACCTACCTTTCGGATGGGAATAACATTTCTAA
CGAAGTGCTAATACCGAATACGATCGGTCTGTCGCATGGCAGACTGATGA
AGGGCGACCTCTGATTCAAGTTGTCGTCGAAAGATGGCCCCGCGTCCCAT
TAGCTAGTTGGTG
>F0OV55001A0HHE
AGAGTTTGATCCTGGCTCAGGACGAACGCTGGCGGCGTGCCTAATACATG
CAAGTCGAACGGAACCATTGGAGCTTGCTCCTTGGGTTTAGCGGCGGACG
GGTGAGTAACACGTGGGCAACCTGCCCTGCAGATCGGGATAACTCCGGGA
AACCGGTGCTAATACCGAATAGTTTGCGGCCTCTCATGAGGCTGCACGGA
AAGACGGTTTCGGCTGTCACTGCAGGATGGGCCCGCGGCGCATTAGCTAG
TTGGTGAGGTAACGG
>F0OV55001A0HHZ
AGAGTTTGATCCTGGCTCAGAGCGAACGCTGGCGGCGTGCCTAACACATG
CAAGTCGAACGGACTCGGGGGGCAACTCCTGAGTTAGTGGCGGACGGGTG
AGTAACACGTGGGTCATCTCCCCCCGAGTGAGGAATAAGCCTGCGAAAGC
GGGTCTAATACCGCATAACACTCCGGGACACAAGTCTTCGGAGTCAAAGC
CGCAAGGCGCTTGGGGATGAGCCTGCGTCCTATTAGCTAGTTGGTAGGGT
AATGGCCTACCAAGGCAA
>F0OV55001A0HJJ
AGAGTTTGATCCTGGCTCAGGATGGACGCTGGCGGCGTGCCTAATACATG
CAAGTCGAACGAAGCACTTCGGTGCTTAGTGGCGAACGGGTGAGTAACAC
GTGGGTAACCTGCCCTCAAGACGAGGATAACCATTGGAAACGATGGCTAA
GACTGGATAGGAACCGAGGAGGCATCTCTTTGGTTTTAAAAGACCTGGCA
ACAGGTATGCTTGAGGAGGGGCCTGCGGCGCATTAGTTAGTTGGCGGGGT
GATGGCCCACCAAGACG
>F0OV55001A0HLD
AGAGTTTGATCCTGGCTCAGAACGAACGCTGGCGGCGTGCTTAACACATG
CAAGTCGTACGTGAAAGGGACTTCGGTCCTGAGTAAAGTGGCGCACGGGT
GAGTAACACGTGGATAATCTGCCCAATGGTCCGGGATAACACTTCGAAAG
GGGTGCTAATACCGGGTAAGCCCACGAGCTCTTCGGAGCACGCGGGAAAA
GGTGGGGACCTTCGGGCCTGCCGTCATTGGATGAGTCCGCGGCCCATCAG
CTAGTTGGTGGGGTAAAGGCCTACCAAGGCG
>F0OV55001A0HLN
AGAGTTTGATCCTGGCTCAGGATGAACGCTAGCGGTGCGCCTAACACATG
CAAGTCGAGCGATATAGCGGCGAACGGGTGAGTAACACGTTGGAACCTGC
CTCGAACTCAGGGATAGCCATCCGAAAGGATGATTAATACCGGATAGTCC
CGAAAGGGTAAAGATTTTTCGGTTCGAGAGGGGCCTGCGGCCTATCAGCT
AGTTGGTAAGGTAATGGCTTACCAAGGCTATGACGGGTAACTGGTGTGAG
AGCATGACCAGT
>F0OV55001A0HMW
AGAGTTTGATCCTGGCTCAGGATGAACGCTAGCGGCAGGCTTAACACATG
CAAGTCGAGGGGTAACAGGGTGCTTGCACCGCTGACGACCGGCGCACGGG
TGCGTAACGCGTATACAATCTACCTTTTACAGGGGCATAGCCCGGGGAAA
CCCGGATTAATATCCCATGGTATCATTTAGTGGCATCACTTGAATGATTA
AAGCTTCGGCGGTAGAAGATGAGTATGCGTCCTATTAGTTAGTTGGTAAG
GTAACGGCTTACCAAGG
>F0OV55001A0HOR
AGAGTTTGATCCTGGCTCAGGATGAACGCTGGCGGCGTGCCTAACACATG
CAAGTCGAGCGGGGTGTCGGTTGACACTGAGTATCTCTGGAAACAGGGGT
GCTGAGTGTTGACCGGCATTTAGCGGCGGACGGGTGAGTAACGCGTGAGC
AACCTGCCATACACTGGGGGATAACGTCGGGAAACCGGCGCTAATACCGC
ATAAGACTCCGGAACCGCATGGTTCTGCAGTCAAAACTCCGGTGGTGTAA
GATGGG
>F0OV55001A0HOY
AGAGTTTGATCCTGGCTCAGGACGAACGCTGGCGGCGTGCTTAACACATG
CAAGTCGAACGGTTTACCATTGAAAGCTTGCTGGATATGGTAGATAGTGG
CGGACGGGTGAGTAACGCGTGAATACCTGTCCATCGGAGGGGGACAACGG
CTGGAAACGGCCGCTAATACCGCGTAAGCCGAGAGGTGAAAGGTTCTCTT
CGGGGAGCCGCCGATGGAGTGGTTCGCGTCCTATCAGCTAGTTGGTGGGG
TAAGGGCCTACCAAGGCGAAGACGGGTAG
>F0OV55001A0HQ1
AGAGTTTGATCCTGGCTCAGAACGAACGCTGGCGGCGCGTTTTAAGCATG
CAAGTCGAGCGGCAAGGGCCTTCGGGCCCCTAGAGCGGCGGACGGGTGAG
TAACACGTGGACAATCTGCCCCCCGGCCGGGGATAGCCCAGGGAAACCTG
GATTAATACCGGATGAGACGGGACCCGCGAAGGCGGGATCCGGGAAAGGC
GCTACGGCGCCGCCGGGGGATGAGTCTGCGTCCCATTAGCTAGACGGCGG
GTAACGGCCCACGTGGCGACGATGGGTAGCCGG
>F0OV55001A0HQ4
AGAGTTTGATCCTGGCTCAGGATGAACGCTAGCGACAGGCCTAACACATG
CAAGTCGAACGGGATTTAGTAGCTTGCTACTAATGAGAGTGGCGCACGGG
TGAGTAACGCGTATGCAACCTGCCTGTAACAGGGGAATAGCTCCCTGAAA
GGGGAATTAACACCGCATAAGACCACACTGCCGCATGGTAGAGTGGTAAA
ATATTTATAGGTTACAGATGGGCATGCGTGACATTAGCTAGTTGGTGAGG
>F0OV55001A0HQP
AGAGTTTGATCCTGGCTCAGAACGAACGCTGGCGGCGCGTTTTAAGCATG
CAAGTCGAACGGTATACGGTCTTCGGACTGTAGAGAGTGGCGAACGGGTG
AGTAACACGTAGATAATCTGCCTTGAAGTGGGGGATAGTCCATGGAAACA
TGGAGTAATACCGCATATGTCTTTGGATGAAAGTTCCAATTGGAACGCTT
TGGGATGAGTCTGCGGCTCATTAGCTAGTTGGTGGGTAAAGCCTACCAAG
GCAACG
>F0OV55001A0HRA
AGAGTTTGATCCTGGCTCAGGATGAACGCTAGCGGCAGGCTTAACACATG
CAAGTCGAGGGGCAGCACGTCTTCGGATGGTGGCGACCGGCGCACGGGTG
CGTAACGCGTATACAATCTACCTTTTACAGGGGCATAGCCCGGGGAAACC
CGGATTAATATCCCATAGTATGTGGGAATGGCATCATTTCCTCATTAAAG
TTTAGGCGGTAAAAGATGAGTATGCGTTCTATTAGCTAGATGGTAAGGTA
ACGGCTTACCATGG
>F0OV55001A0HRT
AGAGTTTGATCCTGGCTCAGGATGAACGCTGGCGGCGTGCCTAATACATG
CAAGTCGAACGCACCGGTTTACCGGTGAGTGGCGAACGGGTGAGTAACAC
GTAGGTAACCTGCCCTCAAGACGAGGATAACCGTTGGAAACGATGGCTAA
GACTGGATAGGAACCGAGGAGGCATCTCTTTGGTTTTAAAGGACCCGCAA
GGGTACGCTTGAGGAGGGGCCTGCGGCGCATTAGTTAGTTGGCGGGGTGA
AGGCCCACCAAGACTTTGATGCGTAGCCGG
>F0OV55001A0HU7
AGAGTTTGATCCTGGCTCAGAACGAACGCTGGCGGCGTGCCTAACACATG
CAAGTCGAACGCGAAAGCCCTTTCGGGGGTGAGTAAAGTGGCGCACGGGT
GAGTAACACGTGGATAATCTGCCTGATAATCTGGGATAACATCTCGAAAG
AGATGCTAATACCGGATAAGCCCACAGTCTCCTCGGAGACAGCGGGAAAA
GATGGCCTCTTCTTGAAAGCTATTGTTATAAGATGAGTCCGCGGTCCATT
AG
>F0OV55001A0HVH
AGAGTTTGATCCTGGCTCAGGATGAACGCTAGCGGCAGGCCTAACACATG
CAAGTCGAGGGGTAACAGGAGTAGCAATACTTGCTGACGACCGGCGCACG
GGTGAGTAACGCGTATGCAACCTACCCTTAACTGGGGGAATAGCCCGAAG
AAATTCGGATTAATGCCCCATAATACTGTATTGAAGCATTTCAGTGCATT
TAAACTCCGGTGGTTAAGGATGGGCATGCGTGACATTAGCTAGTTGGTGA
GGTAACGGCT
>F0OV55001A0HVM
AGAGTTTGATCCTGGCTCAGGACGAACGCTGGCGGCATGCTTAACACATG
CAAGTCGAACGCAGCATCGGAGCTTGCTCTGATGGCTGAGTGGCAAACGG
GTGAGTAACACGTGGGAACTTACCTTTTAGACTGGGACAACCACTGGAAA
CGGTGGCTAATACCGGATACGCCCTGAGGGGGAAAGCAGAAATGCGCTAA
GAGAGAGGCCCGCGGCAGATTAGGTAGTTGGTGGGGTAAAGGCCTACCAA
G
>F0OV55001A0I1G
AGAGTTTGATCCTGGCTCAGGATGAACGCTAGCGGCAGGCTTAACACATG
CAAGTCGAGGGCAGCACGTCTTCGGATGGTGGCGACCGGCGCACGGGTGC
GTAACGCGTATACAATCTACCTTTTACAGGGGCATAGCCCGGGGAAACCC
GGATTAATATCCCATGGTATCAAGACATGGCATCATGATTTGATTAAAGC
TTCGGCGGTAAAAGATGAGTATGCGTCCTATTAGCTAGATGGTAAGGTAA
CGGCTT
>F0OV55001A0ICM
AGAGTTTGATCCTGGCTCAGATTGAACGCTGGCGGCATGCCTTACACATG
CAAGTCGAACGGGCTTTGGAGCTTGCTCCAAAGTTAGTGGCGAACGGGTG
AGTAATATATCGGAACGTGCCCTGGAGTGGGGGATAACTAGTCGAAAGAT
TAGCTAATACCGCATACGATCTAAGGATGAAAGTGGGGGACCGCAAGGCC
TCACGCTCCTGGAGCGGCCGATATCTGATTAGCTAGTTGGTGGGGTAAGA
GCCCACCAAGG
>F0OV55001A0ICV
AGAGTTTGATCCTGGCTCAGGATGAACGCTGGCGGCGTGCCTAATACATG
CAAGTCGAACGCACTAGTTTACTAGTGAGTGGCGAACGGGTGAGTAACAC
GTAGGTAACCTGCCCTCAAGACGAGGATAACCGTTGGAAACGATGGCTAA
GACTGGATAGGAACAGAAGAGGCATCTCTTGTGTTTTAAAAGACCTAGCA
ATAGGTATGCTTGAGGAGGGGCCTGCGGCGCATTAGTTAGTTGGCGGGGT
GAAGGCCCACCAAGACG
>F0OV55001A0IEE
AGAGTTTGATCCTGGCTCAGGATGAACGCTGGCGGCGTGCCTAACACATG
CAAGTCGAGCGGAGATTACGAGGAGTACTTGTACAAATTGTAATCTTAGC
GGCGGACGGGTGAGTAACACGTGAGGAACCTGCCCTTGAGTGGGGAATAA
CACCGAGAAATGGGTGCTAATACCGCATAATGTCTTGGAAGCGCATGCTT
TCGGGACCAAAGGATTTATTCGCTTAAGGATGGACTCGCGTCCGATTAGG
TAGTTGGTGAGGTAACCGG
>F0OV55001A0IET
AGAGTTTGATCCTGGCTCAGGATGAACGCTGGCGGCATGCCTAATACATG
CAAGTCGAACGCACTAGTTTACTAGTGAGTGGCGAACGGGTGAGTAACAC
GTAGATAACCAACCCTAAAGACGAGGATAACCCGGGGAAACCTGGACTAA
TACTGGATAGGAGCTAATTTCAACAAGGGATTAGTTTTTAAAAGGCGCAC
TTTAAAAGCGACCGCTATAGGATGGGACGTGCGTCGGCATTAGTCTAGTT
GGTTGGGGGTAACGGGCCTACCACGCAACGCGCGTAG
>F0OV55001A0IF5
AGAGTTTGATCCTGGCTCAGAACGAACGCTGGCGGCATGCCTAACACATG
CAAGTCGAACGAGACCTTCGGGTCTAGTGGCGCACGGGTGCGTAACGCGT
GGGAATCTGCCCTTGGGTACGGAATAACTCTCCGAAAGGAGTGCTAATAC
CGTATGATGACGTAAGTCCAAAGATTTATCGCCCAGGGATGAGCCCGCGT
AGGATTAGCTTGTTGGTGAGGTAAAGGCTCACCAAGGCGACGATCCTTAG
CT
>F0OV55001A0IF8
AGAGTTTGATCCTGGCTCAGGATGAACGCTAGCGGGAGGCTTAACACATG
CAAGTCGAGCGGTATAAACCTTTCGGGGTTTAGAGAGCGGCGCACGGGTG
AGTAACGCGTATGCAACCTACCTTTTACCGGGGAATAGCCCGGAGAAATT
TGGATTAATGCCCCATGGTTCCTTAAGTCTGCATGGATGTAAGGATAAAG
TTGAGGCGGTAAAAGATGGGCATGCGTGACATTAGCTAGTTGGGGGGGTA
ACGCCCACCAAGGCTACGATGTCTAGGGGTT
>F0OV55001A0IG3
AGAGTTTGATCCTGGCTCAGGATGAACGCTGGCGGCGTGCCTAACACATG
CAAGTCGAGCGGAGATATAGAGGAGTACTTGTACGAATCTTTATCTTAGC
GGCGGACGGGTGAGTAACACGTGAGGAACCTGCCCTTAAGTGTGGAATAA
CACCGAGAAATCGGTGCTAATACCGCATAACGTCCTGGAAGCGCATGCTT
TCGGGACCAAAGGATTTATTCGCTTAAGGATGGCCTCGCGGCCGATTAGG
TAGTTGGTGAGGTAACCGG
>F0OV55001A0IGE
AGAGTTTGATCCTGGCTCAGGACGAACGCTGGCGGCGTGCTTAACACATG
CAAGTCGAACGGGGCATACAGATAGCTTGCTAGAAGTATGTTTAGTGGCG
GACGGGTGAGTAACGCGTGAATACCTGTCCATCGGAGGGGGACAACGGCT
GGAAACGGCCGCTAATACCGCGTAAGCCGAGAGGTGAAAGGTTCTCCTCG
GGGAGCCGCCGATGGGGTGGTTCGCGTCCTATCAGCTAGTTGGTGGGGTA
AGGGCCTACCAAGGCGAAGACGGGTAGCCGG
>F0OV55001A0IHN
AGAGTTTGATCCTGGCTCAGGATGAACGCTGGCGGCGTGCTTAACACATG
CAAGTCGAGCGAGATTTCTTAAGATTAATCTTCGGAAGCGTCTTAAGAAT
GAAAGCGGCGGACGGGTGAGTAACGCGTAGGCAACCTGCCTCATACAGAG
GGATAGCTCCGGGAAACCGGGATTAATACCTCATAATACTCTTTAATCAC
ATGGTTTTAGGGTCAAAGATTTATCGGTATGAGATGGGCCTGCGTCTGAT
TAGCTAGTTGG
>F0OV55001A0IHQ
AGAGTTTGATCCTGGCTCAGATTGAACGCTGGCGGCATGCCTAACACATG
CAAGTCGAACGGTAACGCGGGGGCAGCCCTGGCGACGAGTGGCGGACGGG
TGAGTAATACGTAGGAATCTACCCATGAGTGGGGGACAACCCGGGGAAAC
CCGGGCTAATACCGCATACGCTCTACGGAGGAAAGCGGGGGATCGCAAGA
CCTCGCGCTGATGGATGAGCCTACGTCGGATTAGCTAGTTGGTAGGGTAA
CGGCCTACCAAGGCGACGATCCGTAG
>F0OV55001A0IIR
AGAGTTTGATCCTGGCTCAGGATGAACGCTGGCGGCATGCCTAATACATG
CAAGTCGAACGCACTAGTTTACTAGTGAGTGGCGAACGGGTGAGTAACAC
GTAGATAACCAACCCTAAAGACGAGGATAACCCGGGGAAACCTGGACTAA
TACTGGATAGGAGCTAATTTCACAAGGGATTAGTTTTAAAGGCGCATTAA
AGCGCCGCTATAGGATGGGACTGCGTCGCATTAGCTAGTTGGTGGGGTAA
CGGCCTACCAAGGCAACGATGCG
>F0OV55001A0IJI
AGAGTTTGATCCTGGCTCAGGATGAACGCTGGCGGCGTTGCCTAATACAT
GCAAGTCGAACGCACCGGTTTACCGGTGAGTGGCGAACGGGTGAGTAACA
CGTAGGTAACCTGCCCTCAAGACGAGGATAACCGTTGGGAAACGATGGCT
AAGACTGGATAGGAACCGAGGAGGCATCTCTTTGGTTTTAAAGGACCCGC
AAGGGTACGCTTGAGGAGGGGCCTGCGGCGCATTAGTTAGTTGGCGGGGT
GAAGGGCCCACCAAGACTTTGATGCGTAGCCGG
>F0OV55001A0IKK
AGAGTTTGATCCTGGCTCAGGATGAACGCTAGCGGGAGGCTTAACACATG
CAAGTCGAGGGGCAGCACGAGGTAGCAATACTTTGGTGGCGACCGGCAGA
CGGGTGAGTAACGCGTATGTAACCTGCCCTGTACAGGGGGATAACCCGGA
GAAATTCGGACTAATATCCCATGGTAATATTGGAAGGCATCTTCTGATAT
TTAAAGTTCCGGCGGTACAGGAGGGGCATGCGTAACATTAGCTGGTTGGT
AAGGTAACGGCTTACCAAGGCGA
>F0OV55001A0IM6
AGAGTTTGATCCTGGCTCAGGATGAACGCTAGCGACAGGCCTAACACATG
CAAGTCGAACGGGATTTATCCTTCGGGGTAATGAGAGTGGCGCACGGGTG
AGTAACGCGTATGCAACCTACCTGTAACTGGGGAATAGCTCCCTGAAAGG
GGAATTAACACCGCATAAGACCACACTTTCGCATGGAAGAGTGGTAAAAT
ATTTATAGGTTACAGATGGGCATGCGTGACATTAGTTTGTTGGTGAGGTA
ACGGCTCACCAAG
>F0OV55001A0INC
AGAGTTTGATCCTGGCTCAGGATAAACGCTGGCGGCGTGCCTAACACATG
CAAGTCAAGGAGAATTTCTACTTCGGTGGATTAGTAAACTGGCGAACGGG
TGAGTAACGCGTAGATAACTTGCCCAAAGGACTGGGATAACCTCGAGAAA
TCGGGACTAATACCGGATATTGCAAGCGACTGCAGGGTTGTTTGTGAAAG
GGGGTTTCGGCTCCCACCTTTGGATAGGTCTGCGTCTGATTAGCTAGTTG
GTAGGGTAACGGCCTACCAAGCCGATGACGGG
>F0OV55001A0IOI
AGAGTTTGATCCTGGCTCAGGATTAACGCTGGCGGTGTGTCTAATACATG
CAAGTCGCGCGAGGGTTCGACCCGAGCGGCGGACGAGCGAGTAACACGTT
GGAACCTGCCCCAAACTCAGGGATAACACCTAGAAATAGGTGCTAATACC
GGATAGTCTCGTAAGAGTAAAGCTACGGCGGTTTGGGAGGGGCCTGCGGC
CTATCAGCTAGTTGGTAAGGTAACGGCTTACCAAGGCTATGACGGGTAAC
TGGTCTGAGAGGACGACCAGTCGCGAG
>F0OV55001A0IOL
AGAGTTTGATCCTGGCTCAGGATGAACGCTGGCGGCGTGCTTAACACATG
CAAGTCGAACGATGACTTCTGTGCTTGCACAGAATGATTAGTGGCGAACG
GGTGAGTAACACGTGAGTAACCTGCCCTTGACTTCGGGATAAGCCTGGGA
AACCGGGTCTAATACCGGATACGACCTCCTAGCGCATGCCATGGTGGTGG
AAAGCTTTATGCGGTTTTGGATGGACTCGCGGCCTATCAGCTTGTTGGTT
GGGGTAA
>F0OV55001A0IOO
AGAGTTTGATCCTGGCTCAGGGTGAACGCTGGCGGCGTGCTTGACACATG
CAAGTCGAACGGTATGTGGCAACACATAGAGTGGCGAACGGGTGAGTAAC
ACGTGGGAACGTACCTTCTGCAGGGGGATAACTGACCGAAAGGACAGCTA
ATACCGCATAAGACCGAGAGGAGAAAGGTGCAACAGCATCGGCAGAGGAG
CGGCCCGCGGACCATCAGCTAGTTGGTGGGGTAAGAGCCTACCAAGGCAA
CGACGGA
>F0OV55001A0IOR
AGAGTTTGATCCTGGCTCAGGATGAACGCTGGCGGCATGCCTAACACATG
CAAGTCGAACGCGAAAGAGTTCTTCGGAACTTGAGTAGAGTGGCGCACGG
GTGAGTAACGCGTAAGTGATCTACCCCTGTATCAGGAATAACTATGGGAA
ACTGTAGCTAATACCGGATACGTTCATGTGATTGCGATCATGTGAAGAAC
GATGGCCTCTGACATAAGCTATCGTACAGGGAGGAGCTTGCG
>F0OV55001A0IQA
AGAGTTTGATCCTGGCTCAGGATAAACGCTGGCGGCATGCCTAATACATG
CAAGTCGAACGGACTAGTTTACTAGTCAGTGGCGAACGGGTGAGTAACAC
GTAAGGAACCAACCCTTGACACGAGGATAACTCCGGGAAACTGGAGCTAA
TACTGGATAGGATATAGATACAGAAGTATTTATATTTAAAGGCGCTTTCG
GGCGGTGGTGAAGGATGGTCTTGCGTCGCATTAGATAGTTGGTGAGGGTA
ACGGCCCACCAAGTCAACG
>F0OV55001A0IQD
AGAGTTTGATCCTGGCTCAGGATGAACGCTAGCGGTGCGCTTAACACATG
CAAGTCGTGCGATCGAGCCGGGTCAATCACCCTTCGGGGTGTGCGAACCG
GTGACGGAGCGGCGGACTGGTGAGTAACGCGTAGTCAACTTACCCTCTTG
ACGAGGACAACCACTCGAAAGGGTGGCTAATACTCGATATTGTTGCGGAT
TGATGGATCCGTTTCCAAAGGCGGTTCTGCCGTCGCAAGGGGATGGGGCT
GCGTCCTATTAG
>F0OV55001A0IR1
AGAGTTTGATCCTGGCTCAGGATGAACGCTAGCGGTGCGCCTAACACATG
CAAGTCGAGCGATATAGCGGCGAACGGGCGAGTAACACGTTGGAACCTGC
CTCGAACTCAGGGATAGCCATCCGAAAGGATGATTAATACCGGATAGTCC
CGAAAGGGTAAAGATTTTTCGGTTCGAGAGGGGCCTGCGGCCTATCAGCT
AGTTGGTAAGGTAATGGCTTACCAAGGCTATGACGGGTAACTGGTGTGAG
AGCATGACCAGT
>F0OV55001A0IRJ
AGAGTTTGATCCTGGCTCAGGATGAACGTTGGCTGTGTGCCTAAGGTATG
CAAGTCGAACGATCCTATTTTGAATTCTAGAGACTTCGGTCGATAGTTTT
CTGTTTAGGGTAGTGGCAAACGGGTGAGTAATATGTAGATAACTTGCCTT
GAAGTCGAGAATAGCTCGTCGAAAGACGGGGTAATACTCGATAGTCTCTA
TTCACTTTATGTGTTTTAGAGTAAAGTTTTTCGCTTCAAGAGAGGTCTGC
ATCCTATCAGCTAG
>F0OV55001A0IS8
AGAGTTTGATCCTGGCTCAGAACGAACGCTGGCGGCGTGCCTAACACATG
CAAGTCGAACGCGAAAGCCCTTTCGGGGGTGAGTAAAGTGGCGCACGGGT
GAGTAACACGTGGATAATCTGCCTGATAATCTGGGATAACATCTCGAAAG
AGATGCTAATACCGGATAAGCCCACAGTCTCCTCGGAGACAGCGGGAAAA
GATGGCCTCTTCTTGAAAGCTATTGTTATCAGATGAGTCCGCGGTCCATT
AG
>F0OV55001A0IUO
AGAGTTTGATCCTGGCTCAGGATGAACGCTAGCGGGAGGCTTAACACATG
CAAGTCGAGGGGCAGCACGAGGTAGCAATACTTTGGTGGCGACCGGCAGA
CGGGTGAGTAACGCGTATGTAACCTGCCCTGTACAGGGGGATAACCCGGA
GAAATTCGGACTAATATCCCATGGTAATATTGGAAGGCATCTTCTGATAT
TTAAAGTTCCGGCGGTACAGGAGGGGCATGCGTAACATTAGCTGGTTGGT
AAGGTAACGGCTTACCAAGGCGA
>F0OV55001A0IUU
AGAGTTTGATCCTGGCTCAGGATGAACGCTAGCGGGAGGCTTAACACATG
CAAGTCGAGGGGCAGCACGATGTAGCAATACGTTGGTGGCGACCGGCGCA
CGGGTGAGTAACGCGTATGCAACCTACCCTGTACTGGAAGATAACCCGGA
GAAATTCGGACTAATATTCCATAAAGATATGAAGAGGCATCTTTTTATAT
TTAAAGCTCTGGCGGTACGGGATGGGCATGCGTAACATTAGCTAGTTGGC
AGGGTAACGG
>F0OV55001A0IVS
AGAGTTTGATCCTGGCTCAGAATGAACGCTGGCGGCGTGCCTAACACATG
CAAGTCGTACGAGAAAGGGGCTTCGGCCCTGAGTAGAGTGGCGCACGGGT
GAGTAACGCGTGGGTAATCTACCCTTGGATTTGGGATAACTCTGCGAAAG
TGGAGCTAATACCGGATAGTCTGGCTTTAAATAAGAAGTCGGTAAAGGAT
GCCTCTGCATATGCATTCGTCCGAGGATGAGCCCGCGTCTCATTAGCTAG
TTGGTAGGG
>F0OV55001A0IVX
AGAGTTTGATCCTGGCTCAGGATGAACGCTAGCGGGAGGCTTAACACATG
CAAGTCGAGGGGCATCACGAGGTAGCAATACTTTGGTGGCGACCGGCGCA
CGGGTGAGTAACGCGTATGCAACCTACCCTGTACAGTGGGATAACCCGGA
GAAATTCGGACTAATACCGCATAAAGATATTTTGAGGCATCTTAAGATAT
TTAAAGCTTCGGTGGTACGGGATGGGCATGCGTAACATTAGCTAGTTGGC
AGGGTAACGGCCTACCAAGG
>F0OV55001A0IX5
AGAGTTTGATCCTGGCTCAGAACGAACGCTGGCGGCGCGTTTTAAGCATG
CAAGTCGAACGGTAAAGGACTTCGGTTCTTTGAGAGTGGCGAACGGGTGA
GTAACACGTAGATAATCTACCTTGGAGTTCGGGATAGCTTATGGAAACAT
GGGGTAATACCGGATACGACTTTTCTGATTAGCTTTGGATAAGTGAAAGA
TGCTATGGTATCGATCTGAGATGAGTCTGCGGTTCATTAGGTAGTTGGTG
GGGTAATAGCCTACCAAGCCG
>F0OV55001A0IXA
AGAGTTTGATCCTGGCTCAGAACGAACGCTGGCGGCATGCCTAACACATG
CAAGTCGAACGAGACCTTCGGGTCTAGTGGCGCACGGGTGCGTAACGCGT
GGGAATCTGCCCTTGGGTACGGAATAACTCAGAGAAATTTGTGCTAATGC
CGTATAATGTCTTCGGACCAAAGATTTATCGCCCAAGGATGAGCCCGCGT
AAGATTAGCTTGTTGGTGAGGTAAAAGCTCACCAAGGCGACGATCTTTAG
CTGGT
>F0OV55001A0IYB
AGAGTTTGATCCTGGCTCAGGACGAACGCTGGCGGCGTGCTTAACACATG
CAAGTCAAGGCAGAAAATACTTTCGGGTATGAGTAAACTGGCGAACGGGT
GAGTAACATGTAGGTAATTTACCTTTGAATGGGGGATAGCCACGGGAAAC
TGTGATTAATACCGCATAAAGTCCGATTACGATGGTATTCGGATGAAAGT
TGGGGACTTTCGGGCCCAACGTTTGAAGATAAGCCTGCATCTGATTAGTT
AGTTGGTAGGGTAATGGCCTACCAAGACCGCG
>F0OV55001A0IZO
AGAGTTTGATCCTGGCTCAGGATGAACGCTAGCGGCAGGCTTAACACATG
CAAGTCGAGGGGCAGCACGTCTTCGGATGGTGGCGACCGGCGCACGGGTG
CGTAACGCGTATACAATCTACCTTTTACAGGGGCATAGCCCGGGGAAACC
CGGATTAATATCCCATGGTATCATTTAGTGGCATCACTTGAATGATTAAA
GTTTCGGCGGTAAAAGATGAGTATGCGTCCTATTAGTTAGTTGGAGGGTA
GAGTACCACGAC
>F0OV55001A0J02
AGAGTTTGATCCTGGCTCAGATTGAACGCTGGCGGCATGCTTTACACATG
CAAGTCGAACGGCAGCACGGGAGCAATCCTGGTGGCGAGTGGCGAACGGG
TGAGTAATACATCGGAACGTGCCCAGTAGTGGGGGATAACCCGGCGAAAG
CCGGACTAATACCGCATACGACCTATGGGTGAAAGCGGGGGATCGCAAGA
CCTCGCGTTATTGGAGCGGCCGATGGCAGATTAGCTAGTTGGTGGGGTAA
AGGCTTACCAAGGCG
>F0OV55001A0J08
AGAGTTTGATCCTGGCTCAGGATGAACGCTAGCGGGAGGCTTAACACATG
CAAGTCGGGCGGCAGCACGGTTTTCGGACTGGTGGCGAGCGGCGCACGGG
TGCGTAACGCGTATGCAACCTTCCTCATGCAGGGGGATAGCCCATGGAAA
CGTGGATTAATACCCCATATTATTTATGGATCGCATGGTTTATAGATGAA
AGTTTTAATGGCATAAGATGGGCATGCGTCTGATTAGCTTGTTGGTGAGG
>F0OV55001A0J0P
AGAGTTTGATCCTGGCTCAGGACGAACGCTGGCGGCAGGCTTAACACATG
CAAGTCGAACGAGCTCTTCGGAGCAAGTGGCAGACGGGTGAGTAACGCGT
GGGAACATGCCCTTCGGTACGGAATAGCCCCGGGAAACTGGGTGTAATAC
CGTATACGACCTCCGGGTGAAAGATTTATCGCCGAAGGATTGGCCCGCGT
TGGATTAGCTAGTTGGTGGGGTAAAGGCCTACCAAGGCGACGATCCATAG
CTGGTCTGAGAGGACGACCAGCC
>F0OV55001A0J0T
AGAGTTTGATCCTGGCTCAGAGCGAACGCTAGTGGCGGGCTTAACACATG
CAAGTCGAGCGGAGTTTTGTTGTAGCTTGCTACAATGATTCTTAGCGGCG
GACGGGTGAGTAACGCGTGGGTAACCTGCCTTATACTGGGGGATAACGTA
TTGAAAAGTACGCTAATACCGCATAAGCGCACAGTGTCACATGACACAGT
GTGAAAAACTCCGGTGGTATAAGATGGACCCGCGTCTGATTAGCTAGTTG
GTGGGGTAACGG
>F0OV55001A0J26
AGAGTTTGATCCTGGCTCAGATTGAACGCTGGCGGCGTGCCTAACACATG
CAAGTCGAACGCCGTAGCAATACGGAGTGGCAGACGGGTGCGTAACGCGT
GGGAACATGCCCTTCGGTTCGGAATAACTCAGGGAAACTTGAGCTAATAC
CGGATACGTCCGAGAGGAGAAAGATTTATCGCCGAAGGATTGGCCCGCGT
CTGATTAGCTAGTTGGTGAGGTAACGGCTCACCAAGGCGACGATCAGTAG
CTGGT
>F0OV55001A0J29
AGAGTTTGATCCTGGCTCAGGATGAACGCTAGCGGGAGGCTTAACACATG
CAAGTCGAGCGGTATAATCCCTTCGGGGGTTAGAGAGCGGCGCACGGGTG
AGTAACGCGTATGCAACCTACCTTTTACCGGGGAATAGCCCGGAGAAATT
TGGATTAATGCCCCATGGTTCCTTATGTCTGCATGGATTTAAGGATAAAG
TTGAGGCGGTAAAAGATGGGCATGCGTGACATTAGCTAGTTGGGGGGGTA
ACGCCCACCAAGGCTACGATGTCTAGGGG
>F0OV55001A0J3C
AGAGTTTGATCCTGGCTCAGGATGAACGCTAGCGGGAGGCTTAACACATG
CAAGTCGAGGGGTAGGGTAGCAATACCTGAGACCGGCGCACGGGTGAGTA
ACGCGTATGCAACCTGCCCTTTACAGGGGGATAGCCCATGGAAACGTGGA
TTAATACCCCATGGTACCATACCACGGCATCGTGGTTTGGTTAAAGTTAC
AGCGGTAAAGGATGGGCATGCGTGGCATTAGATTGTTGGCGGGGTAACGG
CCCACCAAGTCTTCGATGCCTAGGGG
>F0OV55001A0J3L
AGAGTTTGATCCTGGCTCAGATTGAACGCTGGCGGCAGGCTTAACACATG
CAAGTCGAGCGGTAACAGGGGGTGCTTGCACCCCGCTGACGAGCGGCGGA
CGGGTGAGTAATGCATAGGAAACTGCCCAGTAGTGGGGGATAGCCCGGGG
AAACCCGGATTAATACCGCGTACGCCCTTCGGGGGAAAGCAGGGGATCTT
CGGACCTTGCGCTATTGGATGTGCCTATGTCGGATTAGCTAGTTGGTGGG
GTAAAGGCCTACCAAGGCGACGATCCG
>F0OV55001A0J40
AGAGTTTGATCCTGGCTCAGAACGAACGCTGGCGGCGTGCTTAATACATG
CAAGTCGAACGTGAAGCCCTGGCTTGCCAGGGTGGAAAGTGGCGAACGGG
TGAGTAACACGTAAATAATCTACCTCTAAGTTTGGGATAACCTTGCCAAC
GCGGGGCTAATACCGGATGTGGTCACGAAAACGCATGTTTTTGTGATTAA
AGATGCAAATCGCTTAGAGATGAGTTTGCGGCCCATTATGCTTGTTGGTA
GGGTAACGGCCTACCAAGG
>F0OV55001A0J4U
AGAGTTTGATCCTGGCTCAGGATGAACGCTGGCGGCGTGCCTAACACATG
CAAGTCGAGCGGAGATTACGAGGAGTACTTGTACAAATTGTAATCTTAGC
GGCGGACGGGTGAGTAACACGTGAGGAACCTGCCCTTGAGTGGGGAATAA
CACCGAGAAATGGGTGCTAATACCGCATAATGTCTTGGAAGCGCATGCTT
TCGGGACCAAAGGATTTATTCGCTTAAGGATGGACTCGCGTCCGATTAGG
TAGTTGGTGAAGTAACGG
>F0OV55001A0J6N
AGAGTTTGATCCTGGCTCAGATTGAACGCTGGCGGCATGCCTAACACATG
CAAGTCGAACGGCAGCACAGCCCGCAAGGGTGGGTGGCGAGTGGCGGACG
GGTGAGGAATACATGGGAATCTACCCTGTCGTGGGGGATAACGTAGGGAA
ACTTACGCTAATACCGCATACGACCGAGAGGTGAAAGCGGCGGACCGCAA
GGCGTCGCGCGGAAGGATGAGCCCATGTCGGATTAGCTAGTTGGCGGGGT
AAAGGCCCACCAAGGCG
>F0OV55001A0J6Q
AGAGTTTGATCCTGGCTCAGAACGAACGCTGGCGGCGTGCTTAACACATG
CAAGTCGGATGCGAAAGGGGCTTTCGGGCGCTGAGTAGCATAGCAGACGG
GTGAGGAGTGCGTATCTGACGAAACTCAGGCTGGGGGATAGTCCCTCGAA
AGGGGGTTGAATACCGCATGTGCTCGGCACTGTCATGGTGTCGAGGAAAG
GTGGCCTCTGCATGCACGCTATTGGCCTGAGATCGGG
>F0OV55001A0J78
AGAGTTTGATCCTGGCTCAGAACGAACGTTCGCGGCGCGCTTAACACATG
CAAGTCGAACGAGAAAGCATCTTCGGATGTGAGTAAAGTGGCGCATGGGT
GAGTAATACGTGGGTAATCTACCTTATGGTGGGGGACAACATCTTGAAAA
GGGTGCTAATACCGCATAAGTCAACTTCGGTTGGGAAAGGCGCTTTTGTG
TCGCCATAAGATGAGCTCGCGTCCCATCAGCTAGTTGGTAAGGTAATGGC
TTACCAAGGCAACGG
>F0OV55001A0J9K
AGAGTTTGATCCTGGCTCAGAACGAACGCTGGCGGCGTGCTTAACACATG
CAAGTCGAACGTGAATCACCCTTCGGGGTGAGGAAAGTGGCGCACGGGTG
AGTAACACGTGGATAATCTACCCGATGATCTGGGATAACATCTCGAAAGG
GGTGCTAATACCGGATAAGCCCACGGGCTCTTCGGAGCTTGCGGGAAAAG
GTGGGGAACCTTCGGGTCCTACCGTCAACGGATGAGTCCGCGTCCCATTA
GCTAGTTGGTGAGGTAAAAAGCCCACCAAGGCG
>F0OV55001A0JD2
AGAGTTTGATCCTGGCTCAGGATGAACGCTAGCGACAGGCCTAACACATG
CAAGTCGAACGGGATTTATCCTTCGGGGTAATGAGAGTGGCGCACGGGTG
AGTAC
>F0OV55001A0JDB
AGAGTTTGATCCTGGCTCAGGATGAACGCTGGCGGCATGCCTAATACATG
CAAGTCGAACGAACTAGTTTACTAGTTAGTGGCGAACGGGTGAGTAACAC
GTAGATAACCAACCCTTAAGACGAGGATAACCCGGGGAAACCTGGACTAA
TACTGGATAGGAGCTATTTTCAAAAGAGGATAGTTTTAAAGGTGCCCTAA
AGCACCGCTAAAGGCTGGGACTGCGTCGCATTAGCTAGTTGGTGGGGTAA
CGGCCTACCAAGGCAACGATGCGTAG
>F0OV55001A0JDH
AGAGTTTGATCCTGGCTCAGGATGAACGCTAGCGACAGGCCTAACACATG
CAAGTCGAGGGGCAGCACGTCTTCGGATGGTGGCGACCGGCGCACGGGTG
AGTAACGCGTATGCAACCTACCTGTAACTGGGGGATAGCTCCCTGAAAGG
GGAATTAACACCGCACAAGACCACGTTTTCGCATGGAAAAGTGGTAAAAT
ATTTATAGGTTACAGATGGGCATGCGTGACATTAGTTTGTTGGTGAGGTA
ACGGCTCACCAAG
>F0OV55001A0JF7
AGAGTTTGATCCTGGCTCAGGATGAACGCTAGCGACAGGCTTAACACATG
CAAGTCGAGGGGCAGCATAAAAGTAGCAATACTTTGGTGGCGACCGGCGC
ACGGGTGAGTAACGCGTATGCAACCTACCTATCAGAGGGGGATAACCCGG
AGAAATTCGGACTAATATCCCATAATGATATTGAAAGGCATCTTTTAATA
TTTAAAGCTCAGGCGGTACGGGATGGGCATGCGGAACATTAGCTGGTTGG
TAGGGTAACGGCCT
>F0OV55001A0JH3
AGAGTTTGATCCTGGCTCAGGACGAACGCTGGCGGCGTGCTTAACACATG
CAAGTCGAGCGGAAATATATTGAAGATTTATCTGATATATATTTTAGCGG
CGGACGGGTGAGTAACGCGTGGGCAATCTGCCTCACACAGGGGAATAACA
CTGGGAAACTAGTGCTAATACCGCATAACATAGCGAAGTGACATCACTTT
GTTATCAAAGGAGAAATCCGGTGTGAGATGAGCCCGCGTCCGATTAG
>F0OV55001A0JID
AGAGTTTGATCCTGGCTCAGGATGAACGCTAGCGGGAGGCTTAACACATG
CAAGTCGAGCGGTATAAACCTTTCGGGGTTTAGAGAGCGGCGCACGGGTG
AGTAACGCGTATGCAACCTACCTTTTACCGGGGAATAGCCCGGAGAAATT
TGGATTAATGCCCCATGGTTCCTTAAGTCTGCATGGATGTAAGGATAAAG
TTGAGGCGGTAAAAGATGGGCATGCGTGACATTAGCTAGTTGGGGGGGTA
ACGCCCACCAAGGCTACGATGTCTAGGGGTT
>F0OV55001A0JJT
AGAGTTTGATCCTGGCTCAGAACAAACGCTGGCGGTATGCTTAACACATG
CAAGTCGGACGAGAAAGAGGGTTTCGGCCCTTGAGTAAAGTGGCGGACGG
GTGAGTAACGCGTGAGCAAGCTACTTCAAAGAGGGGGATAACACTTTGAA
AAGAGTGCTAATACCCCATAAGATCATATATACGCATGTATAAGTGATAA
AAGGGAGCTTTCGGGCTTTTGCTTTGGGATGTGCTCGCGTACCATTAGCT
AGTTGGTGGGTAAAGTCG
>F0OV55001A0JK0
AGAGTTTGATCCTGGCTCAGGATGAACGCTAGCGGCAGGCCTAATACATG
CAAGTCGAACGGCAAGAGTTTTAGCAATAGAACTCCTAGAGTGGCGAACG
GGTGCGTAACGCGTATGCAACCTACCCTATACAGGGGGATAGCCCGGAGA
AATCTGGATTAATACCCCATGGTACTAAGTTGAGGCATTTTGATTTAGTT
AAAGATTCATCGGTATAGGATGGGCATGCGTCTGATTAGCTAGTTGGCGG
TGTAACGGACC
>F0OV55001A0JKX
AGAGTTTGATCCTGGCTCAGGATGAACGCTGGCGGTGTGCCTTAGACATG
CAAGTCGAACGAAGCACCTTGGACCGATCGCTTCGGTGTGAAGTCCTTGG
TGACTTAGTGGCGAACGGGTGAGTAACACGTGGGTGACCTGCCCCCAAGT
CCGGCATAACAGTGGGAAACCGCTGCTAATTCCGGATGTGCTCCCGCCTC
CTGTGGCGTGAGTAAAGTTCTTCGCTTGGGGATGGGCCCGCGGTGCATCA
GCTTGTTGGTGGGG
>F0OV55001A0JM3
AGAGTTTGATCCTGGCTCAGAGCGAACGCTAGTGGCGGGCTTAACACATG
CAAGTCGAGCGGGGAACTTCGGTTCTTAGCGGCGAACGGGTGAGTAACAC
GTAGGTAACGTACCTCATGGTGGGGAATAACTCAGGGAAACCTGAACTAA
TACCGCATATTGTCGTAAGATAAAAGCCATTTATGGCGCCATGAGATCGG
CCTGCGGCCCATTATTTAATCCTGGTTGGTAGGGTAATGGCCTACCAAGG
GTACGATGGGTAGCT
>F0OV55001A0JM6
AGAGTTTGATCCTGGCTCAGGACGAACGCTGGCGGCGTGCCTAACACATG
CAAGTCTTACGAGAAAGTCCCCTTCGGGGGATGAGTAAAGTGGCGCACGG
GTGAGTAACACGTGGATAATCTACCCTTCAGTCGGGAATAACTCATCGAA
AGATGGGATAATACGCGATGACGCCTCTCCGTTCCGGCGGAGCGGCCAAA
GGTGGCCTCTCTATAGAAGCTGTCGCTGAAGGGTGAGTTCGCGCACCATT
AGCTTGTTGGTGGGG
>F0OV55001A0JMA
AGAGTTTGATCCTGGCTCAGGATGAACGCTAGCGGTGCGCCTAACACATG
CAAGTCGAGCGATATAGCGGCGAACGGGTGAGTAACACGTTGGAACCTGC
CTCGAACTCAGGGATAGCCATCCGAAAGGATGATTAATACCGGATAGTCC
CGAAAGGGTAAAGATTTTTCGGTTCGAGAGGGGCCTGCGGCCTATCAGCT
AGTTGGTAAGGTAATGGCTTACCAAGGCTACGACGGGTAACTGGTGTGAG
AGCATGACCAGTC
>F0OV55001A0JON
AGAGTTTGATCCTGGCTCAGAACGAACGCTGGCGGCATGCCTAACACATG
CAAGTCGAACGAGACCTTCGGGTCTAGTGGCGCACGGGTGCGTAACGCGT
GGGAATCTGCCCTTGGGTTCGGAATAACAGCTGGAAACGACTGCTAATAC
CGGATGATGTCTTCGGACCAAAGATTTATCGCCCAGGGATGAGCCCGCGT
AAGATTAGCTAGTTGGTGGGGTAAAGGCCTACCAAGGCGACGATCTTTAG
CTGGTCTGAGAGGA
>F0OV55001A0JOW
AGAGTTTGATCCTGGCTCAGGACGAACGCTGGCGGCGTGCCTAACACATG
CAAGTCTACTCAGCAATGGGTGGCGAACGGGTGAGTAACGCGTAGATAAT
CTGCCCTTTAATCACGGATAACCTAGTGAAAACTGGACTAATACGGGATA
TTATCACTGATCGGCATCGATGGTGATGAAAGACTACGGGTCGTTAAAGG
ATGAGTCTGCGTATCATTAGCTAGTTGGCGGGGTAACGGCCCACCAAGGC
AACG
>F0OV55001A0JPS
AGAGTTTGATCCTGGCTCAGGACGAACGCTGGCGGCGTGCTTAACACATG
CAAGTCAAGGAGAAAGCATTTTTCGGAATGCAAGTAAACTGGCGAACGGG
TGAGTAACGCGTAGGTAACCTGCCTTTAAGATTGGGATAACACTGCTAAC
GCGGTGCTAATACCGGATGAAGCATAACGATCGCATGGTGGTTATGTTAA
AGCGGGCTTCGGCTCGTGCTTAGAGATGGACCTGCGTCTCATTAGCTAGT
TGGTGGGGTAG
>F0OV55001A0JRA
AGAGTTTGATCCTGGCTCAGAACGAGCGCTGGCGGCGCGTCTTAAGCATG
CAAGTCGGACGGCAAGGGGAGCTTGCTCCCCCTAGAGTGGCGGACTGGTG
AGTAACGCGTGGGTGACCTACCCTTGAGATGGGGATAGCCATTAGAAATA
GTGGATAATACCGAATACGCTCATGACCCTGTGGGGATATGAGGAAATCA
GGCTACGGCCTGGCTCGAGGATGGGCCCGCGTCCCATTAGCTAGTTGGTG
AGGTAACGG
>F0OV55001A0JRG
AGAGTTTGATCCTGGCTCAGGATGAACGCTAGCGGCAGGCTTAACACATG
CAAGTCGAGGGGCAGCACGTCTTCGGATGGTGGCGACCGGCGCACGGGTG
CGTAACGCGTATACAATCTACCTTTTACAGGGGCATAGCCCGGGGAAACC
CGGATTAAATATCCCATGGTATCATTTAGTGGCATCACTTGAATGATTAA
AGCTTCGGCGGTAGAAGATGAGTATGCGTCCTATTAGCTAGATGGTAAGG
TAACGGCTT
>F0OV55001A0JTR
AGAGTTTGATCCTGGCTCAGAATCAACGCTGGCGGCGTGCCTAACACATG
CAAGTCGAACGAGAAAGTGGGGCTTGCTCCACGAGTAAAGTGGCAAACGG
GTGAGTAACACGTGAACAACCTACCCTCGAGTGGGGAATAACACCGCGAA
AGCGGTGCTAATACCGCATAACATCCCGGGGTCGCATGGTCCTGGGATCA
AAAGCGCAAGTTGCTTGAGGAGGGGTTCACGGCTGATTAGCTAGTTGGTG
AGGTAACGGCCCACCAAGG
>F0OV55001A0JUJ
AGAGTTTGATCCTGGCTCAGGATGAACGCTAGCGGCAGGCCTAACACATG
CAAGTCGAGGGGCAGCATTTGTAGCAATACAAGATGGCGACCGGCGCACG
GGTGAGTAACGCGTATGCAACCTACCCATAACAGGGGGATAGCTCCCGGA
AACGGAAATTAATACCCCATAGTATCCAAAGAGCGCATGCTTTTAGGATT
AAAACTCAGGTGGTTATGGATGGGCATGCGTGCCATTAGCTAGTTGGCGG
GGTAACAG
>F0OV55001A0JUM
AGAGTTTGATCCTGGCTCAGAACGAACGCTGGCGGCGTGGACTAGGCATG
CAAGTCGAGCGAGTCATAGTGCAGTTTACTATAGACGAGCGGCAAACGGG
TGAGTAACGCGTGGATAATTTACCTTTAAATTGGGGATAACTTGCCGAAA
GGCGAGCTAATACCGAATAAGACTACAGTTTTACATAAAACAGTGGTTAA
AGGTGGGGATCTCGAGCAATCGGGACCTATCGTTTGAAGAGAAGTCCGCG
TCCTATCAGCTTGTTGGTGAGG
>F0OV55001A0JUP
AGAGTTTGATCCTGGCTCAGGATGAACGCTAGCGGCAGGCCTAATACATG
CAAGTCGCACGGCAGTTGCAGCAACGCAATGAGGGTGGCGGACGGGTGCG
TAACGCGTATGCAACCTGCCCCTCGGGGGGGGATAGCCTGTAGAAATGCA
GATTAATACCCCATGAGACCACGCTCCCGCATGGGAGAGGGGTCAAAGGA
GTGATCCGCCGGGGGATGGGCATGCGTGACATTAGCTAGTTGGCGGGGTA
ACGG
>F0OV55001A0JXT
AGAGTTTGATCCTGGCTCAGAACGAACGTTGGCGGCGTGGATTAGGCATG
CAAGTCGAGCGGGATTAAGTTGTTTCAATCTTTCGGGAGAGAAACTTTTT
ATGAGAGCGGCGAACGGGTTAGTAATAAATGGGTAATTTACCTCTTTGTT
CGGGATAGCCTTCGGAAACGAAGATTAATACCGGATGTGTTCAGGTGCTG
CATAGTACCTTATATAAAGGCGGGGATTCTTCGGAACCTGTCGCAAAGAG
ATAGGCCCATTTCCTATCAGCTTGTTGGTGAGG
>F0OV55001A0JY8
AGAGTTTGATCCTGGCTCAGGATGAACGCTAGCGGCAGGCCTAACACATG
CAAGTCGAGGGGCAGCACGTCTTCGGATGGTGGCGACCGGCGCACGGGTG
CGTAACGCGTATACAATCTACCTTTTACAGGGGCATAGCCCGGGGAAACC
CGAATTAATATCCCATGGTATCATTTAGTGGCATCACTTGAATGATTAAA
GTTTCGGCGGTAAAAGATGAGTATGGCGTCCTATTAGCTAGATGGTAAGG
TAATGGCTTACCA
>F0OV55001A0K12
AGAGTTTGATCCTGGCTCAGGATTAACGCTGGCGGCGCATCTAAGACATG
CAAGTCGAACGGAAATTTATTTAAACAAACTAAGTAGTTTACTATGAAGT
AAGTTTTTATAAATTTTAGTGGCGGACGGGTGAGTAATACATAGGCAACC
TGCCTCAAAGTGGGAAATAACTAGAAGAAATTTTAGCTAATGTCCCATAA
GACTACACTGTGGCATCACAGAGTAGTCAAAGGAGTAATCCGCTTTGAGA
TGGGCCTATGGCTGATTAGTTTG
>F0OV55001A0K18
AGAGTTTGATCCTGGCTCAGGACGAACGCTGGCGGCGTGCTTAACACATG
CAAGTCGAACGAAGCAATTTGAATAGTTTACTAGGATAATTGACTTAAGT
GGCGGACGGGTGGGTAACGCGTGAACAATCTACCTATCAGAGGGGGACAA
CACTTAGAAATGGGTGCTAATACCGCATGAGACCACACTGCCGCATGGCA
GAGGGGTAAAAGATTTATCGCTGATAGATGAGTTCGCGTATCATTAGCTA
GTTGGG
>F0OV55001A0K2K
AGAGTTTGATCCTGGCTCAGAACGAACGCTGACGGCGTGCCTAACACATG
CAAGTCGAACGAGAAAGTCCCTGCTCGCAGGGGCTAGTAAAGTGGCGCAC
GGGTGAGTAACGCGTAGGTTATCTGCCTTCAAGTCAGGGATAACATGGCG
AAAGCCGTGATAATACCTGATAATCCTATGGTTCATGTAATTATAAGCAA
AGGTGGCCTCTGTTTCATGCTATTGCTTGAAGTTGAG
>F0OV55001A0K2N
AGAGTTTGATCCTGGCTCAGAACGAACGCTGGCGGCGTGGTTGATACATG
CAAGTCGAACGGGAAAGGTTCCTTCGGGGACCCAGTACAGTGGCGGACGG
GTGAGTAATACGTGATCAACGTGCCCTTGGGATCGGGATAGTCGACCGAA
AGGTCGGGTAATACCGGATAAGACTACGGTACCGCATGGTGCAGTAGCCA
AAGCTCCGGCGCCCAGGGAGCGGATCACGGCCTATCAGCTTGTTGGTGAG
GTAACGGCTCACCAAGGCTTTGACGGGTAG
>F0OV55001A0K2T
AGAGTTTGATCCTGGCTCAGAACGAACGTTCGCGGCGCGCTTAACACATG
CAAGTCGAACGAGAAAGCAACTTCGGTTGTGAGTAAAGTGGCGTACGGGT
GAGTAACACGTGGGTATCTACCCAATGGTGGGGGACAACATTCTGAAAAG
GGTGCTAATACCGCATAAGTCCGCTTAGGTGGGGAAAGGCGCTTAAATGT
GTCGCCATTGGATGAGCTCGCGTCCCATCAGCTAGTTGGTAGGGTAAAGG
CCTACCAAGGCGTCGACGGGTAG
>F0OV55001A0K2W
AGAGTTTGATCCTGGCTCAGGATGAACGCTAGCGGGAGGCCTAACACATG
CAAGTCGAACGGGATTGAGAGCTTGCTCTCATGAGAGTGGCGAACGGGTG
AGTAACACGTAAGCAATCTACCTTTAAGTTTGGGATAACCTTGCCAACGC
GGGGCTAATACCGGATGTGATCGGCTTGGCGCATGTCAGGCTGTTTAAAG
GAGCAATCCGCTTAAAGATGAGCTTGCGGCCCATTAGTTAGTTGGCGGGG
TAACGGCCC
>F0OV55001A0K36
AGAGTTTGATCCTGGCTCAGAACGAACGTTAGCGGCGTGCTTAACACATG
CAAGTCGAACGAGAAAGTGTCTTCGGACATGAGTAGAGTGGCGCACGGGT
GAGTAACACGTGGGTATCTGCCCTTTGGCGGGGGACAACATCTGGAAACG
GATGCTGATACCGCATAAGTCGGCTTCGGCCGGGAAAGGTGGCTTCGGCT
ACCGCCAGAGGATGAGCCCGCGTCCCATCAGCTAGTTGGCAGGGTAATGG
CCTACCAAGG
>F0OV55001A0K39
AGAGTTTGATCCTGGCTCAGAACGAACGCTGGCGGCGCGTTTTAAGCATG
CAAGTCGAACGGTAAAAGGGTGCTTGCACCCTTTGAGAGTGGCGAACGGG
TGAGTAACACGTAGGTGATCTGCCCTTTGGTTGGGGATAGCCTGTGGAAA
CACAGGGTAATACCGAATAAGATCGGGACTCTTTGGGAGATCCGATAGAA
AGCAGCTTCGGCTGCAACCGGAAGGATGACGCCTGCGGCTGATTAGCTTG
GTTGGGACGGGGTAAACGCCCACGAAGG
>F0OV55001A0K3K
AGAGTTTGATCCTGGCTCAGAACGAACGCTGGCGGCGCGTTTTAAGCATG
CAAGTCGAACGGTATATAGTCTTCGGATTATAGAGAGTGGCGAACGGGTG
AGTAACACGTAGATAATCTACCTTGAAGTGGGGGATAGTCCATGGAAACA
TGGAGTAATACCGCATATGTCTTTGGATGAAAGTTCCAATTGGAACGCTT
TGAGATGAGTCTGCGGCTCATTAGCTTGTTGGTGGGGTAAAGGCCTACCA
AGGCAACG
>F0OV55001A0K4C
AGAGTTTGATCCTGGCTCAGGATGAACGCTAGCGACAGGCCTAACACATG
CAAGTCGAACGGGATTTATCCTTCGGGGTAATGAGAGTGGCGCACGGGTG
AGTAACGCGTATGCAACCTACCTGTAACTGGGGAATAGCTCCCTGAAAGG
GGAATTAACACCGCATAAGACCACACTTTCGCATGGAAGAGTGGTAAAAT
ATTTATAGGTTACAGATGGGCATGCGTGACATTAGTTTGTTGGTGAGGTA
ACGGCTCACCAAG
>F0OV55001A0K4F
AGAGTTTGATCCTGGCTCAGAGCGAACGCTGGCGGCAGGCCTAACACATG
CAAGTCGAACGGCTCTTCGGAGCAGTGGCGGACGGGTGAGTAACGCGTGG
GAATGTGCCCTTTGGTACGGAACAACTGAGGGAAACTTCAGCTAATACCG
TATGTGCCCTTCGGGGGAAAGATTTATCGCCATTGGAGCAGCCCGCGTTG
GATTAGGTAGTTGGTGGGGTAATGGCCCACCAAGCCGACGATCCATAGCT
GGT
>F0OV55001A0K61
AGAGTTTGATCCTGGCTCAGGATGAACGCTAGCGACAGGCCTAACACATG
CAAGTCGAACGGGATTTATCCTTCGGGGTAATGAGAGTGGCGCACGGGTG
AGTAACGCGTATGCAACCTACCTGTAACTGGGGAATAGCTCCCTGAAAGG
GGAATTAACACCGCATAAGACCACACTTTCGCATGGAAGAGTGGTAAAAT
ATTTATAGGTTACAGATGGGCATGCGTGACATTAGTTTGTTGGTGAGGTA
ACGGCTCACCAAG
>F0OV55001A0K6P
AGAGTTTGATCCTGGCTCAGGATGAACGCTAGCGGGAGGCTTAACACATG
CAAGTCGAGGGGCAGCACGAGGTAGCAATACTTTGGTGGCGACCGGCAGA
CGGGTGAGTAACGCGTATGTAACCTGCCCTGTACAGGGGGATAACCCGGA
GAAATTCGGACTAATATCCCATGGTAATATTGGAAGGCATCTTCTGATAT
TTAAAGTTCCGGCGGTACAGGAGGGGCATGCGTAACATTAGCTGGTTGGT
AAGGTAACGGCTTACCAAGGCGA
>F0OV55001A0K78
AGAGTTTGATCCTGGCTCAGGATGAACGCTGGCGGCGTGCCTAACACATG
CAAGTCGAGCGGAGATTACGAGGAGTACTTGTACAAATTGTAATCTTAGC
GGCGGACGGGTGAGTAACACGTGAGGAACCTGCCCTTGAGTGGGGAATAA
CACCGAGAAATGGGTGCTAATACCGCATAATGTCTTGGAAGCGCATGCTT
TCGGGACCAAAGGATTTATTCGCTTAAGGATGGACTCGCGTCCGATTAGG
TAGTTGGTGAGGTAACCGG
>F0OV55001A0K9L
AGAGTTTGATCCTGGCTCAGAACGAACGCTGGCGGCGCGTTTTAAGCATG
CAAGTCGAGGGAGAATCCGGTGCTTGCACTGGAGGGAACCGGCGAACGGG
TGAGTAACACGTAGATAATCTGCCTTTAGGTTGGGGATAGCTCATGGAAA
CATGGGGTAATACCGAATGTGGTTCGATGTTCAAAAGGACATTGAAAGAA
AGGAGCTTAGGCTTCGCCTGAAGATGAGTCTGCGTCTGATTAGGTAGTAG
GTAGGGTAACGGCCT
>F0OV55001A0K9R
AGAGTTTGATCCTGGCTCAGGATGAACGCTAGCGGCGCGCTTAATGCATG
TAAGTCGAGCGATGAAGCCCTTCGGGGCTATCAGCGGCAGACGGGTGAGT
AACACGTGGATGACCTGCCCTCAAGTCTGGGATAACGGGTGGAAACATGC
GCTAATACCGGATAGACTGTTGGGGTCGCAACCAGCAGTAAAGCTACGGT
GCTTGAGGAGGGGTCCGCGGCCCATCAGCTAGTTGGTAGGGTAACGGCCT
ACCAAGGCG
>F0OV55001A0KBZ
AGAGTTTGATCCTGGCTCAGGATGAACGCTAGCGGGAGGCCTAACACATG
CAAGTCGAGCGGGATTCATGAGGACGAAACTTCGGTCTAGAAATCATGAT
GAGAGCGGCGGACGGGTGAGTAACGCGTAGGCAACCTGCCCTTAACACAG
GGATAGCCTCGGGAAACCGGGATTAAAACCTGATAATGCCAAAGAGTCAC
ATGGCTCTTTGGCCAAAGATTTATCGGTTAAGGATGGGCCTGCGTCTGAT
TAGTTAGTTGGTA
>F0OV55001A0KCZ
AGAGTTTGATCCTGGCTCAGAACGAACGCTGGCGGCGCGTTTTAAGCATG
CAAGTCGAACGGTAAAAGGGTGCTTGCACCCTTTGAGAGTGGCGAACGGG
TGAGTAACACGTAGGTGATCTGCCCTTTGGTTGGGGATAGCCTGTGGAAA
CACAGGGTAATACCGAATAAGATCGGGACTCTTTGGAGATCCGATGAAAG
CAGCTTCGGCTGCACCGAAGGATGAGCCTGCGGCTGATTAGCTTGTTGGC
GGGGTAAAGGCCCACCAAGG
>F0OV55001A0KEF
AGAGTTTGATCCTGGCTCAGGATGAACGCTAGCGGGAGGCTTAACACATG
CAAGTCGAGCGGGATCCCCTTCGGGGGTGAGAGCGGCGCACGGGTGCGTA
ACGCGTATGCAACCTGCCTTATGCAGGGGGATAGCCCATGGAAACGTGGA
TTAATACCCTATATTCTATATTAGCTGCATAGTTTTTATAGGAAAACTTC
GGTGGCAAAAGATGGGCATGCGTCTGATTAGCTAGTTGGTAGGGTAATGG
CCTACCAAGGCG
>F0OV55001A0KEI
AGAGTTTGATCCTGGCTCAGGATGAACGCTAGCGGCAGGCCTAACACATG
CAAGTCGAGGGGTAACAGGAGTAGCAATACTTGCTGACGACCGGCGCACG
GGTGAGTAACGCGTATGCAACCTACCCTTAACTGGGGAATAGCCCGAAGA
AATTCGGATTAATGCCCCATAATACTGTATTGAAGCATTTCAGTGCATTT
AAAACTCCGGTGGTTAAGGATGGGCATGCGTGACATTAGCTAGTTGGTGA
GGTAACGGCT
>F0OV55001A0KEO
AGAGTTTGATCCTGGCTCAGGATGAACGCTAGCGGGAGGCCTAACACATG
CAAGTCGAACGGGATTGAGAGCTTGCTCTCATGAGAGTGGCGCACGGGTG
AGTAACGCGTATGCAACCTGCCCTTGACAGGGGGATAGCCCGGAGAAATC
CGGATTAATACCCCATGGTATTTAAGTTCCGCATGGGATTTAAATTAAAG
ATTTATCGGTCAGGGATGGGCATGCGTGACATTAGCTAGTTGGCGGGGTA
ACGGCCCACCAAGG
>F0OV55001A0KF5
AGAGTTTGATCCTGGCTCAGGATGAACGCTAGCGGTGCGCCTAACACATG
CAAGTCGAGCGATATAGCGGCGAACGGGTGAGTAACACGTTGGAACCTGC
CTCGAACTCAGGGATAGCCATCCGAAAGGATGATTAATACCGGATAGTCC
CGAAAGGGTAAAGATTTTTCGGTTCGAGAGGGGCCTGCGGCCTGTCAGCT
AGTTGGTAAGGTAATGGCTTACCAAGGCTATGACGGGTAACTGGTGTGAG
AGCATGACCAGT
>F0OV55001A0KFK
AGAGTTTGATCCTGGCTCAGGATGAACGCTGGCGGCGTGCCTAATACATG
CAAGTCGAACGCACCATTTCGGTGGTGAGTGGCGAACGGGTGAGTAACAC
GTAGATAACCTACCTTTAAGTTGGGGACAACAGTTGGAAACGACTGCTAA
TACCGAATAATATATAGAGTTTAGTTTCTCTATATTAAAAGGAGCTTTCA
AGCTTTCGCTTTTAGATGGGTCTGCGGCGTATTAGTTAGTTGGTGGGGTA
ATGGCCTACCAAGGCAATGATGCG
>F0OV55001A0KFT
AGAGTTTGATCCTGGCTCAGGATGAACGCTAGCGGCAGGCCTAACACATG
CAAGTCGAGGGGTAGCAGGGTAGCAATATCGCTGACGACCGGCGCACGGG
TGAGTAATGCATATGCAACCTTCCTTTAACTGGGGCATAGCCCGGAGAAA
TCCGGATTAATACCCCATAAGATCATAGAGAGGCATCTTTCAGTGATTAA
AGCTCCGGCGGTTAAAGATGGGCATATGTGCCATTAGCTTGTTGGTG
>F0OV55001A0KFW
AGAGTTTGATCCTGGCTCAGGATGAACGCTGGCGGCGTGCCTAACACATG
CAAGTCGAGCGTGAATCTGATGAGTGGAGACTTCGGTTGAAGCGAGTTGG
AGGAAAGCGGCGGACGGGTGAGTAACGCGTGGGCAACCTGCCCCATACAG
CCGGATAGCCACTGGAAACGGTGATTAATACGGCATAAGACCACGATACC
GCATGGTAACGGGGTCAAAGATTTATCGGTATGGGATGGGCCCGCGTCTG
ATTAG
>F0OV55001A0KGB
AGAGTTTGATCCTGGCTCAGATTGAACGCTGGCGGCATGCCTTACACATG
CAAGTCGAACGGCAGCACGGGGGCAACCCTGGTGGCGAGTGGCGAACGGG
TGAGTAATGCATCGGAACGTGCCCAGTAGTGGGGGATAACCAGTCGAAAG
ACTGGCTAATACCGCATACGACCTACGGGTGAAAGCGGGGGACCGTAAGG
CCTCGCGCTATTGGAGCGGCCGATGTCTGATTAGCTAGTTGGCGGGGTAA
GAGCCCACCAAGGCG
>F0OV55001A0KGK
AGAGTTTGATCCTGGCTCAGGATGAACGCTAGCGGCGCGCTTAATGCATG
TAAGTCGAGCGAGAAGGCTCCTTCGGGGGCTGGACAGCGGCAGACGGGTG
AGTAACACGTAGGTGACCTACCCCCGAGACGGGAATAACGAGTGGAAACG
CTTGCTAATGCCGGATGAGCTTGACCGGTCAGAGGGTCAAGGAAAGGATT
CTTCGGGATCCGCTCAGGGAGGGGCTTGCGGCCCATCAGCTAGTTGGTAG
GGTAACGGCCTACCAAGGCG
>F0OV55001A0KH1
AGAGTTTGATCCTGGCTCAGGACGAACGCTGGCGGCGTGGATTAGGCATG
CAAGTCGAACGCGAAAGGACTGCTTCGGCAGACCGAGTAGAGTGGCGAAC
GGGTGAGTAACGCGTAGGTAATCTGCCTTTAAGTGGGGGATAGCCTCGGG
AAACCGGGGGTAATACCGCATGTGTCAGGCGTAAGCCTGATAAAGATGGC
CTCTGACATAAGCTGTTGCTTAGAGATGAGCCTGCGTCCTATTAGCTAGT
TGGTGAGG
>F0OV55001A0KHK
AGAGTTTGATCCTGGCTCAGGATGAACGCTGGCGGCGTGCCTAACACATG
CAAGTCGAGCGGAGATATAGAGGAGTACTTGTACGAATCTTTATCCTAGC
GGCGGACGGGTGAGTAACACGTGAGGAACCTGCCCTTAAGTGTGGAATAA
CACCGAGAAATCGGTGCTAATACCGCATAACGTCCTGGAAGCGCATGCTT
TCGGGACCAAAGGATTTATTCGCTTAAGGATGGCCTCGCGGCCGATTAGG
TAGTTGGTGAGGTAACCGG
>F0OV55001A0KIG
AGAGTTTGATCCTGGCTCAGGACGAACGCTGGCGGCGTGCCTAACACATG
CAAGTCAACTTGAAGGTCTCGCTTGCGGGATTGGATGGTGGCGAACGGGT
GAGTAACGCGTAGACAACCTACCATTTAATTTGGGATAATTCACTGAAAA
GAGGACTAATACCGAATGTGCTCTTAGGATGGCATCATCTTTAGAGGAAA
GACTGCGGTCGTTAAATGATGGGTCTGCGTATCATTAGCTAGTTGGTGGG
GTAACGGCTT
>F0OV55001A0KJ2
AGAGTTTGATCCTGGCTCAGGATGAACGCTGGCGGCGTGCCTAACACATG
CAAGTCGAGCGGAGATTACGAGGAGTACTTGTACAAATTGTAATCTTAGC
GGCGGACGGGTGAGTAACACGTGAGGAACCTGCCCTTGAGTGGGGAATAA
CACCGAGAAATGGGTGCTAATACCGCATAATGTCTTGGAAGCGCATGCTT
TCGGGACCAAAGGATTTATTCGCTTAAGGATGGACTCGCGTCCGATTAGG
TAGTTGGTGAGGTAACCGG
>F0OV55001A0KJZ
AGAGTTTGATCCTGGCTCAGGATGAACGCTAGCGGCAGGCTTAACACATG
CAAGTCGAGGGGTAACAGGGTGCTTGCACCGCTGACGACCGGCGCACGGG
TGCGTAACGCGTATACAATCTACCTTTTACAGGGGCATAGCCCGGGGAAA
CCCGGATTAATATCCCATGGTATCATTTAGTGGCATCACTTGAATGATTA
AAGCTTCGGCGGTAAAAGATGAGTATGCGTCCTATTAGTTAGTTGGTAAG
GTAACGGCTTACCAAGGCAG
>F0OV55001A0KK6
AGAGTTTGATCCTGGCTCAGGATGAACGCTAGCGGTGCGCCTAACACATG
CAAGTCGAGCGATATAGCGGCGAACGGGTGAGTAACACGTTGGAACCTGC
CTCGAACTCAGGGATAGCCATCCGAAAGGATGATTAATACCGGATAGTCC
CGAAAGGGTAAAGATTTTTCGGTTCGAGAGGGGCCTGCGGCCTATCAGCT
AGTTGGTAAGGTAATGGCTTACCAAGGCTATGACGGGTAACTGGTGTGAG
AGCATGACCAGT
>F0OV55001A0KN8
AGAGTTTGATCCTGGCTCAGATTGAACGCTGGCGGCATGCCTAACACATG
CAAGTCGAACGAGATCACCTCGGTGGTCTAGTGGCGGACGGGTGAGTAAT
ACATGGGAATCTGCCTTTTAGTGGGGGATAACGTAGGGAAACTTACGCTA
ATACCGCATACGCTCTACGGAGGAAAGGGGGGGGATCGCAAGACCTCTCG
CTAAAGATGAGCCCATGTCTGATTAGCTAGTTGGTGGGGTAAAGGCCTAC
CAAGGCGACGATCAG
>F0OV55001A0KNM
AGAGTTTGATCCTGGCTCAGAACGAACGCTGGCGGCGCGTTTTAAGCATG
CAAGTCGAACGGTAAAAGGGTGCTTGCACCCTTTGAGAGTGGCGAACGGG
TGAGTAACACGTAGGTGATCTGCCCTTTGGTTGGGGATAGCCTGTGGAAA
CACAGGGTAATACCGAATAAGATCGGGACTCTTTGGAGATCCGATGAAAG
CAGCTTCGGCTGCACCGAAGGATGAGCCTGCGGCTGATTAGCTTGTTGGC
GGGGTAAAGGCCCACCAAGG
>F0OV55001A0KRR
AGAGTTTGATCCTGGCTCAGGATGAACGCTAGCGACAGGCCTAACACATG
CAAGTCGAACGGGATTTATCCTTCGGGGTAATGAGAGTGGCGCACGGGTG
AGTAACGCGTATGCAACCTACCTGTAACTGGGGAATAGCTCCCTGAAAGG
GGAATTAACACCGCATAAGACCACACTTTCGCATGGAAGAGTGGTAAAAT
ATTTATAGGTTGTAGATGGGCATGCGTGACATTAGCTAGTTGGTAAGGTA
ACGGCTTACCAAGGC
>F0OV55001A0KRU
AGAGTTTGATCCTGGCTCAGGATGAACGCTGGCGGCGTGCCTAATACATG
CAAGTCGAACGCACCATTTCGGTGGTGAGTGGCGAACGGGTGAGTAACAC
GTAGATAACCTGCCCTTAAGACGAGGATAACCATTGGAAACGATGGCTAA
GACTGGATAGGAATATTAGAGGCATCTCTGATATTTTAAAAGACCTAGCA
ATAGGTATGCTTAAGGAGGGGTCTGCGGCGCATTAGTTAGTTGGTGGGGT
GATGGCCT
>F0OV55001A0KS9
AGAGTTTGATCCTGGCTCAGAGTGAACGCTGGCGGCGTGCTTAACACATG
CAAGTCGAACGAGGTTATGCAGAACACCGTATGACCTAGTGGCAGACGGG
TGAGTAATATGTAGGAAACTTGCCTCAAAGTGGGGAATACCCCCGGGAAA
CCGGGGCTAATACCCCATAAGACCACAGCCCGGCATCGGGAAGGGGTTAA
AGACGTAAGTCGCTTTGAGATAGTCCTGCATCCTATCAGCTAGTTGGTGA
GGTAACGGCCCACCAAGGCTAAGACG
>F0OV55001A0KSU
AGAGTTTGATCCTGGCTCAGGATGAACGCTAGCGGCAGGCTTAACACGTG
CAAGTCGAGGGGCAGCGCGGGTAGCAATACCTGGCGGCGACCGGCAAACG
GGTGCGGAACACGTACACAACATACCTTTTACTGGGGCATAGCCCGTTGA
AAAGCGGATTAACACCCCATAATATATTTTGGTGGCATCACTGGGATATT
AAAAATTTATTGGTAAAAGATTGGTGTGCGTCCTATTAGCTAGTTGGTAG
GGTAACGGCCTACCAAGGCGACGATAGGTAG
>F0OV55001A0KTC
AGAGTTTGATCCTGGCTCAGAACGAACGCTGGCGGCGCGTTTTAAGCATG
CAAGTCGAGGGAGAATCCGGTGCTTGCACTGGAGGGAACCGGCGAACGGG
TGAGTAACACGTAGATAATCTGCCTTTAGGTTGGGGATAGCTCATGGAAA
CATGGGGTAATACCGAATGTGGTTCGATGTTCAAAAGGACATTGAAAGAA
AGGAGCTTAGGCTTCGCCTGAAGATGAGTCTGCGTCTGATTAGGTAGTAG
GTAGGGTAACGGCCT
>F0OV55001A0KTU
AGAGTTTGATCCTGGCTCAGGACGAACGCTGGCGGCGCGCTTAACACATG
CAAGTCGAACGGGGCATACGGATAGCTTGCTAGAAGTATGTTTAGTGGCG
GACGGGTGAGTAACGCGTGAATACCTGTCCGTCGGAGGGGGACAACGGCT
GGAAACGGCCGCTAATACCGCGTAAGCCGAGAGGTGAAAGGTGCTCTTCG
GAGTGCCGCCGATGGGGGGGTTCGCGTCCTATCAGCTAGTTGGTGGGGTA
AGGGCCTACCAAGGCGAAGACGGGTAGCCGGT
>F0OV55001A0KU3
AGAGTTTGATCCTGGCTCAGGACGAACGCTGGCGGCGGGCTTAACACATG
CAAGTCGCGGGAGAATCTGGGTGCTTGCACTCAGAGGAGACCGGCGGATG
GGTGAGTAACGCGTAGGTAATTTGCCGACAGGTCGGGGATAACATCGCGA
AAGCGGTGCTAATACCGGATGATGCAGCGGCCCCGCATGGGGACAGTTGT
TAAAGCCTTCGGGTGCCTGTTGATGAACCTGCGTGCCATTAGTTAGTTGG
TAGGGTAACGG
>F0OV55001A0KU9
AGAGTTTGATCCTGGCTCAGAACGAACGCTGGCGGCGCGTTTTAAGCATG
CAAGTCGAACGGTATACGGTCTTCGGACTGTAGAGAGTGGCGAACGGGTG
AGTAACACGTAGATAATCTGCCTTGAAGTGGGGGATAGTCCATGGAAACA
TGGAGTAATACCGCATATGTCTTTAGGATGAAAGTTCCAATTGGAACGCT
TTGGGATGAGTCTGCGGCTCATTAGCTAGTTGGTGGGGTAAAGGCCTACC
AAGGCAACG
>F0OV55001A0KVI
AGAGTTTGATCCTGGCTCAGGATGAACGCTAGCGACAGGCCTAACACATG
CAAGTCGAACGGGATTTAGTAACTTGCTACTAATGAGAGTGGCGCACGGG
TGAGTAACGCGTATGCAACCTGCCTGTAACAGGGGAATAGCTCCCTGAAA
GGGGAATTAACACCGCATAAGACCACACTGCCGCATGGTAGAGTGGTAAA
ATATTTATAGGTTACAGATGGGCATGCGTGACATTAGCTAGTTGGTGAGG
TAACGG
>F0OV55001A0KX2
AGAGTTTGATCCTGGCTCAGGATGAACGCTGGCGGCGTGCCTAACACATG
CAAGTCGAGCGGAGATTACGAGGAGTACTTGTACAAATTGTAATCTTAGC
GGCGGACGGGTGAGTAACACGTGAGGAACCTGCCCTTGAGTGGGGAATAA
CACCGAGAAATGGGTGCTAATACCGCATAATGTCTTGGAAGCGCATGCTT
TCGGGACCAAAGGATTTATTCGCTTAAGGATGGACTCGCGTCCGATTAGG
TAGTTGGTGAGGTAACCGG
>F0OV55001A0KXC
AGAGTTTGATCCTGGCTCAGGATGAACGCTGGCGGCGTGCCTAACACATG
CAAGTCGAGCGGAGATATAGAGGAGTACTTGTACGAATCTTTATCTTAGC
GGCGGACGGGTGAGTAACACGTGAGGAACCTGCCCTTAAGTGTGGAATAA
CACCGAGAAATCGGTGCTAATACCGCATAACGTCCTGGAAGCGCATGCTT
TCGGGACCAAAGGATTTATTCGCTTAAGGATGGCCTCGCGGCCGATTAGG
TAGTTGGTGAGGTAACCGG
>F0OV55001A0KXI
AGAGTTTGATCCTGGCTCAGGATGAACGCTAGCGGCAGGCTTAACACACG
CAAGTCGAGGGGTAACGATGGCTTCGGCCAGGCGACGACCGGCGCACGGG
TGCGTAACGCGTATGCAATCTGCCTTTGACAAAGGGATAGCCCCGAGAAA
TCGGGATTAATACCTTATAATATCTTGATATGGCATCATATTAAGATCAA
AGCTCCGGCGGTCAAAGATGAGCATGCGTCCCATTAGTTAGTTGGTAAGG
TAACGG
>F0OV55001A0KYO
AGAGTTTGATCCTGGCTCAGGATGAACGCTGGCGGCGTGCCTAACACATG
CAAGTCGAGCGGAGATTACGAGGAGTACTTGTACAAATTGTAATCTTAGC
GGCGGACGGGTGAGTAACACGTGAGGAACCTGCCCTTGAGTGGGGAATAA
CACCGAGAAATGGGTGCTAATACCGCATAATGTCTTGGAAGCGCATGCTT
TCGGGACCAAAGGATTTATTCGCTTAAGGATGGACTCGCGTCCGATTAGG
TAGTTGGTGAAGTAACCGG
>F0OV55001A0KZU
AGAGTTTGATCCTGGCTCAGAACGAACGCTGGCGGCGTGCTTAACACATG
CAAGTCGAACGCGAAAGGGACCTTCGGGTCCTGAGTAAAGTGGCGCACGG
GTGAGTAACACGTGGATAATCTACCCGGTGATCTGGGATAACATTCCCGA
AAGGAGTGCTAATACCGGATAAGCCCACGGGCTCTTCGGAGCTTGCGGGA
AAAGGTGGGGACCTTCGGGCCTACTGTCATTGGATGAGTCCGCGGCCCAT
TAGCTAGTTGGTAGGGTAATGGCCTACCAAGG
>F0OV55001A0KZX
AGAGTTTGATCCTGGCTCAGAACGAACGCTGGCGGCGCGTTTTAAGCATG
CAAGTCGAACGGTAAAAGGGTGCTTGCACCCTTTGAGAGTGGCGAACGGG
TGAGTAACACGTAGGTGATCTGCCCTTTGGTTGGGGATAGCCTGTGGAAA
CACAGGGTAATACCGAATAAGATCGGGACTCTTTGGAGATCCGATGAAAG
CAGCTTCGGCTGCACCGAAGGATGAGCCTGCGGCTGATTAGCTTGTTGGC
GGGGTAAAGGCCCACCAAGG
>F0OV55001A0L0D
AGAGTTTGATCCTGGCTCAGGATGAACGCTAGCGGCAGGCCTAACACATG
CAAGTCGAGGGGTAACAGGTAGAAAGCTTGCTTTCTATGCTGACGACCGG
CACACGGGTGAGTAACGCGTATGCAACCTACCTTTAACAGGAAGATAGCC
CCGAGAAATCGGGATTAATACTCCATAATATATATGAATCGCATGGTTTA
TATATTAAAGCTCCGGCGGTTAAAGATGGGCATGCGTGACATTAGCTAGT
TGGTACGG
>F0OV55001A0L0P
AGAGTTTGATCCTGGCTCAGGATGAACGCTGGCGGCGTGCTTAACACATG
CAAGTCGAACGAAGCATTTCTTCGGACGAGACGAATAGTTTACTAGTAGT
CGAATCTTTGAAATGACTTAGTGGCGGACGGGTGAGTAACGCGTGGGTAA
CCTGCCTTGTACTGGGGGACAACAGTTAGAAATGACTGCTAATACCGCAT
TAAGCACACAGCACCGCATGGTGCAGTGTGAAAAACTCCGGTGGTACAAG
ATGGACCCGCG
>F0OV55001A0L39
AGAGTTTGATCCTGGCTCAGGACGAACGCTGGCGGCGGGCTTAACACATG
CAAGTCGCGGGAGAAGGGGCCTTTCGGGGTCCCGGAGACCGGCGGATGGG
TGAGTAACGCGTAGGTAATCTGCCGTTAGGCCGGGGATAACATCGCGAAA
GCGGTGCTAATACCGGATGATGCAGCGGCCCCGCATGGGGACAGTTGTTA
AACCCTTCGGGGGCCTAACGATGAGCCTGCGTGCCATTAGCTGGTTGGTG
GGGTAACGGCCTACCAAGGCGATGATGGCG
>F0OV55001A0L4H
AGAGTTTGATCCTGGCTCAGGATGAACGCTGGCGGCGTGCCTAATACATG
CAAGTCGAACGCACCGGTTTACCGGTGAGTGGCGAACGGGTGAGTAACAC
GTAGGTAACCTGCCCTCAAGACGAGGATAACCGTTGGAAACGATGGCTAA
GACTGGATAGGAACCGAGGAGGCATCTCTTTGGTTTTAAAGGACCCGCAA
GGGTACGCTTGAGGAGGGGCCTGCGGCGCATTAGTTAGTTGGCGGGGTGA
AGGCCCACCAAGACTTTGATGCGTAGCCGG
>F0OV55001A0L4L
AGAGTTTGATCCTGGCTCAGAGTGAACGCTGGCGGCGTGCCTAACACATG
CAAGTCGAACGCGAAAGTCCCGCAAGGGATAAGTAGAGTGGCAGACGGGT
GAGTAATGCATAGGTAATCTACCCTTGAGTGGGGGGATAACTCCGGGAAA
CCGGTGCTAATCCCGCATGACTTCCTGATGCGCAGGCATTAGGATCAAAG
GGGGGGGATCCTTCGGGACCTCCCGCTTGAGGATGAGCCTATGTCCTATT
AGCTAGTTGGTG
>F0OV55001A0L5M
AGAGTTTGATCCTGGCTCAGGATGAACGCTAGCGGGAGGCTTAACACATG
CAAGTCGAGCGGTATGATCCCTTCGGGGGTTTAGAGAGCGGCGCACGGGT
GAGTAACGCGTATGCAACCTACCTTTTACCGGGGAATAGCCCGGAGAAAT
TTGGATTAATGCCCCATGGTTCCTTAAGTCTGCATGGATGTAAGGATAAA
GTTGAGGCGGTAAAAGATGGGCATGCGTGACATTAGCTAGTTGGGGGGGT
AACGCCCACCAAGGCTACGATGTCG
>F0OV55001A0L5S
AGAGTTTGATCCTGGCTCAGAGTGAACGCTGGCGGCGTGCCTAACACATG
CAAGTCGAACGCGAAAGTCCCGCAAGGGATAAGTAGAGTGGCAGACGGGT
GAGTAATGCATAGGTAATCTACCCTTGAGTGGGGGATAACTCCGGGAAAC
CGGTGCTAATCCCGCATAACGTCCTGATGCATAAGTATCTGGACCAAAGG
GGGGGGATCCTTCGGGACCTCTTGCTTGAGGATGAGCCTATGTCCTATTA
GCTAGTTGGTGGGGTAA
>F0OV55001A0L9Q
AGAGTTTGATCCTGGCTCAGAATCAACGCTGGCGGCGTGCCTAACACATG
CAAGTCGAACGAGAAAGTGGGGCTTGCTCCACGAGTAAAGTGGCAAACGG
GTGAGTAACACGTGAACAACCTACCCTCGAGTGGGGAATAACACCGCGAA
AGCGGTGCTAATACCGCATAACATCCCGGGGTCGCATGGTCCTGGGATCA
AAAGCGCAAGTTGCTTGAGGAGGGGTTCACGGCTGATTAGCTAGTTGGTG
AGGTAACGGCCCACCAAGG
>F0OV55001A0LBO
AGAGTTTGATCCTGGCTCAGGATGAACGCTGGCGGCGTGCTTAACACATG
CAAGTCTAGGGTAAGTGAACTTTCGGGTTTGCGGATACTGGCGGACGGGT
GAGTAACACGTAGATAATCTGCCCCTATCACAGGGATAACGTTTGGAAAC
GAGCGCTAATACCTGATGAGGCGTATACGTCAAAGTTTCGACGGATAGGG
ATGAGTCTGCGTCTGATTAGCTAGTTGGAGAGGTAACGGCTCCCCAAGGC
GACGATCAGTAG
>F0OV55001A0LD4
AGAGTTTGATCCTGGCTCAGAACGAACGCTGGCGGCGTGCTTAACACATG
CAAGTCGGATGCGAAAGGGGCTTTCGGGCGCTGAGTAGCATGGCAGACGG
GTGAGGAGTGCGTATCTGACGAAACTCAGGCTGGGGGATAGTCCCTCGAA
AGGGGGTTGAATACCGCATGTGCTCGGCACTGTCATGGTGTCGAGGAAAG
GTGGCCTCTGCATGCACGCTATTGGCCTGAGATCGGG
>F0OV55001A0LDD
AGAGTTTGATCCTGGCTCAGGATAAACGCTGGCGGCGTGCCTTACGCATG
CAAGTCGAACGATTCTGATTTATCAGTTTAGTGGCAAACGGGTGAGTAAC
ACGTAAGTAACCTGCCCTTAAGCAGGGGATAATTCGTCGAAAGACGGACT
AATACCGTATGTGATAGTTGAGGTAATGCTCTACTATTAAAGCCTTCGGG
CACTTAAGGAGGGGCTTGCGGCCGATTAGCTAGTTGGTGGGGTAACGGTT
CACCAAGGCGATGATCGGTAG
>F0OV55001A0LDG
AGAGTTTGATCCTGGCTCAGAACGAACGCTGGCGGCAGGCTTAACACATG
CAAGTCGAGCGAAGACTTCGGTCTTAGCGGCGGACGGGTGAGTAACGCGT
GGGAACGTGCCCAAAGGTACGGAATAGTCCCGGGAAACTGGGTTTAATAC
CGTGTATTCCCTACGGGGGAAAGATTTATCGCCTTTGGATCGGCCCGCGT
TGGATTAGGTAGTTGGTGGGGTAATGGCCTACCAAGCCGACGATCCATAG
CTGGTTTGAGAGGATGATCAGCCACACTGGG
>F0OV55001A0LDP
AGAGTTTGATCCTGGCTCAGGATGAACGCTAGCGGGAGGCTTAACACATG
CAAGTCGAGGGGCAGCACGAGGTAGCAATACTTTGGTGGCGACCGGCGCA
CGGGTGAGTAACGCGTATGCAACCTACCCTGTACAGAGGGACAACCCGGA
GAAATTCGGACTAATACCTCATAAAGATATCATAAGGCATCTTAAGATAT
TTAAAGCTTCGGTGGTACGGGATGGGCATGCGTAACATTAGCTAGTTGGG
AGGGTAACGGCCTACCAAGG
>F0OV55001A0LFM
AGAGTTTGATCCTGGCTCAGAACGAACGCTGGCGGCGCGTCTTAAGCATG
CAAGTCGAGCGGCAAGGGGTGCTTGCACCCCCTAGAGCGGCGGACTGGTG
AGTAACACGTGGGTGACCTACCCAAAGGTTGGGGATAGCCATTAGAAATA
GTGGGTAATACCGAATGTGGTTGGAGGATTTTGATCCTCTAAAGAAAGGA
GCTCCGGCTCCGCCTTTGGATGGGCCCGCGTCCCATTAGCTAGTTGGTGA
GGTAACGGCCCACCAAGGCG
>F0OV55001A0LFS
AGAGTTTGATCCTGGCTCAGGATGAACGCTAGCGGCAGGTTTAACACATG
CAAGTCGAGGGGTAACAGGGTGCTTGCACCGCTGACGACCGGCGCACGGG
TGCGTAACGCGTATACAATCTACCTTTTACAGGGGCATAGCCCGGGGAAA
CCCGGATTAATATCCCATGGTATCATTTAGTGGCATCATTTGAATGATTA
AAGCTTTGGCGGTAAAAGATGAGTATGCGTCCTATTAGTTAGTTGGTAAG
GTAACGGCTTACCAAGGCAGCG
>F0OV55001A0LFV
AGAGTTTGATCCTGGCTCAGGATGAACGCTAGCGGCGCGCTTAATGCATG
TAAGTCGAGCGATGAGTTTCTTCGGAGACATCAGCGGCAGACGGGTGAGT
AACACGTGGATGACCTGCCCTCAAGACCGGGATAACGGGTGGAAACATGC
GCTAATACCGGATAGGCTCTCGGGGTCGCAACCGGGAGTAAAGCTACGGT
GCTTGAGGAGGGGTCCGCGGCCCATCAGCTAGTTGGTAGGGTAACGGCCT
ACCAAGGCGAAGACGGGG
>F0OV55001A0LGK
AGAGTTTGATCCTGGCTCAGGATGAACGCTGGCGGCGTGCCTAACACATG
CAAGTCGAGCGTGAATCTTTCAAGTGGAGACTTCGGTTGAAGCGAGAAAG
AGGAAAGCGGCGGACGGGTGAGTAACGCGTGGGCAACCTGCCCCATACAG
CCGGATAGCCACTGGAAACGGTGATTAATACGGCATAAGACCACAGTACC
CCATGGTACAGCGGCCAAAGATTTATCGGCATGGGATGGGCCCGCGTCTG
ATTAG
>F0OV55001A0LI5
AGAGTTTGATCCTGGCTCAGGATGAACGCTGGCGGCGTGCCTAACACATG
CAAGTCGAGCGGAGATTACGAGGAGTACTTGTACAAATTGTAATCTTAGC
GGCGGACGGGTGAGTAACACGTGAGGAACCTGCCCTTGAGTGGGGAATAA
CACCGAGAAATGGGTGCTAATACCGCATAATGTCTTGGAAGCGCATGCTT
TCGGGACCAAAGGATTTATTCGCTTAAGGATGGACTCGCGTCCGATTAGG
TAGTTGGTGAGGTAACGG
>F0OV55001A0LIT
AGAGTTTGATCCTGGCTCAGGATGAACGCTGGCGGCGTGCCTAACACATG
CAAGTCGAGCGATAAACAGTGGATGGAATTCTTCGGAAGGAAAGAAACTG
TTGAAAGCGGCGGACGGGTGAGTAACGCGTGGGCAACCTGCCCTATACAG
GGGGATAGCCGACTGGAAACGGTGATTAATACCCCATGACACCTTAACCT
CGCATGAGGAGAGGGTCAAAGATTATATCGGTATAGGATGGGCCCGCGTC
TGATTAGCTAGTTGG
>F0OV55001A0LJB
AGAGTTTGATCCTGGCTCAGGATGAACGCTGGCGGCGTGCCTAACACATG
CAAGTCGAGCGGAGATTACGAGGAGTACTTGTACAAATTGTAATCTTAGC
GGCGGACGGGTGAGTAACACGTGAGGAACCTGCCCTTGAGTGGGGAATAA
CACCGAGAAATGGGTGCTAATACCGCATAATGTCTTGGAAGCGCATGCTT
TCGGGACCAAAGGATTTATTCGCTTAAGGATGGACTCGCGTCCGATTAGG
TAGTTGGTGAGGTAACCGG
>F0OV55001A0LJE
AGAGTTTGATCCTGGCTCAGGATGAACGCTAGCGGTGCGCCTAACACATG
CAAGTCGAGCGATATAGCGGCGAACGGGTGAGTAACACGTTGGAACCTGC
CTCGAACTCAGGGATAGCCATCCGAAAGGATGATTAATACCGGATAGTCC
CGAAAGGGTAAAGATTTTTCGGTTCGAGAGGGGCCTGCGGCCTATCAGCT
AGTTGGTAAGGTAATGGCTTACCAAGGCTATGACGGGTAACTGGTGTGAG
AGCATGACCAGT
>F0OV55001A0LKQ
AGAGTTTGATCCTGGCTCAGGATGAACGCTAGCGGCAGGCTTAACACATG
CAAGTCGAGGGGTAGCAGGGTGCTTGCACCGCTGACGACCGGCGCACGGG
TGCGTAACGCGTATACAATCTACCTTTTACAGGGGCATAGCCCGGGGAAA
CCCGGATTAATATCCCATGGTATCAAGAAGTGGCATCGCTTTTTGATTAA
AGTTTTGGCGGTAAAAGATGAGTATGCGTTCTATTAGCTAGATGGTAAGG
TAACGGCTTACCATGG
>F0OV55001A0LP6
AGAGTTTGATCCTGGCTCAGAACGAACGTTCGCGGCGCGCTTAACACATG
CAAGTCGAACGAGAAAGCATCTTCGGATGTGAGTAAAGTGGCGCACGGGT
GAGTAACACGTGGGTAATCTACCTTATGGTGGGGGACAACATCTTGAAAA
GGGTGCTAATACCGCATAAGTCAACTTCGGTTGGGAAAGGCGCTTTTGTG
TCGCCATAAGATGAGCTCGCGTCCCATCAGCTAGTTGGTAAGGTAACGGC
TTACCAAGGCAACGACGGGTAG
>F0OV55001A0LP9
AGAGTTTGATCCTGGCTCAGGATGAACGCTGGCGGCGTGCCTAACACATG
CAAGTCGAGCGGAGATTACGAGGAGTACTTGTACAAATTGTAATCTTAGC
GGCGGACGGGTGAGTAACACGTGAGGAACCTGCCCTTGAGTGGGGAATAA
CACCGAGAAATGGGTGCTAATACCGCATAATGTCTTGGAAGCGCATGCTT
TCGGGACCAAAGGATTTATTCGCTTAAGGATGGACTCGCGTCCGATTAGG
TAGTTGGTGGGGTAACGG
>F0OV55001A0LRI
AGAGTTTGATCCTGGCTCAGGATGAACGCTAGCGGCAGGCCTAACACATG
CAAGTCGAGGGGTAACAGGAGTAGCAATACTTGCTGACGACCGGCGCACG
GGTGAGTAACGCGTATGCAACCTACCCTTAACTGGGGAATAGCCCGAAGA
AATTCGGATTAATGCCCCATAATACTGTATTGAAGCATTTCAGTGCATTT
AAAACTCCGGTGGTTAAGGATGGGCATGCGTGACATTAGCTAGTTGGTGA
GGTAACGGCT
>F0OV55001A0LRO
AGAGTTTGATCCTGGCTCAGAACGAACGCTGGCGGCGTGCTTAACACATG
CAAGTCGAGGGGCAGCACGTCTTCGGATGGTGGCGACCGGCGCACGGGTG
CGTAACGCGTATACAATCTACCTTTTACAGGGGCATAGCCCGGGGAAACC
CGGATTAATATCCCATGGTATCATTTAGTGGCATCACTTGAATGATTAAA
GTTTCGGCGGTAAAAGATGAGTATGCGTTCTATTAGCTAGATGGTAAGGT
AACGGCTTACCATGG
>F0OV55001A0LRU
AGAGTTTGATCCTGGCTCAGGATGAACGCTAGCGGGAGGCTTAACACATG
CAAGTCGAGGGGCAGCATGGACTTCGGTCTGGTGGCGACCGGCGCACGGG
TGCGTAACGCGTATGCAACCTGCCTTATACAGGAGGATAGCCCATGGAAA
CGTGGATTAATACTCCATAGTATCAATGAATCGCATGGTTTATTGATTAA
AACTTTGGTGGTATAAGATGGGCATGCGTAAGATTAGCTAGTTGGTGAGG
>F0OV55001A0LTA
AGAGTTTGATCCTGGCTCAGGATGAACGCTAGCGGCAGGCTTAACACATG
CAAGTCGAGGGGCAGCACGGGTAGCAATATCTGGTGGCGACCGGCGCACG
GGTGAGTAACGCGTATGCAACCTACCCATAACAGGGGGATAGCTTCCGGA
AACGGAGATTAATACCCCATGGTACCATAAGGCCGCATGGCCCAATGGTT
AAAACTCCGGTGGTTATGGATGGGCATGCGTGCCATTAGCTAGTTGGCGG
GGTAACGCCCACCAAGG
>F0OV55001A0LTO
AGAGTTTGATCCTGGCTCAGAACGAACGCTGGCGGCGTGCTTAACACATG
CAAGTCGGATGCGAAAGGGGCTTTCGGGCGCTGAGTAGCATGGCAGACGG
GTGAGGAGTGCGTATCTGACGAAACTCAGGCTGGGGGATAGTCCCTCGAA
AGGGGGTTGAATACCGCATGTGCTCGGCGCTGTCATGGTGTCGAGGAAAG
GTGGCCTCTGCATGCACGCTATTGGCCTGAGATCGGGGATCG
>F0OV55001A0LTR
AGAGTTTGATCCTGGCTCAGGATGAACGCTGGCGGCGTGCCTAACACATG
CAAGTCGAGCGGAGATATAGAGGAGTACTTGTACGAATCTTTATCTTAGC
GGCGGACGGGTGAGTAACACGTGAGGAACCTGCCCTTAAGTGTGGAATAA
CACCGAGAAATCGGTGCTAATACCGCGTAACGTCCTGGAAGCGCATGCTT
TCGGGACCAAAGGATTTATTCGCTTAAGGATGGACTCGCGTCCGATTAGG
TAGTTGGTGAGGTAACGG
>F0OV55001A0LUU
AGAGTTTGATCCTGGCTCAGGATAAACGCTGGCGGTGTGCTTTATGCATG
CAAGTCGAACGGGTTCCGCAAGGAATCAGTGGCAGACGGGTGAGTAACAC
GTAAGTAACCTGTCCTCAAGTGGGGAACAACTCTGAGAAATCGGAGCTAA
TACCGCATGTGGTCCTTGTTATCAAGATAAGGTCTAAAGCCGCAAGGCGC
TTGAGGAGGGGCTTGCGCCCGATTAGCTAGTTGGTGAGGTAACGGCCCAC
CAAGGCAGCGA
>F0OV55001A0LUY
AGAGTTTGATCCTGGCTCAGAACGAACGCTGGCGGCGTGCTTAACACATG
CAAGTCGAACGCGAAAGGGACTTCGGTCCTGAGTAAAGTGGCGCACGGGT
GAGTAACACGTGGATAATCTGCCTGATGATCTGGGATAACATTTCGAAAG
GAGTGCTAATACCAGATAAGCCCACAGCATCTTCGGATGCAGCGGGAAAA
GGGGGCCTCTTCATGAAAGCTTCTGTCATTAGATGAGTCCGCGGTCCA
>F0OV55001A0LWG
AGAGTTTGATCCTGGCTCAGGACGAACGCTGGCGGCGTGGATAAGGCATG
CAAGTCGAACGGGAACTTAACATCTAATTCGTTAGAAGTTCTGTTCTAGT
GGCGAACGGGTGAGTAACGCGTGAACAACATACCTCTCAGAGGGGAATAA
CACAGGGAAACTTGTGCTAATACCGCATATGTGCTTATGATGATTTCATA
TTCATGAAAGATGGGGACCTTCGGGCCTGCCGCTGAGAGATTGGTTCGCG
TCCCA
>F0OV55001A0LXQ
AGAGTTTGATCCTGGCTCAGGATGAACGCTAGCGGGAGGCTTAACACATG
CAAGTCGAGCGGGATCCCCTTCGGGGGTGAGAGCGGCGCACGGGTGCGTA
ACGCGTATGCAACCTGCCTTGTACAGGGGGATAGCCCGGAGAAATCCGGA
TTAATACCCCATGGTATTTAAGTTCCGCATGGGATTTAAATTAAAGATTT
ATCGGTCAGGGATGGGCATGCGTGACATTAGCTAGTTGGCGGGTAACGGC
CCACCAAGGCTACGATGTCTAGGGG
>F0OV55001A0M1M
AGAGTTTGATCCTGGCTCAGGATGAACGCTGGCGGCGTGCTTAATACATG
CAAGTCGAACGAAGTCAGTAGCAATATTGGCTGAGTGGCGAACGGGTGAG
TAACGCGTTGGTGACCTGCCCCGAAGAGAGGGATAACAGTTCGAAAGGAT
TGCTAATACCCCATGTGGTCATTTGGATTAGATGCCTTATGACTAAACGG
ATTTATTCGCTTCGGGAGGGGCCTGCGTCCCATCAGCTAGTTGGTAGGGT
AATGGCCT
>F0OV55001A0M47
AGAGTTTGATCCTGGCTCAGGATGAACGCTAGCGACAGGCCTAACACATG
CAAGTCGAACGGGATTTATCCTTCGGGGTAATGAGAGTGGCGCACGGGTG
AGTAACGCGTATGCAACCTACCTGTAACTGGGGAATAGCTCCCTGAAAGG
GGAATTAACACCGCATAAGACCACACTTTCGCATGGAAGAGTGGTAAAAT
ATTTATAGGTTACAGATGGGCATGCGTGACATTAGTTTGTTGGTGAGGTA
ACGGCTCACCAAG
>F0OV55001A0M4G
AGAGTTTGATCCTGGCTCAGGGATGAACGCTAGCGGCAGGCCTAACACAT
GCAAGTCGAGGGGTAGCAGGGTAGCAATATCGCTGACGACCGGCGCACGG
GTGAGTAATGCATATGCAACCTTCCTTTAACTGGGGCATAGCCCGGAGAA
ATTCGGATTAATACCCCATAACATCATGAGAAGGCATCTTTTTATGATTA
AAGCTCCGGCGGTTAAAGATGGGCATATGCGCCATTAGCTTGTTGGTGAG
G
>F0OV55001A0M5K
AGAGTTTGATCCTGGCTCAGAGTTAACGCTGGCGGCGTGCCTAACACATG
CAAGTCGAGCGAAGAGTGGCAGAGTATCGCGCTCTTAGCGGCAGACGGGT
GAGTAATACGTAAACTATCTGCCCTCGAATGGGAGACAACCGAGCGAAAG
TTTGGCTAATACCCCATATAATCCATCTGGAGCATTCCAGGAGGATGAAA
GGCCCGCAAGGGTCGTTCGAGGAGGAGTTTACGGCCTATCAGCTAGTTGG
CGGTG
>F0OV55001A0M78
AGAGTTTGATCCTGGCTCAGAACGAACGCTGGCGGCAGGCTTAACACATG
CAAGTCGAACGGTTGTAGCAATACAGCAGTGGCAGACGGGTGAATAACAC
GTGGGAACCTTCCTCGTAGTACGGAACAACTCAGGGAAACTTGAGCTAAT
ACCGTATACGTCCGAGAGGAGAAAGATTTATCGCTATGAGACGGGCCCGC
GTCCGATTAGCTAGTTGGTGGGGTAACGGCCTACCAAGGCAACGATCGGT
AGCTGATCTGAGAGGA
>F0OV55001A0M7J
AGAGTTTGATCCTGGCTCAGGATGAACGCTAGCGGGAGGCTTAACACATG
CAAGTCGAGCGGGATCCCCTTCGGGGGTGAGAGCGGCGCACGGGTGCGTA
ACGCGTATGCAACCTGCCTTGTACAGGGGGATAGCCCATGGAAACGTGGA
TTAATACCCCATAGTATTGTTAGATCGCATGGTTTAACAATTAAAGTTTA
GGTGGTACAAGATGGGCATGCGTAGGATTAGCTAGTAGGTGAGGTAACGG
CTCACCTAGGCGACG
>F0OV55001A0M7M
AGAGTTTGATCCTGGCTCAGGATGAACGCTAGCGGCAGGCCTAACACATG
CAAGTCGAACGGTAACAGGGTAGCAATACCGCTGACGAGTGGCGCACGGG
TGCGTAACGCGTATGCAACCTACCTACAACAGAGGGATAGCCCCGAGAAA
TTGGGAATAATACCTCATAGTATTGATTTATTGCCTAATAGATTAATTAA
AGCTGAGGCGGTTATAGATGGGCATGCGTAACATTAGCTAGTTGGTGAGG
TAACGG
>F0OV55001A0M7P
AGAGTTTGATCCTGGCTCAGGATGAACGCTAGCGGCAGGCCTAACACATG
CAAGTCGAGGGGTAACAGGAGTAGCAATACTTGCTGACGACCGGCGCACG
GGTGAGTAACGCGTATGCAACCTACCCTTAACTGGGGAATAGCCCGAAGA
AATTCGGATTAATGCCCCATAATACTGTATTGAAGCATTTCAGTGCATTT
AAAACTCCGGTGGTTAAGGATGGGCATGCGTGACATTAGCTAGTTGGTGA
GGTAACGGCT
>F0OV55001A0M9N
AGAGTTTGATCCTGGCTCAGATTGAACGCTGGCGGCATGCCTTACACATG
CAAGTCGAACGGCAGCGCGGGAGCAATCCTGGCGGCGAGTGGCGAACGGG
TGAGTAATACATCGGAACGTGCCCAATCGTGGGGGATAACGCAGCGAAAG
CTGTGCTAATACCGCATACGATCTACGGATGAAAGCAGGGGATCGCAAGA
CCTTGCGCGAATGGAGCGGCCGATGGCAGATTAGGTAGTTGG
>F0OV55001A0MJH
AGAGTTTGATCCTGGCTCAGAACGAACGCTGGCGGCGTGCTTAACACATG
CAAGTCGAACGAGAAATTCCGGCTTCGGCTGGAAGAGTAAAGTGGCGCAC
GGGTGAGTAACGCGTGGGTAACCTACCCTTAAAACGGGGATAACCTCGCG
AAAGCGGGACTAATACCCGATACAGCCCGGAGGGCGATGGCCTTCCGGGT
GAAAGATGACCTCTTCGTGAAAGTTGTCGTTTAAGGATGGGCTCGCGTAC
CATTAGCTTGTTGGTAGGGTAATGGCCTACCAAGGCGACGA
>F0OV55001A0MLK
AGAGTTTGATCCTGGCTCAGAACGAACGCTGGCGGCAGGCCTAACACATG
CAAGTCGAACGCCCTCTTCGGAGGGAGTGGCAGACGGGTGAGTAACGCGT
GGGAACGTGCCCTTCGGTTCGGAGCAACCCTTGGAAACAAGGGCTAATAC
CGGATACGTCCGTAAGGAGAAAGATTTATCGCCGAAGGATCGGCCCGCGT
TGGATTAGCTTGTTGGCGGGGTAATGGCCCACCAAGGCGACGATCCATAG
CTGGTCTGAGAGGATGATCAG
>F0OV55001A0MLT
AGAGTTTGATCCTGGCTCAGGATGAACGCTAGCGACAGGCCTAACACATG
CAAGTCGAACGGGATTTAGTAGCTTGCTACTAATGAGAGTGGCGCACGGG
TGAGTAACGCGTATGCAACCTGCCTGTAACAGGGGAATAGCTCCCTGAAA
GGGGAATTAACACCGCATAAGACCACACTGCCGCATGGTAGAGTGGTAAA
ATATTTATAGGTTACAGATGGGCATGCGTGACATTAGCTATTGGTGAGG
>F0OV55001A0MMJ
AGAGTTTGATCCTGGCTCAGGATGAACGCTAGCGGGAGGCTTAACACATG
CAAGTCGAGCGGTATAATCCCTTCGGGGGTTAGAGAGCGGCGCACGGGTG
AGTAACGCGTATGCAACCTACCTTTTACCGGGGAATAGCCCGGAGAAATT
TGGATTAATGCCCCATGGTTCCTTATGTCTGCATGGATTTAAGGATAAAG
TTGAGGCGGTAAAAGATGGGCATGCGTGACATTAGCTAGTTGGGGGGGTA
ACGGCCCACCAAGGCTACGATGTCTAGGGG
>F0OV55001A0MN0
AGAGTTTGATCCTGGCTCAGAACGAACGCTGGCGGCAGGCTTAACACATG
CAAGTCGAGCGGGATCCCCTTCGGGGGTGAGAGCGGCGCACGGGTGCGTA
ACGCGTATGCAACCTGCCTTGTACAGGGGGATAGCCCATGGAAACGTGGA
TTAATACCCCATAGTATTGTTAGATCGCATGGTTTAACAATTAAAGTTTA
GGTGGTACAAGATGGGCATGCGTAGGATTAGCTAGTAGGTGAGGTAACGG
CTCACCTAGGCGACGA
>F0OV55001A0MOW
AGAGTTTGATCCTGGCTCAGGACGAACGCTGGCGGCGTGCCTAACACATG
CAAGTCAACTGGAAGCAGCAATGTTTTCGGTGGCGAACGGGTGAGTAACG
CGTAGACAATCTGCCATTTAGCCACGGATAACCTAGTGAAAACTGGACTA
ATACGTGATGAAATCATTATTCGGCATCGGATATTGATTAAAGGCTATAA
GCTGTTAAATGAGGAGTCTGCGTAACATTAGCTAGTTGGTAAGGTAACGG
CTTACCAAGG
>F0OV55001A0MPR
AGAGTTTGATCCTGGCTCAGGATGAACGCTAGCGACAGGCCTAACACATG
CAAGTCGAACGGGATTTATCCTTCGGGGTAATGAGAGTGGCGCACGGGTG
AGTAACGCGTATGCAACCTACCTGTAACTGGGGAATAGCTCCCTGAAAGG
GGAATTAACACCGCATAAGACCACACTTTCGCATGGAAGAGTGGTAAAAT
ATTTATAGGTTACAGATGGGCATGCGTGACATTAGTTTGTTGGTGAGGTA
ACGGCTCACCAAG
>F0OV55001A0MQ8
AGAGTTTGATCCTGGCTCAGGATGAACGCTGGCGGCGTGCCTAATACATG
CAAGTCGAACGCACTAGTTTACTAGTGAGTGGCGAACGGGTGAGTAACAC
GTAGGTAACCTGCCCTTAAGACGAGGATAACCATTGGAAACGATGGCTAA
GACTGGATAGGAATATTTAAGGCATCTTAAATATTTTAAAAGACCTAGCA
ATAGGTATGCTTAAGGAGGGGCCTGCGGCGCATTAGTTAGTTGGTGAGGT
GAGAGCTCACCAAGACG
>F0OV55001A0MUR
AGAGTTTGATCCTGGCTCAGATTGAACGCTGGCGGAATGCTTTACACATG
CAAGTCGAGCGGCAGCGCGGGGCAACCCTGGTGGCGAGTGGCGAACGGGT
GAGTAATACATCGGAACGTGCCCATGTCGTGGGGGATAACGTAGCGAAAG
CTACGCTAATACCGCATACGACCTACGGGTGAAAGCGGGGGACCGTAAGG
CCTCGCGCTATTGGAGCGGCCGATGTCAGATTAGGTTGTTGGGTGGGGTA
AAAGCCTACCAAGCCGACGA
>F0OV55001A0MVQ
AGAGTTTGATCCTGGCTCAGAACGAACGCTGGCGGCGCGTTTTAAGCATG
CAAGTCAAACGGCAGCCTCTGCTTGCAGAGGTGAGAGTGGCGAACGGGTG
AGTAACACGTAAGTGATCTGCCCTGAGGATGGGGATAGCTCATGGAAACA
TGGGGTAATACCGAATAACATAACGATTTTTGAAGAAGATGTTATGAAAA
GAGCTACGGCTCTGCCTTGGGATGAGCTTGCGGCCCATTAGCTAGACGGG
>F0OV55001A0MXY
AGAGTTTGATCCTGGCTCAGATTGAACGCTGGCGGCATGCCTAACACATG
CAAGTCGAACGGTAACAGTAAGGAGCTTGCTCCTTAGCTGACGAGTGGCG
GACGGGTGAGTAATACGTAGGAACCGAACTTTAAGAGCGGGACAACTTTA
GGAAACTGAAGCTAATACCGCATAAAATTCTGAGGAAGAAAGGGTAGGGA
TCGAAAGACCAATCGCTTAGAGACGGGCCTACGGAGGATTAGCCAGTTGG
AGAGGTAAAAAGCTCACCAAGGCGACG
>F0OV55001A0MYY
AGAGTTTGATCCTGGCTCAGGATGAACGCTGGCGGCGTGCCTAATACATG
CAAGTCGAACGCACCGGTTTACCGGTGAGTGGCGAACGGGTGAGTAACAC
GTAGGTAACCCGCCCTCAAGACGAGGATAACCGTTGGAAACGATGGCTAA
GACTGGATAGGAACCGAGGAGGCATCTCCATGGTTTTAAAGGACCCGCAA
GGGTACGCTTGAGGAGGGGCCTGCGGCGCATTAGTTAGTTGGCGGGGTGA
AGGCCCACCAAGACTTTGATGCGTAGCCGG
>F0OV55001A0MZ0
AGAGTTTGATCCTGGCTCAGGATGAACGCTGGCGGCGTGCCTAACACATG
CAAGTCAAGGAGAAAGACTGGTTTCGGCCGGTCAAGTAAACTGGCGGACG
GGTGAGTAACGCGTAGGCGACCTGCCCTTGTGTTTGGAATAACCCCGAGA
AATTGGGGCTAATACCGAATGACGCATTGAGTATGCATGTACTTAATGTT
AAAGGTGCTGCAAGGTACCGCACAGGGATGGGCCTGCGTTCCATTAGTTA
GATGGTAGGGTAACGGCCT
>F0OV55001A0MZ3
AGAGTTTGATCCTGGCTCAGGATAAACGCTAGCGGCGTGCCTTATGCATG
CAAGTCGAACGGTTTATCGAAAGATAAACAGTGGCAAACGGCTGAGTAAC
ACATAAGTAACCTATCCTTAAGTGGGGAATAATTCGCCGAAAGGCGGACT
AATACCGCATGTGGTAATGGAGGCAGGTTTTCATTACTAAAGCCTTCGGG
CGCTTGAGGAGGGGCTTGTGTCCTATCAGGTAGTTGGTGGGGTAAGGGCC
TACCAAGCCTTTGACGGGTAGCTGGTTTGAG
>F0OV55001A0N0D
AGAGTTTGATCCTGGCTCAGGATGAACGCTAGCGACAGGCCTAACACATG
CAAGTCGAGGGGCAGCATAAAGGTAGCAATACTTTGGTGGCGACCGGCGC
ACGGGTGAGTAACACGTATGCAACCTACCTGTAAGCGGGGAATAACCCGG
AGAAATCCGGACTAATACCGCATAATACTGTCTTACCACATGGTATAACA
GTTAAACATTTATGGTTTACAGATGGGCATGCGTATGATTAGCTAGTTGG
TGAGGTAACGG
>F0OV55001A0N1D
AGAGTTTGATCCTGGCTCAGAACGAACGCTGGCGGCGCGTTTTAAACATG
CAAGTCGAACGGTAAAAGGGTGCTTGCACCCTTTGAGAGTGGCGAACGGG
TGAGTAACACGTAGGTGATCTGCCCTTTGGTTGGGGATAGCCTGTGGAAA
CACAGGGTAATACCGAATAAGATCGGGACTCTTTGGAGATCCGATGAAAG
CAGCTTCGGCTGCACCGAAGGATGAGCCTGCGGCTGATTAGCTTGTTGGC
GGGGTAAAGGCCCACCAAGGCG
>F0OV55001A0N1Q
AGAGTTTGATCCTGGCTCAGGATGAACGCTAGCGGCAGGCCTAACACATG
CAAGTCGAGGGGTAACAGGAGTAGCAATACTTGCTGACGACCGGCGCACG
GGTGAGTAACGCGTATGCAACCTACCCTTAACTGGGGAATAGCCCGAAGA
AATTCGGATTAATGCCCCATAATACTGTATTGAAGCATTTCAGTGCATTT
AAAACTCCGGTGGTTAAGGATGGGCATGCGTGACATTAGCTAGTTGGTGA
GGTAACGGCT
>F0OV55001A0N43
AGAGTTTGATCCTGGCTCAGAACGAACGCTGGCGGCGCGTTTTAAGCATG
CAAGTCGAGCGGTAAGCTAACTTCGGTTAGCCTAGAGCGGCGGACGGGTG
AGTAACACGTGGATAATCTACCCCCTTGTTTGGGATAGCCTGTGGAAACA
TAGGGTAATACCAAATAATACTCTTTTATCATAAGATAAGAGAAGGAAAG
GCGCTGAGGCGTCGCAAGAGGATGAGTCTGCGTCCCATTAGCTAGACGGC
AGGGTAAAAGCCTACCGTGG
>F0OV55001A0N48
AGAGTTTGATCCTGGCTCAGGATGAACGCTAGCGGTGCGCCTAACACATG
CAAGTCGAGCGATATAGCGGCGAACGGGTGAGTAACACGTTGGAACCTGC
CTCGAACTCAGGGATAGCCATCCGAAAGGATGATTAATACCGGATAGTCC
CGAAAGGGTAAAGATTTTTCGGTTCGAGAGGGGCCTGCGGCCTATCAGCT
AGTTGGTAAGGCAATGGCTTACCAAGGCTATGACGGGTAACTGGTGTGAG
AGCATGACCAG
>F0OV55001A0N4K
AGAGTTTGATCCTGGCTCAGGATGAACGCTAGCGGCAGGCTTAACACATG
CAAGTCGAGGGGTAACAGGGTGCTTGCACCGCTGACGACCGGCGCACGGG
TGCGTAACGCGTATACAATCTACCTTTTACAGGGGCATAGCCCGGGGAAA
CCCGGATTAATATCCCATGGTATCAAGAAGTGGCATCGCTTTTTGATTAA
AGTTTCGGCGGTAAAAGATGAGTATGCGTTCTATTAGCTAGATGGTAAGG
TAACGGCTTACCATGGCTTTG
>F0OV55001A0N4Q
AGAGTTTGATCCTGGCTCAGGACGAACGCTGGCGGCGTGCCTAACACATG
CAAGTCGAACGGTTCGATATCCGACACTGAGTATTCAGAACAAAACTGGG
TACTGAGTGTTGGATATCGGATAGTGGCGAAAGGGTGAGTAACGCGTGGG
CAACCTGCCCTATACAGGGGGATAACACCGGGAAACCGGTGCTAATACCG
CATAAAATCCTACGATGACATCATCGAAGGGTCAAAGGAGAAATCCGGTA
TAGGAGGGGCCCGCGTCCTATTAG
>F0OV55001A0N5V
AGAGTTTGATCCTGGCTCAGGATGAACGCTAGCGGGAGGCTTAACACATG
CAAGTCGAGCGGCAAGGCAGCAATGCCCTAGAGCGGCGCACGGGTGAGTA
ACGCGTATGCAACCTACCTTTTACAGGGGGATAGCCCAGAGAAATTTGGA
TTAATACCCCATAGTACTATTGATCTGCATGGATTAATAGTTAAAGATTT
ATCGGTAAAAGATGGGCATGCGTGACATTAGGTAGTTGGTGAGGTAACGG
CTC
>F0OV55001A0N5Y
AGAGTTTGATCCTGGCTCAGGATGAACGCTGGCGGCGTGCCTAATACATG
CAAGTCGAACGCACCATTTCGGTGGTGAGTGGCGAACGGGTGAGTAACAC
GTAGATAACCAACCCTAAAGACGAGGATAACCCGGGGAAACCTGGACTAA
TACTGGATAGGAGCTATTTTCACAAGAGATTAGTTTTAAAGGCGCATTAA
AGCGCCGCTATAGGATGGGACTGCGTCGCATTAGCTAGTTGGTGGGGTAA
CGGCCTACCAAGGCAACGATGCG
>F0OV55001A0N6D
AGAGTTTGATCCTGGCTCAGGATGAACGCTGGCGACGTGGATAAGGCATG
CAAGTCGAACGGCCGTAGCAATACGGCAGTGGCGAATGGGTTAGTAACAC
GTAGATATCAACCCTTTACTCGGGCATAACCTGGAGAAGTCCAAGCTAAT
TCCCGATAGTCCGGTAACGGTAAAGATTTTTCGGTAAAGGATGAGTCTGC
GTCCTATCAGCTAGTTGGTGAGGTAATGGCTCACCAAGGCTATGACGGGT
AGGCGGAGTGAGAG
>F0OV55001A0N6K
AGAGTTTGATCCTGGCTCAGAACGAACGTTAGCGGCGTGCTTAACACATG
CAAGTCGAACGAGAAAGTATCTTCGGATATGAGTAGAGTGGCGCACGGGT
GAGTAACACGTGGGTAACCTGCCCTTTGGAGGGGGACAACATCTGGAAAC
GGATGCTAATACCGCATAAGTCGTCTTCGGACGGGAAAGGTGGCTTCGGC
TACCGCCAGAGGATGGGCCCGCGTCCCATCAGCTAGTTGGTAAGGTAACG
GCTTACCAAGGCAACGACGGGTAG
>F0OV55001A0NBD
AGAGTTTGATCCTGGCTCAGATTGAACGCTGGCGGTATGCTTAACACATG
CAAGTCTAGGGTAAGTGAACTTTCGGGTTTGCGGATACTGGCGGACGGGT
GAGTAACACGTAGATAATCTGCCCCTATCACAGGGATAACGTTTGGAAAC
GAGCGCTAATACCTGATGAGGCGTATACGTCAAAGTTTCGACGGATAGGG
ATGAGTCTGCGTCTGATTAGCTAGTTGGAGAGGTAACGGCTCCCCAAGGC
GACGATAGATAGGGGG
>F0OV55001A0NC9
AGAGTTTGATCCTGGCTCAGGATGAACGCTAGCGGTGCGCCTAACACATG
CAAGTCGAGCGATATAGCGGCGAACGGGTGAGTAACACGTTGGAACCTGC
CTCGAACTCAGGGATAGCCATCCGAAAGGATGATTAATACCGGATAGTCC
CGAAAGGGTAAAGATTTTTCGGTTCGAGAGGGGCCTGCGGCCTATCAGCT
AGTTGGTAAGGTAATGGCTTACCAAGGCTATGACGGGTAACTGGTGTGAG
AGCATGACCAGT
>F0OV55001A0NCT
AGAGTTTGATCCTGGCTCAGAGCAAACGCTGGCGGCGTGCCTAATACATG
CAAGTCGAACGAGGAAGTACCTTCGGGTATTGTACTAGTGGCGTACGGGT
GAGTAATACGTGGATAATCTTCCTTTAGGTGGGGAATAACCAATCGAAAG
ATTGGCTAATACCGCATAAGACCACAGTCTCTTCGGAGATAGGGGTTAAA
GCCTTCGGGCGCCAAAAGATGAGTCTGCGCCCCATTAGCTAGTTGGTGAG
GTAAAAGCTTACCAAGGCGACGATGGG
>F0OV55001A0NDF
AGAGTTTGATCCTGGCTCAGGATGAACGCTGGCGGCATGCCTAATACATG
CAAGTCGAACGCACTAGTTTACTAGTGAGTGGCGAACGGGTGAGTAACAC
GTAGATAACCAACCCTAAAGACGAGGATAACCCGGGGAAACCTGGACTGA
TACTGGGATAGGAGCTAATTTCACAAGAGATTAGTTTTAAAGGCGCATTA
AAGCGCCGCTATAGGATGGGACTGCGTCGCATTAGCTAGTTGGTGGGGTA
ACGGCCTACCAAGGCAACGA
>F0OV55001A0NF1
AGAGTTTGATCCTGGCTCAGGATGAACGCTGGCGGCGTGCCTAATACATG
CAAGTCGAACGAGAAGGGGGAAGTCTTCGGACGGAACCTGGAGAGTGGCG
CACGGGTGAGTAACACGTAGATGACCTGCCCCGGAGAGGGGGATAACCGT
TGGAAACGACAGCTAATACCCCATGAGCTCACGGTGATTAGAAAACTGTG
AGAAAAGGTTCCGGCGCTCCGGGAGGGGTCTGCGGCCCATCAGCTGGTTG
GTAGGGTAATGGCCTACCAAGGCGAAG
>F0OV55001A0NHK
AGAGTTTGATCCTGGCTCAGGATGAACGCTAGCGGGAGGCTTAACACATG
CAAGTCGAGCGGTATAAACCTTTCGGGGTTTAGAGAGCGGCGCACGGGTG
AGTAACGCGTATGCAACCTACCTTTTACCGGGGAATAGCCCGGAGAAATT
TGGATTAATGCCCCATGGTTCCTTAAGTCTGCATGGATGTAAGGATAAAG
TTGAGGCGGTAAAAGATGGGCATGCGTGACATTAGCTAGTTGGGGGGGTA
ACGGCCCACCAAGGCTACGATGTCTAGGGGTT
>F0OV55001A0NHY
AGAGTTTGATCCTGGCTCAGGATGAACGCTGGCGGCGTGCCTAACACATG
CAAGTCGAGCGGAGATTACGAGGAGTACTTGTACAAATTGTAATCTTAGC
GGCGGACGGGTGAGTAACACGTGAGGAACCTGCCCTTGAGTGGGGAATAA
CACCGAGAAATGGGTGCTAATACCGCATAATGTCTTGGAAGCGCATGCTT
TCGGGACCAAAGGATTTATTCGCTTAAGGATGGACTCGCGTCCGATTAGG
TAGTTGGTGAGGTAACCGG
>F0OV55001A0NI0
AGAGTTTGATCCTGGCTCAGATTGAACGCTGGCGGCATGCCTAACACATG
CAAGTCGAACGGCAGCGCGGGTAGCTTGCTACCTGGCGGCGAGTGGCGGA
CGGGTGAGTAATACTTAGGAATCTGCCCAATAGTGGGGGATAGCCCGGGG
AAACCCGGATTAATACCGCATACGCACTACGGTGGAAAGCGGGGGATCGT
AAGACCTCGCGCTATTGGATGAGCCTAAGTCGGATTAGCTTGTTGGTGGG
GTAACGGCCTACCAAGGCGACG
>F0OV55001A0NI4
AGAGTTTGATCCTGGCTCAGGATGAACGCTAGCGGGAGGCCTAACACATG
CAAGTCGAACGGGATTGAGAGCTTGCTCTCATGAGAGTGGCGCACGGGTG
AGTAACGCGTATGCAACCTGCCCTTGACAGGGGGATAGCCCGGAGAAATC
CGGATTAATACCCCATGGTATTTAAGTTCCGCATGGGATTTAAATTAAAG
ATTTATCGGTCAGGGATGGGCATGCGTGACATTAGCTAGTTGGCGGGGTA
ACGGCCCACCAAGG
>F0OV55001A0NI7
AGAGTTTGATCCTGGCTCAGGATGAACGCTGGCGGCGTGCCTAATACATG
CAAGTCGAACGCACCATTTCGGTGGTGAGTGGCGAACGGGTGAGTAACAC
GTAGATAACCTGCCCTTAAGACGAGGATAACCATTGGAAACGATGGCTAA
GACTGGATAGGAATATTAGAGGCATCTCTGATATTTTAAAAGACCTAGCA
ATAGGTATGCTTAAGGAGGGGTCTGCGGCGCATTAGTTAGTTGGTGGGGT
GATGGCCT
>F0OV55001A0NMM
AGAGTTTGATCCTGGCTCAGGACGAACGCTGGCGGCGTGCTTAACACATG
CAAGTCGAACGAGAAGCCGGAGCTTGCTCCGGTAGACAGTGGCGAACGGG
TGAGTAACACGTGAGTAACCTGCCCCCCGACTCTGGGACAAGCCTGGGAA
ACTGGGTCTAATACCGGATACGAGACGCTCAGGCATCTGAAGCGTCTGGA
AAGAATTTTCGGTCAGGGATGGACTCGCGGCCTATCAGCTTGTGGCGGGT
ACGCCACAGGCG
>F0OV55001A0NNM
AGAGTTTGATCCTGGCTCAGAACGAACGCTGGCGGCATGCCTAACACATG
CAAGTCGAACGAAGCCTTCGGGCTTAGTGGCGCACGGGTGCGTAACGCGT
GGGAATCTACCCTCTGGTACGGAATAACTCAGGGAAACTTGAGCTAATAC
CGTATAATGACTTCGGTCCAAAGATTTATCGCCTGAGGATGAGCCCGCGT
AGGATTAGCTAGTTGGTGAGGTAAAAGCTCACCAAGGCGACGATCCTTAG
CT
>F0OV55001A0NNQ
AGAGTTTGATCCTGGCTCAGGATGAACGCTGGCGGCGTGCCTAACACATG
CAAGTCGAGCGCGATTAGTTGGAAGCGGAGACTTCGGTTGAAGAGAAGAC
TATGAAAGCGGCGGACGGGTGAGTAACGCGTGAGCAACCTGCCCTGTACA
GGGGGATAGCCACTGGAAACGGTGATTAATACCCCATAACCCCAATAGGT
CACATGGCCTGATGGGCAAAGCCTTGGCGGTACAGGATGGGCTCGCGTCT
GATTAG
>F0OV55001A0NNZ
AGAGTTTGATCCTGGCTCAGAACGAACGCTGGCGGCGCGTTTTAAGCATG
CAAGTCGAACGGTAGAATGGTGCTTGCACCATTTGAGAGTGGCGAACGGG
TGAGTAACACGTAGGTGATCTACCTTGCAGTTGGGGATAGCTCATGGAAA
CATGGGGTAATACCGAATGAGCTTTTGACCCTTTGGGGTTTTAAGGAAAG
AGGCGTTTGCCTCGCTGCAAGATGAGCCTGCGGCTGATTAGCTTGTTGGT
AGGGTAAAGGCCT
>F0OV55001A0NOF
AGAGTTTGATCCTGGCTCAGGATGAACGCTAGCGGCAGGCCTAATACATG
CAAGTCGAACGGTAACAGTTCCTTCGGGAAGCTGACGAGTGGCGCACGGG
TGCGTAACGCGTATGCAACCTGCCTTATACAGGAGGATAGCCCATGGAAA
CGTGGATTAATACTCCATAGTATATAATTATCGCATGGTAATTATATTAA
AACTTCGGTGGTATAAGATGGGCATGCGTAGGATTAGCTAGTAGGTGAGG
TAATGG
>F0OV55001A0NOR
AGAGTTTGATCCTGGCTCAGGATGAACGCTAGCGGGAGGCTTAACACATG
CAAGTCGAGGGGCAGCACGATGTAGCAATACGTTGGTGGCGACCGGCGCA
CGGGTGAGTAACGCGTATGCAACCTACCCTGTACTGGAAGATAACCCGGA
GAAATTCGGACTAATATTCCATAAAGATATGAAGAGGCATCTTTTTATAT
TTAAAGCTCTGGCGGTACGGGATGGGCATGCGTAACATTAGCTAGTTGGC
AGGGTAACGG
>F0OV55001A0NR0
AGAGTTTGATCCTGGCTCAGGATGAACGCTAGCGGCAGGCCTAATACATG
CAAGTCGAACGGTAAGGACCCGCTTGCGGGTCACACGAGTGGCGTACGGG
TGCGTAACGCGTATGCAACCTACCTTCAACTGGAGCATAGCCCCGAGAAA
TCGGGATTAATACTCCATAACATCCAGCTTTCGCATGTTAGCTGGATTAA
AGTCCCGACGGTTGAAGATGGGCATGCGTGACATTAGTTAGTTGGTGAGG
TAACGGCT
>F0OV55001A0NR4
AGAGTTTGATCCTGGCTCAGGATGAACGCTAGCGACAGGCCTAACACATG
CAAGTCGAGGGGCAGCATAAAGGTAGCAATACTTTGGTGGCGACCGGCGC
ACGGGTGAGTAACACGTATGCAACCTACCTGTAAGCGGGGAATAACCCGG
AGAAATCCGGACTAATACCGCATAATACTGTCTTACCACATGGTATAACA
GTTAAACATTTATGGTTTACAGATGGGCATGCGTATGATTAGCTAGTTGG
TGAGGTAACGG
>F0OV55001A0NRS
AGAGTTTGATCCTGGCTCAGGATGAACGCTAGCGGGAGGCTTAACACATG
CAAGTCGAGGGGCATCACAGGTAGCAATACTGGGTGGCGACCGGCGCACG
GGTGAGTAACGCGTATGCAACCTGCCCTGTACAGGGGGATAACCCGGAGA
AATTCGGACTAATATCCCATGGTAATATTGGAAGGCATCTTCTGATATTT
AAAGTTCCGGCGGTACAGGAGGGGCATGCGTAACATTAGCTGGTTGGTAA
GGTAACGGCTTACCAAGGCG
>F0OV55001A0NSA
AGAGTTTGATCCTGGCTCAGAACGAACGCTGGCGGCAGGCCTAACACATG
CAAGTCGAACGGGATCCATCCTTCGGGATGGTGAGAGTGGCGGACGGGCG
AGTAACGCGTGGGAACCTGCCCAGTGGTGGGGGATAACTGCGGGAAACTG
CAGCTAATACCGCATGAGCCCGAGAGGGGAAAGATTTATCGCCATTGGAG
GGGCCCGCGTTCGATTAGGTAGTTGGTGAGGTAATGGCTCACCAAGCCGA
CGATCGATAG
>F0OV55001A0NTT
AGAGTTTGATCCTGGCTCAGGATGAACGCTGGCGGCGTGCCTAACACATG
CAAGTCGCACGAGAACCTTGATTTCGGTCGAGGGGAGAGTGGCGCACGGG
TGAGTAACACGTAGCTAACCTGCCCTGGAGCGGGGGATAACTGCTGGAAA
CGGCAGCTAATACCCCATACGCTCGTGGTGAGTAGAGGACCACGAGGAAA
GTTCCGGCGCTCTAGGATGGGGCTGCGGTCCATCAGCTAGTTGGTGCGGT
AACGGCG
>F0OV55001A0NUI
AGAGTTTGATCCTGGCTCAGGATGAACGCTAGCGACAGGCCTAACACATG
CAAGCCGAGGGGGCAGCATAAAGGTAGCAATACTTTGGTGGCGACCGGCG
CACGGGTGAGTAACACGTATGCAACCTACCTGTAAGCGGGGGAATAACCC
GGAGAAATCCAGACTAATACCGCATAATACTGTCTTACCACATGGTATAA
CAGTTAAACATTTATGGTTTACAGATGGGCATGCGTATGATTAGCTAGTT
GGTGAGGTAACGG
>F0OV55001A0NUM
AGAGTTTGATCCTGGCTCAGGATGAACGCTAGCGGGAGGCTTAACACATG
CAAGTCGAGCGGCAGCACGGACTTCGGTCTGGTGGCGAGCGGCGCACGGG
TGCGTAACGCGTATGCAACCTGCCTTGTACAGGGGGGATAGCCCATGGAA
ACGTGGATTAATACCCCATAGCATTGTTAGATCGCATGGTTTAACAATTA
AAGCTTAGGTGGTACAAGATGGGCATGCGTAGGATTAGCTAGTAGGTGAG
GTAACGG
>F0OV55001A0NWC
AGAGTTTGATCCTGGCTCAGGATGAACGCTAGCGGCAGGCTTAACACATG
CAAGTCGAGGGGCAGTTCCGACTTCGGTTGGAAGCGACCGGCGAACGGGT
GAGTAACGCGTTTGTAACCTACCTCTGACAGGGGGATAGCTCCCGGAAAC
GGGAATTAATACCCCATAATATTCATTGAGGGCATCTTTGATGAATTAAA
GCTCCGGCGGTCAGGGATGGGCATGCGTGGTATTAGCTAGTTGGTGAGGT
AACGGCTCACCAAGGCAACGA
>F0OV55001A0NWF
AGAGTTTGATCCTGGCTCAGGATAAACGCTAGCGGCAGGCTTAATACATG
CAAGTCGAACGGCAGCACGGGTAGCAATACCTGGTGGCGAGTGGCGCACG
GGTGCGTAACGCGTATGCAACCTACCTTTAACTGGGGAATAGCCCCGAGA
AATCGGGATTAATACCCCATAATATTATAGAATGGCATCATTTTATAATT
AAAGCTCCGGCGGTTTTAGATGGGCATGCGTGACATTAGTTTGTTGGTGA
GGTAACGGCTCACCAAG
>F0OV55001A0NWM
AGAGTTTGATCCTGGCTCAGGATGAACGCTAGCGGCAGGCTTAACACATG
CAAGTCGAGGGGTAACGGGGTAGCAATACTGCCGACGACCGGCGCACGGG
TGAGTAACGCGTATGCAACCTACCCATAACAGGGGGATAGCTTTCGGAAA
CGGAAATTAATACCCTATAGTATCTAAATATCGCATGATATTAAGATTAA
AGTTACGACGGTTATGGATGGGCATGCGTGCCATTAGCTAGTTGGTGAGG
TAACGGCTCACCAAGG
>F0OV55001A0NWS
AGAGTTTGATCCTGGCTCAGGATGAACGCTAGCGGCAGGCTTAACACATG
CAAGTCGAGGGGTAACAGGGTGCTTGCACCGCTGACGACCGGCGCACGGG
TGCGTAACGCGTATACAATCTACCTTTTACAGGGGGATAGCCCGGGGAAA
CCCGGATTAATACCCCATGGTATGGAGGGATGGCATCATCCTTTCTTTAA
AGCTTTAGCGGTAAAAGATGAGTATGCGTCCTATTAGTTAGTTGGTAAGG
TAACGGCTTACCAAGGCAGCGATAGGTAGGGG
>F0OV55001A0NX5
AGAGTTTGATCCTGGCTCAGGATGAACGCTGGCGGTGTGCCTTAAGCATG
CAAGTCGAACGGGTTTGGAGCAATCCAGACCAGTGGCAGACGGGTGAGTA
ACGCGTAGGAATCTACCTTGAAATGGGGAATAGCCAGCCGAAAGGTTGGG
TAATACCGCATGATATCGCAAGATCAAAGGCCTTCACCGGCCGTTTCAAG
AGGAGCCTGCGTCCTATCAGCTAGTTGGTGAGATAATAGCCCACCAAGGC
G
>F0OV55001A0NX8
AGAGTTTGATCCTGGCTCAGGATGAACGCTAGCGGGAGGCTTAACACATG
CAAGTCGAGGGGCAGCACGGGGGCAACCCTGGTGGCGAGTGGCGAACGGG
TGAGTAATACATCGGAACGTGCCCAGTCGTGGGGGATAACTACGCGAAAG
CGTAGCTAATACCGCATACGATCTACGGATGAAAGCGGGGGATCGCAAGA
CCTCGCGCGATTGGAGCGGCCGATGGCAGATTAGGTAGTTGGTGGGGTAA
AGGCTCACCAAG
>F0OV55001A0NXU
AGAGTTTGATCCTGGCTCAGGATGAACGCTAGCGGGAGGCTTAACACATG
CAAGTCGAGGGGCAGCACGAGGTAGCAATACTTTGGTGGCGACCGGCAGA
CGGGTGAGTAACGCGTATGTAACCTGCCCTGTACAGGGGGGATAACCCGG
AGAAATTCGGACTAATATCCCATGGTAATATTGGAAGGCATCTTCTGATA
TTTAAAGTTCCGGCGGTACAGGAGGGGCATGCGTAACATTAGCTGGTTGG
TAAGGTAACGGCTTACCAAGGCGA
>F0OV55001A0NZ1
AGAGTTTGATCCTGGCTCAGATTGAACGCTGGCGGCATGCTTAACACATG
CAAGTCGAACGGTTTACCATTGAAAGCTTGCTGGATATGGTAAATAGTGG
CGGACGGGTGAGTAACGCGTGAATACCTGTCCATCGGAGGGGGACAACGG
TTGGAAACGGCCGCTAATACCGCGTAAGCCGAGAGGTGAAAGGTTCTCTT
CGGGGAGCCGCCGATGGAGTGGTTCGCGTCCTATCAGCTAGTTGGTGGGG
TAAGGGCCTACCAAGGCGAAGACGGGTAG
>F0OV55001A0O1D
AGAGTTTGATCCTGGCTCAGGATGAACGCTGGCGGCGTGCCTAATACATG
CAAGTCGAACGCACTAGTTTACTAGTGAGTGGCGAACGGGTGAGTAACAC
GTAGGACTAC
>F0OV55001A0O2Z
AGAGTTTGATCCTGGCTCAGGATGAACGCTAGCGGGAGGCTTAACACATG
CAAGTCGAGCGGTATAAACCTTTCGGGGTTTAGAGAGCGGCGCACGGGTG
AGTAGCGCGTATGCAACCTACCTTTTACCGGGGAATAGCCCGGAGAAATT
TGGATTAATGCCCCATGGTTCCTTAAGTCTGCATGGATGTAAGGATAAAG
TTGAGGCGGTAAAAGATGGGCATGCGTGACATTAGCTAGTTGGGGGGGTA
ACGGCCCACCAAGGCTACGATGTCTAGGGG
>F0OV55001A0O4B
AGAGTTTGATCCTGGCTCAGGATAAACGCTGGCGGCATGCCTAATACATG
CAAGTCGAACGAAGTGTACTTGTACACTTAGTGGCGAACGGGTGAGTAAC
ACGTAAGGAACCGACCCTAGACACGAGGATAACTCTGGGAAACTGGAGTT
AATACTGGATAGGACATAGAGACACAAGTAAAGATGTTTAAAGGCGCTTT
CGGGCGCTGGTGTAGGAAGGTCTTGCGTCGCATTAGATAGTTGGAGGGGT
AACGGCCCACCAAGTCAACG
>F0OV55001A0O50
AGAGTTTGATCCTGGCTCAGGACGAACGCTGGCGGCGTGCTTAACACATG
CAAGTCAAGGGGAACGTCATCTTCGGATGGCTATTACACTGGCGGACGGG
TGAGTAACGCGTAGGCGACCTGCCCTTGTGATTGGGATAATTCACCGAAA
GGTGGACTAATACCGAATGTTGTCTGTTGGTTGCATGACTGACAGATTAA
AGATGCTGCAAAGTATCGCACAGGGATGGGCCTGCGTTCCATTAGCCAG
>F0OV55001A0O5P
AGAGTTTGATCCTGGCTCAGGACGAACGCTGGCGGCGTGGATTAGGCATG
CAAGTCGAACGGTAGTACCCCTTCGGGGGTATGAGAGTGGCGAACGGGTG
AGTAACGCGTAGGTGATCTACCTTCAGATGGGGGACAACCCAGGGAAACT
TGGGCTAATACCGCATGTGGCTGTAAAGCTAAAGCCGGCCTCTATTTATA
AGCTGGTGTCTGGAGATGAGCCTGCGTCTGATTAGCTAGTTGGTGGGGTA
ACGCGCCACGAGG
>F0OV55001A0O71
AGAGTTTGATCCTGGCTCAGGATGAACGCTGGCGGCGTGCCTAACACATG
CAAGTCTACTCAGCAATGGGTGGCGAACGGGTGAGTAACGCGTAGATAAT
CTGCCCTTTAATCACGGATAACCTAGTGAAAACTGGACTAATACGGGGTA
TTATCACTGATCGGCATCGATGGTGATGAAAGACTACGGGTCGTTAAAGG
ATGAGTCTGCGTATCATTAGCTAGTTGGCGGGGTAACGCCCACCAAGGCA
ACG
>F0OV55001A0OAE
AGAGTTTGATCCTGGCTCAGAGTGAACGCTGGCGGCGTGCTTAACACATG
CAAGTCGAACGATGAAGCTCTAGCTTGCTAGAGTGGATTAGTGGCGCACG
GGTGAGTAATGTATAGCTAATGTGCCCCTTAGAGGGGGATAACAGTTGGA
AACGACTGCTAATACCCCATACTCCTTCTTGGTATAAGCCAAGTTGGGAA
AGTTTTTTCGCTAAGGGATCGGGCTATATGGTATCAGCTTGTTGGTGAGG
TAATGG
>F0OV55001A0OBF
AGAGTTTGATCCTGGCTCAGGATGAACGCTGGCGGCGTGCCTAACACATG
CAAGTCGAGCGTGAAATCTCTAAGTGATACTTCGGTAAAGTGAGGAGATG
GAAAGCGGCGGACGGGTGAGTAACGCGTAGGTAACCTGCCCCATACACAG
GGATAGCCTAGGGAAACCTGGATTAATACCTGATAATGCAAGATGATCAC
ATGGTCATTTTGCCAAAGATTTATCGGTATGGGACGGACCTGCGTCTGAT
TAG
>F0OV55001A0OBL
AGAGTTTGATCCTGGCTCAGGATGAACGTTGGCGGCGTGCCTAATACATG
CAAGTCGAACGAAGAGCTTAGAGTTTACTCTGATGCTTCTTAGTGGCGAA
CGGGTGAGTAACGCGTTGGTGACCTACCCCAAAGATAGGGATAACAGTTC
GAAAGGACTGCTAATACCTAATGTTATCATTTGGCTTAGATGCCTTTTGA
TTAAAGGAGCTTGCTCCACTTTGGGAGGGGCCTGCGTCCCATCAGCTAGT
TGGTAGGGTAATGG
>F0OV55001A0OBU
AGAGTTTGATCCTGGCTCAGATTGAACGCTGGCGGCAGGCCTAACACATG
CAAGTCGAGCGGAAACGACACCTTCGGGTGGGCGTCGAGCGGCGGACGGG
TGAGTAATGCGTAGGAATCTACCCAACGGTGGGGGACAACCCGGGGAAAC
TCGGGCTAATACCGCATAATCCCTACGGGGCAAAGCGGAGGACCCTTCGG
GGCTTCGCGCCGATGGATGAGCCTACGTCTGATTAGCTTGTTGGTGGGGT
AACGGCCCACCAAGGCGACGATCAGTAG
>F0OV55001A0OBX
AGAGTTTGATCCTGGCTCAGGACGAACGCTAGCGGTAGGCTTAACACATG
CAAGTCGAGGGGTAACAGGGCTTTCGGGTCGCTGACGACCGGCGCACGGG
TGAGTAACGCGTATGCAACCTACCTGAATCTGGAAAATAGCCCCCGGAAA
CGGGGATTAATGTTCCATAATGTTCAGTTGTCGCATGGCAGCTGTACCAA
AGTTCCGGCGGATTCAGATGGGCATGCGTGACATTAGCTAGTTGGTGAGG
TAACAGCTC
>F0OV55001A0OC4
AGAGTTTGATCCTGGCTCAGGATGAACGCTGGCGGCGTGCTTAACACATG
TAAGTCGAACGGTGAAGCCCGTCTTTGACGGGCGGATCAGTGGCGAACGG
GTGAGTAACACGTAGGTGACCTGCCCCAAAGAGGAGAACAACCCTGCGAA
AGCGGGGCTAATACTCCGTGTGATCGGCGATTCGTTTCGTCGATTAAAGC
TCCGGCGCTTTGGGAGGGGCCTGCGGCCCATCAGCTAGTTGGTAGGGTAA
CGGCCTACCAAGGCTACGACGGGTAG
>F0OV55001A0ODB
AGAGTTTGATCCTGGCTCAGATTGAACGCTGGCGGCAGGCTTAACACATG
CAAGTCGAGCGGTAACAGGTCCAGCTTGCTGGATGCTGACGAGCGGCGGA
CGGGTGAGTAATGCATAGGAATCTGCCCAGTCGTGGGGGATAACCTGGGG
AAACCCAGGCTAATACCGCATACGTCCTACGGGAGAAAGCGGGGGCTCTT
CGGACCTCGCGCGATTGGATGAGCCTATGTCGGATTAGCTTGTTGGTGAG
GTAACGG
>F0OV55001A0OEL
AGAGTTTGATCCTGGCTCAGGACGAACGCTGGCGGCGTGCTTAACACATG
CAAGTCGAGCGGTAAGGCCCCTTCGGGGGTACACGAGCGGCGAACGGGTG
AGTAACACGTGAGCAATCTGCCCTTCACTTCGGGATAACCACCGGAAACG
GTGGCTAATACCGGATACGACCATCGGTTGCATGACCTGGTGGTGGAAAG
TTCCGGCGGTGGAGGATGAGCTCGCGGCCTATCAGCTTGTTGGTGGGGTA
ATGGCCTACCAAGGCGACGACGGGTAG
>F0OV55001A0OF1
AGAGTTTGATCCTGGCTCAGAACGAACGCTGGCGGCGTGCTTAACACATG
CAAGTCGAACGGGGCATACAGATAGCTTGCTAGATGTATGTTTAGTGGCG
GACGGGTGAGTAACGCGTGAATACCTGTCCATCGGAGGGGGACAACGGCT
GGAAACGGCCGCTAATACCGCGTAAGCCGAGAGGTGAAAGGTTGTCTTCG
GACAGCCGCCGATGGGGGGGTTCGCGTCCTATCAGCTAGTTGGTGGGGTA
AGGGCCTACCAAGGCGAAGACGGGTAG
>F0OV55001A0OG2
AGAGTTTGATCCTGGCTCAGGATGAGCGCTAGCGGCAGGCTTAACACATG
CAAGTCGAGCGAGAAAGCCCTTCGGGGTGAGTACAGCGGCGGACGGGTGA
GTAACGCGTGGGAATCTACCCAGTAGCGGGGGATAGCCCGGGGAAACCCG
GATTAATACCGCATACGCCCTACGGGGGAAAGCAGGGGATCTTCGGACCT
TGCACTATTGGATGAGCCCGCGTCAGATTAGCTTGTTGGTGGGGTAATGG
CCTACCAAGGCGACGAT
>F0OV55001A0OGZ
AGAGTTTGATCCTGGCTCAGGATGAACGCTAGCGGGAGGCCTAACACATG
CAAGTCGAGCGCGAAAGCCTTCGGGTGAGTAAAGCGGCGGACGGGTGAGT
AACGCGTGGGAATCTGCCTAGTAGTGGGGGACAACATCTCGAAAGGGATG
CTAATACCGCATACGCCCTACGGGGGAAAGGAGGGGATCTTCGGACCTTT
CGCTATTAGATGAGCCCGCGTCGGATTAGCTAGTTGGTGGGGTAAAGGCC
TACCAAGGCGACGATCCGTAGCTGGT
>F0OV55001A0OH4
AGAGTTTGATCCTGGCTCAGGATGAACGCTAGCGACAGGCCTAACACATG
CAAGTCGAACGGGATTTAGTAGCTTGCTACTAATGAGAGTGGCGCACGGG
TGAGTAACGCGTATGCAACCTGCCTGTAACAGGGGAATAGCTCCCTGAAA
GGGGAATTAACACCGCATAAGACCACACTGCCGCATGGTAGAGTGGTAAA
ATATTTATAGGTTACAGATGGGCATGCGTGACATTAGCTAGTTGGTGAGG
>F0OV55001A0OHP
AGAGTTTGATCCTGGCTCAGAACGAACGCTGGCGGCGCGTCTTAAGCATG
CAAGTCGGACGGCAAGGGGAGCTTGCTCCCCCTAGAGTGGCGGACTGGTG
AGTAACACGTAGGTGATCTGCCTCTGGGATGGGGATAGCCCGTGGAAACA
CGGGGTAATACCGAATACGCTCTTTCCGCCGTGGCGGGAAGAGGAAACGA
GCGATTGCTCGGCCCGGAGATGAGCCTGCGTCTGATTAGCTAGTTGGCGG
GGTAAAGGCCCACCAAGGCG
>F0OV55001A0OHS
AGAGTTTGATCCTGGCTCAGGATGAACGCTAGCGGCAGGCCTAACACATG
CAAGTCGAGGGGTAACAGGAGTAGCAATACTTGCTGACGACCGGCGCACG
GGTGAGTAACGCGTATGCAACCTACCCTTAACTGGGGAATAGCCCGAAGA
AATTCGGATTAATGCCCCATAATACTGTATTGAAGCATTTCAGTGCATTT
AAAACTCCGGTGGTTAAGGATGGGCATGCGTGACATTAGCTAGTTGGTGA
GGTAACGGCT
>F0OV55001A0OHV
AGAGTTTGATCCTGGCTCAGGATGAACGCTAGCGGGAGGCTTAACACATG
CAAGTCGAGCGGTATAAACCTTTCGGGGTTTAGAGAGCGGCGCACGGGTG
AGTAACGCGTATGCAACCTACCTTTTACCGGGGAATAGCCCGGAGAAATT
TGGATTAATGCCCCATGGTTCCTTAAGTCTGCATGGATGTAAGGATAAAG
TTGAGGCGGTAAAAGATGGGCATGCGTGACATTAGCTAGTTGGGGGGTAA
CGCCACCAAGGCTACGATGTCTAGGGGTT
>F0OV55001A0OHY
AGAGTTTGATCCTGGCTCAGGATGAACGCTAGCGGCAGGCTTAACACATG
CAAGTCGAGGGGCAGCACGTCTTCGGATGGTGGCGACCGGCGCACGGGTG
CGTAACGCGTATACAATCTACCTTTTACAGGGGCATAGCCCGGGGAAACC
CGGATTAATATCCCATGGTATGTAGGAATGGCATCATTTCTATATTAAAG
CTTCGGCGGTAAAAGATGAGTATGCGTCCTATTAGTTAGTTGGTAAAGTA
ACGGCTTACCAAGG
>F0OV55001A0OJ4
AGAGTTTGATCCTGGCTCAGAACGAACGCTGGCGGCGCGTTTTAAGCATG
CAAGTCGGACGGTAGAAGTCCTTCGGGACTTTGAGAGTGGCGAACGGGTG
AGTAACACGTAGATGATCTACCTTGGGATTGGGGATAGCCTATGGAAACA
TGGGGTAATACCGAATACGTCCTGTCATGTAAGGGTGACAGGGGAAAGGA
GCTGAGGCTTCGTCCTGGGATGAGTCTGCGGCTCATTAGCTAGTTGGTGG
GGTAAAGGCCTACCAAGGCGACG
>F0OV55001A0OJ7
AGAGTTTGATCCTGGCTCAGAGTGAACGCTGGCGGCGTGCTTAACACATG
CAAGTCGAACGAGAACGGGACATAGCTTGCTATGTTTGTCAGCTAAGTGG
CGGACGGGTGAGTAATGTATAGCTAATGTACCCCTTGGAGGGGGATAACA
GTTGGAAACGGCTGCTAATACCCCATACTCCTTCTATCTTAATGGTAGTT
GGGAAATGTTTTTCGCCAAGGGATCGGGCTATATGGTATCAGTTAGTTGG
TGAGGTAATGGCT
>F0OV55001A0OKG
AGAGTTTGATCCTGGCTCAGAACAAACGCTAGCGGCGTGCCTAACACATG
CAAGTCAGACGAGAAAGTTCGCTTCGGCGAATGAGTAGAGTGGCGCACGG
GTGAGTAACGCGTGGACAATCTGCCCTAGAGTTAGGAATAACCCACCGAA
AGGTGGGCTAATACCCAATAATGCTATACTTCTTCGGGAGTATAGCCAAA
GATGGCCTCTGTTTACAAGCTATCGCTCAAGGATGAGTTCGCGTACCATT
AGCTTG
>F0OV55001A0OKM
AGAGTTTGATCCTGGCTCAGGATGAACGCTAGCGGGAGGCTTAACACATG
CAAGTCGAGGGGCATCACGCCTTCGGGTGGTGGCGACCGGCGCACGGGTG
CGTAACGCGTATGCAACCTGCCTTATGCAGGGGGATAGCCCATGGAAACG
TGGATTAATACCCCATAAGCTTTATTATATGCATATATATTAAAGGAAAA
CTTAGGTGGCATAAGATGGGCATGCGTCTGATTAGCTAGTTGGTAAGGTA
ACGGCTT
>F0OV55001A0OL3
AGAGTTTGATCCTGGCTCAGAACGAACGCTGGCGGCAGGCCTAACACATG
CAAGTCGAGCGAGATCTTCGGATCTAGCGGCGGACGGGTTAGTAACGCGT
GGGAATATGCCCTTTGGTACGGAATAGCCTCGGGAAACTGGGAGTAATAC
CGTATGAGCCCTTCGGGGGAAAGATTTATCGCCAAAGGATTAGCCCGCGT
TGGATTAGATAGTTGGTGGGATAATGGCCTACCAAGTCGACGATCCATAG
CTGGTTTGAGAGGATGAT
>F0OV55001A0OM9
AGAGTTTGATCCTGGCTCAGAACGAACGCTGGCGGCGCGTTTTAAGCATG
CAAGTCGAACGGGATTGATCCTTCGGGATCATGAGAGTGGCGAACGGGTG
AGTAACACGTAGATGATCTGCCTTGAAGTTGGGGATAGCCCATAGAAATA
TGGGGTAATACCGGATAATCTCTTTTTACTTTGGTGAATAGAGGAAAGGG
GCTTCGGCCTCGCTTTGAGATGAGTCTGCGGCTGATTAGCTAGTTGGTAG
GGTAAAGGCCTACCAAGG
>F0OV55001A0OO9
AGAGTTTGATCCTGGCTCAGGATGAACGCTGGCGGCGTGCCTAATACATG
CAAGTCGAACGCACCATTTCGGTGGTGAGTGGCGAACGGGTGAGTAACAC
GTAGATAACCTGCCCTTAAGACGAGGATAACCATTGGAAACGATGGCTGA
GACTGGATAGGAATATTAGAGGCATCTCTGATATTTTAAAAGACCTAGCA
ATAGGTATGCTTAAGGAGGGTCTGCGGCGCATTAGTTAGTTGGTGGGGTG
ATGG
>F0OV55001A0OPN
AGAGTTTGATCCTGGCTCAGGATGAACGCTAGCGGGAGGCTTAACACATG
CAAGTCGAGGGATAGGGTAGCAATACCTGAGACCGGCGCACGGGTGAGTA
ACGCGTATGCAACCTACCCTATACCGGGGGATAGCCCAGGGAAACTTGGA
TTAATACCCCATGGTACTGAGATATCGCATGGTATTTCAGTTAAAGATTT
ATTGGTATAGGATGGGCATGCGTGGCATTAGCTAGTTGGTGGGGTAACGC
CCACCAAGGCGACGA
>F0OV55001A0OPQ
AGAGTTTGATCCTGGCTCAGAACGAACGCTGGCGGCGTGTCTTAAGCATG
CAAGTCGGGCGGCAAGGCGGGGCAACCCGCCCTAGAGCGGCGGACTGGTG
AGTAACACGTGGGTGATCTGCCCTTGGATTGGGGATAGCCATTAGAAATA
GTGGGTAATACCGAATAAGTCCGCGAGGTTGCGACCTTGCGGGGAAAGGC
GCTACGGCGCCGTCCGAGGATGAGCCCGCGGCCCATTAGCTAGTTGGTGG
GGTAAAGGCCTACCAAGGCGACGATGG
>F0OV55001A0OPT
AGAGTTTGATCCTGGCTCAGGATGAACGCTAGCGGCAGGCCTAACACATG
CAAGTCGAGGGGTAACAGGAGTAGCAATACTTGCTGACGACCGGCGCACG
GGTGAGTAACGCGTATGCAACCTACCCTTAACTGGGGAATAGCCCGAAGA
AATTCGGATTAATGCCCCATAATACTGTATTGAAGCATTTCAGTGCATTT
AAAACTCCGGTGGTTAAGGATGGGCATGCGTGACATTAGCTAGTTGGTGA
GGTAACGGCT
>F0OV55001A0OQ9
AGAGTTTGATCCTGGCTCAGGATGAACGCTAGCGACAGGCCTAACACATG
CAAGTCGAACGGGATTTAGTAGCTTGCTACTAATGAGAGTGGCGCACGGG
TGAGTAACGCGTATGCAACCTGCCTGTAACAGGGGAATAGCTCCCTGAAA
GGGGAATTAACACCGCATAAGACCACACTGCCGCATGGTAGAGTGGTAAA
ATATTTATAGGTTACAGATGGGCATGCGTGACATTAGTTTGTTGGTGAGG
TAACGG
>F0OV55001A0OSL
AGAGTTTGATCCTGGCTCAGGATGAACGCTGGCGGCGTGCCTAACACATG
CAAGTCGAGCGGAGATATAGAGGAGTACTTGTACGAATCTTTATCTTAGC
GGCGGACGGGTGAGTAACACGTGAGGAACCTGCCCTTAAGTGTGGAATAA
CACCGAGAAATCGGTGCTAATACCGCATAACGTCCTGGAAGCGCATGCTT
TCGGGACCAAAGGATTTATTCGCTTAAGGATGGCCTCGCGGCCGATTAGG
TAGTTGGTGAGGTAACCGG
>F0OV55001A0OSU
AGAGTTTGATCCTGGCTCAGAACGAACGTTCGCGGCGCGCTTAACACATG
CAAGTCGAACGAGAAAGCATCTTCGGATGTGAGTAAAGTGGCGCACGGGT
GAGTAACGCGTGGGTAATCTACCCTCGAATTGGGGATAACATACCGAAAG
GTGTGCTAATACCGAATAAGACCACGATCACTCCGGTGATCGGGGTCAAA
GATGGCCTCTGCTTGCAAGCTGTCGTTTGAGGATGAGCCCGCGTACCATT
AGCTTGTTGGG
>F0OV55001A0OSX
AGAGTTTGATCCTGGCTCAGGATGAACGCTGGCGGCGTGCCTAACACATG
CAAGTCGAGCGAGAGTTTGAGGAGCGAACCTTCGGGGAGCGAATCGAATG
AAAGCGGCGGACGGGTGAGTAACGCGTGGGTAACCTGCCCTATGGAGGGG
GATAACGCAGAGAAATTTGCGCTAATACCGCATAAGCGCACAGTATCGCA
TGATACGGTGTGAAAAACTCCGGTGCCATAGGATGGACCCGCGTCTGATT
AG
>F0OV55001A0OW7
AGAGTTTGATCCTGGCTCAGGATGAACGCTGGCGGCGTGCCTAACACATG
CAAGTCGAGCGGAGATTACGAGGAGTACTTGTACAAATTGTAATCTTAGC
GGCGGACGGGTGAGTAACACGTGAGGAACCTGCCCTTGAGTGGGGAATAA
CACCGAGAAATGGGTGCTAATACCGCATAATGTCTTGGAAGCGCATGCTT
TCGGGACCAAAGGATTTATTCGCTTAAGGATGGACTCGCGTCCGATTAGG
TAGTTGGTGAGGTAACCGG
>F0OV55001A0OWF
AGAGTTTGATCCTGGCTCAGGATGAACGCTAGCGGGAGGCTTAACACATG
CAAGTCGAGCGGCAGCACGGTCTTCGGACTGGTGGCGAGCGGCGCACGGG
TGCGTAACGCGTATGCAACCTTCCTTATGCAGGGGGATAGCCCATGGAAA
CGTGGATTAATACCCCATACTATTTATTGATCACCTGGTTAATAGATAAA
AGCTTCGGCGGCATAAGATGGGCATGCGTCTGATTAGCTTGTTGGTGAGG
>F0OV55001A0OWL
AGAGTTTGATCCTGGCTCAGGATGAACGCTAGCGGCAGGCTTAACACATG
CAAGTCGAGGGGCAGCACGTCTTCGGATGGTGGCGACCGGCGCACGGGTG
CGTAACGCGTATACAATCTACCTTTTACAGGGGCATAGCCCGGGGAAACC
CGGATTAATATCCCATGGTATCATTTAGTGGCATCACTTGAATGATTAAA
GTCGTCGG
>F0OV55001A0OX6
AGAGTTTGATCCTGGCTCAGGATGAACGCTAGCGGCAGGCCTAACACATG
CAAGTCGAGGGGTAAGGTTCAGCTTGCTGAACACACGACCGGCGCACGGG
TGAGTAACGCGTTTGTAATCTACCTCTAACTGGGGCATAGCCCGAAGAAA
TTCGGATTAATACCCCATAACATCATAGAAGGGCATCCTTTAGTGATTAA
AGCTCCGGCGGCTAGAGATGAGCATGCGTGTCATTAGCTTGTTGGTGAGG
TAACGG
>F0OV55001A0OX9
AGAGTTTGATCCTGGCTCAGGATGAACGCTGGCGGCGTGCCTAATACATG
CAAGTCGAACGCACTAGTTTACTAGTGAGTGGCGAACGGGTGAGTAACAC
GTAGGTAACCTGCCCTTAAGACGAGGATAACCATTGGAAACGATGGCTAA
GACTGGATAGGAATATTTGAGGCATCTTAAATATTTTAAAAGACCTAGCA
ATAGGTATGCTTAAGGAGGGGCCTGCGGCGCATTAGTTAGTTGGTGGGGT
AGAAGCCTACCAAGACAGTG
>F0OV55001A0OXY
AGAGTTTGATCCTGGCTCAGAACGAACGCTGGCGGCGTGTCTTAAGCGTG
CAAGTCGGGCGGCAAGGCGGGGCAACCCGCCCTAGAGCGGCGGACTGGTG
AGTAACACGTGGGTGATCTGCCCTTGGATTGGGGATAGCCATTAGAAATA
GTGGGTAATACCGAATAAGTCTGCGAGGTTGCGACCTTGCGGGGAAAGGC
GCTACGGCGCCGTCCGAGGATGAGCCCGCGGCCCATTAGCTAGTTGGCGG
GGTAATGGCCCACCAAGGCG
>F0OV55001A0OYD
AGAGTTTGATCCTGGCTCAGGATGAACGCTGGCGGCGTGCCTAACACATG
CAAGTCGAGCGATAAACAGTGGATGGAATTCTTCGGAAGGAAAGAAACTG
TTGAAAGCGGCGGACGGGTGAGTAACGCGTGGGCAACCTGCCCTATACAG
GGGGATAGCCACTGGAAACGGTGATTAATACCCCATGACACCTTAACCTC
GCATGAGGAGAGGGTCAAAGATTATATCGGTATAGGATGGGCCCGGCGTC
TGATTAGCTAGTTGGG
>F0OV55001A0P01
AGAGTTTGATCCTGGCTCAGAACGAACGCTGGCGGCATGCCTAACACATG
CAAGTCGAACGAAGGCTTCGGCCTTAGTGGCGCACGGGTGCGGAACGCGT
GGGAATCTGCCCTTTGCTACGGAATAACTCGGGGAAACTCGTGCTAATAC
CGTATGATGTCGCAAGACCAAAGATTTATCGGCAAAGGATGAGCCCGCGT
AGGATTAGCTTGTTGGTGAGGTAAAGGCTCACCAAGGCGACGATCCTTAG
CTGGT
>F0OV55001A0P10
AGAGTTTGATCCTGGCTCAGGATGAACGCTGGCGGCGTGCCTAATACATG
CAAGTCGAACGCACTAGTTTACTAGTGAGTGGCGAACGGGTGAGTAACAC
GTAGGTAACCTGCCCTCAAGACGAGGATAACCGTTGGAAACGATGGCTAA
GACTGGATAGGAACAGAAGAGGCATCTCTTGTGTTTTAAAAGACCTAGCA
ATAGGTATGCTTGAGGAGGGGCCTGCGGCGCATTAGTTAGTTGGCGGGGT
GAAGGCCCACCAAGACG
>F0OV55001A0P3B
AGAGTTTGATCCTGGCTCAGAATGAACGCTGGCGGCAGGCCTAAAACATG
CAAGTCGAACGGTAACAGGTACTTCGGTACGCTGACGAGTGGCGCACGGG
TGAGTAACACGTGGGAATATACCTTTCAGTAAGGAACAACAGTTGGAAAC
GACTGCTAATACCTTATAGTCCCTCCGGGGTAAAGATTTATCGCTGAAAG
ATTAGCCCGCGTTGGATTAGCTAGTTGGTAAGGTAATGGCTTACCAAGGC
TACGATCTATAGCTGGTTTGAGAGGA
>F0OV55001A0P3K
AGAGTTTGATCCTGGCTCAGGTTGAACGCTGGCGGCGTGCCTAACACATG
CAAGTCGTGCGAGAAAGTTCCCTTCGGGGAGCGAGTAGAGCGGCGCACGG
GTGAGTAACGCGTGGGTAATCTGCCCGAAAGACCGGGATAACAGTGGGAA
ACCGCTGCTAATACCGGATGTGCTTCATGTTTGACTTCATGGGGTAAAGG
TGGCCTCTGCTTGCAAGCTACCGCTTTTGGATGAGCCCGCGTCTCATTAG
CTAGTTGGCGGGG
>F0OV55001A0P4D
AGAGTTTGATCCTGGCTCAGGATGAACGCTAGCGGCAGGCCTAACACATG
CAAGTCGAGGGGTAACGATGGCTTCGGCCAGGCGACGACCGGCGCACGGG
TGAGTAACGCGTTTGTAACCTACCTCTAACTGGAGAATAGCCCGAAGAAA
TTCGGATTAATACTCCATATGGCTATGATTTGGCATCTTTTTACAGTCAA
AGCTCCGGCGGTTAGAGATGGGCATGCGTGACATTAGTTAGTTGGTGAGG
TAATGGCT
>F0OV55001A0P5D
AGAGTTTGATCCTGGCTCAGGATGAACGCTGGCGGCGTGCCTAATACATG
CAAGTCGAACGCACTAGTTTGCTAGTGAGTGGCGAACGGGTGAGTAACAC
GTAGGTAACCTGCCCTTAAGACGAGGATAACCGTTGGAAACGATGGCTAA
AACTGGATAGGAACATTGAAGGCATCTTTGATGTTTTAAAAGACCTAGCA
ATAGGTATGCTTAAGGAGGGGCCTGCGGCGCATTAGTTAGTTGGTGGGGT
GATGGCCTACCAAGACAA
>F0OV55001A0P5G
AGAGTTTGATCCTGGCTCAGGATGAACGCTGGCGGTGTGCCTAAGGTATG
CAAGTCGAATGCCGAGCTTGCTCGGCATGGCAGACGGCTGAGTAACACGT
GGGAACCTACCCCAAACACAGGGATAACTCTGAGAAATCGGAAATGATAC
CTGATAGTCCCGCAAGGGTAAAGCTTTTGCGGTTTGGGACGGGCCTGCGG
CTTATCAGGTAGTTGGTAGGGTAAGAGCCTACCAAGCCTATGACGAGTAG
CTGGT
>F0OV55001A0P5J
AGAGTTTGATCCTGGCTCAGAACGAACGCTGGCGGCGTGCTTAACACATG
CAAGTCAAGGGGGCCCGCAAGGGCAACCGGCGAACGGGTGCGTAACACGT
GAGCAAGCTTCCGATTTGTGGGGGATAGCCGGCCCAACGGCCGGGTAATA
CCGCATACGTTCATTAGACGGCATCGTCTGATGAGGAAACCTCCGGGGCA
AATCGAGGCGCTCGCGGCCTATCAGCTAGTTGGTGAGGTAACGGCTCACC
AAGGCGACGACGGGTAG
>F0OV55001A0P60
AGAGTTTGATCCTGGCTCAGGATGAACGCTAGCGGGAGGCTTAACACATG
CAAGTCGAGGGGCAGCAGGTCGAAATTTCGGTTTTGATGCTGGCGACCGG
CGTACGGGTGAGTAACGCGTATGCAACCTACCCTGTACCGGGAAATAACC
CGGAGAAATTCGGACTAATATCCCATAATAATATAAAGGGGCATCCCTTA
ATATTTAAAGTTCCGGCGGTACAGGATGGGCATGCGTAACATTAGCTAGT
TGGAGGGGTAACGCCCACCAAGGCAACGATGTTTAGGGG
>F0OV55001A0P6C
AGAGTTTGATCCTGGCTCAGAACGAACGTTAGCGGCGTGCTTAACACATG
CAAGTCGAACGAGAAAGTATCTTCGGATATGAGTAGAGTGGCGCACGGGT
GAGTAACACGTAGGTGATCTGCCCTTGGGTGGGAATAGCCCATGGAAACA
TGGGGTAATACCGCATGAGGTGCTTTGGCATGAAGCTGAAGGATAAAAGG
AGCAATTGCTCCGCCTGGGGATGAGCCTGCGGTCCATTAGCTAGTTGGTG
>F0OV55001A0P6L
AGAGTTTGATCCTGGCTCAGAACGAACGCTGGCGGCGTGCTTAACACATG
CAAGTCGAACGCGAAAGTTTTCTTCGGAAGACGAGTAGAGTGGCGCACGG
GTGAGTAACGCGTAAGTAATCTACCCCGGCATCTGGAATAACTCACCGAA
AGGTGTGCTAATACCGGATACGTTGGTAACAAGAAAGGTGGCCTCTGCAT
ATGCTACCGTGCTGGGATGAGCTTGCGTACCATTAGCTAGTTGGTAGGGT
AATGGCCTACCAAGG
>F0OV55001A0P6O
AGAGTTTGATCCTGGCTCAGATTGAACGCTGGCGGAATGCTTTACACATG
CAAGTCGAACGGCAGCACGGGGGCAACCCTGGTGGCGAGTGGCGAACGGG
TGAGTAATACATCGGAACGTGCCCAGTCGTGGGGGATAACGTAGCGAAAG
CTACGCTAATACCGCATACGAACTCTGGTTGAAAGCGGGGGGTCGCAAGA
CCTCGCGCGATTGGAGCGGCCGATGGCAGATTAGGTAGTTGGTGGGGTAA
AGGCTCACCAAGCCGACG
>F0OV55001A0P73
AGAGTTTGATCCTGGCTCAGAATCAACGCTGGCGGCGCGCCTAACACATG
CAAGTCGAACGAGAAAGGGGAGCAATCCCTGAGTACAGTGGCGTACGGGT
GAGTAACACGTGGGTAATCTACCTCTTAGTGGGGAATAACGCTGGGAAAC
CGGCGCTAATACCGCATAAGCCCGAGAGGGGAAAGCAGCAATGCGCTGAG
AGAGGAGCCCGCGGCCGACTAGCTAGTTGGTGAGGTAACGGCCCACCAAG
GCATAGATCGGTA
>F0OV55001A0P76
AGAGTTTGATCCTGGCTCAGGACGAACGCTGGCGGCGTGCCTAATACATG
CAAGTCGAGCGCGGGAAGCTAACTGAATCCTTCGGGAGGACGTTAGTGGA
ACGAGCGGCGGACGGGTGAGTAACACGTGGGTAACCTGCCTGTAAGACTG
GGATAACTCCGGGAAACCGGGGCTAATACCGGATAACACCTCGGATCGCA
TGATCCGAAGTTGAAAGATGGTTCTGCTATCACTTACAGATGGACCCGCG
GCGCATTAGCTAGTTGGTG
>F0OV55001A0PBH
AGAGTTTGATCCTGGCTCAGGATGAACGCTGGCGGCGTGCCTAACACATG
CAAGTCGAGCGATAAACAGTGGATGGAATTCTTCGGAAGGAAAGAAACTG
TTGAAAGCGGCGGACGGGTGAGTAACGCGTGGGCAACCTGCCCTATACAG
GGGGGATAGCCACTGGAAACGGTGATTAATACCCCATGACACCTTAACCT
CGCATGAGGAGAGGGTCAAAGATTATATCGGTATAGGATGGGCCCGCGTC
TGATTAGCTAGTTGG
>F0OV55001A0PBQ
AGAGTTTGATCCTGGCTCAGAGTGAACGCTGGCGGCAGGCCTAATACATG
CAAGTCGAACGGCAGCACAGCAGAGCTTGCTCTGTGGGTGGCGAGTGGCG
GACGGGTGAGGAATACATGGGAATCTGCCCAGTCGTGGGGGATAACGTAG
GGAAACTTACGCTAATACCGCATGCGCCCTTCGGGGGAAAGCCGGGGACC
TTCGGGCCTGGCGCGATTGGATGAGCCCATGTCGGATTAGCTAGTTGGCG
GGGTAACGG
>F0OV55001A0PC7
AGAGTTTGATCCTGGCTCAGAACGAACGCTGGCGGCATGCCTAACACATG
CAAGTCGAACGAAGGCTTCGGCCTTAGTGGCGCACGGGTGCGTAACGCGT
GGGAACCTGCCCCTCGGTTCGGAATAACAGTTAGAAATGACTGCTAATAC
CGGATGATGACTTCGGTCCAAAGATTTATCGCCGAGGGATGGGCCCGCGT
AGGATTAGCTTGTTGGTGGGGGTTAAAAGGGCCTACCAAGGCGACGATCC
TTAGCTGGTCTGAGAGG
>F0OV55001A0PFF
AGAGTTTGATCCTGGCTCAGGATGAACGCTAGCGGCAGGCTTAACACATG
CAAGTCGAGGGGTAACAGGGTGCTTGCACCGCTGACGACCGGCGCACGGG
TGCGTAACGCGTATACAATCTACCTTTTACAGGGGCATAGCCCGGGGAAA
CCCGGGATTAATATCCCATGGTATCAAGAAGTGGCATCGCTTTTTGATTA
AAGTTTCGGCGGTAAAAGATGAGTATGCGTTCTATTAGCTAGATGGTAAG
GTAACGGCTTACCATGGCTTTG
>F0OV55001A0POL
AGAGTTTGATCCTGGCTCAGAGTTAACGTTGGCGGCGTGCCTAACACATG
CAAGTCGAACGCGTTCCGGGGGCAACTCCGGGATGAGTGGCGAACGGGTG
AGTAACACGTGGGTAATCTTCCTTTAAGTGGGGAATAAGCTCTCGAAAGG
GAGTCTAATACCGCATGACGTTCCGGGACATAAGTCCCGTAACCAAAGCC
GCAAGGCGCTTGAAGATGAGCCTGCGTCCTATTAGCTAGTTGGTGGGGTA
ATGGCCTACCAAGGCTCAGATGGGTAGCCGG
>F0OV55001A0PPF
AGAGTTTGATCCTGGCTCAGGATGAACGCTAGCGGGAGGCTTAACACATG
CAAGTCGAGCGGGATCCCCTTCGGGGGTGAGAGCGGCGCACGGGTGCGTA
ACGCGTATGCAACCTGCCTTGTACAGGGAGATAGCCCATGGAAACGTGGA
TTAATACCCCATAGTATTGTTAAATCGCATGGTTTGACAATTAAAGCTGC
GGCGGTACAAGATGGGCATGCGTAGGATTAGCTAGTAGGTGAGGTAATGG
CTC
>F0OV55001A0PR2
AGAGTTTGATCCTGGCTCAGGATGAACGCTAGCGACAGGCCTAACACATG
CAAGTCGAACGGGATTTATCCTTCGGGGTAATGAGAGTGGCGCACGGGTG
AGTAACGCGTATGCAACCTACCTGTAACTGGGGAATAGCTCCCTGAAAGG
GGAATTAACACCGCATAAGACCACACTTTCGCATGGAAGAGTGGTAAAAT
ATTTATAGGTTACAGATGGGCATGCGTGACATTAGTTTGTTGGTGAGGTA
ACGGCTCACCAAG
>F0OV55001A0PT1
AGAGTTTGATCCTGGCTCAGGATGAACGCTAGCGGGAGGCTTAACACATG
CAAGTCGAGGGGCATCACGGGGTAGCAATACTCTGGTGGAGACTGGCGCA
CGGGTGAGTAACGCGTAGACAACCTGCCTGTTCCTGGGGGATAACTCCGC
GAAAGCGGGGCTAATACCGCATAATGCAGCGGGGCCGCATGGCCACAGTT
GTTAAAGGTTTAGACCGGGTGCAGATGGGTCTGCGTGCTATTAGTTAGTT
GGTAGGGTAACGG
>F0OV55001A0PT7
AGAGTTTGATCCTGGCTCAGGATGAACGCTAGCGGCAGGCCTAACACATG
CAAGTCGAGGGGTAACAGGAGTAGCAATACTTGCTGACGACCGGCGCACG
GGTGAGTAACGCGTATGCAACCTACCCTTAACTGGGGAATAGCCCGAAGA
AATTCGGATTAATGCCCCATAATACTGTATTGAAGCATTTCAGTGCATTT
AAAACTCCGGTGGTTAAGGATGGGCATGCGTGACATTAGCTAGTTGGTGA
GGTAACGGCT
>F0OV55001A0PU0
AGAGTTTGATCCTGGCTCAGGACGAACGCTGGCGGCGTGCTTAACACATG
CAAGTCAAGGAGAAAGTTTCTTTCGGGAGATAAGTAAACTGGCGCACGGG
TGAGTAAAATGTAAGTAATCTACCCTTTGGATGGGAATAACTACTAGAAA
TGGTGGCTAATACCGAATAATGCAGCGGCACCGAGTGGTGATGTTGTTAA
AGACCGAAAGGTTGCCAAGGGATGAGCTTGCATCTGATTAGCTAGTTGGC
GGGGTAAAAGCCCACCAAGGCG
>F0OV55001A0PUX
AGAGTTTGATCCTGGCTCAGGACGAACGCTGGAGGTGTGCTTAACACATG
CAAGTCGAACGAGGATGTATTGAAGCTTGCTTCGATACAAGCCGAGTGGC
GGACGGGTGAGGAACACGTAAGTAACCTGCCCTTTAGTGGGGGATAACGC
TTCGAAAGGAACGCTAATACCGCATATTCTCTTTATATCGCATGATATTT
AGAGGAAAAATTTATTGCTAAAGGAAGGGCTTGCGTACGATTAGTTTGTT
GGTGGGGTAATGGCCTACCAAG
>F0OV55001A0PV2
AGAGTTTGATCCTGGCTCAGGATGAACGCTGGCGGCGTGCTTAACACATG
CAAGTCGAACGGAAATATATGGAAGCCTAGCGAAGTATATTTTAGTGGCG
GACGGGTGAGTAACGCGTGGATAACCTGCCTTACACTGGGGGATAACACT
TAGAAATAGGTGCTAATACCGCATAAGCGCACAGGACCGCATGGTCTGGT
GTGAAAAACTCCGGTGGTGTAAGATGGATCCGCGTCTGATTAGCTAGTTG
GTGAGGTAA
>F0OV55001A0PWV
AGAGTTTGATCCTGGCTCAGGATGAACGCTAGCGGGAGGCTTAACACATG
CAAGTCGAGGGGCAGCACGAGGTAGCAATACTTTGGTGGCGACCGGCAGA
CGGGTGAGTAACGCGTATGTAACCTGCCCTGTACAGGGGGATAACCCGGA
GAAATTCGGACTAATATCCCATGGTAATATTGGAAGGCATCTTCTGATAT
TTAAAGTTCCGGCGGTACAGGAGGGGCATGCGTAACATTAGCTGGTTGGT
AAGGTAACGGCTTACCAAGGCGA
>F0OV55001A0PXA
AGAGTTTGATCCTGGCTCAGGACGAACGCTGGCGGCGTGCCTAATGCATG
CAAGTCGAACGAGAATATGTTGAAGTACTTGTACGAATATATATGACAGT
GGCGAACGGGTGAGTAACGCGTGAACAACCAACCCTTCACAGGGGGACAA
CATCTGGAAACGGATGCTAATACCGCATATGCTCACAGTACCGCATGGTA
CAGTGAGGAAAACTCCGGTGGTGAAGGACGGGTTCGCGTTCCATTAGTTA
GTAGGTGGGGTAACGG
>F0OV55001A0Q03
AGAGTTTGATCCTGGCTCAGGATGAACGCTAGCGGGAGGCTTAACACATG
CAAGTCGAGCGGGATTTACCTTCGGGTAATGAGAGCGGCGGACGGGTGAG
TAACGCGTATGCAACCTACCTTTTACAGGGGAATAGCCCAGAGAAATTTG
GGATTAATACCCCATGGTACTATAAGATCGCATGGTTTTATAGTTAAAGA
TTCATCGGTAAAAGATGGGCATGCGTGACATTAGATTGTTGGCGGGGTAA
CGGCCCACCAAGT
>F0OV55001A0Q0U
AGAGTTTGATCCTGGCTCAGAACGAACGCTGGCGGCGTGCTTAACACATG
CAGGTCGAACGCGAAAGGGACTTCGGTCCTGAGTAAAGTGGCGCACGGGT
GAGTAACGCGTGGATAATCTACCCGATGGACCGGGATAACATTTCGAAAG
GGGTGCTAATACCGGATAAGACCACGGAGTCTCTGGGCTCTGCGGTAAAA
GGTGGGGACCTTCGGGCCTACCGTCATCGGATGAGTCCGCGTACCATTAG
CTAGTTGGTGGGGTAAAGGCCTACCAAGGCGACGA
>F0OV55001A0Q0Z
AGAGTTTGATCCTGGCTCAGGATGGACGCTGGCGGCGTGCCTAATACATG
CAAGTCGAACGCACTAGTTTACTAGTGAGTGGCGAACGGGTGAGTAACAC
GTAGGTAACCTGCCCTTAAGACGAGGATAACCATTGGAAACGATGGCTAA
GACTGGATAGGAATATTTAAGGCATCTTAAATATTTTAAAAGACCTAGCG
ATAGGTATGCTTAAGGAGGGGCCTGCGGCGCATTAGTTAGTTGGTGAGGT
GAGAGCTCACCAAGACG
>F0OV55001A0Q23
AGAGTTTGATCCTGGCTCAGGATGAACGCTGGCGGCGTGCCTAACACATG
CAAGTCGAACGAGAAAGGGACTTCGGTCCTGAGTAGAGTGGCGCACGGGT
GAGTAACACGTGGATAATCTGCCTGATAATCCGGGATAACCTCTCGAAAG
AGGAGCTAATACCGGATAAGCCCACAGCCTCCTCGGAGGCAGCGGGAAAA
GATGGCCTCTTCATGAAAGCTATTGTTATCAGATGAGTCCGCGGTCCATT
AG
>F0OV55001A0Q3I
AGAGTTTGATCCTGGCTCAGGATAAACGCTGGCGGCATGCCTAATACATG
CAAGTCGAACGGATCAGCTTAGGCTGGTTAGTGGCGAACGGGTGAGTAAC
ACGTAAGTAACCCAACCTTCAGACGAGGATAACTGCTGGAAACGGTAGCT
AATACTGGATAGGATTATCGATAGGATGATTGATAATTTAAAGGCGCTTT
CGGGCGGTACTGGAGGAGGGGCTTGCGGCGCATTAGATAGTTGGTGGGGT
AACGGCCTACCAAGACGA
>F0OV55001A0Q4I
AGAGTTTGATCCTGGCTCAGGATGAACGCTGGCGGCGTGCCTAATACATG
CAAGTCGAACGCACTAGTTTACTAGTGAGTGGCGAACGGGTGAGTAACAC
GTAGGTAACCTGCCCTTAAGACGAGGATAACCATTGGAAACGATGGCTAA
GACTGGATAGGAATATTTAAGGCATCTTAAATATTTTAAAAGACCTAGCA
ATAGGTATGCTTAAGGAGGGGCCTGCGGCGCATTAGTTAGTTGGTGAGGT
GAGAGCTCACCAAGACG
>F0OV55001A0Q6C
AGAGTTTGATCCTGGCTCAGAACGAACGCTGGCGGCAGGCCTAACACATG
CAAGTCGAAGGAGAAGCACCTTTCGGGGTGTGGACACTGGCGCACGGGTG
AGTAACGCGTGGGAATCTACCCCGGGGTGGGGAATAACCACTGGAAACGG
TGGCTAATACCGCATACGCCGTATTGGGAAAGCTTTAGCGCCCTGGGATG
AGCCCGCGTTAGATTAGCTAGTTGGTGGGGTAACGGCCTACCAAGGCGAC
GATCTATAGCTGGT
>F0OV55001A0Q78
AGAGTTTGATCCTGGCTCAGAACGAACGCTGGCGGCGCGTTTTAAGCATG
CAAGTCGAACGGTATATAGTCTTCGGATTATAGAGAGTGGCGAACGGGTG
AGTAACACGTAGATAATCTACCTTGAAGTGGGGGATAGTCCATGGAAACA
TGGAGTAATACCGCATATGTCTTTGGATGAAAGTTCCAATTGGAACGCTT
TGAGATGAGTCTGCGGCTCATTAGCTTGTTGGTGGGGTAAAGCCTACCAA
GGCAACG
>F0OV55001A0Q7T
AGAGTTTGATCCTGGCTCAGAACGAACGCTGGCGGCGTGTCTTAAGCATG
CAAGTCGAGCGGCAAGCGCCAGCAATGGCGCCTAGAGCGGCGGACTGGTG
AGTAACGCGTGGGTGATCTGCCCTTGGGATGGGGATAGCCATTAGAAATA
GTGGGTAATACCGAATACGCTTCTGTGGCCGAGGCCATGGGAGGAAAGGC
GCTACGGCGCCACCCGAGGATGAGCCCGCGTCCCATTAGCTAGTTGGTGA
ACGGG
>F0OV55001A0Q8F
AGAGTTTGATCCTGGCTCAGGATGAACGCTGGCGGCATGCTTAACACATG
CAAGTCGGACGGGAAGTGGTGTTTCCAGTGGCGGACGGGTGAGTAACGCG
TAAGAACCTGCCCTTGGGAGGGGAACAACAGCTGGAAACGGCTGCTAATA
CCCCGTAGGCTGAGGAGCAAAAGGAGGAATCCGCCCGAGGAGGGGCTCGC
GTCTGATTAGCTAGTTGGTGAGGCAATAGCTTACCAAGGCGATGATCAGT
AGCTGGTCCGAG
>F0OV55001A0Q8I
AGAGTTTGATCCTGGCTCAGGATGAACGCTAGCGGGAGGCTTAACACATG
CAAGTCGAACGGCAGCACGGGCTTCGGCCTGGTGGCGAGTGGCGCACGGG
TGCGTAACGCGTATGCAACCTACCTTATACAGGAGGATAGCCCATGGAAA
CGTGGATTAATACTCCATAGTATCATTAATCTGCATGGAATAATGATTAA
AACTTCGGTGCTATAAGATGGGCATGCGTAGGATTAGCTAGTTGGTG
>F0OV55001A0Q8L
AGAGTTTGATCCTGGCTCAGGATTAACGCTAGCGGCAGGCTTAACACATG
CAAGTCGAGGGGCAGCACGTCTTCGGATGGTGGCGACCGGCGCACGGGTG
CGTAACGCGTATACAATCTACCTTTTACAGGGGCATAGCCCGGGGAAACC
CGGATTAATATCCCATGGTATCATTTAGTGGCATCACTTGAATGATTAAA
GCTTCGGCGGTAGAAGATGAGTATGCGTCCTATTAGCTAGATGGTAAGGT
AACGGCTTACCA
>F0OV55001A0Q8O
AGAGTTTGATCCTGGCTCAGGATGAACGCTAGCGGGAGGCTTAACACATG
CAAGTCGAACGGCAGCACGGGCTTCGGCCTGGTGGCGAGTGGCGGACGGG
TGCGTAACGCGTATGCAACCTGCCTTATACAGGAGGATAGCCCATGGAAA
CGTGGATTAATACCCTATATTCTATATTAGCTGCATAGTTTTTATAGGAA
AACTTCGGTGGCATAAGATGGGCATGCGTCTGATTAGCTAGTTGGTAGGG
T
>F0OV55001A0Q93
AGAGTTTGATCCTGGCTCAGGATGAACGCTAGCGACAGGCCTAACACATG
CAAGTCGAACGGGATTTATCCTTCGGGGTAATGAGAGTGGCGCACGGGTG
AGTAACGCGTATGCAACCTACCTGTAACTGGGGAATAGCTCCCTGAAAGG
GGAATTAACACCGCATAAGACCACACTTTCGCATGGAAGAGTGGTAAAAT
ATTTATAGGTTACAGATGGGCATGCGTGACATTAGTTTGTTGGTGAGGTA
ACGGCTCACCAAG
>F0OV55001A0QBZ
AGAGTTTGATCCTGGCTCAGAACGAACGCTGGCGGCATGCCTAACACATG
CAAGTCGAACGAGACCTTCGGGTCTAGTGGCGCACGGGTGCGTAACGCGT
GGGAACCTGCCTTTAGGTTCGGAATAACTCCCCGAAAGGGGTGCTAATAC
CGGATGATGTCTTCGGACCAAAGATTTATCGCCTTTAGATGGGCCCGCGT
AAGATTAGGTAGTTGGTGGGGTAAAGGCCTACCAAGCCGACGATCTTTAG
CTGGTCTGAGAGG
>F0OV55001A0QC2
AGAGTTTGATCCTGGCTCAGGATGAACGCTGGCGGCGTGCCTAACACATG
CAAGTCGAGCGATAAACAGTGGATGGAATTCTTCGGAAGGAAAGAAACTG
TTGAAAGCGGCGGACGGGTGAGTAACGCGTGGGCAACCTGCCCTATACAG
GGGGATAGCCACTGGAAACGGTGATTAATACCCCATGACACCTTAACCTC
GCATGAGGAGAGGGTCAAAGATTATATCGGTATAGGATGGGCCCGCGTCT
GATTAGCTAGTTGG
>F0OV55001A0QC5
AGAGTTTGATCCTGGCTCAGGATGAACGCTGGCGGCGTGCCTAACACATG
CAAGTCGAGCGATAAACAGTGGATGGAATTCTTCGGAAGGAAAGAAACTG
TTGAAAGCGGCGGACGGGTGAGTAACGCGTGGGCAACCTGCCCTATACAG
GGGGATAGCCACTGGAAACGGTGATTAATACCCCATGACACCTTAACCTC
GCATGAGGAGAGGGTCAAAGATTATATCGGTATAGGATGGGCCCGCGTCT
GATTAGCTAGTTGG
>F0OV55001A0QCZ
AGAGTTTGATCCTGGCTCAGGACGAACGCTGGCGGCGTGGATTAGGCATG
CAAGTCGAACGGTAGTACCCCTTCGGGGGTATGAGAGTGGCGAACGGGTG
GGTAACGCGTAGGTGATCTACCTTCAGATGGGGGACAACCCAGGGAAACT
TGGGCTAATACCGCATGTGGCTGTAAAGCTAAAGCCGGCCTCTATTTATA
AGCTGGTGTCTGGAGATGAGCCTGCGTCTGATTAGCTAGTTGGTGGGGTA
ACGGCCTACCGAGGCG
>F0OV55001A0QDQ
AGAGTTTGATCCTGGCTCAGGATGAACGCTAGCGGCAGGCCTAACACATG
CAAGTCAGGGGTAACAGGAGTAGCAATACTTGCTGACGACCGGCGCACGG
GTGAGTAACGCGTATGCAACCTACCCTTAACTGGGGAATAGCCGAAGAAA
TTCGGATTAATGCCCCATAATACTGTATTGAAGCATTTCAGTGCATTTAA
AACTCCGGTGGTTAAGGATGGGCATGCGTGCATTAGCTAGTTGGTGAGGT
AAACGGCT
>F0OV55001A0QF2
AGAGTTTGATCCTGGCTCAGGATGAACGCTAGCGGCAGGCTTAATACATG
CAAGTCGTGGGGCAGCAGGTCTGTAGCAATACAGATGCTGGCGACCGGCA
AACGGGTGCGGAACACGTACGCAACCTTCCTTTAAGTGGGGAATAGCCCG
GGGAAACCCGGATTAATACCCCGTAATATAGTTGAGTGGCATCACTTGAT
TATTATAGCTCCGGCGCTTGAAGATGGGTGTGCGGCTGATTAGGTAGTTG
GCGGGGTAACGGCCC
>F0OV55001A0QFX
AGAGTTTGATCCTGGCTCAGATTGAACGCTGGCGGCATGCCTTACACATG
CAAGTCGAGCGGCAGCGCGGGGGCAACCCTGGCGGCGAGCGGCGAACGGG
TGAGTAATGCATCGGAACGTGTCCTCTTGTGGGGGATAACCAGCCGAAAG
ACTGGCTAATACCGCATGAGCTCGAGAGAGGAAAGCAGGGGGTCCGCAAG
GACCTTGCGCGAGAGGAGCGGCCGATGCCCGATTAGCTAGTTGGTGGGGT
AA
>F0OV55001A0QGC
AGAGTTTGATCCTGGCTCAGGATGAACGCTAGCGGTGCGCCTAACACATG
CAAGTCGAGCGATATAGCGGCGAACGGGTGAGTAACACGTTGGAACCTGC
CTCGAACTCAGGGATAGCCATCCGAAAGGATGATTAATACCGGATAGTCC
CGAAAGGGTAAAGTATTTTTCGGTTCGAGAGGGGCCTGCGGCCTATCAGC
TAGTTGGTAAGGTAATGGCTTACCAAGGCTATGACGGGTAACTGGTGTGA
GAGCATGACCAGT
>F0OV55001A0QHV
AGAGTTTGATCCTGGCTCAGAACGAACGCTGGCGGCATGCCTAACACATG
CAAGTCGAACGAGACCTTCGGGTCTAGTGGCGCACGGGTGCGTAACGCGT
GGGAATCTGCCCTTGGGTTCGGAATAACAGTTAGAAATGACTGCTAATAC
CGGATGATGTCTTCGGACCAAAGATTTATCGCCCAAGGATGAGCCCGCGT
CGGATTAGCTAGTTGGTAAGGTAAAAGCTTACCAAGGCGACGATCCGTAG
CTGGTCTGAGAGGA
>F0OV55001A0QJB
AGAGTTTGATCCTGGCTCAGGATGAACGCTAGCGGCAGGCTTAACACATG
CAAGTCGAGGGGCAGCACGTCTTCGGATGGTGGCGACCGGCGCACGGGTG
CGTAACGCGTATACAATCTACCTTTTACAGGGGCATAGCCCGGGGAAACC
CGGATTAATATCCCATGGTATCATTTAGTGGCATCACTTGAATGATTAAA
GTTTCGGCGGTAAAAGATGAGTATGCGTCCTATTAGCTAGATGGTAAGGT
AACGGCTTACCATGG
>F0OV55001A0QKE
AGAGTTTGATCCTGGCTCAGGACGAACGCTGGCGGCGTGCCTAACACATG
CAAGTCGAGCGGAGAATATAAGATGTTTACATCGAGTGTTCTTAGCGGCG
GACGGGTGAGTAACACGTGGGTAACCTGCCTCAGAGTGGGGGATAGCCTT
TCGAAAGGAAGATTAATACCGCATAAGCTTGTAGCATCGCATGGTGCAGC
AAGAAAAGGAGCAATCCGCTCTGAGATGGACCCGCGGCGCATTAG
>F0OV55001A0QKH
AGAGTTTGATCCTGGCTCAGGATGAACGCTAGCGGCAGGCCTAACACATG
CAAGTCGAGGGGTAACAGGAGTAGCAATACTTGCTGACGACCGGCGCACG
GGTGAGTAACGCGTATGCAACCTACCCTTAACTGGGGAATAGCCCGAAGA
AATTCGGATTAATGCCCCATAATACTGTATTGAAGCATTTCAGTGCATTT
AAAACTCCGGTGGTTAAGGATGGGCATGCGTGACATTAGCTAGTTGGTGA
GGTAACGGCT
>F0OV55001A0QKK
AGAGTTTGATCCTGGCTCAGGATGAACGCTGGCGGCGTGCCTAACACATG
CAAGTTGAACGGAAATACATTTGTAGCAATACGGATGTATTTTAGTGGCG
GACGGGTGAGTAACGCGTGAGCAACCTGCCTTTCAGAGGGGGACAACAGT
TGGAAACGACTGCTAATACCGCATAAAGTATTTAGATGGCATCATCTGAA
TACCAAAGATTTATCGCTGAAAGATGGGCTCGCGTCTGATTAGCTAGTTG
G
>F0OV55001A0QL0
AGAGTTTGATCCTGGCTCAGGATGAACGCTAGCGGGAGGCTTAACACATG
CAAGTCGAGGGGCAGCAGGTCGAAATTTCGGTTTTGATGCTGGCGACCGG
CGTACGGGTGAGTAACGCGTATGCAACCTACCCTGTACCGGGAAATAACC
CGGAGAAATTCGGACTAATATCCCATAATAATATAAAGGGGCATCCCTTA
ATATTTAAAGTTCCGGCGGTACAGGATGGGCATGCGTAACATTAGCTAGT
TGGAGGGGTAACGGCCCACCAAGGCAACGATGTTTAGGGG
>F0OV55001A0QNF
AGAGTTTGATCCTGGCTCAGATTGAACGCTGGCGGCATGCCTTACACATG
CAAGTCGAACGGCAGCACGGGGAGGGGCAACCCTTCCTGGTGGCGAGTGG
CGAACGGGTGAGTAATGCATCGGAACGTGTCCTCTTGTGGGGGATAACCA
GTCGAAAGATTGGCTAATACCGCATGAGATCGAAAGATGAAAGCGGGGGA
CCGCAAGGCCTCGCGCGAGAGGAGCGGCCGATGCCGGATTAGCTAGTTGG
TGGGGTAAAA
>F0OV55001A0QNZ
AGAGTTTGATCCTGGCTCAGGATTAATGCTAGCGGCGTGCCTTATGCATG
CAAGTCGAACGGTTCTGATTTATCAGGATAGTGGCAAACGGGTGAGTAAC
ACGTAAGCAACCTGCCCTAAAGTAAGGAATAATTCCTCGAAAGAGGGACT
AATACCGTATGTCGTGCCCCTTCGCATGGAGGGTCACAAAAGCCTTCGGG
CGCTTTTGGAGGGGCTTGCGTCCGATTAGCTAGTTGGTGGGGTAACGGCC
TACCAAGGCGACGATCGGTCG
>F0OV55001A0QO8
AGAGTTTGATCCTGGCTCAGGACGAACGCTGGCGGCGTGCTTAACACATG
CAAGTCTAGGGGAAGTTCCGCTTCGGTGGAATGGATACTGGCGAACGGGT
GAGTAACGCGTATGCAATCTGCCCTTGATCCGGGGATAACACTTCCAACG
AGGTGCTAATACCCGATGACGCAGCGGCACCGCATGGTGACAGTTGTTAA
AGTTTCGACGATCAAGGATGAGCATGCGTCCCATTAGGTAGTTGGTGGAG
GTAACCGG
>F0OV55001A0QPH
AGAGTTTGATCCTGGCTCAGGATAAACGCTGGCGGCATGCCTAATACATG
CAAGTCGAACGGACTAGTTTACTAGTCAGTGGCGAACGGGTGAGTAACAC
GTAAGGAACCAACCCTTGACACGAGGATAACTCCGGGAAACTGGAGCTAA
TACTGGATAGGATATAGATACAGAAGTATTTATATTTAAAGGCGCTTTCG
GGCGGTGGTGAAGGATGGTCTTGCGTCGCATTAGATAGTTGGTGGGTAAT
GGCCTACCAAGGCGACGATGG
>F0OV55001A0QQV
AGAGTTTGATCCTGGCTCAGGACGAACGCTGGCGGCGTGCTTAACACATG
CAAGTCTAGGGGAAAGTGGTCTTCGGATCGCAAGTATACTGGCGAACGGG
TGAGTAACACGTAGGTAATCTACCTTCGAGATTGGGATAACGTCGAGAAA
TTGACGCTAATACCGAATGATGCCTCGGTAGTTAATATCGGGATGAAAGA
TGGGGATCTTCGGACCTATCGCTTGAAGATGAGCCTGCGTCTGATTAGCT
TGTTGGTAGGG
>F0OV55001A0QQZ
AGAGTTTGATCCTGGCTCAGGACGAACGCTGGCGGCGTGCCTAACACATG
CAAGTCAAGGAGAACGGGAATCTTCGGAATCCCTAGTAAACTGGCGGACT
GGTGAGTAACACGTAGGTAACCTACCCCGTGGACTGGGATAACATCGCCA
ACGCGGTGCTAATACCGGATATTGCAATATTTTCGCATGATTATATTGTG
AAAGCTGCCCTCGGGTTGTACCGCGGGATGGACCTGCGCCCCATTAGCTT
GTTGGTAGGGTAGTGGCCT
>F0OV55001A0QSQ
AGAGTTTGATCCTGGCTCAGGATGAACGCTAGCGGCAGGCTTAACACATG
CAAGTCGAGGGGGTAACAGGGGTAGCTTGC
>F0OV55001A0QSW
AGAGTTTGATCCTGGCTCAGGACGAACGCTGGCGGCGTGCCTAACACATG
CAAGTCAAGGAGAAAGACTGGTTTCGGCCGGTCAAGTAAACTGGCGGACG
GGTGAGTAACGCGTAGGCGACCTGCCCTTGTGTTTGGAATAACCCCGAGA
AATTGGGGCTAATACCGAATGACGCATTGAGTATGCATGTACTTGATGTT
AAAGGTGCTGCAAGGTACCGCACAGGGATGGGCCTGCGTTCCATTAGTTA
GATGGTAGAGTAACGG
>F0OV55001A0QUY
AGAGTTTGATCCTGGCTCAGAACGAACGCTGGCGGCGTGCTTAACACATG
CAAGTCGCGGGAGGACATGGGTGCTTGCACCCATGAGCCGACCGGCGGAC
GGGTGCGTAACACGTAAGCAATTTGCCCCTGTGCGGGGGACAACCCGGGG
AAACTCGGGCTAATACCGCATGGACCGGTCGGGTCACATGGCCTGATCGG
GAAAGGTGGCCTCTTCATGAAAGCCATCGCGCGGGGAGGAGCTTGCGGGC
TATCAGCTAGTTGGG
>F0OV55001A0QVW
AGAGTTTGATCCTGGCTCAGAACGAACGCTGGCGGCGCGTTTTAAGCATG
CAAGTCGAGGGAGAATCCGGTGCTTGCACTGGAGGGAACCGGCGAACGGG
TGAGTAACACGTAGATAATCTGCCTTTAGGTTGGGGATAGCTCATGGAAA
CATGGGGTAATACCGAATGTGGTTCGATGTTCAAAAGGACATTGAAAGAA
AGGAGCTTAGGCTTCGCCTGAAGATGAGTCTGCGTCTGATTAGGTAGTAG
GTAGGGTAACGGCCT
>F0OV55001A0QW2
AGAGTTTGATCCTGGCTCAGGATGAACGCTAGCGGCAGGCCTAACACATG
CAAGTCGAGGGGTAACAGGAGTAGCAATACTTGCTGACGACCGGCGCACG
GGTGAGTAACGCGTATGCAACCTACCCTTAACTGGGGAATAGCCTGAAGA
AATTCGGATTAATGCCCCATAATACTGTATTGAAGCATTTCAGTGCATTT
AAAACTCCGGTGGTTAAGGATGGGCATGCGTGACATTAGCTAGTTGGTGA
GGTAACGG
>F0OV55001A0QXD
AGAGTTTGATCCTGGCTCAGGATGAACGCTAGCGGCAGGCTTAACACATG
CAAGTCGAGGGGCAGCACGTCTTCGGATGGTGGCGACCGGCGCACGGGTG
CGTAACGCGTATACAATCTACCTTTTACAGGGGCATAGCCCGGGGAAACC
CGGGATTAATATCCCATAGTATGTAGAGGATGGCATCATCTCTTCATTAA
AGTTTCGGCGGTAAAAGATGAGTATGCGTTCTATTAGCTAGATGGTAAGT
AACGGCTTACCA
>F0OV55001A0QYL
AGAGTTTGATCCTGGCTCAGGATGAACGCTAGCGGGAGGCCTAACACATG
CAAGTCGAACGGGATTGGGAGCTTGCTCTCATGAGAGTGGCGCACGGGTG
AGTAACGCGTATGCAACCTGCCCTTGACAGGGGGATAGCCCGGAGAAATC
CGGATTAATACCCCATGGTATTTAAGTTCCGCATGGGATTTAAATTAAAG
ATTTATCGGTCAGGGATGGGCATGCGTGACATTAGCTAGTTGGCGGGGTA
ACGGCCCACCAGG
>F0OV55001A0QYT
AGAGTTTGATCCTGGCTCAGGGTGAACGCTGGCGGCGTGCTTGACACATG
CAAGTCGAACGGTATGTGGCAACACATAGAGTGGCGAACGGGTGAGTAAC
ACGTGGGAACGTACCTTCTGCAGGGGGATAACTGACCGAAAGGACAGCTA
ATACCGCATAAGACCGAGAGGAGAAAGGTGCAACAGCATCGGCAGAGGAG
CGGCCCGCGGACCATCAGCTAGTTGGTGGGGTAACGGCCTACCAAGGCGA
CGATGGTTAG
>F0OV55001A0R0A
AGAGTTTGATCCTGGCTCAGGATGAACGCTGGCGGCGTGCTTAACACATG
CAAGTCGAACGAAGCTATTCGGACGGAAGTTTTCGGACGGAAGGAAGAAT
AGCTGAGTGGCGGACGGGTGAGTAACGCGTGGGTAACCTGCCTCATACAG
GGGGATAACAGTTAGAAATGACTGCTAATACCGCATAAGCCTACGGTGTC
GCATGACACAGTAGGAAAAGCTCCGGCAGTATGAGATGGACCCGCGTCTG
ATTAG
>F0OV55001A0R0P
AGAGTTTGATCCTGGCTCAGGATGAACGCTAGCGGCAGGCCTAACACATG
CAAGTCGAGGGGCAGCATTTGTAGCAATACAAGATGGCGACCGGCGCACG
GGTGAGTAACGCGTATGCAACTTACCCATAACAGGGGGATAGCTCCCGGA
AACGGAAATTAATACCCCATAGTATCCAAAGAGCGCATGCTTTTAGGATT
AAAACTCAGGTGGTTATGGATGGGCATGCGTGCCATTAGCTAGTTGGCGG
GGTAACACG
>F0OV55001A0R2J
AGAGTTTGATCCTGGCTCAGGATGAACGCTGGCGGCGTGCCTAACACATG
CAAGTCGAGCGATAAACAGTGGATGGAATTCCTCGGAAGGAAAGAAACTG
TTGAAAGCGGCGGACGGGTGAGTGACGCGTGGGCAACCTGCCCTATACAG
GGGGATAGCCACTGGAAACGGTGATTAATATCCCATAATATTTAGGTATC
GCATGGTATTTAAATTAAAGTTACGATGGCATAAGATGGGCATGCGTCTG
ATTAG
>F0OV55001A0R2P
AGAGTTTGATCCTGGCTCAGGATGAACGCTAGCGACAGGCCTAACACATG
CAAGTCGAACGGGATTCACCTTCGGGTGATGAGAGTGGCGCACGGGTGAG
TAACGCGTATGCAACCTACCTACAACAGGGGGATAGCTCCCGGAAACGGG
GATTAATACCGCATAAGACTACGGTTTCACATGGGACAGTAGTAAAAATT
CAGATGGTTGTAGATGGGCATGCGTGACATTAGGTAGTTGGTGAGGTAAT
GGCTCACCAAG
>F0OV55001A0R2V
AGAGTTTGATCCTGGCTCAGAACGAACGCTGGCGGCGCGTTTTAAGCATG
CAAGTCGAGGGAGAATCCGGTGCTTGCACTGGAGGGAACCGGCGAACGGG
TGAGTAACACGTAGATAATCTGCCTTTAGGTTGGGGATAGCTCATGGAAA
CATGGGGTAATACCGAATGTGGTTCGATGTTCAAAAGGACATTGAAAGAA
AGGAGCTTAGGCTTCGCCTGAAGATGAGTCTGCGTCTGATTAGGTAGTAG
GTAGGGTAACGGCCT
>F0OV55001A0R4G
AGAGTTTGATCCTGGCTCAGGATGAACGCTGGCGGCGTGCCTAACACATG
CAAGTCGAGCGGAGATTACGAGGAGTACTTGTACAAATTGTAATCTTAGC
GGCGGACGGGTGAGTAACACGTGAGGAACCTGCCCCTGAGTGGGGAATAA
CACCGAGAAATGGGTGCTAATACCGCATAATGTCTTGGAAGCGCATGCTT
TCGGGACCAAAGGATTTATTCGCTTAAGGATGGACTCGCGTCCGATTAGG
TAGTTGGTGAGGTAACCGG
>F0OV55001A0R54
AGAGTTTGATCCTGGCTCAGGATGAACGCTAGCGGCAGGCTTAACACATG
CAAGTCGAGGGGTAACAGGGGAGCTTGCTCTCGCTGACGACCGGCGCACG
GGTGAGTAACGCGTATGCAACCTACCTACAACAGGGGGATAGCTTTCGGA
AACGGAAATTAATACCCCATAGTACCTAAATATCGCATGGTATTAAGGTT
AAAACTCCGGTGGTTGTAGATGGGCATGCGTGACATTAGCTAGATGGCGG
GGTAACGGCCCACCATGG
>F0OV55001A0R7E
AGAGTTTGATCCTGGCTCAGAACGAACGTTCGCGGCGCGCTTAACACATG
CAAGTCGAACGAGAAAGCATCTTCGGATGTGAGTAAAGTGGCGCACGGGT
GAGTAACACGTGGGTAATCTACCTTATGGTGGGGGACAACATCTTGAAAA
GGGTGCTAATACTGCACAAGTCAACTTCGGTTGGGAAAGGCGCTTTTGTG
TCGCCATAAGATGAGCTCGCGTTCTATCAGCTAGTTGGTAAGGTAACGGC
TTACCAAGGC
>F0OV55001A0R7H
AGAGTTTGATCCTGGCTCAGGATGAACGCTGGCGGCGTGCCTAACACATG
CAAGTCGAGCGATAAACAGTGGATGGAATTCTTCGGAAGGAAAGAAACTG
TTGAAAGCGGCGGACGGGTGAGTAACGCGTGGGCAACCTGCCCTATACAG
GGGGATAGCCACTGGAAACGGTGATTAATACCCCATGACACCTTAACCTC
GCATGAGGAGAGGGTCAAAGATTATATCGGTATAGGATGGGCCCGCGTCT
GATTAGCTAGTTGG
>F0OV55001A0R8Z
AGAGTTTGATCCTGGCTCAGGATGAACGCTGGCGGCGTGCCTAACACATG
CAAGTCGAGCGGAGATTACGAGGAGTACTTGTACAAATTGTAATCTTAGC
GGCGGACGGGTGAGTAACACGTGAGGAACCTGCCCTTGAGTGGGGAATAA
CACCGAGAAATGGGTGCTAATACCGCATAATGTCTTGGAAGCGCATGCTT
TCGGGACCAAAGGATTTATTCGCTTAAGGATGGACTCGCGTCCGATTAGG
TAGTTGGTGAGGTAACGG
>F0OV55001A0RCK
AGAGTTTGATCCTGGCTCAGAACAAACGCTAGCGGCGTGCCTAACACATG
CAAGTCAGACGAGAAAGTTCGCTTCGGCGAATGAGTAGAGTGGCGCACGG
GTGAGTAACGCGTGGACAATCTGCCCTAGAGTTAGGAATAACCCACCGAA
AGGTGGGCTAATACCCAATAATGCTATACTTCTTCGGGAGTATAGCCAAA
GATGGCCTCTGTTTACAAGCTATCGCTCAAGGATGAGTTCGCGTACCATT
AGCTTG
>F0OV55001A0REV
AGAGTTTGATCCTGGCTCAGGACGAACGCTGGCGGCGTGCTTAACACATG
CAAGTCGAACGAAGCAATTTGAATAGTTTACTAGGATAATTGACTTAAGT
GGCGGACGGGTGAGTAACGCGTGAACAATCTACCTATCAGAGGGGGACAA
CACTTAGAAATGGGTGCTAATACCGCATGAGACCACACTGCCGCATGGCA
GAGGGGTAAAAGATTTATCGCTGATAGATGAGTTCGCGTATCATTAG
>F0OV55001A0RH6
AGAGTTTGATCCTGGCTCAGGATGAACGCTAGCGGCAGGCCTAACACATG
CAAGTCGAGGGGTAACGATGGCTTCGGCCAGGCGACGACCGGCGCACGGG
TGAGTAATGCGTTTGTAACCTACCTCTAACTGGAGAATAGCCCGAAGAAA
TTCGGATTAATACTCCATATGGCTATGATTTGGCATCTTTTTATAGTCAA
AGCTCCGGCGGTTAGAGATGGGCATGCGTGACATTAGTTAGTTGGTGAGG
TAATGG
>F0OV55001A0RID
AGAGTTTGATCCTGGCTCAGGATGAACGCTAGCGGTGCGCCTAACACATG
CAAGTCGAGCGATATAGCGGCGAACGGGTGAGTAACACGTTGGAACCTGC
CTCGAACTCAGGGATAGCCATCCGAAAGGATGATTAATACCGGATAGTCC
CGAAAGGGTAAAGATTTTTCGGTTCGAGAGGGGCCTGCGGCCTATCAGCT
AGTTGGTAAGGTAATGGCTTACCAAGGCTATGACGGGTAACTGGTGTGAG
AGCATGACCAGT
>F0OV55001A0RJE
AGAGTTTGATCCTGGCTCAGGACGAACGCTGGCGGCGTGCCTCATACATG
CAAGTCGAGCGGATGTAGCAATACATCAGCGGCGGACGGGTGAGTAACAC
GTGGGCAACCTGGCCTTAAGAGGGGGATAACGTCCCGAAAGGGACGCTAA
TACCGCGTAAATCAGCGAGATCGCATGATCTTGTTGGAAAAGGAGCAATC
CGCTTAAGGATGGGCCCGCGGCCTATTAGCTAGTTGGTGGGGTAATGGCC
TACCAAGGCTACG
>F0OV55001A0RK1
AGAGTTTGATCCTGGCTCAGAGCGAACGCTAGCGGGTGGCTTAACACATG
CAAGTCGAGCGGAGTCTTCGGACTCAGCGGCGAACGGGTGAGTAACACGT
AGGACATCTACCTCCGGGTGGGGGATAGCCGGCCGAAAGGCCGATTAATA
CCGCATGCGGCCCACGGGTCAAAGCAGCAATGCGCCTGGAGATGAGCCTG
CGTCCGATTATTTAGTCCTTGTTGGTGGGGTAACGGCCTACCAAGGGTAC
GATCGGTAGCTGGT
>F0OV55001A0RKY
AGAGTTTGATCCTGGCTCAGGATGAACGCTAGCGGGAGGCTTAACACATG
CAAGTCGAGGGGCAGCACGAGGTAGCAATACTTTGGTGGCGACCGGCGCA
CGGGTGAGTAACGCGTATGTAACCTACCCTGTACAGGGGAATAACCCGGA
GAAATTCGGACTAATACCCCATAAAGATATTCTGAGGCATCTTGGAATAT
TTAAAGTTTCGGCGGTACGGGATGGGCATGCGTAACATTAGCTAGTTGGT
AGGGTAACGGCCTACCAAGGCTACG
>F0OV55001A0RMK
AGAGTTTGATCCTGGCTCAGGATGAACGCTAGCGGCAGGCCTAACACATG
CAAGTCGAGGGGTAACAGGGAGCTTGCTCCGCTGACGACCGGCGCACGGG
TGCGCACCGCGTATGGAACCTACCTTGTACAGGGGAATAGCCCAGGGAAA
CTTGGATTAATGCCCCGTGGTACCACGACCCGGCATCGGGATGTGGTTAA
AGCCTTCGGGCGGTATAAGATGGCCATGCGTCCCATTAGCTTGTTGGTAA
GGTAACGGCTTACCAAGG
>F0OV55001A0RN8
AGAGTTTGATCCTGGCTCAGAACGAACGCTGGCGGCAGGCTTAACACATG
CAAGTCGAGCGAGGTTTTCGGACCTAGCGGCGGACGGGTGAGTAACGCGT
GGGAACGTGCCCTTTGCTACGGAATAGTCCCGGGAAACTGGGTTTAATAC
CGTATGTGCCCTTTGGGGGAAAGATTTATCGGCAAAGGATCGGCCCGCGT
TGGATTAGGTAGTTGTGGGGTAATGGCCCACCAAGCCGACGATCCATAGC
TGGTTTGAGAGGATGATCAGCCACACTGGG
>F0OV55001A0ROB
AGAGTTTGATCCTGGCTCAGGATGAACGCTAGCGGTGCGCCTAACACATG
CAAGTCGAGCGATATAGCGGCGAACGGGTGAGTAACACGTTGGAACCTGC
CTCGAACTCAGGGATAGCCATCCGAAAGGATGATTAATACCGGATAGTCC
CGAAAGGGTAAAGATTTTTCGGTTCGAGAGGGGCCTGCGGCCTATCAGCT
AGTTGGTAAGGTAATGGCTTACCAAGGCTATGACGGGTAACTGGTGTGAG
AGCATGACCAGT
>F0OV55001A0RON
AGAGTTTGATCCTGGCTCAGGATGAACGCTAGCGGCAGGCTTAACACATG
CAAGTCGAGGGGTAACAGGGTGCTTGCACCGCTGACGACCGGCGCACGGG
TGCGTAACGCGTATACAATCTACCTTTTACAGGGGCATAGCCCGGGGAAA
CCCGGATTAATATCCCATGGTATCAAGAAGTGGCATCGCTTTTTGATTAA
AGTTTCGGCGGTAAAAGATGAGTATGCGTTCTATTAGCTAGATGGTAAGG
TAACGGCTTACCATGGCTTTG
>F0OV55001A0ROS
AGAGTTTGATCCTGGCTCAGGATGAACGCTAGCGGCAGGCTTAACACATG
CAAGTCGAGGGGTAACAGGTGTAGCAATACATGCTGACGACCGGCGCACG
GGTGAGTAACGCGTATGCAACCTACCTTTAACTGGGGGATAGCCCGGAGA
AATTCGGATTAATACCCCATAATGTCCTGGATTCGCATGTTTTCAGGATT
AAAGCTCCGGCGGTTAAAGATGGGCATGCGTGCCATTAGCTAGTTGGTGA
GGTAACGGCT
>F0OV55001A0RQ1
AGAGTTTGATCCTGGCTCAGGACGAACGCTGGCGGCGTGCCTAACACATG
CAAGTCGAGCGGGGACTACGGAGTAGTAATACGCTGTAGTTCTAGCGGCG
GACGGGTGAGTAACGCGTGAGCAACCTGTCCTTGCCTGGGGGATAAGAAG
CCGAAAGGCTTTCTAATACCGCATGAGACCACAGGACCGCATGGTCAAGA
GGTCAAAGGAGAAATTCGGGCAAGGGTGGGCTCGCGTCTGATTAGTTAGT
TGGTGAGGTAACGGCT
>F0OV55001A0RQN
AGAGTTTGATCCTGGCTCAGGATGAACGCTAGCGGCAGGCTTAACACATG
CAAGTCGAGGGGTAACAGGGTGCTTGCACCGCTGACGACCGGCGCACGGG
TGCGTAACGCGTATACAATCTACCTTTTACAGGGGCATAGCCCGGGGAAA
CCCGGATTAATATCCCATGGTATCATTTAGTGGCATCACTTGAATGATTA
AAGCTTCGGCGGTAAAAGATGAGTATGCGTCCTATTAGTTAGTTGGTAAG
GTAACGGCTTACCAAGGCA
>F0OV55001A0RQQ
AGAGTTTGATCCTGGCTCAGGATGAACGCTAGCGGCAGGCTTAACACATG
CAAGTCGAGGGGTAACAGGGTAGCAATATCGCTGACGACCGGCGCACGGG
TGAGTAACGCGTATGCAACCTTCCTTTAACTGGGGAATAGCCCGGAGAAA
TTCGGATTAATATCCCATGGTATCAAGAAGTGGCATCGCTTTTTGATTAA
AGTTTCGGCGGTAAAAGATGAGTATGCGTTCTATTAGCTAGATGGTAAGG
TAACGGCTTACCATGGT
>F0OV55001A0RQT
AGAGTTTGATCCTGGCTCAGAGTGAACGCTGGCGGCATGCTTAACACATG
CAAGTCGCACGCCCAGCAATGGGAGTGGCGGACGGGTGAGTAACGCGTAG
GAACGTATCCAGAGGTGGGGGACAACCCCGGGAAACTGGGGCTAATACCG
CATATGGGCTGAGGCCCAAAGCAGTGATGCGCCTTTGGAGCGGCCTGCGT
CCGATTAGGTAGTTGGTGGGGTAATGGCCTACCAAGCCTGCGATCGGTAG
CTGGT
>F0OV55001A0RQW
AGAGTTTGATCCTGGCTCAGGATGAACGCTAGCGACAGGCCTAACACATG
CAAGTCGAGGGGCAGCATAAAGGTAGCAATACTTTGGTGGCGACCGGCGC
ACGGGTGAGTAACACGTATGCAACCTACCTGTAAGCGGGGAATAACCCGG
AGAAATCCGGACTAATACCGCATAATACTGTCTTACCACATGGTATAACA
GTTAAACATTTATGGTTTACAGATGGGCATGCGTATGATTAGCTAGTTGG
TGAGGTACGG
>F0OV55001A0RT2
AGAGTTTGATCCTGGCTCAGAACGAACGCTGGCGGCGCGTTTTAAGCATG
CAAGTCGAACGGGATTGAGAGTGCTTGCACTTTCATGAGAGTGGCGAACG
GGTGAGTAACACGTAGTTGACCTGCCTTTCAGCTGGGGATAGCCTATGGA
AACATAGGGTAATACCGAATACTCTCTTTACCCTTTGGGGTTTAGAGGAA
AGATCCGTTTGGATCACTGAGAGATGGGACTGCGGCTGATTAGCTTGTTG
GTGGGGTAATGG
>F0OV55001A0RUB
AGAGTTTGATCCTGGCTCAGAACGAACGCTGGCGGCGCGTTTTAAGCATG
CAAGTCGAACGGGATTGATCCTTCGGGATCATGAGAGTGGCGAACGGGTG
AGTAACACGTAGATGATCTGCCTTGAAGTTGGGGATAGCCCATAGAAATA
TGGGGTAATACCGGATAATCTCTTTTTACTTTGGTGAATAGAGGAAAGGG
GCTTCGGCCTCGCTTTGAGATGAGTCTGCGGCTGATTAGCTAGTTGGTAG
GGTAAAGGCCTACCAAGG
>F0OV55001A0RV0
AGAGTTTGATCCTGGCTCAGAACGAACGCTGGCGGCGCGTTTTAAGCATG
CAAGTCGAGGGAGAATCCGGTGCTTGCACTGGAGGGAACCGGCGAACGGG
TGAGTAACACGTAGATAATCTGCCTTTAGGTTGGGGATAGCTCATGGAAA
CATGGGGTAATACCGAATGTGGTTCGATGTTCAAAAGGACATTGAAAGAA
AGGAGCTTAGGCTTCGCCTGAAGATGAGTCTGCGTCTGATTAGGTAGTAG
GTAGGGTAACGGCCT
>F0OV55001A0RV6
AGAGTTTGATCCTGGCTCAGAACGAACGCTGGCGGCGCGTTTTAAGCATG
CAAGTCGAACGGTAAAAGGGTGCTTGCACCCTTTGAGAGTGGCGAACGGG
TGAGTAACACGTAGGTGATCTGCCCTTTGGTTGGGGATAGCCTGTGGAAA
CACAGGGTAATACCGAATAAGATCGGGACTCTTTGGAGATCCGATGAAAG
CAGCTTCGGCTGCACCGAAGGATGAGCCTGCGGCTGATTAGCTTGTTGGC
GGGGTAAAGGCCCACCAAGG
>F0OV55001A0RXF
AGAGTTTGATCCTGGCTCAGGATGAACGCTAGCGACAGGCCTAACACATG
CAAGTCGAACGGGATTTATCCTTCGGGGTAATGAGAGTGGCGCACGGGTG
AGTAACGCGTATGCAACCTACCTGTAACTGGGGAATAGCTCCCTGAAAGG
GGAATTAACACCGCATAAGACCACACTTTCGCATGGAAGAGTGGTAAAAT
ATTTATAGGTTACAGATGGGCATGCGTGACATTAGTCTGTTGGTGAGGTA
ACGGCTCACCAAG
>F0OV55001A0RXL
AGAGTTTGATCCTGGCTCAGAACGAACGCTGGCGGCGTGCCTAACACATG
CAAGTCGAACGGAATTTGAGAGCTTGCTCTTAAATTTAGTGGCGCACGGG
TGAGTAACGCGTAGATAATCTGCCTGGACGATCTGGGATAACACTTCGAA
AGAGGTGCTAATACCGGATAAGCCCACGGAGTCTTTGGATTTTGCGGGAA
AAGGGGGGGACCTTTTGGCCTTCTGTCGTCAGATGGGTCTGCGTACCATT
AGCTAGTTGGTAGGGTAAAGCCT
>F0OV55001A0RXU
AGAGTTTGATCCTGGCTCAGATTGAACGCTGGCGGCAGGCCTAACACGTG
CAAGTCGAGCGGCAGCGGGAGGTGCTTGCACCTCGCCGGCGAGCGGCGGA
CGGGTGAGTAATGCATAGGAATCTGCCCGGTAGTGGGGGATAACCTGGGG
AAACCCAGGCTAATACCGCATACGTCCTACGGGAGAAAGCAGGGGATCTT
CGGACCTTGCGCTATCGGATGAGCCTATGCCGGATTAGCTGGTTGGTAGG
GTAACGGCCTACCAAGG
>F0OV55001A0S15
AGAGTTTGATCCTGGCTCAGGATGAACGCTAGCGGCAGGCTTAATACATG
CAAGTCGAGGGGTAACAGGGTCTTCGGATCGCTGACGACCGGCGCACGGG
TGCGTAACGCGTATGCAACCTACCTCCAACTGGGGAATAGCCCCGAGAAA
TCGGGATTAATACCCCATAACATTCATTATTCGCATGTTTAATGAATTAA
AGTTCCGACGGTTAGAGATGGGCATGCGTGACATTAGCTGGTTGGTGAGG
TAATGGCTC
>F0OV55001A0S2B
AGAGTTTGATCCTGGCTCAGAACGAACGCTGGCGGCGTGCCTAACACATG
CAAGTCGAACGCGAAAGTTTTCTTCGGAAAGCGAGTAGAGTGGCGCACGG
GTGAGTAACACGTGGATAACCTGCCCTGGAGTCCGGGATAACATTTCGAA
AGAGATGCTAATACCGGATAAGCCCACGACCTCTTCGGAGGATGCGGGAA
AAGATTTATTGCTTCAGGATGGGTCCGCGGTCCATTAGCTAGTTGGTGGG
GTAATGGCCTACCAAGG
>F0OV55001A0S2Q
AGAGTTTGATCCTGGCTCAGAACGAACGCTGGCGGCGCGTTTTAAGCATG
CAAGTCGAACGGTAAAAGGGTGCTTGCACCCTTTGAGAGTGGCGAACGGG
TGAGTAACACGTAGTGATCTGCCCTTTGGTTGGGGATAGCCTGTGGAAAC
ACAGGGTAATACCGAATAAGATCGGGACTCTTTGGAGATCCGATGAAAGC
AGCTTCGGCTGCACCGAAGGATGAGCCTGCGGCTGATTAGCTTGTTGGCG
GGGTAAAGGCCCACCAAGG
>F0OV55001A0S44
AGAGTTTGATCCTGGCTCAGGATGAACGCTAGCGGGAGGCTTAACACATG
CAAGTCGAGCGGTATAAACCTTTCGGGGTTTAGAGAGCGGCGCACGGGTG
AGTAACGCGTATGCAACCTACCTTTTACCGGGGAATAGCCCGGAGAAATT
TGGATTAATGCCCCATGGTTCCTTAAGTCTGCATGGATGTAAGGATAAAG
TTGAGGCGGTAAAAGATGGGCATGCGTGACATTAGCCAGTTGGCGGGTAA
CGCCCACCAAAGCAACGATGTCTAGGGG
>F0OV55001A0S51
AGAGTTTGATCCTGGCTCAGATTGAACGCTGGCGGCATGCCTTACACATG
CAAGTCGAACGGCAGCACGGGGGCAACCCTGGTGGCGAGTGGCGAACGGG
TGAGTAATGCATCGGAACGTGCCCTGAAGTGGGGGATAACGTAGCGAAAG
TTACGCTAATACCGCATATTCTGTGAGCAGGAAAGCGGAGGGATCGACAA
ACGCCTTGCGCTTTACGGAGCGGCCGGACTGTCGGATTAGCTTAGTTGGT
GGGTAG
>F0OV55001A0S71
AGAGTTTGATCCTGGCTCAGGATGAACGCTAGCGGGAGGCTTAATACATG
CAAGTCGTACGGCAGCATGGGACTTCGGTTCTGATGGCGAGTGGCGGACG
GGTGAGTAACGCGTACACGATCTACCCATAAGTCTGGGATAGTCACTGGA
AACGGTGAATAATACCGGATGTGGATATGGATTTTCATGGATTCATATTT
AAAGGCTAGACTGCTTATGGATGAGTGTGCGTCCTATTAGTTAGTTGGT
>F0OV55001A0S74
AGAGTTTGATCCTGGCTCAGAACGAACACTGGCGGCATGGTTTAGGCATG
CAAGTCGAACGAGAAAGTCCCCTTCGGGGGATGAGTACAGTGGCGAACGG
GTGAGTAACGGGTGGAAAACCTGCCCTTCAATGGGGGATAACAGTTCTAA
CGAGCTGCTAATACCGCATACGACCTCTGGACCGCATGATCCGGAGGTGA
AAGGTGGCCTCTCTTTGAAGCTGCCGTTGAAGGATGGTTCCGCCTCCCAT
TAGCTTGTTGGTGGGGTAACGGCCT
>F0OV55001A0S8R
AGAGTTTGATCCTGGCTCAGGATGAACGCTAGCGGGAGGCTTAACACATG
CAAGTCGAGGGGCAGCACGGACTTCGGTCTGGTGGCGACCGGCGCACGGG
TGCGTAACGCGTATGCAACTTACCTCTAACAGGAGAATAGCCTTTCGAAA
GGAAGAATAATACTCCATAATATTTATTAGTGGCATCATTAATTTATTAA
AACTACGGTGGTTAGAGATAGGCATGCGTCCTATTAGCTAGTTGGTGAGG
TAACGGCTCACCAAGG
>F0OV55001A0S8U
AGAGTTTGATCCTGGCTCAGGATGAACGCTGGCGGCGTGCCTAACACATG
CAAGTCGAACGGGAATCCCTGGACTCGTCTGGGGAGGAGAGTGGCGTACG
GGTGAGTAACACGTAGCTGACCTACCCTGGAGAGGGGGATAACTATTGGA
AACGATAGCTAAAACCCCATACGCTCTTGATAATTTGAAAGTCAAGAGGA
AAACTCCGGTGCTCTGGGATGGGGCTGCGGTCCATCAGCTAGTTGGTGCG
GTAAAAGCGCACCAAGGCG
>F0OV55001A0S9T
AGAGTTTGATCCTGGCTCAGGATGAACGCTGGCGGCGTGCCTAACACATG
CAAGTCGAGGGGTAACATGAGAGCTTGCTCTTGATGACGACCGGCGCACG
GGTGAGTAACGCGTATGCAACCTTCCTTTAACAGGAGAATAGCCCCCGGA
AACGGGGATTAATGCTCCATAGCAATTATTTGCCACCTGACAGATGATTT
AAAGTTCCGACGGTTAAAGATGGGCATGCGTGACATTAGCCAGTTGGCGG
GGTAACGG
>F0OV55001A0S9W
AGAGTTTGATCCTGGCTCAGGATGAACGCTAGCGGCAGGCTTAACACATG
CAAGTCGAGGGGCAGCACATGAGTGGTAACACGATGGTGGCGACCGGCGC
ACGGGTGAGTAACACGTATGCAACCTACCCATAACTGGAGAATAACCCGT
CGAAAGGCGGACTAATACTGCATAATAATGTTCCCCCGCATGAGGGAACA
TTTAAAGATTTATCGGTTATGGATGGGCATGCGTTCCATTAGATAGTTGG
TAGGGTAACGG
>F0OV55001A0S9Z
AGAGTTTGATCCTGGCTCAGGATGAACGCTAGCGACAGGCCTAACACATG
CAAGTCGAGGGGGTATCGGTTTCGGCCGAGAGACCGGCGCACGGGTGCGT
AACGCGTATGTAACCTGCCTCACACTGGGGGATAGCCTTCCGAAAGGGAG
ATTAATACCGCATAATAATATTGTTCTGCCTGGGATGATATTTAAAACTT
CGGTGGTGTGAGATGGACATGCGTATGATTAGCTAGTTGGCGGGGTAACG
GCCCACCAAGGCGACG
>F0OV55001A0SAG
AGAGTTTGATCCTGGCTCAGGATGAACGCTAGCGACAGGCCTAACACATG
CAAGTCGAGCGGGGACATAGGAGGAGTAATCTGACTATGTTCTAGCGGCG
GACGGGTGAGTAACGCGTGAGCAACCTGTCCTTGTCTGGGGGATAAGGAG
CCGAAAGGCTCTCTAATACCGCATGAGACCACGAGATCACATGGTTTTGA
GGTCAAAGGAGTAATCCGGACAGGGGTGGGCTCGCGTCTGATTAGCTAGT
TGGG
>F0OV55001A0SB4
AGAGTTTGATCCTGGCTCAGAACGAACGCTGGCGGCGCGTTTTAAGCATG
CAAGTCGAACGGCAGTCACGGGGCAACCTGTGACGAGAGTGGCGAACGGG
TGAGTAACACGTAGGTGATCTACCCTCGGATGTGGGATAGTCCGTGGAAA
CACGGGGTAATACCGCATGAGGCCCATGGTGTAAAGGCCGTGGGTGAAAG
CTTCAATTGGAGCGTCTGGGGATGAGCCTGCGGCCCATTAGGTAGTTGGT
GGGGTAATGGCCTACCAAGCCG
>F0OV55001A0SB7
AGAGTTTGATCCTGGCTCAGGATGAACGCTGGCGGCGTGCCTAACACATG
CAAGTCGAACGGGATTTATCCTTCGGGGTAATGAGAGTGGCGCACGGGTG
AGTAACGCGTATGCAACCTACCTGTAACTGGGGAATAGCTCCCTGAAAGG
GGAATTAACACCGCATAAGACCACACTTTCGCATGGAAGAGTGGTAAAAT
ATTTATAGGTTACAGATGGGCATGCGTGACATTAGTTTGTTGGTGAGGTA
ACGGCTCACCAAG
>F0OV55001A0SBV
AGAGTTTGATCCTGGCTCAGGATGAACGCTAGCGGCAGGCCTAACACATG
CAAGTCGAGGGGTAACAGGTAGAAAGCTTGCTTTCTATGCTGACGACCGG
CACACGGGTGAGTAACGCGTATGCAACCTACCTTTAACAGGAAGATAGCC
CCGAGAAATCGGGATTAATACTCCATAATATATATGAATCGCATGGTTTA
TATATTAAAGCTCCGGCGGTTAAAGATGGGCATGCGTGACATTAGCTAGT
TGGTACGG
>F0OV55001A0SCW
AGAGTTTGATCCTGGCTCAGGATGAACGCTAGCGGCAGGCTTAACACATG
CAAGTCGAGGGGTAACAGGGTGCTTGCACCGCTGACGACCGGCGCACGGG
TGCGTAACGCGTATACAATCTACCTTTTACAGGGGCATAGCCCGGGGAAA
CCCGGATTAATATCCCATGGTATCAAGAAGTGGCATCGCTTTTTGATTAA
AGTTTCGGCGGTAAAAGATGAGTATGCGTTCTATTAGCTAGGTGGTAAGG
TAACGGCTTACCATGGCTTTGA
>F0OV55001A0SD8
AGAGTTTGATCCTGGCTCAGGATGAACGCTGGCGGCGTGCCTAATACATG
CAAGTCGAACGCACTAGTTTACTAGTGAGTGGCGAACGGGTGAGTAACAC
GTAGGTAACCTGCCCTTAAGACGAGGATAACCATTGGAAACGATGGCTAA
GACTGGATAGGAATATTTAAGGCATCTTAAATATTTTAAAAGACCTAGCA
ATAGGTATGCTTAAGGAGGGGCCTGCGGCGCATTAGTTAGTTGGTGAGGT
GAGAGCTCACCAAGACG
>F0OV55001A0SFC
AGAGTTTGATCCTGGCTCAGGATGAACGCCGGCGGCGTGCCTAATACATG
CAAGTCGAACGCACCGGTTTACCGGTGAGTGGCGAACGGGTGAGTAACAC
GTAGGTAACCTGCCCTCAAGACGAGGATAACCGTTGGAAACGATGGCTAA
GACTGGATAGGAACCGAGGAGGCATCTCTTTGGTTTTAAAGGACCCGCAA
GGGTACGCTTGAGGAGGGGCCTGCGGCGCATTAGTTAGTTGGCGGGGTGA
AGGCCCACCAAGACTTTGATGCGTAGCCGG
>F0OV55001A0SFO
AGAGTTTGATCCTGGCTCAGGACGAACGCTGGCGGCGTGGATTAGGCATG
CAAGTCGAACGAGAAATTTTCCTTCGGGAAGAGAGTACAGTGGCGAACGG
GTGAGGAACGCGTAGGTAATTTGCCTTTAAGTTGGGGACAACCTGGGGAA
ACTCAGGCTAATACCGAATGTGATTGCAAAATTAAAGGAGGCCTCTATTT
ATAAGCTTCCGCTTAGAGATAAGCCTGCGTCCTATTAGTTAGATGGTGGG
GTAATGGCTCACCATGGCG
>F0OV55001A0SH0
AGAGTTTGATCCTGGCTCAGGACGAACGCTGGCGGCGTGGATTAGGCATG
CAAGTCGAACGAGAAAGTTTTCCTTCGGGAGAGCGAGTACAGTGGCGGAC
TGGTGAGTAACGCGTAGGTAATTTACCTTTAAGTGGGGGATAGCCCTCGG
AAACGGGGATTAATACCGCATGTGCTCCTTCGGGAGTAAAGGTGGCCTCT
GATATAAGCTGTCGCTTAAAGATGAGCCTGCGTCCCATTAGTTAGTTGGT
GTGGTAATGGCGCACCCAAGACGA
>F0OV55001A0SKY
AGAGTTTGATCCTGGCTCAGAACGAACGCTGGCGGCGCGTCTTAAGCATG
CAAGTCGAGCGGTAAGTCGGGTGCTTGCACCCGGCCTAGAGCGGCGGACT
GGTGAGTAACACGTGGGTGATCTACCCGTAGGTTGGGGATAGCCATTAGA
AATAGTGGGTAATACCGAATGTGGTTGGAGGATTATGATTCTCCAAAGAA
AGGAGCTACGGCTCCGCCTGAGGATGAGCCCGCGTCCCATTAGCTAGTTG
GCAGGGTAAAGGCCT
>F0OV55001A0SVO
AGAGTTTGATCCTGGCTCAGATTGAACGCTGGCGGTATGCTTAACACATG
CAAGTCGAACGGCAGCGCGGAGAGCTTGCTCTCTGGCGGCGAGTGGCGGA
CGGGTGAGTAACGCGTGGGCAATCTGCCTCATACAGGGGGATAACACTGG
GAAACTAGTGCTAATACCGCATAAAATAGTGAAGTGGCATCACTTTACTA
TCAAAGGAGTAATCCAGTATGAGATGAGCCCGCGTCCGATTAG
>F0OV55001A0SWG
AGAGTTTGATCCTGGCTCAGGATGAACGCTAGCGGCAGGCCTAACACATG
CAAGTCGAGGGGTAACAGGAGTAGCAATACTTGCTGACGACCGGCGCACG
GGTGAGTAACGCGTATGCAACCTACCCTTAACTGGGGAATAGCCCGAAGA
AATTCGGATTAATGCCCCATAATACTGTATTGAAGCATTTCAGTGCATTT
AAAACTCCGGTGGTTAAGGATGGGCATGCGTGACATTAGCTAGTTGGTGA
GGTAACGGCT
>F0OV55001A0SXI
AGAGTTTGATCCTGGCTCAGGATGAACGCTAGCGACAGGCCTAACACATG
CAAGTCGAACGGGATTTATCCTTCGGGGTAATGAGAGTGGCGCACGGGTG
AGTAACGCGTATGCAACCTACCTGTAACTGGGGAATAGCTCCCTGAAAGG
GGAATTAACACCGCATAAGACCACACTTTCGCATGGAAGAGTGGTAAAAT
ATTTATAGGTTACAGATGGGCATGCGTGACATTAGTTTGTTGGTGAGGTA
ACGGCTCACCAAG
>F0OV55001A0SXO
AGAGTTTGATCCTGGCTCAGGATGAACGCTAGCGGGAGGCTTAACACATG
CAAGTCGAGCGGGATTAGTAGCAATACTATGAGAGCGGCGGACGGGTGAG
TAACGCGTATGCAACCTACCTTTTACAGGGGAATAGCCCAGAGAAATTTG
GATTAATGCCCCATGGTACTATTAGATCGCATGGTTTAATAGTTAAAGAT
TTATCGGTAAAAGATGGGCATGCGTGACATTAGATTGTTGGCGGGGTAAC
GGCCCACCAAGT
>F0OV55001A0SYP
AGAGTTTGATCCTGGCTCAGGACGAACGTTAGCGGCGCGCCTAACACATG
CAAGTCGCACGAGAAAGGGCTTCGGCCCCGGTAAAGTGGCGCACGGGTGA
GTAACACGTAGCTGACCTGCCCCGGAGAGGAGGACAACCACTGGAAACGG
TGGCTAATACTCCATACGTTCACCGTGATTAGAAAACGGTGAAGAAAGTT
CCGGCGCTCTGGGATGGGGCTGCGGTCCATCAGCTAGTTGGTAGGGTAAC
GGCCTACCAAGGCGAAGACGGATAGGGGG
>F0OV55001A0SZA
AGAGTTTGATCCTGGCTCAGGATGAACGCTAGCGGCAGGCTTAACACATG
CAAGTCGAGGGGTAACAGGGTGCTTGCACCGCTGACGACCGGCGCACGGG
TGCGTAACGCGTATACAATCTACCTTTTACAGGGCATAGCCCGGGGAAAC
CCGGATTAATATCCCATGGTATCATTTAGTGGCATCACTTGAATGATTAA
AGCTTCGGCGGTAGAAGATGAGTATGCGTTCTATTAGCTAGATGGTAAGG
TAACGGCTT
>F0OV55001A0T06
AGAGTTTGATCCTGGCTCAGGATGAACGCTAGCGGTGCGCCTAACACATG
CAAGTCGAGCGATATAGCGGCGAACGGGTGAGTAACACGTTGGAACCTGC
CTCGAACTCAGGGATAGCCATCCGAAAGGATGATTAATACCGGATAGTCC
CGAAAGGGTAAAGATTTTTCGGTTCGAGAGGGGCCTGCGGCCTATCAGCT
AGTTGGTAAGGTAATGGCTTACCAAGGCTATGACGGGTAACTGGTGTGAG
AGCATGACCAGT
>F0OV55001A0T15
AGAGTTTGATCCTGGCTCAGGACGAACGCTGGCGGCGTGCCTAACACATG
CAAGTCAAGGAGAAAGACTGGTTTCGGCCGGTCAAGTAAACTGGCGGACG
GGTGAGTAACGCGTAGGCGACCTGCCCTTGTGTTTGGAATAACCCCGAGA
AATTGGGGCTAATACCGAATGACGCATTGAGTATGCATGTACTTGATGTT
AAAGGTGCTGCAAGGTACCGCACAGGGATGGGCCTGCGTTCCATTAGTTA
GATGGTAGGGTAACGGCCT
>F0OV55001A0T1I
AGAGTTTGATCCTGGCTCAGATCGAACGCTGGCGGCAGGCCTAACACATG
CAGGTCGAGCGGAAACGATGGTAGCTTGCTACCAGGCGTCGAGCGGCGGA
CGGGTGAGTAACGCGTGAGAATCTGCCCATTTGTGGGGGATAACTCGGGG
AAACTCGAGCTAATACCGCATAATCCCTACGGGGGAAAGCAGGGGACCTT
CGGGCCTTGTGCAGATGGATGAGCTCGCGTCGGATTAGCTTGTTGGTGAG
GTAAAAGCT
>F0OV55001A0T1V
AGAGTTTGATCCTGGCTCAGGATGAACGCTAGCGGCGCGCTTAATGCATG
CAAGTCGAGCGATGAGGCTCTTTCGGGGGCCATCAGCGGCAGACGGGTGA
GTAACACGTAGGTGACCTGCCCTGGAGTTGGGGATAACGGATGGAAACAT
GCGCTAATACCCAATAGACTTGAGGTGTCAGAGCTTCAAGGAAAGCTTCG
GTGCTTCAGGAGGGACCTGCGGCCTATCAGCTAGTTGGTGAGGTAACGG
>F0OV55001A0T1Y
AGAGTTTGATCCTGGCTCAGGATGAACGCTGGCGGCGTGCCTAACACATG
CAAGTCGAGCGGGGTGTCGGTTGACACTGAGCAGCTCTGGAAACAGGGAT
GCTGAGTGTTGACCGGCACTTAGCGGCGGACGGGTGAGTAACGCGTGAGC
AACCTGCCTTACACTGGGGGATAACGTCGGGAAACCGGCGCTAATACCGC
ATAAGACTCCGGGGTCGCATGGCCCTGCAGTCAAAACTCCGGTGGTGTAA
GATGGG
>F0OV55001A0T2G
AGAGTTTGATCCTGGCTCAGAACGAACGCTGGCGGCGCGTTTTAAGCATG
CAAGTCGAGGGAGAATCCGGTGCTTGCACTGGAGGGAACCGGCGAACGGG
TGAGTAACACGTAGATAATCTGCCTTTAGGTTGGGGATAGCTCATGGAAA
CATGGGGTAATACCGAATGTGGTTCGATGTTCAAAAGGACATTGAAAGAA
AGGAGCTTAGGCTTCGCCTGAAGATGAGTCTGCGTCTGATTAGGTAGTAG
GTAGGGTAACGGCCT
>F0OV55001A0T4Z
AGAGTTTGATCCTGGCTCAGATTGAACGCTGGCGGCAGGCCTAACACATG
CAAGTCGAGCGGCAGCGGGAGGTGCTTGCACCTCGCCGGCGAGCGGCGGA
CGGGTGAGTAATGCATAGGAATCTGCCCGGTAGTGGGGGATAACCTGGGG
AAACCCAGGCTAATACCGCATACGTCCTACGGGAGAAAGCAGGGAATCTT
CGGACCTTGCGCTATCGGATGAGCCTATGCCGGATTAGCTAGTTGGTAGG
GTAATGG
>F0OV55001A0T5Y
AGAGTTTGATCCTGGCTCAGGATGAACGCTGGCGGCGTGCCTAACACATG
CAAGTCGAGCGATAAACAGTGGATGGAATTCTTCGGAAGGAAAGAAACTG
TTGAAAGCGGCGGACGGGTGAGTAACGCGTGGGCAACCTGCCCTATACAG
GGGGATAGCCACTGGAAACGGTGATTAATACCCCATGACACCTTAACCTC
GCATGAGGAGAGGGTCAAAGATTATATCGGTATAGGATGGGCCCGCGTCT
GATTAGCTAGTTGG
>F0OV55001A0T64
AGAGTTTGATCCTGGCTCAGATTGAACGCTGGCGGCAGGCTTAACACATG
CAAGTCGAGCGGTAACAGATCTAGCTTGCTAGATGCTGACGAGCGGCGGA
CGGGTGAGTAATGCATAGGAAACTGCCCAGTAGTGGGGGATAGCCCGGGG
AAACCCGGATTAATACCGCGTACGCCCTTCGGGGGAAAGCAGGGGATCTT
CGGACCTTGCGCTATTGGATGTGCCTATGTCGGATTAGCTAGTTGGCGGG
GTAAAGGCCTACCAAGG
>F0OV55001A0T6Y
AGAGTTTGATCCTGGCTCAGGACGAACGCTGGCGGCGTGCTTAACACATG
CAAGTCGAACGGGCATACAGATAGCTTGCTAGATGTATGTTTAGTGGCGG
ACGGGTGAGTAACGCGTGAATACCTGTCCATCGGAGGGGGACAACGGCTG
GAAACGGCCGCTAATACCGCGTAAGCCGAGAGGTGAAAGGTTGTTTTCGG
ACAGCCGCCGATGGGGTAGGGTCGCGTCCTATCAGCGTTAGGTTGGGGTA
GGGGGTAACGGGCCCTAACCGAGGACGAAGGACGGGTACGG
>F0OV55001A0T7A
AGAGTTTGATCCTGGCTCAGAACGAACGCTGGCGGCGCGTTTTAAGCATG
CAAGTCGAACGGTATACGGTCTTCGGACTGTAGAGAGTGGCGAACGGGTG
AGTAACACGTAGATAATCTGCCTTGAAGTGGGGGATAGTCCATGGAAACA
TGGAGTAATACCGCATATGTCTTAGGATGAAAGTTCCAATTGGAACGCTT
TGGGATGAGTCTGCGGCTCATTAGCTAGTTGGTGGGGTAAAGGCCTACCA
AGGCAACG
>F0OV55001A0T84
AGAGTTTGATCCTGGCTCAGAACAAACGCTAGCGGCGTGCCTAACACATG
CAAGTCAGACGAGAAAGTTCGCTTCGGCGAATGAGTAGAGTGGCGCACGG
GTGAGTAACGCGTGGACAATCTGCCCTAGAGTTAGGAATAACCCACCGAA
AGGTGGGCTAATACCCAATAATGCTATACTTCTTCGGGAGTATAGCCAAA
GATGGCCTCTGTTTACAAGCTATCGCTCAAGGATGAGTTCGCGTACCATT
AGCTTG
>F0OV55001A0TA2
AGAGTTTGATCCTGGCTCAGGATGAACGCTAGCGACAGGCCTAACACATG
CAAGTCGAACGGGATTTATCCTTCGGGGTAATGAGAGTGGCGCACGGGTG
AGTAACGCGTATGCAACCTACCTGTAACTGGGGAATAGCTCCCTGAAAGG
GGAATTAACACCGCATAAGACCACACTTTCGCATGGAAGAGTGGTAAAAT
ATTTATAGGTTACAGATGGGCATGCGTGACATTAGTTTGTTGGTGAGGTA
ACGGCTCACCAAG
>F0OV55001A0TB0
AGAGTTTGATCCTGGCTCAGGATGAACGCTAGCGGGAGGCTTAACACATG
CAAGTCGAGGGATAGGGTAGCAATACCTGAGACCGGCGCACGGGTGAGTA
ACGCGTATGCAACCTACCCTATACCGGGGGATAGCCCAGGAAACTTGGAT
TAATACCCCATGGTACTGAGATATCGCATGGTATTTCAGTTAAAGATTTA
TTGGTATAGGATGGGCATGCGTGGCATTAGCTAGTTGGTGGGGTAACGGC
CCACCAAGGCGACGACCGG
>F0OV55001A0TBE
AGAGTTTGATCCTGGCTCAGGATGAACGTTGGCGGCGTGCCTAATACATG
CAAGTCGAACGTGATCCATTAGCAATAATGGTGAAAGTGGCGCACGGGTG
AGTAACACATGGCTGACCTGCCCCTCAGCGGGGGACAACCACTGGAAACG
GTGGCTAATACCCCATACGTTCGCACGGGTTAGAGGCTGTGCGAGGAGAG
CTATGGCGCTGAGGGAGGGGCTGTGGCCCATCAGCTAGTTGG
>F0OV55001A0TCV
AGAGTTTGATCCTGGCTCAGAACGAACGCTGGCGGCAGGCCTAACACATG
CAAGTCGAACGAGAAGCCACCTTCGGGTGGTGGACAGTGGCGGACGGGTG
AGTAACGCGTGGGAACGTGCCTTTCGGTTCGGAATAACCCAGGGAAACTT
GGGCTAATGCCGGATACGCCCTTCGGGGGAAAGATTTATCGCCGAAAGAT
CGGCCCGCGTCGGATTAGCTTGTTGGTGGGGTAAAAGCCTACCAAGGCGA
CGATCCGTAGCTGGTCTGAGAGGATGATCAG
>F0OV55001A0TE7
AGAGTTTGATCCTGGCTCAGAACGAACGCTGGCGGCGCGTTTTAAACATG
CAAGTCGAACGAGAACCTTGGAGCTTGCTTTGAGGGGACAGTGGCGAACG
GGTGAGTAACACGTGAGTAATCTGCCTCTGGGACGGGGACAACTACCCGA
AAGGGTAGCTAATACCGGATAAGATAGAGATATGAAAGGTGGGGACCGCA
AGGCCTACCGCCTGGAGATGAGCTCGCGGCCCATTAGCTAGTTGGCGGGG
TAAAGGCCCACCAAGGCGACGATGGGTAG
>F0OV55001A0TFD
AGAGTTTGATCCTGGCTCAGGACGAACGCTGGCGGCGTGCCTAACACATG
CAAGTCTAGGAGATGGCCTCTTTCGGGGGGCTTGATACTGGCGAACGGGT
GAGTAACGCGTAGATAATCTGCCCTAATCCCTGGCATAACGTCGAGAAAT
CGGCGCTAATATCAGATGAGGCGTTTACGTCAAAGGGAGACCGGATTAGG
ATGAGTCTGCGTCTGATTAGCTAGTTGGTAGTGTAATGGACTACCAAGGC
GACGA
>F0OV55001A0TGD
AGAGTTTGATCCTGGCTCAGAACAAACGCTAGCGGCGTGCCTAACACATG
CAAGTCAGACGAGAAAGTTCGCTTCGGCGAATGAGTAGAGTGGCGCACGG
GTGAGTAACGCGTGGACAATCTGCCCTAGAGTTAGGAATAACCCACCGAA
AGGTGGGCTAATACCCAATAATGCTATACTTCTTCGGGAGTATAGCCAAA
GATGGCCTCTGTTTACAAGCTATCGCTCAAGGATGAGTTCGCGTACCATT
AGCTTG
>F0OV55001A0TGI
AGAGTTTGATCCTGGCTCAGAACGAACGCTGGCGGCGTGCTTAACACATG
CAAGTCGAACGTGAAAGGGACTTCGGTCCTGAGTAAAGTGGCGCACGGGT
GAGTAACGCGTGGATAATCTGCCTGATGCTCTGGGATAACACTTCGAAAG
GGGTGCTAATACCGGATAAGCCCACGGACTCTTAGGAGTTTGCGGGAAAA
GGGGGGGACCTTCGGGCCTCCTGACATCAGATGAGTCCGCGTACCATTAG
CTAGTTGGCGGGGTAAGAGCCC
>F0OV55001A0TH0
AGAGTTTGATCCTGGCTCAGGATGAACGCTAGCGGCAGGCCTAACACATG
CAAGTCGAGGGGTAACAGGAGTAGCAATACTTGCTGACGACCGGCGCACG
GGTGAGTAACGCGTATGCAACCTACCCTTAACTGGGGAATAGCCCGAAGA
AATTCGGATTAATGCCCCATAATACTGTATTGAAGCATTTCAGTGCATTT
AAAACTCCGGTGGTTAAGGATGGGCATGCGTGACATTAGCTAGTTGGTGA
GGTAACGGCT
>F0OV55001A0TH3
AGAGTTTGATCCTGGCTCAGGATGAACGCTGGCGGCATGCCTAATACATG
CAAGTCGAACGAATTGACCTTCGGGTCAGTTAGTGGCGAACGGGTGAGTA
ACACGTAGATAACCAACCCTAAAGACGAGGATAACCCGGGGAAACCTGGA
CTAATACTGGATAGGAGCTATTTTCAAAAGAGGATAGTTTTAAAGATGCC
TTAAAGCATCGCTATAGGCTGGGACTGCGTCGCATTAGCTAGTTGGTGGA
GTAACGGCCCACCAAGGCAACG
>F0OV55001A0TIC
AGAGTTTGATCCTGGCTCAGGATGAACGCTAGCGGCAGGCTTAACACATG
CAAGTCGAGGGGGCAGCACGTCTTCGGATGGTGGCGACCGGCGCACGGGT
GCGTAACGCGTATACAATCTACCTTTTACAGGGGCATAGCCCGGGGAAAC
CCGGATTAATATCCCATGGTATCATTTAGTGGCATCACTTGAATGATTAA
AGTCGTCGG
>F0OV55001A0TJE
AGAGTTTGATCCTGGCTCAGAACGAACGCTGGCGGCAGGCCTAACACATG
CAAGTCGAGGGGTAACAGGGTGCTTGCACCGCTGACGACCGGCGCACGGG
TGCGTAACGCGTATACAATCTACCTTTTACAGGGGCATAGCCCGGGGAAA
CCCGGATTAATATCCCATGGTATCAAGAAGTGGCATCGCTTTTTGATTAA
AGTTTCGGCGGTAAAAGATGAGTATGCGTTCTATTAGCTAGATGGTAAGG
TAACGGCTTACCATGGCTTTGA
>F0OV55001A0TKG
AGAGTTTGATCCTGGCTCAGGATGAACGCTGGCGGCGTGCTTAACACATG
CAAGTCGAACGATTAAGACCCTCTTCGGAGGGTGCATAAAGTGGCGAACG
GGTGAGTAACACGTGGGGAACCTGCCCCTCTCTCTGGGACAACTCCGGGA
AACCGGAGCTAATACCGGATATTCCGATCGGATCGCATGGTCTGATCGGG
AAAGCTCCGGCGGTGAGGGATGGCCCCGCGGCCCATTAGCTTGTTGGTGG
GGTAATGGCCTACCAAGG
>F0OV55001A0TKV
AGAGTTTGATCCTGGCTCAGAACGAACGCTGGCGGCGCGTTTTAAACATG
CAAGTCGAACGAGAACCTCTGTGCTTGCACTGAGGGGACAGTGGCGAACG
GGTGAGTAACACGTGAGTAATCTTCCTTCGAGTTCGGGACAACCATCCGA
AAGGGTGGCTAATACCGGATAACATGGTAACATCAAAGGTGGGGATCGTA
AGACCTGCCGCTTGAAGATGAGCTCGCGGCCCATTAGCTAGTCGGTGGGG
TAATGGCCTACCAAGGCAACG
>F0OV55001A0TL1
AGAGTTTGATCCTGGCTCAGAACGAACGCTGGCGGCGCGTTTAAGCATGC
AAGTCGAACGGTAAAAGGGTGCTTGCACCCTTTGAGAGTGGCGAACGGGT
GAGTAACACGTAGGTGATCTGCCCTTTGGTTGGGATAGCCTGTGGAAACA
CAGGGTAATACCGAATAAGATCGGGACTCTTTGGAGATCCGATGAAAGCA
GCTTCGGCTGCACCGAAGGATGAGCCTGCGGCTGATTAGCTTGTTGGCGG
GTAAAGGCCCACAAGG
>F0OV55001A0TL9
AGAGTTTGATCCTGGCTCAGATGAACGCTAGCGGCAGGCCTAACACATGC
AAGTCGAGGGGTAACAGGAGTAGCAATACTTGCTGACGACCGGCGCACGG
>F0OV55001A0TMD
AGAGTTTGATCCTGGCTCAGGATGAACGCTAGCGGAACGCCTAACACATG
CAAGTCGAACGAGAGTTATTTTGTAGCAATACAGAGTAATAAAAGTGGCA
AACGAGCGAGTAACACGTACTTAACCTGCCCAGAAGTTGAGGCCAACTAC
AGAGATGTAGCTAATCCTCAATAGTATCTAAGTGATGAAATTAGCTTAGA
TTAAAGATTTATCGCTTTTGGAGGGGGGTGCGTCCTATCAGGTAGTTGGT
GAGGTAATGG
>F0OV55001A0TMZ
AGAGTTTGATCCTGGCTCAGATTGAACGCTGGCGGTATGCTTAACACATG
CAAGTCTAGGGTAAGTGAACTTTCGGGTTTGCGGATACTGGCGGACGGGT
GAGTAACACGTAGATAATCTGCCCCTATCACAGGGATAACGTTTGGAAAC
GAGCGCTAATACCTGATGAGGCGTATACGTCAAAGTTTCGACGGATAGGG
ATGAGTCTGCGTCTGATTAGCTAGTTGGAGAGGTAACGGCTCCCCAAGGC
GACGATAGATAGGGGG
>F0OV55001A0TQP
AGAGTTTGATCCTGGCTCAGGATGAACGCTAGCGGCGCGCTTAATGCATG
TAAGTCGAGCGATGAGTTTCTTCGGAGACATCAGCGGCAGACGGGTGAGT
AACACGTGGATGACCTGCCCTCAAGACTGGGATAACGGGTGGAAACATGC
GCTAATACCGGATAGGCTCTCGGGGTCGCAACCGGGAGTAAAGCTACGGT
GCTTGAGGAGGGGTCCGCGGCCCATCAGCTAGTTGGTAGGGTAACGGCCT
ACCAAGGCGAAG
>F0OV55001A0TTX
AGAGTTTGATCCTGGCTCAGCGCGAACGCTGGCGGCATGGTTAAAACATG
CAAGTCGAGCGCGAAAGCTCCTTCGGGAGCGAGTAGAGCGGCGAAAGGGC
GAGGAATACATTTCTACGTACCCCGAGGTCAGGGATAGCCCAGGGAAACC
TGGAATAATACCTGATGTGGTCTGAAAAGATCAAAGGCTTGCCGCCTCGG
GAGCGGGGAATGTCCTATCAGGTTGTTGGTGGGGTAACGGCCCACCAAGC
CGAAGACGGGTAG
>F0OV55001A0TUA
AGAGTTTGATCCTGGCTCAGAACAAACGCTAGCGGCGTGCCTAACACATG
CAAGTCAGACGAGAAAGTTCGCTTCGGCGAATGAGTAGAGTGGCGCACGG
GTGAGTAACGCGTGGACAATCTGCCCTAGAGTTAGGAATAACCCACCGAA
AGGTGGGCTAATACCCAATAATGCTATACTTCTTCGGGAGTATAGCCAAA
GATGGCCTCTGTTTACAAGCTATCGCTCAAGGATGAGTTCGCGTACCATT
AGCTTG
>F0OV55001A0TV5
AGAGTTTGATCCTGGCTCAGGATGAACGCTAGCGGGAGGCTTAACACATG
CAAGTCGAGCGGTATGATCCCTTCGGGGTTTAGAGAGCGGCGCACGGGTG
AGTAACGCGTATGCAACCTACCTTTTACCGGGGAATAGCCCGGAGAAATT
TGGATTAATGCCCCATGGTTCCTTATGTCTGCATGGATGTAAGGATAAAG
TTGAGGCGGTAAAAGATGGGCATGCGTGACATTAGCTAGTTGGGGGGGTA
ACGGCCCACCAAGGCTACG
>F0OV55001A0TVT
AGAGTTTGATCCTGGCTCAGAGTGAACGCTGGCGGCGTGCTTAACACATG
CAAGTCGAACGATGAAGTCCTTCGGGATGGATTAGTGGCGCACGGGTGAG
TAATATATAGGTAATGTGCCTCTTAGTCTGGGATAGCCACTGGAAACGGT
GATTAATACTAGATACTCCTTCTTACTTCAAGGTAAGTCGGGAAAGTTTT
TTCGCTAAGAGATCGGCCTATATCCTATCAGTTAGTTGGTGAGGTAATGG
CTCACCAAGGCG
>F0OV55001A0TXO
AGAGTTTGATCCTGGCTCAGAACGAACGCTGGCGGCGCGTCTTAAGCATG
CAAGTCGGACGGGAATCTTGGGGGGTAACCCTTGAGGTGAGAGTGGCGAA
CGGGTGAGTAACACGTAGGTGATCTGCCCTTGGGTGGGGAATAGCCCATG
GAAACATGGGGTAATACCGCATGAGGTCTTGAGCTTTTGGGCTCTTGATG
AAAGGAGCAATTGCTTCGCCTGGGGATGAGCCTGCGGTCCATTAGCTAGT
TGGTGAGGTAAGGG
>F0OV55001A0TXV
AGAGTTTGATCCTGGCTCAGGATGAACGCTGGCGGCATGCCTAATACATG
CAAGTCGAACGAATTGACCTTCGGGTCAGTTAGTGGCGAACGGGTGAGTA
ACACGTAGATAACCAACCCTAAAGACGAGGATAACCCGGGGAAACCTGGA
CTAATACTGGATAGGAGCTATTTTCAAAAGAGGATAGTTTTAAAGATGCC
TTAAAGCATCGCTATAGGCTGGGACTGCGTCGCATTAGCTAGCTGGTGGA
GTAACGGCCCACCAAGGCAACG
>F0OV55001A0TXY
AGAGTTTGATCCTGGCTCAGAACGAACGCTGGCGGCGCGTTTTAAACATG
CAAGTCGAACGAGAACCTCTGTGCTTGCACTGAGGGGACAGTGGCGAACG
GGTGAGTAACACGTGAGTAATCTTCCTTCGAGTTCGGGACAACCATCCGA
AAGGGTGGCTAATACCGGATAACATGGTAACATCAAAGGTGGGGATCGTA
AGACCTGCCGCTTGAAGATGAGCTCGCGGCCCATTAGCTAGTTGGTGGGG
TAATGGCCTACCAAGGCAACG
>F0OV55001A0TY0
AGAGTTTGATCCTGGCTCAGGATGAACGCTGGCGGCGTGCCTAATACATG
CAAGTCGAACGCACTAGTTTACTAGTGAGTGGCGAACGGGTGAGTAACAC
GTAGGTAACCTGCCCTTAAGACGAGGATAACCGTTGGAAACGATGGCTAA
GACTGGATAGGAACATTGAAGGCATCTTTGATGTTTTAAAAGACCTAGCA
ATAGGTATGCTTAAGGAGGGGCCTGCGGCGCATTAGTTAGTTGGTGAGGT
GAAGGCTTACCAAG
>F0OV55001A0TZC
AGAGTTTGATCCTGGCTCAGGATGAACGCTGGCGGCGTGCCTAACACATG
CAAGTCGAGCGCGATTAGTTGGAAGCGGAGACTTCGGTTGAAGAGAAGAC
TATGAAAGCGGCGGACGGGTGAGTAACGCGTGAGCAACCTGCCCTGTACA
GGGGGATAGCCACTGGAAACGGTGATTAATACCCCATAACCCCAATAGGT
CACATGGCCTGATGGGCAAAGCCTTGGCGGTACAGGATGGGCTCGCGTCT
GATTAG
>F0OV55001A0TZO
AGAGTTTGATCCTGGCTCAGGATGAACGCTAGCGGTGCGCCTAACACATG
CAAGTCGAGCGATATAGCGGCGAACGGGTGAGTAACACGTTGGAACCTGC
CTCGAACTCAGGGATAGCCATCCGAAAGGATGATTAATACCGGATAGTCC
CGAAAGGGTAAAGATTTTTCGGTTCGAGAGGGGCCTGCGGCCTATCAGCT
AGTTGGTAAGGTAATGGCTTACCAAGGCTACGACGGGTAACTGGTGTGAG
AGCATGACCAGTC
>F0OV55001A0TZR
AGAGTTTGATCCTGGCTCAGGGTGAACGCTGGCGGCGTGCTTGACACATG
CAAGTCGAACGGTATGTGGCAACACATAGAGTGGCGAACGGGTGAGTAAC
ACGTGGGAACGTACCTTCTGCAGGGGGATAACTGACCGAAAGGACAGCTA
ATACCGCATAAGACCGAGAGGAGAAAGGTGCAACAGCATCGGCAGAGGAG
CGGCCCGCGGACCATCAGCTAGTTGGTGGGGTAAGAGCCTACCAAGGCAA
CGACGGA
>F0OV55001A0U0C
AGAGTTTGATCCTGGCTCAGGATGAACGCTGGCGGCGTGCCTAATACATG
CAAGTCGAACGCACTGGTTTACTAGTGAGTGGCGAACGGGTGAGTAACAC
GTAGGTAACCTGCCCTTAAGACGAGGATAACCATTGGAAACGATGGCTAA
GGCTGGATAGGAATATTTGAGGCATCTTAAATATTTTAAAAGACCTAGCA
ATAGGTATGCTTAAGGAGGGGCCTGCGGCGCATTAGTTAGTTGGTGGGGT
AGAAGCCTACCAAGACG
>F0OV55001A0U0F
AGAGTTTGATCCTGGCTCAGGATGAACGCTAGCGGCAGGCCTAATACATG
CAAGTCGAACGGGGCCTGGTAGCAATACCAGGTTCAGTGGCGCACGGGTG
CGTAACGCGTATGCAACCTACCTTAAACTGGGGGATAGCCTTCCGAAAGG
GAGATTAATACCGCATAATACCATTTGATGGCATCTGAAGATGGTTAAAG
ATTTATTGGTTTAAGATGGGCATGCGTGCCATTAGCTAGTTGGAGAGGTA
ACGGCTC
>F0OV55001A0U0I
AGAGTTTGATCCTGGCTCAGGATGAACGCTGGCGGCGTGCTTAACACATG
CAAGTCGAACGATTAAGACCCTCTTCGGAGGGTGCATAAAGTGGCGAACG
GGTGAGTAACACGTGGGGAACCTGCCCCTCTCTCTGGGACAACTCCGGGA
AACCGGAGCTAATACCGGATATTCCGATCGGATCGCATGGTCTGATCGGG
AAAGCTCCGGCGGTGAGGGATGGCCCCGCGGCCCATTAGCTTGTTGGTGA
GGTAACGGCTCACCAAGGCGACG
>F0OV55001A0U11
AGAGTTTGATCCTGGCTCAGGATGAACGCTGGCGGCGTGCCTAATACATG
CAAGTCGAACGCACCATTTCGGTGGTGAGTGGCGAACGGGTGAGTAACAC
GTAGATAACCTGCCCTTAAGACGAGGATAACCATTGGAAACGATGGCTAA
GACTGGATAGGAATATTAGAGGCATCTCTGATATTTTAAAAGACCTAGCA
ATAGGTATGCTTAAGGAGGGGTCTGCGGCGCATTAGTTAGTTGGTGGGGT
GATGGCCT
>F0OV55001A0U17
AGAGTTTGATCCTGGCTCAGGATGAACGCTGGCGGCGTGCCTAACACATG
CAAGTCGAGCGATAAACAGTGGATGGAATTCTTCGGAAGGAAAGAAACTG
TTGAAAGCGGCGGACGGGTGAGTAACGCGTGGGCAACCTGCCCTATACAG
GGGGATAGCCACTGGAAACGGTGATTAATACCCCATGACACCTTAACCTC
GCATGAGGAGAGGGTCAAAGATTATATCGGTATAGGATGGGCCCGCGTCT
GATTAGCTAGTTGG
>F0OV55001A0U2A
AGAGTTTGATCCTGGCTCAGGATGAACGCTAGCGGGAGGCTTAACACATG
CAAGTCGAGCGGTATAAACCTTTCGGGGTTTAGAGAGCGGCGCACGGGTG
AGTAACGCGTATGCAACCTACCTTTTACCGGGGAATAGCCCGGAGAAATT
TGGATTAATGCCCCATGGTTCCTTAAGTCTGCATGGATGTAAGGATAAAG
TTGAGGCGGTAAAAGATGGGCATGCGTGACATTAGCTAGTTGGGGGGTAA
CGGCCCACCAAGGCTACGATGTCTAGGGGTT
>F0OV55001A0U31
AGAGTTTGATCCTGGCTCAGAACGAACGTTAGCGGCGTGCTTAACACATG
CAAGTCGAACGAGAAAGTGTCTTCGGACATGAGTAGAGTGGCGCACGGGT
GAGTAACACGTGGGTATCTGCCCTTTGGCGGGGGACAACATCTGGAAACG
GATGCTAATACCGCATAAGTCGGCTTCGGCCGGGAAAGGTGGCTTCGGCT
ACCGCCAGAGGATGAGCCCGCGTCCCATCAGCTAGTTGGCAGGGTAATGG
CCTACCAAGGCAACGG
>F0OV55001A0U3Y
AGAGTTTGATCCTGGCTCAGGATGAACGCTGGCGGCGTGTCTAAGGCATG
CAAGTCGAACGAGTGCGGTCCGCAAGGATTGTACTAGTGGCAAACGGGTG
AGTAACACATTGGTAACCTACCCCAAAGTGTGGAACAACCCTCCGAAAGG
AGGGCTAATACCACATGTGGTTTTCTGACATACGTCAGAAAAAAAAGGCT
CGCAAGAGTCGCTTTGGGAGGGGCCTATGGCTTATCAGCTAGAAGGTGTG
GTAATGGCGCACCTTGG
>F0OV55001A0U4V
AGAGTTTGATCCTGGCTCAGGATGAACGCTAGCGGGAGGCTTAACACATG
CAAGTCGAGGGGCAGCACGAGGTAGCAATACTTTGGTGGCGACCGGCGCA
CGGGTGAGTAACGCGTATGCAACCTACCCTGTACAGAGGGACAACCCGGA
GAAATTCGGACTAATGCCCCATAATACTGTATTGAAGCATTTCAGTGCAT
TTAAAACTCCGGTGGTTAAGGATGGGCATGCGTGACATTAGCTAGTTGGT
GAGGTAACGG
>F0OV55001A0U64
AGAGTTTGATCCTGGCTCAGGATGAACGCTAGCGGGAGGCTTAACACATG
CAAGTCGAGCGGGATTAGTAGCAATACTATGAGAGCGGCGGACGGGTGAG
TAACGCGTATGCAACCTACCTTTTACAGGGGAATAGCCCAGAGAAATTTG
GATTAATGCCCCATGGTACTATTAGATCGCATGGTTTAATAGTTAAAGAT
TTATCGGTAAAAGATGGGCATGCGTGACATTAGATTGTTGGCGGGGTAAC
GGCCCACCAAGT
>F0OV55001A0U67
AGAGTTTGATCCTGGCTCAGGATGAACGCTAGCGGCGCGCTTAATGCATG
TAAGTCGAGCGATGAGGCCCTACGGGGTACATCAGCGGCAGACGGGTGAG
TAACACGTGGATGACCTGCCCTCAAGACCGGGATAACGCGTGGAAACATG
CGCTAATACCGGATAGACTTCTGGGGTCGCAGCCAGAAGTAAGGCTACGG
TGCTTGGGGAGGGGTCCGCGGCCCATCAGCTCGTTGGTAGGGTAACGGCC
TACCAAGGCGAAG
>F0OV55001A0U6Y
AGAGTTTGATCCTGGCTCAGGATGAACGCTGGCGGCGTGCCTAACACATG
CAAGTCGAGCGGAGATATAGAGGAGTACTTGTACGAATCTTTATCTTAGC
GGCGGACGGGTGAGTAACACGTGAGGAACCTGCCCTTAAGTGTGGAATAA
CACCGAGAAATCGGTGCTAATACCGCATAACGTCCTGGAAGCGCATGCTT
TCGGGACCAAAGGATTTATTCGCTTAAGGATGGCCTCGCGGCCGATTAGG
TAGTTGGTGAGGTAACCGG
>F0OV55001A0U7J
AGAGTTTGATCCTGGCTCAGGATGAACGCTAGCGGCAGGCCTAACACATG
CAAGTCGAGGGGTAACAGGAGTAGCAATACTTGCTGACGACCGGCGCACG
GGTGAGTAACGCGTATGCAACCTACCCTTAACTGGGGAATAGCCCGAAGA
AATTCGGATTAATGCCCCATAATACTGTATTGAAGCATTTCAGTGCATTT
AAAACTCCGGTGGTTAAGGATGGGCATGCGTGACATTAGCTAGTTGGTGA
GGTAACGGCT
>F0OV55001A0U7M
AGAGTTTGATCCTGGCTCAGGATGAACGCTGGCGGCGTGCCTAATACATG
CAAGTCGAACGCACCATTTCGTGGTGAGTGGCGAACGGGTGAGTAACACG
TAGACTAC
>F0OV55001A0U8T
AGAGTTTGATCCTGGCTCAGGATGAACGCTGGCGGCGTGCCTAACACATG
CAAGTCGAGCGGAGATTACGAGGAGTACTTGTACAAATTGTAATCTTAGC
GGCGGACGGGTGAGTAACACGTGAGGAACCTGCCCTTGAGTGGGGAATAA
CACCGAGAAATGGGTGCTAATACCGCATAATGTCTTGGAAGCGCATGCTT
TCGGGACCAAAGGATTTATTCGCTTAAGGATGGACTCGCGTCCGATTAGG
TAGTTGGTGAGGTAACCGG
>F0OV55001A0U8Y
AGAGTTTGATCCTGGCTCAGGATGAACGCTAGCGGGAGGCTTAACACATG
CAAGTCGAGGGGCAGCACGAGGTAGCAATACTTTGGTGGCGACCGGCAGA
CGGGTGAGTAACGCGTATGTAACCTGCCCTGTACAGGGGGATAACCCGGA
GAAATTCGGACTAATATCCCATGGTAATATTGGAAGGCATCTTCTGATAT
TTAAAGTTCCGGCGGTACAGGAGGGGCATGCGTAACATTAGCTGGTTGGT
AAGGTAACGGCTTACCAAGGCGA
>F0OV55001A0UAD
AGAGTTTGATCCTGGCTCAGATTGAACGCTGGCGGCGTGCTTAACACATG
CAAGTCGAGCGAGAAAGCTCTCTTCGGAGAGTGAGTAGAGCGGCGCACGG
GTGAGTAACGCGTGGATAATCTGCCCCGAAGATCGGGATAACAGTTGGAA
ACGACTGCTAATACCGCATAATGTTTCGAGAGGGCATCCTCTTGAAAACC
AAAGATTTATTGCTGAAAGATGGTCTCGCGTCTGATTAG
>F0OV55001A0UAJ
AGAGTTTGATCCTGGCTCAGGACGAACGCTGGCGGCAGGCTTAACACATG
CAAGTCGAACGGGCCCGCAAGGGTCAGTGGCGAACGGGTGCGTAACACGT
GAGGAACATATCCATCGGTGGGGGATAGCCGGCCCAACGGCCGGGTAATA
CCGCATACGATGTTCGGAGCGCATGCTTTGGATCTGAAAGCAGCAATGCG
CCGATGGAGTGCCTCGCGGCCTATCAGCTAGTTGGTGAGGTAAAGGCTC
>F0OV55001A0UAQ
AGAGTTTGATCCTGGCTCAGGATGAACGCTAGCGACAGGCCTAACACATG
CAAGTCGAACGGGATTTATCCTTCGGGATAATGAGAGTGGCGCACGGGTG
AGTAACGCGTATGCAACCTACCTGTAACTGGGGAATAGCTCCCTGAAAGG
GGAATTAACACCGCATAAGACCACACTTTCGCATGGAAGAGTGGTAAAAT
ATTTATAGGTTACAGATGGGCATGCGTGACATTAGTTTGTTGGTGAGGTA
ACGGCTCACCAAG
>F0OV55001A0UCK
AGAGTTTGATCCTGGCTCAGAACGAACGCTGGCGGCGTGTTTGATACATG
CAAGTCGAACGAACCGCAAGAGAGTGAAAGGTTAAGAAGGCGCGGAAGAT
GAGAAATCGTTGGAAGTGCCAGACGGATTGGAAGCGATTGATGCGGTGAG
TGGCGAACGGGTGAGTAACACGTGGGTCATTTGCCCTCAAGTGGGGAACA
ACTATCCGAAAGGGTAGCTAATTCCGCATAACATCGGAAGATGAAAGGCC
TTCGGGTCG
>F0OV55001A0UCQ
AGAGTTTGATCCTGGCTCAGGATGAACGCTGGCGGCGTGCTTAACACATG
CAAGTCTAGGGTAAGTGAACTTCGGTTTGCGGATACTGGCGGACGGGTGA
GTAACACGTAGATAATCTGCCCCTATCGACAGGGATAACGTTTGGAAACG
AGCGCTAATACCTGATGAGGCGTATACGTCAAAGTTTCGACGGATAGGGG
ATGAGTCTGCGTCTGATTAGCTAGTTGGAGAGGTAACGGCTCCCCAAGGC
GACGATCAGTAG
>F0OV55001A0UCT
AGAGTTTGATCCTGGCTCAGGATGAACGCTAGCGACAGGCCTAACACATG
CAAGTCGAACGGGATTTATCCTTCGGGGTAATGAGAGTGGCGCACGGGTG
AGTAACGCGTATGCAACCTACCTGTAACTGGGGAATAGCTCCCTGAAAGG
GGAATTAACACCGCATAAGACCACACTTTCGCATGGAAGAGTGGTAAAAT
ATTTATAGGTTACAGATGGGCATGCGTGACATTAGTTTGTTGGTGAGGTA
ACGGCTCACCAAG
>F0OV55001A0UE4
AGAGTTTGATCCTGGCTCAGGATGAACGCTAGCGGGAGGCCTAACACATG
CAAGTCGAACGGGATTGAGAGCTTGCTCTCATGAGAGTGGCGCACGGGTG
AGTAACGCGTATGCAACCTGCCCTTGACAGGGGGATAGCCCGGAGAAATC
CGGATTAATACCCCATGGTATTTAAGTTCCGCATGGGATTTAAATTAAAG
ATTTATCGGTCAGGGATGGGCATGCGTGACATTAGCTAGTTGGCGGGGTA
ACGGCCCACCAAGG
>F0OV55001A0UEU
AGAGTTTGATCCTGGCTCAGAACGAACGTTGATGGCGTGCCTCATACATG
CAAGTCGAGCGGGTAGCAATACCAGCGGCGGACGGGTGAGTAACACGTAA
AGAATCTGCCCTAAGGTGGGGAATAACTATCCCAACGGATAGCTAATACC
GCATAAGGATGGAGGTGGCATCACCTCTTCTCGAAAGATTTATCGCCTTA
GGATGACTTTGCGTCCCATTAGCTTGTTGGCGGTGTAACGGACCACCAAG
GCGACGATGGGT
>F0OV55001A0UHA
AGAGTTTGATCCTGGCTCAGAGCGAACGCCGGCGGCGTGCCTAACACATG
CAAGTCGAACGGACTCGGGGGGCAACTCCTGAGTTAGTGGCGGACGGGTG
AGTAACACGTGGGTCATCTCCCCCCGAGTGAGGAATAAGCCTGCGAAAGC
GGGTCTAATACCGCATAACACTCCGGGACACAAGTCTTCGGAGTCAAAGC
CGCAAGGCGCTTGGGGATGAGCCTGCGTCCTATTAGCTAGTTGGTAGGGT
AATGGCCTACCAAGGC
>F0OV55001A0UI9
AGAGTTTGATCCTGGCTCAGAACGAACGCTGGCGGCGCGTTTTAAACATG
CAAGTCGAACGAGAACCTTGAGCTTGCTTTGAGGGGAAAGTGGCGAACGG
GTGAGTAACACGTGAGTAATCTGCCTCTGGGACGGGGACAACTACCCGAA
AGGGTAGCTAATACCGGATGAGATAGAGATATGAAAGGTGGGGACCGCAA
GGCCTACCGCCTGGAGATGAGCTCGCGGCCCATTAGCTAGTTGGCGGGGT
AAAGGCCCACCAAGGCGACGATGGGTAG
>F0OV55001A0UJF
AGAGTTTGATCCTGGCTCAGGATGAACGCTGGCGGCGTGCCTAACACATG
CAAGTCGAACGGCAGCACAGCCGGGGCAACCCGGTGGGTGGCGAGTGGCG
GACGGGTGAGGAATACATGGGAATCTGCCCTGTCGTGGGGATAACGTAGG
GAAACTTACGCTAAATACCGCATACGACCGGAAGGTGAAAGCGGCGGACC
GCAAGGCGTCGCGCGACTGGATGAGCCCATGTCGGATTAGCTAGTTGGCG
GGGTAAAGGCCCACCAAGGCG
>F0OV55001A0UJL
AGAGTTTGATCCTGGCTCAGGATGAACGCTAGCGGTGCGCCTAACACATG
CAAGTCGAGCGATATAGCGGCGAACGGGTGAGTAACACGTTGGAACCTGC
CTCGAACTCAGGGATAGCCATCCGAAAGGATGATTAATACCGGATAGTCC
CGAAAGGGTAAAGATTTTTCGGTTCGAGAGGGGCCTGCGGCCTATCAGCT
AGTTGGTAAGGTAATGGCTTACCAAGGCTATGACGGGTAACTGGTGTGAG
AGCATGACCAGT
>F0OV55001A0UJU
AGAGTTTGATCCTGGCTCAGGATGAACGCTAGCGGCGCGCTTAATGCATG
CAAGTCGAGCGATGAGGCTCCTTCGGGGGCTATCAGCGGCAGACGGGTGA
GTAACACGTGGGTGACCTACCCCGAAGACGAGGATAACGGCTGGAAACAG
TCGCTAATACTCGATAGACTCTCTATGTCATAGTTGAGAGTAAAGCTCCG
GCGCTTCGGGAGGGGCCCGCGGCCTATCAGCTAGTTGGTAGGGTAACGGC
CTACCAAGG
>F0OV55001A0UK4
AGAGTTTGATCCTGGCTCAGAACTAACGCTAGCGGCGTGCCTAACACATG
CAAGCCTTACGAGAAAGTCCCGTTCGCGGGATGAGTAAAGTGGCGCACGG
GTGAGTAACGCGTGGATAATCTGCCCTTTAGTCTGGGATAACTTGTCGAA
AGATGGGCTAATACCAGATAATGCTTATCTGTTTAGACGGATAAGCCGAA
GGTGGCCTCTATTTATAAGCTACTGCTAAAGGATGAGTTCGCGTACCATT
AGCTTGTTGGTGGGG
>F0OV55001A0UKC
AGAGTTTGATCCTGGCTCAGGATGAACGCTAGCGGCAGGCTTAACACATG
CAAGTCGAGGGGCAGCACGTCTTCGGATGGTGGCGACCGGCGCACGGGTG
CGTAACGCGTATACAATCTACCTTTTACAGGGGCATAGCCCGGGGAAACC
CGGATTAATATCCCATGGTATTATTAAATGGCATCGTTTGATAATTAAAG
CTTCGGCGGTAAAAGATGAGTATGCGTCCTATTAGCTAGATGGTAAGGTA
ACGGCTTACCAAGGCAACGA
>F0OV55001A0UKY
AGAGTTTGATCCTGGCTCAGGACGAACGCTGGCGGCGTGCTTAACACATG
CAAGTCGAACGGTTTACCATTGAAAGCTTGCTGGATATGGTAAATAGTGG
CGGACGGGTGAGTAACGCGTGAATACCTGTCCATCGGAGGGGGACAACGG
TTGGAAACGGCCGCTAATACCGCGTAAGCCGAGAGGTGAAAGGTTCTCTT
CGGGGAGCCGCCGATGGAGTGGTTCGCGTCCTATCAGCTAGTTGGTGGGG
TAAGGGCCTACCAAGGCTGTGATGGGTAG
>F0OV55001A0UL3
AGAGTTTGATCCTGGCTCAGGATGAACGCTAGCGGGAGGCTTAACACATG
CAAGTCGAGGGGCATCACGCCTTCGGGTGGTGGCGACCGGCGCACGGGTG
CGTAACGCGTATGCAACCTACCTATAACAGAGGGATAGCCCCGAGAAATT
GGGAATAATACCTCATAGTATTGATTTATTGCCTAATAGATTAATTAAAG
CTGAGGCGGTTATAGATGGGCATGCGTAACATTAGCTAGTTGGTGAGGTA
ACGGCTCAACCG
>F0OV55001A0ULJ
AGAGTTTGATCCTGGCTCAGAACGAACGCTGGCGGCGCGTTTTAAACATG
CAAGTCGAACGAGAACCTCTGTGCTTGCACTGAGGGGACAGTGGCGAACG
GGTGAGTAACACGTGAGTAATCTTCCTTCGAGTTCGGGACAACCATCCGA
AAGGGTGGCTAATACCGGATAACATGGTAACATCAAAGGTGGGGATCGTA
AGACCTGCCGCTTGAAGATGAGCTCGCGGCCCATTAGCTAGTTGGTGGGG
TAATGGCCTACCAAGGCAACG
>F0OV55001A0ULM
AGAGTTTGATCCTGGCTCAGAACGAACGCTGGCGGCGTGCTTAACACATG
CAAGTCGAACGTGAAGGGGGCTTCGGTCCCTGGAAAGTGGCGCACGGGTG
AGTAACACGTGGATAATCTACCCGATGATCCGGGATAACCTTTCGAAAGG
GGGGCTAATACCGGGTAAGCTCACGAACTCCTCGGAGTTTGCGGGAAAAG
GTGGGGACCTTCAGGCCTACCGTCATCGGATGAGTCCGCGGCCCATTAGC
TAGTTGGTGGGGTAATGGCCTACCAAGGCGACG
>F0OV55001A0UOB
AGAGTTTGATCCTGGCTCAGAACAAACGCTGGCGGCGTGCCTAACACATG
CAAGTCATACGAGAAAGGGTCCTTCGGGACCTGAGTAAAGTGGCGCACGG
GTGAGTAACGCGTGGATAATCTGCCCCTCAGTTGGGAACAACCCACCGAA
AGGTGGGCTAATACCGAATAACACTGCTCGACGATGGTCAGGCAGCCAAA
GGGTGCCTCTGCTTGAATGCACCTGCTGAGGGATGAGTCCGCGTACCATT
AG
>F0OV55001A0UOT
AGAGTTTGATCCTGGCTCAGATTGAACGCTGGCGGCAGGCTTAACACATG
CAAGTCGAGCGGTAACAGGTCCAGCTTGCTGGATGCTGACGAGCGGCGGA
CGGGTGAGTAATGCATAGGAATCTGCCCAGTCGTGGGGGATAACCTGGGG
AAACCCAGGCTAATACCGCATACGTCCACGGGAGAAAGCGGGGGCTCTTC
GGACCTCGCGCGATTGGATGAGCCTATGTCGGATTAGCTTGTTGGTGAGG
TAACGG
>F0OV55001A0UQ5
AGAGTTTGATCCTGGCTCAGGATGAACGCTAGCGACAGGCCTAACACATG
CAAGTCGAACGGGATTTATCCTTCGGGGTAATGAGAGTGGCGCACGGGTG
AGTAACGCGTATGCAACCTACCTGTAACTGGGGAATAGCTCCCTGAAAGG
GGAATTAACACCGCATAAGACCACACTTTCGCATGGAAGAGTGGTAAAAT
ATTTATAGGTTACAGATGGGCATGCGTGACATTAGTTTGTTGGTGAGGTA
ACGGCTCACCAAG
>F0OV55001A0URA
AGAGTTTGATCCTGGCTCAGGATGAACGCTGGCGGCGTGCCTAATACATG
CAAGTCGAACGCACTAGTTTACTAGTGAGTGGCGAACGGGTGAGTAACAC
GTAGGTAACCTGCCCTTAAGACGAGGATAACCATTGGAAACGATGGCTAA
GACTGGATAGGAATATTTGAGGCATCTTAAATATTTTAAAAGACCTAGCA
ATAGGTATGCTTAAGGAGGGGCCTGCGGCGCATTAGTTAGTTGGTGGGGT
AGAAGCCTACCAAGACAGTG
>F0OV55001A0UU2
AGAGTTTGATCCTGGCTCAGGATGAACGCTAGCGGGAGGCCTAACACATG
CAAGTCGAACGGGAAGGGTAGCAATACCCCGAGAGTGGCGCACGGGTGAG
TAACGCGTATGCAACCTGCCTGTAACAGATGGATAGCCCATAGAAATGTG
GATTAATACATCATAGTTCTTTTGGTCCGCATGGATTGATAGATAAAGCT
GAGGCGGTTACAGATGGGCATGCGTGACATTAGCTAGTTGGTG
>F0OV55001A0UU8
AGAGTTTGATCCTGGCTCAGGATGAACGCTAGCGGGAGGCTTAACACATG
CAAGTCGAGCGGGATTTACCTTCGGGTAATGAGAGCGGCGCACGGGTGCG
TAACGCGTATGCAACCTGCCTTGTACAGGGGGATAGCCCATGGAAACGTG
GATTAATACCCCATAGAATTGTTTAATCGCATGGTTTAACAATTAAAGCT
TTGGTGGTACAAGATGGGCATGCGTAGGATTAGCTAGTAGGTGAGGTAAC
GGCTCACCTAGGCAACG
>F0OV55001A0UUQ
AGAGTTTGATCCTGGCTCAGAACGAACGCTGGCGGCGCGTTTTAAGCATG
CAAGTCGAGGGAGAATCCGGTGCTTGCACTGGAGGGAACCGGCGAACGGG
TGAGTAACACGTAGATAATCTGCCTTTAGGTTGGGGATAGCTCATGGAAA
CATGGGGTAATACCGAATGTGGTTCGATGTCCAAAAGGACATTGAAAGAA
AGGAGCTTAGGCTTCGCCTGAAGATGAGTCTGCGTCTGATTAGGTAGTAG
GTAGGGTAACGGCCT
>F0OV55001A0UVB
AGAGTTTGATCCTGGCTCAGGATGAACGCTAGCGGGAGGCTTAACACATG
CAAGTCGAGGGGCAGCACGAGGTAGCAATACTTTGGTGGCGACCGGCAGA
CGGGTGAGTAACGCGTATGTAACCTGCCCTGTACAGGGGGATAACCCGGA
GAAATTCGGACTAATATCCCATGGTAATATTGGAAGGCATCTTCTGATAT
TTAAAGTTCCGGCGGTACAGGAGGGGCATGCGTAACATTAGCTGGTTGGT
AAGGTAACGGCTTACCAAGGCGA
>F0OV55001A0UVM
AGAGTTTGATCCTGGCTCAGGACGAACGCTGGCGGCGTGCTTAACACATG
CAAGTCGAACGGTTTACCATTGAAAGCTTGCTGGATATGGTAGATAGTGG
CGGACGGGTGAGTAACGCGTGAATACCTGTCCATCGGAGGGGGACAACGG
CTGGAAACGGCCGCTAATACCGCGTAAGCCGAGAGGTGAAAGGTTCTCTT
CGGGGAGCCGCCGATGGAGTGGTTCGCGTCCTATCAGCTAGTTGGTGGGG
TAAGGGCCTACCAAGGCGAAGACGGGTAG
>F0OV55001A0UW2
AGAGTTTGATCCTGGCTCAGAACGAACGCTGGCGGTATGCCTAACACATG
CAAGTCGAACGGTAAGGCCCCTTCGGGGGTACACGAGTGGCGCACGGGTG
AGTAACGCGTGAATAATCTGCCCATAGCTTTGGGATAACCACTGGAAACG
GTGGCTAATACCGGATGTGCTTCATGTTTGACTTCATGGGGTAAAGGTGG
CCTCTGCTTGCAAGCTACCGCTTTTGGATGAGCCCGCGTCTCATTAGCTA
GTTGGTGAGGTAACCGG
>F0OV55001A0UXV
AGAGTTTGATCCTGGCTCAGAACGAACGTTAGCGGCGTGCTTAACACATG
CAAGTCGAACGAGAAAGTATCTTCGGATATGAGTATAGTGGCGCACGGGT
GAGTAACACGTGGGTAACCTACCCTTTGGAGGGGGACGACATTTGGAAAC
GAATGCTAATACCGCATAAGTCAGCTTCGGCTGGGAAAGGTGGCTTCGGC
TACCGCCAGAGGATGGGCCCGCGACCCATCAGCTAGTTGGTAAGGTAATG
GCTTACCAAGGCAACGACGGGTAG
>F0OV55001A0V1J
AGAGTTTGATCCTGGCTCAGGATGAACGCTAGCGGCAGGCCTAACACATG
CAAGTCGAGGGGTAACAGGAGTAGCAATACTTGCTGACGACCGGCGCACG
GGTGAGTAACGCGTATGCAACCTACCCTTAACTGGGGAATAGCCCGAAGA
AATTCGGATTAATGCCCCATAATACTGTATTGAAGCATTTCAGTGCATTT
AAAACTCCGGTGGTTAAGGATGGGCATGCGTGACATTAGCTAGTTGGTGA
GGTAACGGCT
>F0OV55001A0V1N
AGAGTTTGATCCTGGCTCAGGATTAACGCTGGCGGCGTGCTTAACACATG
CAAGTCGAACGAGAAGCTTTCACATGATTTCTTCGGATTGATTATGGGAG
CGGAAAGTGGCGAACGGGTGAGTAACGCGTGGGTAACCAACCTTAGACTG
GGGGACAACACAGGGAAACTTGTGCTAATACCGCATATATGCAGACATGG
CATCATGATTGCAGGAAAGGCTTCGGCCGGTTTAAGACGGACCCGCGTCC
GATTAGTTAGTTGG
>F0OV55001A0V21
AGAGTTTGATCCTGGCTCAGAATAAACGCTGGCGGCGTGCTTAACACATG
CAAGTCGAACGAGAATTCTTTAGCTTGCTAAAGATAGTAAAGTGGCGTAC
GGGTGAGTAACGCGTGGGCAACCTGCCCTATACAGGGGGATAGCCACTGG
AAACGGTGATTAATACCCCATGACACCTTAACCTCGCATGAGGAGAGGGT
CAAAGATTATATCGGTATAGGATGGGCCCGCGTCTGATTAGCTAGTTGGT
AAGGTAACGGCTTACCAAGG
>F0OV55001A0V3T
AGAGTTTGATCCTGGCTCAGAACGAACGCTGGCGGCGCGTTTTAAGCATG
CAAGTCGAACGGTAAAAGGGTGCTTGCACCCTTTGAGAGTGGCGAACGGG
TGAGTAACACGTAGGTGATCTGCCCTTTGGTTGGGGATAGCCTGTGGAAA
CACAGGGTAATACCGAATAAGATCGGGACTCTTTGGAGATCCGATGAAAG
CAGCTTCGGCTGCACCGAAGGATGAGCCTGCGGCTGATTAGCTTGTTGGC
GGGTAAAGGCCCACCAAGG
>F0OV55001A0V3W
AGAGTTTGATCCTGGCTCAGAACGAACGCTGGCGGCAGGCCTAACACATG
CAAGTCGAGCGAGCCCTTCGGGGCTAGCGGCGGACGGGTGAGTAACGCGT
GGGAACGTGCCCTTCTCTACGGAATAGTCCCGGGAAACTGGGTTTAATAC
CGTATACGCCCTTCGGGGAAGATTATCGGGAAGGATCGGCCCGCGTTGGA
TTAGGTAGTTGGTGGGTAATGGCCTACCAAGCCGACGATCCATAGCTGGT
TTGAGAGGAGGATCAGCCACACTGGG
>F0OV55001A0V4U
AGAGTTTGATCCTGGCTCAGGATGAACGCTGGCGGCGTGCCTAATACATG
CAAGTCGAACGCACCATTTCGGTGGTGAGTGGCGAACGGGTGAGTAACAC
GTAGATAACCTGCCCTTAAGACGAGGATAACCATTGGAAACGATGGCTAA
GACTGGATAGGAATATTAGAGGCATCTCTGATATTTTAAAAGACCTAGCA
ATAGGTATGCTTAAGGAGGGGTCTGCGGCGCATTAGTTAGTTGGTGGGGT
GATGGCCT
>F0OV55001A0V5T
AGAGTTTGATCCTGGCTCAGGATGAACGCTAGCGGCAGGCCTAACACATG
CAAGTCGAGGGGTAACAGGAGTAGCAATACTTGCTGACGACCGGCGCACG
GGTGAGTAACGCGTATGCAACCTACCCTTAACTGGGGAATAGCCCGAAGA
AATTCGGATTAATGCCCCATAATACTGTATTGAAGCATTTCAGTGCATTT
AAAACTCCGGTGGTTAAGGATGGGCATGCGTGACATTAGCTAGTTGGTGA
GGTAACGGCT
>F0OV55001A0V68
AGAGTTTGATCCTGGCTCAGGATGAACGCTAGCGACAGGCCTAACACATG
CAAGTCGAACGGGATTTAGTAGCTTGCTACTAATGAGAGTGGCGCACGGG
TGAGTAACGCGTATGCAACCTGCCTGTAACAGGGGAATAGCTCCCTGAAA
GGGGAATTAACACCGCATAAGACCACACTGCCGCATGGTAGAGTGGTAAA
ATATTTATAGGTTACAGATGGGCATGCGTGACATTAGCTAGTTGGTGAGG
>F0OV55001A0V7B
AGAGTTTGATCCTGGCTCAGGATGAACGCTAGCGGCAGGCCTAACACATG
CAAGTCGAGGGGTAACAGGTAGAAAGCTTGCTTTCTATGCTGACGACCGG
CGCACGGGTGAGTAACGCGTATGCAACCTACCTTTAACAGGAAGATAGCC
CCGAGAAATCGGGATTAATACTCCATAATATATATGAATCGCATGGTTTA
TATATTAAAGCTCCGGCGGTTAAAGATGGGCATGCGTGACATTAGCTAGT
TGGTACGG
>F0OV55001A0V7U
AGAGTTTGATCCTGGCTCAGAACGAACGCTGGCGGCGCGTTTTAAGCATG
CAAGTCGAACGGTATACGGTCTTCGGACTGTAGAGAGTGGCGAACGGGTG
AGTAACACGTAGATAATCTGCCTTGAAGTGGGGGATAATCCATGGAAACA
TGGAGTAATACCGCATATGTCTTAGGATGAAAGTTCCAATTGGAACGCTT
TGGGATGAGTCTGCGGCTCATTAGCTAGTTGGTGGGGTAAAGGCCTACCA
AGGCAACG
>F0OV55001A0V81
AGAGTTTGATCCTGGCTCAGGATGAACGCTAGCGGTGCGCCTAACACATG
CAAGTCGAGCGATATAGCGGCGAACGGGTGAGTAACACGTTGGAACCTGC
CTCGAACTCAGGGATAGCCATCCGAAAGGATGATTAATACCGGATAGTCC
CGAAAGGGTAAAGATTTTTCGGTTCGAGAGGGGCCTGCGGCCTATCAGCT
AGTTGGTAAGGTAATGGCTTACCAAGGCTATGACGGGTAACTGGTGTGAG
AGCATGACCAGT
>F0OV55001A0V84
AGAGTTTGATCCTGGCTCAGGATGAACGCTAGCGGTGCGCCTAACACATG
CAAGTCGAGCGATATAGCGGCGAACGGGTGAGTAACACGTTGGAACCTGC
CTCGAACTCAGGGATAGCCATCCGAAAGGATGATTAATACCGGATAGTCC
CGAAAGGGTAAAGATTTTTCGGTTCGAGAGGGGCCTGCGGCCTATCAGCT
AGTTGGTAAGGTAATGGCTTACCAAGGCTATGACGGGTAACTGGTGTGAG
AGCATGACCAGT
>F0OV55001A0V90
AGAGTTTGATCCTGGCTCAGGATGAACGCTAGCGGTGCGCCTAACACATG
CAAGTCGAGCGATATAGCGGCGAACGGGTGAGTAACACGTTGGAACCTGC
CTCGAACTCAGGGATAGCCATCCGAAAGGATGATTAATACCGGATAGTCC
CGAAAGGGTAAAGATTTTTCGGTTCGAGAGGGGCCTGCGGCCTATCAGCT
AGTTGGTAAGGTAATGGCTTACCAAGGCTATGACGGGTAACTGGTGTGAG
AGCATGACCAGT
>F0OV55001A0V9I
AGAGTTTGATCCTGGCTCAGGATGAACGCTAGCGGGAGGCTTTACACATG
CAAGTCGAGCGGCAGCGCGGGGGCAACCCTGGCGACGAGAGGCGGACGGG
TGAGGAACGCTTGGGAATCTGCCCTTCAGCGGGGGACAACCCGGGGAAAC
TCGGGCTAATACCGCATACGCTCCACGGAGGAAAGCCGGGGACCGCAAGG
CCTGGCACTGAAGGATGAGCCCAAGTCGGATTAGCTAGTTGGCGGGGTAA
CGGCCCACCAAGGCGACGATCCGTAG
>F0OV55001A0VAN
AGAGTTTGATCCTGGCTCAGGACGAACGCTGGCGGCGTGCCTCATACATG
CAAGTCGAGCGAAGCGATTAGTGCTTGCACTAATTGACTTAGCGGCGAAC
GGGTGAGTAACACGTGAGTAACCTGCCCTTCAGACCGGGATAACAACGGG
AAACTGTTGCTAATACGGGATACGATCTATAGATAACATTGTTTGTAGAT
GAAAAGCTTTAGTGCTGAAGGATGGACTCGCGTTCTATTAGCTAGCTGGT
AGGG
>F0OV55001A0VD2
AGAGTTTGATCCTGGCTCAGGATGAACGCTAGCGGGAGGCCTAACACATG
CAAGTCGAGCGGGAACCCCTTTCGGGGGGTGAGAGCGGCGCACGGGTGAG
TAACGCGTATGCAACCTGCCTTTAACAGGGGGATAGCCCGGGGAAACCCG
GATTAATACCCCATAACATTATTGAATGGCATCATTTAATAATTAAAGCT
CCGGCGGTTAAAGATGGGCATGCGTGACATTAGTTAGTTGGTGAGGTAAC
GGCTCACCAAGGCTACGATGTCTAGGGGTT
>F0OV55001A0VDZ
AGAGTTTGATCCTGGCTCAGATTGAACGCTGGCGGAATGCTTTACACATG
CAAGTCGAGCGGCAGCGCGGGGCAACCTGGCGGCGAGCGGCGAACGGGTG
AGTAATGCATCGGAACATGTCCATGTCGTGAGGGATAGCCCGGCGAAAGC
CGGATTAATACCGCATACGCCCGAGAGGGGAAAGCCGGGGACCGCAAGGC
CTGGCGCGATTGGGTTGGCCGATGTCCGATTAGCTAGTTGGCGGGGTAAG
AGCCCACCAAGG
>F0OV55001A0VFI
AGAGTTTGATCCTGGCTCAGAACGAACGCTGGCGGCGTGTCTTAAGCGTG
CAAGTCGAGCGGCAAGGAAGTGCTTGCACTTCCCTAGAGCGGCGGACTGG
TGAGTAACGCGTGGGTGATCTGCCCTTTGGTTGGGGATAGCCATTAGAAA
TAGTGGGTAATACCGAATACGACCGTCAGGCTACGGCCTGACGAGGAAAG
GCGCTACGGCGCCGCCGGAGGATGAGCCCGCGTCCCATTAGCTAGTTGGT
GGGGTAAGAGCCTACCAAGG
>F0OV55001A0VGD
AGAGTTTGATCCTGGCTCAGAACGAACGCTGGCGGCGCGTCTTAAGCATG
CAAGTCGAGCGGCAAGGGGTGCTTGCACCCCCTAGAGCGGCGGACTGGTG
AGTAACACGTGGGTGACCTACCCAAAGGTTGGGGATAGCCATTAGAAATA
GTGGGTAATACCGAATGTGGTTGGAGGATTTTGATCCTCTAAAGAAAGGA
GCTCCGGCTCCGCCTTTGGATGGGCCCGCGTCCCATTAGCTAGTTGGTGA
GGTAACGGCCCACCAAGGCG
>F0OV55001A0VGS
AGAGTTTGATCCTGGCTCAGGATGAACGCTAGCGGCGCGCTTAATGCATG
TAAGTCGAGCGATGAAGCCCTTCGGGGCTATCAGCGGCAGACGGGTGAGT
AACACGTGGATGACCTGCCCTCAAGTCTGGGATAACGGGTGGAAACATGC
GCTAATACCGGATAGACTGTTGGGGTCGCAACCAGCAGTAAAGCTACGGT
GCTTGAGGAGGGGTCCGCGGCCCATCAGCTAGTTGGTAGGGTAACGGCCC
ACCAAGGCG
>F0OV55001A0VH8
AGAGTTTGATCCTGGCTCAGGACGAACGCTGGCGGCGTGCCTAACACATG
CAAGTCGAACGCGATCCAGGGAGTAGTTTACTATGAACTGGTGAAAGTGG
CGGACGGGTGAGTAACGCGTGGGTAACCTGGCTTATGGAAGGGGATAGCC
TCGGGAAACCGGGATTAATACCGTATGGAGTTGGCAGACCGCATGGTCTG
CCAATGAAAGATTTTATCGCCATAAGATGGACCCGCGTCCCATTAGCTAG
TTGGTGAGGTAACGGCCCACCAAGG
>F0OV55001A0VI2
AGAGTTTGATCCTGGCTCAGGATGAACGCTAGCGGCAGGCCTAACACATG
CAAGTCGAGGGGTAACAGGAGTAGCAATACTTGCTGACGACCGGCGCACG
GGTGAGTAACGCGTATGCAACCTACCCTTAACTGGGGAATAGCCCGAAGA
AATTCGGATTAATGCCCCATAATACTGTATTGAAGCATTTCAGTGCATTT
AAAACTCCGGTGGTTAAGGATGGGCATGCGTGACATTAGCTAGTTGGTGA
GGTAACGGCT
>F0OV55001A0VI8
AGAGTTTGATCCTGGCTCAGAACGAACGCTGGCGGCGCGTTTTAAACATG
CAAGTCGCACGGTAAGAGAGCTTCGGCTCTCCTAGAGTGGCGGACGGGTG
AGTAACACGTGGATAACCTACCCTTGGATTGGGGATAGCTCATGGAAACA
TGGGGTAATACCGAATACGACTGAACCTCCACAAGGAGGATCAAGGAAAG
GCGCTACGGCGCCGTCGAAGGATGGGTCCGCGTTCCATTAGCTAGTTGGT
GAGGTAACTGCTCACCAAGG
>F0OV55001A0VJH
AGAGTTTGATCCTGGCTCAGAACGAACGCTGGTGGCGCGTTTTAAGCATG
CAAGTCGAGGGAGAATCCGGTGCTTGCACTGGAGGGAACCGGCGAACGGG
TGAGTAACACGTAGATAATCTGCCTTTAGGTTGGGGATAGCTCATGGAAA
CGTGGGGTAATACCGAATGTGGTTCGATGTTCAAAAGGACATTGAAAGAA
AGGAGCTTAGGCTTCGCCTGAAGATGAGTCTGCGTCTGATTAGGTAGTAG
GTAGGGTAACGGCCTACCTAG
>F0OV55001A0VJW
AGAGTTTGATCCTGGCTCAGGATGAACGCTGGCGGCGTTGCCTAATACAT
GCAAGTCGAACGCACCATTTCGGTGGTGAGTGGCGAACGGGTGAGTAACA
CGTAGATAACCTGCCCTTAAGACGAGGATAACCATTGGAAACGATGGCTA
AGACTGGATAGGAATATTAGAGGCATCTCTGATATTTTAAAAGACCTAGC
AATAGGTATGCTTAAGGAGGGTCTGCGGCGCATTAGTTAGTTGGTGGGTG
ATGGCCT
>F0OV55001A0VKT
AGAGTTTGATCCTGGCTCAGAACGAACGCTGGCGGCGCGTCTTAAGCATG
CAAGTCGAGCGGCAAGGGTGCTTGCACCCCCTAGAGCGGCGGACTGGTGA
GTAACACGTGGGTGACCTACCCAAAGGTTGGGGATAGCCATTAGAAATAG
TGGGTAATACCGAATGTGGTTGGAGGATTTTTGATCCTCTAAAGAAAGGA
GCTCCGGCTCCGCCTTTGGATGGGCCCGCGTCCCATTAGCTAGTTGGTGA
GGTAACGGCCCACCAAGGCG
>F0OV55001A0VL1
AGAGTTTGATCCTGGCTCAGGATGAACGCTGGCGGTATGCTTAACACATG
CAAGTCGGACGAGAAAGAGGGTTTCGGCCCTTGAGTAAAGTGGCGGACGG
GTGAGTAACGCGTGAGCAAGCTACCTTAGAGAGGGGGATAACACTTTGAA
AAGAGTGCTAATACCCCATAAGATCACATATACGCATGTATGAGTGATAA
AAGAGAGCTTTCGGGCTTTTGCTTTAGGATGTGCTCGCGTACCATTAGCT
AGTTGGTGGGG
>F0OV55001A0VM5
AGAGTTTGATCCTGGCTCAGGATGAACGCTGGCGGCGTGCCTAATACATG
CAAGTCGAACGCACCGGTTTACCGGTGAGTGGCGAACGGGTGAGTAACAC
GTAGGTAACCTGCCCTCAAGACGAGGATAACCGTTGGAAACGATGGCTAA
GACTGGATAGGAACCGAGGAGGCATCTCTTTGGTTTTAAAGGACCCGCAA
GGGTACGCTTGAGGAGGGGCCTGCGGCGCATTAGTTAGTTGGCGGGGTGA
AGGCCCACCAAGACTTTGATGCGTAGCCGG
>F0OV55001A0VMT
AGAGTTTGATCCTGGCTCAGGACGAACGCTGGCGGCGTGCTTAACACATG
CAAGTCAAGGAGAAAGTTTCTTTCGGGAGATAAGTAAACTGGCGCACGGG
TGAGTAAAATGTAAGTAATCTACCCTTTGGATGGGAATAACTACTAGAAA
TGGTGGCTAATACCGAATAATGCAGCGGCACCGAGTGGTGATGTTGTTAA
AGACCGAAAGGTTGCCAAGGGATGAGCTTGCATCTGATTAGCTAGTTGGC
GGGGTAAAAGCCCACCAAGGCG
>F0OV55001A0W0B
AGAGTTTGATCCTGGCTCAGAACGAACGCTGGCGGCGTGCTTAACACATG
CAAGTCGAACGTGAAGGGGGCTTCGGTCCCTGGAAAGTGGCGCACGGGTG
AGTAACACGTGGATAATCTACCCGATGATCCGGGATAACCTTTCGAAAGG
GGGGCTAATACCGGGTAAGCTCACGAACTCCTCGGAGTTTGCGGGAAAAG
GTGGGGACCTTCGGGCCTACC
>F0OV55001A0W3Z
AGAGTTTGATCCTGGCTCAGATTGAACGCTGGCGGCATGCCTAACACATG
CAAGTCGAACGGTAACGCGGGGGCAACCCTGGCGACGAGTGGCGGACGGG
TGAGTAATACGTAGGAATCTGCCCATTTGTGGGGGGATAACCCGGCGAAA
GCCGGGCTAATACCGCATACGCTCTACGGAGGAAAGCAGGGGATCGTAAG
ACCTTGCGCTGATGGATGAGCCTACGTCGGATTAGCTAGTTGGTAGGGTA
ACGGCCTACCAAGGCGACGATCCG
>F0OV55001A0W57
AGAGTTTGATCCTGGCTCAGAACGAACGCTGGCGGCGTGCCTAACACATG
CAAGTCGAACGGGTGTAGCAATACATCAGTGGCAGACGGGTGAGTAACAC
GTGGGAACCTTCCTCGTTGTACGGGACAACTCAGGGAAACTTGAGCTAAT
ACCGTATACGTCCGAGAGGAGAAAGATTTATCGCAATGAGACGGGCCCGC
GTCGGATTAGCTAGTTGGTGGGGTAATGGCCTACCAAGGCGACGATCCGT
AGCTGA
>F0OV55001A0W5V
AGAGTTTGATCCTGGCTCAGGATGAACGCTAGCGACAGGCCTAACACATG
CAAGTCGAACGGGATTCACCTTCGGGTGATGAGAGTGGCGCACGGGTGAG
TAACGCGTATGCAACCTACCTACAACAGGGGGATAGCTCCCGGAAACGGG
GATTAATACCGCATAAGACTACGGTTTCACATGGGACAGTAGTAAAAATT
CAGATGGTTGTAGATGGGCATGCGTGACATTAGGTAGTTGGTGAGGTAAT
GGCTCACCAAG
>F0OV55001A0W82
AGAGTTTGATCCTGGCTCAGGACGAACGCTGGCGGCAGGCTTAACACATG
CAAGTCGAGCGCCCTCTTTCGGGAGGGAGCGGCGGACGGGTGAGTAACGC
GTGGGAACCTGCCCTCGAGTGCGGAACAACCCTGGGAAACTGGGGCTGAT
GCCGCATGATCCCCGCTGGCTTGGCTGGCGGGGCAAAGATTTATCGCTCG
AGGAGGGTCCCGCGTCCGATTAGCTAGTTGGCGGGGTAACGGCCCACCAA
GGCGACGATCGGTAGCTGGT
>F0OV55001A0W85
AGAGTTTGATCCTGGCTCAGAACTAACGCTGGCGGCGTGCCTAAACACAT
GCAAGTCGTACGAGAAAGTTCGCTTCGGTGGATGAGTAAAGTGGCGCACG
GGTGAGTAACACGTGGGTATCTGCCCTTTGGCGGGGGGACAACATCTGGA
AACGGATGCTAATACCGCATAAGTCGGCTTCGGCCGGGAAAGGTGGCTTC
GGCTACCGCCAGAGGATGAGCCCGCGTCCCATCAGCTAGTTGGCAGGGTA
ATGGCCTACCAAGGCAACG
>F0OV55001A0W8E
AGAGTTTGATCCTGGCTCAGGATGAACGCTGGCGGCGTGCCTAATACATG
CAAGTCGAACGCACTAGTTTACTAGTGAGTGGCGAACGGGTGAGTAACAC
GTAGGTAACCTGCCCTCAAGACGAGGATAACCGTTGGAAACGATGGCTAA
GACTGGATAGGAACAGAAGAGGCATCTCTTGTGTTTTAAAAGACCTAGCA
ATAGGTATGCTTGAGGAGGGGCCTGCGGCGCATTAGTTAGTTGGCGGGGT
GAAGGCCCACCAAGACG
>F0OV55001A0W8V
AGAGTTTGATCCTGGCTCAGGACGAACGCTGGCGGCGGGCTTAACACATG
CAAGTTGAAGGAGAAGCCCTGACTTCGGTTGGGGTGGAGACTGGCGCACG
GGTGAGTAACGCGTAGACAACCTGCCTGTTCCTGGGGGATAACTCCGCGA
AAGCGGGGCTAATACCGCATAATGCAGCGGGGCCGCATGGCCACAGTTGT
TAAAGGTTTAGACCGGGTGCAGATGGGTCTGCGTGCTATTAGTTAGTTGG
TAGGGTAACGGCCTACCAAGGCGA
>F0OV55001A0W9B
AGAGTTTGATCCTGGCTCAGAATTAACGCTGGCGGCATGCGTAAGACATG
CAAGTCGTACGAGAAAGCCCGGTTCGCCGGGCGAGTAAGGTGGCGCACGG
GTGAGTAACGCGTGGGTAATCTACCCCGGTCTGGGGGATAACGTATCGAA
AGGTGCGCTAATACCGCATGACCCGGCGGGTTTTTGGACCTGCCGGAAAA
GGTGGCCTCTACATGTAAGCTACCGAACCGGGATGAGCCCGCGTCCTATT
AGCTTGTTGGTGGGGTAAAGGCCTACCAAGGCGACGATGGG
>F0OV55001A0W9K
AGAGTTTGATCCTGGCTCAGGATGAACGCTGGCGGCGTGCCTAACACATG
CAAGTCGAGCGGAGATATAGAGGAGTACTTGTATGAATCTTTATCTTAGC
GGCGGACGGGTGAGTAACACGTGAGGAACCTGCCCTTGAGTGGGGAATAA
CACCGAGAAATGGGTGCTAATACCGCATAATGTCTTGGAAGCGCATGCTT
TCGGGACCAAAGGATTTATTCGCTTAAGGATGGACTCGCGTCCGATTAGG
TAGTTGGTG
>F0OV55001A0W9N
AGAGTTTGATCCTGGCTCAGATTGAACGCTGGCGGCATGCTTTACACATG
CAAGTCGAACGGCAGCGCGGGGCAACCTGGCGGCGAGTGGCGAACGGGTG
AGTAATATATCGGAACGTACCCAAGAGTGGGGGATAACGTAGCGAAAGTT
ACGCTAATACCGCATACGATCTACGGATGAAAGCAGGGGACCGCAAGGCC
TTGTGCTCCTGGAGCGGCCGATATCTGATTAGCTAGTTGGTGGGGTAAAG
GCCCACCAAGGCG
>F0OV55001A0W9Q
AGAGTTTGATCCTGGCTCAGAACGAACGCTGGCGGCATGCCTAACACATG
CAAGTCGAACGAGACCTTCGGGTCTAGTGGCGCACGGGTGCGTAGCGCGT
GGGAATCTGCCCTTGGGTTCGGGATAACAGTTGGAAACGACTGCTAATAC
CGGATGATGTCTTCGGACCAAAGATTTATCGCCCAGGGATGAGCCCGCGT
CGGATTAGCTAGTTGGTGAGGTAAAGGCTCACCAAGGCGACGATCCGTAG
CTGGT
>F0OV55001A0W9T
AGAGTTTGATCCTGGCTCAGAACGAACGCTGGCGGCGTGCTTAACACATG
CAAGTCGAACGTGAAGGGGGCTTCGGTCCCTGGAAAGTGGCGCACGGGTG
AGTAACACGTGGATAATCTACCCGATGATCCGGGATAACCTTTCGAAAGG
GGGGCTAATACCGGGTAAGCTCACGAACTCCTCGGAGTTTGCGGGAAAAG
GTGGGGACCTTCGGGCCTACCGTCATCGGATGAGTCCGCGGCCCATTAGC
TAGTTGGTGGGGTAATGGCCTACCAAGGCAACGATGGGTAG
>F0OV55001A0W9X
AGAGTTTGATCCTGGCTCAGAACGAACGCTGGCGGCGTGCTTAACACATG
CAAGTCGGATGCGAAAGGGGCTTTCGGGCGCTGAGTAGCATGGCAGACGG
GTGAGGAGTGCGTATCTGACGGAACTCAGGCAGGGGGATAGTCCTCCGAA
AGGGGGTTGAATACCGCATGTGCTCAATCTTGTCATGGGATTGAGGAAAG
GTGGCCTCTCCATGGAAGCTGCTGGCCTGAGACCGGGATGCGT
>F0OV55001A0WCE
AGAGTTTGATCCTGGCTCAGGACGAACGCTGGCGGCGTGCCTAACACATG
CAAGTCAAGGAGAAAGACTGGTTTCGGCCGGTCAAGTAAACTGGCGGACG
GGTGAGTAACGCGTAGGCGACCTGCCCTTGTGTTTGGAATAACCCCGAGA
AATTGGGGCTAATACCGAATGGCGCATTGAGTATGCATGTACTTGATGTT
AAAGGTGCTGCAAGGTACCGCACAGGGATGGGCCTGCGTTCCATTAGTTA
GATGGTAGGGTAACGGCCT
>F0OV55001A0WD3
AGAGTTTGATCCTGGCTCAGAACGAACGCTGGCGGCGTGCCTAACACATG
CAAGTCGTACGAGAAAATTCGCTTCGGCGAGTGAGTAGAGTGGCACACGG
GTGAGTAACGCGTGGATAATCTGCCTTTAAGTTTGGAATAACTCACCGAA
AGGTGGGCTAATACCGGATAATGCTATGTTGCTTTGGCGGCATAGCCAAA
GAGAGCCTCTGCATGCAAGCCCTCGCTTAAAGATGAGTCCGCGTACCATT
AG
>F0OV55001A0WDA
AGAGTTTGATCCTGGCTCAGGATGAACGCTGGCGGCGTGCCTAACACATG
CAAGTCGAGCGGAGATTACGAGGAGTACTTGTACAAATTGTAATCTTAGC
GGCGGACGGGTGAGTAACACGTGAGGAACCTGCCCTTGAGTGGGGAATAA
CACCGAGAAATGGGTGCTAATACCGCATAATGTCTTGGAAGCGCATGCTT
TCGGGACCAAAGGATTTATTCGCTTAAGGATGGACTCGCGTCCGATTAGG
TAGTTGGTGAGGTAACCGG
>F0OV55001A0WE6
AGAGTTTGATCCTGGCTCAGGATGAACGCTAGCGGGAGGCTTAACACATG
CAAGTCGAGGGGCAGCACGAGGTAGCAATACTTTGGTGGCGACCGGCAGA
CGGGTGAGTAACGCGTATGTAACCTGCCCTGTACAGGGGGATAACCCGGA
GAAATTCGGACTAATATCCCATGGTAATATTGGAAGGCATCTTCTGATAT
TTAAAGTTCCGGCGGTACAGGAGGGGCATGCGTAACATTAGCTGGTTGGT
AAGGTAACGGCCCACCAAGGCGA
>F0OV55001A0WEA
AGAGTTTGATCCTGGCTCAGGATTGAACGCTGGCGGCGTGCCTAATACAT
GCAAGTCGAACGCACTAGTTTACTAGTGAGTGGCGAACGGGTGAGTAACA
CGTAGGTAACCTGCCCTTAAGACGAGGATAACCGTTGGAAACGATGGGCT
AAGACTGGATAGGAACATTGAAGGCATCTTTGATGTTTTAAAAGACCTAG
CAATAGGTATGCTTAAGGAGGGGCCTGCGGCGCATTAGTTAGTTGGTGAG
GTGAAGGCTTACCAAG
>F0OV55001A0WFC
AGAGTTTGATCCTGGCTCAGGATAAACGCTGGCGGCATGCCTAATACATG
CAAGTCGAACGGATCAGCTTAGGCTGGTTAGTGGCGAACGGGTGAGTAAC
ACGTAAGTAACCCAACCTTCAGACGAGGATAACTGCTGGAAACGGTAGCT
AATACTGGATAGGATTATCGATAGGATGATTGATAATTTAAAGGCGCTTT
CGGGCGGTACTGGAGGAGGGGCTTGCGGCGCATTAGATAGTTGGTGAGGT
AACGGCCCACCAAGTCG
>F0OV55001A0WFF
AGAGTTTGATCCTGGCTCAGAACGAACGTTAGCGGCGTGCTTAACACATG
CAAGTCGAACGAGAAAGTATCTTCGGATATGAGTAGAGTGGCGCACGGGT
GAGTAACACGTGGGTAACCTGCCCTTTGGAGGGGGACAACATCTGGAAAC
GGATGCTAATACCGCATAAGTCGTCTTCGGACGGGAAAGGTGGCTTCGGC
TACCGCCAGAGGATGGGCCCGCGTCCCATCAGCTAGTTGGTAAGGTAACG
GCTTACCAAGGCAACGACGGGTAG
>F0OV55001A0WI0
AGAGTTTGATCCTGGCTCAGAACGAACGTTAGCGGCGTGCTTAACACATG
CAAGTCGAACGAGAAAGTATCTTCGGATATGAGTATAGTGGCGCACGGGT
GAGTAACACGTGGGTAACCTACCCTTTGGAGGGGGACAACATTTGGAAAC
GAATGCTAATACCGCATAAGTCAGCTTCGGCTGGGAAAGGTGGCTTCGGC
TACCGCCAGAGGATGGGCCCGCGACCCATCAGCTAGTTGGTAAGGTAATG
GCTTACCAAGGCAACGACGGGTAG
>F0OV55001A0WI3
AGAGTTTGATCCTGGCTCAGGATGAACGCTAGCGGCAGGCCTAACACATG
CAAGTCGAGGGGCAGCGGGGTGTAGCAATACACTGCCGGCGACCGGCGCA
CGGGTGAGTAACGCGTATGCAACCTACCTTCAACAGGAGGATAGCCCCGA
GAAATCGGGATTAATACTCCATAATGTATATTAATCGCATGGTTGATATA
TTAAAGTTCCGGCGGTTGAAGATGGGCATGCGTGACATTAGCTAGTTGGT
G
>F0OV55001A0WIX
AGAGTTTGATCCTGGCTCAGGATGAACGCTAGCGACAGGCCTAACACATG
CAAGTCGAACGGGATTCACCTTCGGGTGATGAGAGTGGCGCACGGGTGAG
TAACGCGTATGCAACCTACCTACAACAGGGGGATAGCTCCCGGAAACGGG
GATTAATACCGCATAAGACTACGGTTTCACATGGGACAGTAGTAAAAATT
CAGATGGTTGTAGATGGGCATGCGTGACATTAGGTAGTTGGTGAGGTAAT
GGCTCACCAAG
>F0OV55001A0WKF
AGAGTTTGATCCTGGCTCAGGATGAACGCTAGCGGCAGGCCTAACACATG
CAAGTCGAGGGGTAACAGGTAGAAAGCTTGCTTTCTATGCTGACGACCGG
CGCACGGGTGAGTAACGCGTATGCAACCTACCTTTAACAGGAAGATAGCC
CCGAGAAATCGGGATTAATACTCCATAATATATATGAATCGCATGGTTTA
TATATTAAAGCTCCGGCGGTTAA
>F0OV55001A0WMQ
AGAGTTTGATCCTGGCTCAGGATGAACGCTGGCGGCGTGCCTAACACATG
CAAGTCGAGCGATAAACAGTGGATGGAATTCTTCGGAAGGAAAGAAACTG
TTGAAAGCGGCGGACGGGTGAGTAACGCGTGGGCAACCTGCCCTATACAG
GGGGATAGCCACTGGAAACGGTGATTAATACCCCATGACACCTTAACCTC
GCATGAGGAGAGGGTCAAAGATTATATCGGTATAGGATGGGCCCGCGTCT
GATTAGCTAGTTGG
>F0OV55001A0WMT
AGAGTTTGATCCTGGCTCAGGATGAACGCTAGCGGTGCGCCTAACACATG
CAAGTCGAGCGATATAGCGGCGAACGGGTGAGTAACACGTTGGAACCTGC
CTCGAACTCAGGGATAGCCATCCGAAAGGATGATTAATACCGGATAGTCC
CGAAAGGGTAAAGATTTTTCGGTTCGAGAGGGGCCTGCGGCCTATCAGCT
AGTTGGTAAGGTAATGGCTTACCAAGGCTATGACGGGTAACTGGTGTGAG
AGCATGACCAGT
>F0OV55001A0WMZ
AGAGTTTGATCCTGGCTCAGATTGAACGCTGGCGGCAGGCCTAACACATG
CAAGTCGAGCGGCAGCGGGAGGTGCTTGCACCTCGCCGGCGAGCGGCGGA
CGGGTGAGTAATGCATAGGAATCTGCCCGGTAGTGGGGGATAACCTGGGG
AAACCCAGGCTAATACCGCATACGTCCTACGGGAGAAAGCAGGGGATCTT
CGGACCTTGCGCTATCGGATGAGCCTATGCCGGATTAGCTGGTTGGTAGG
GTAACGGCCT
>F0OV55001A0WOT
AGAGTTTGATCCTGGCTCAGGACGAACGCTGGCGGCGTGCCTAACACATG
CAAGTCGAGCGGAGATTTAAGTTTACTTAGATCTTAGCGGCGGACGGGTG
AGTAACGCGTGAGTAACCTGCCTTATACAGAGGGATAGCCTTGGGAAACC
GGGATTAATACCTCATGACATAGTGCGATCGCATGATGGTGCTATCAAAA
TGAATGTGGTATAAGATGGACTCGCGTCTGATTAGTTAGTTGGCGGGGTA
GCCG
>F0OV55001A0WPC
AGAGTTTGATCCTGGCTCAGGATGAACGCTAGCGGCAGGCCTAACACATG
CAAGTCGAGGGGTAACAGGAGTAGCAATACTTGCTGACGACCGGCGCACG
GGTGAGTAACGCGTATGCAACCTACCCTTAACTGGGGAATAGCCCGAAGA
AATTCGGATTAATGCCCCATAATACTGTATTGAAGCATTTCAGTGCATTT
AAAACTCCGGTGGTTAAGGATGGGCATGCGTGACATTAGCTAGTTGGTGA
GGTAACGGCT
>F0OV55001A0WPF
AGAGTTTGATCCTGGCTCAGGATGAACGCTAGCGGCAGGCTTAACACATG
CAAGTCGAGGGGTAACAGGGTGCTTGCACCGCTGACGACCGGCGCACGGG
TGCGTAACGCGTATACAATCTACCTTTTACAGGGGCATAGCCCGGGGAAA
CCCGGATTAATATCCCATGGTATCATTTAGTGGCATCACTTGAATGATTA
AAGCTTCGGCGGTAGAAGATGAGTATGCGTCCTATTAGCTAGATGGTAAG
GTAACGGCTT
>F0OV55001A0WPI
AGAGTTTGATCCTGGCTCAGGATGAACGCTAGCGGGAGGCTTAACACATG
CAAGTCGAGCGGCAGCGCGGTTTTCGGACTGGTGGCGAGCGGCGCACGGG
TGCGTAACGCGTATGCAACCTTCCTTATGCAGGGGGATAGCCCATGGAAA
CGTGGATTAATACCCCATAATATTTATTTATTGCATGATAGATAGATTAA
AATTTCGGTGGCATAAGATGGGCATGCGTCTGATTAGTTAGTTGGTGAGG
TAACGG
>F0OV55001A0WQ3
AGAGTTTGATCCTGGCTCAGGATGAACGCTAGCGGGAGGCTTAACACATG
CAAGTCGAGCGGGATTTACCTTCGGGTAATGAGAGCGGCGCACGGGTGAG
TAACGCGTATGCAACCTACCTTTTACAGGGGAATAGCCCAGAGAAATTTG
GATTAATGCCCCATAGTACTTGAGGACCGCATGGTTTTCAAGTTAAAGAT
TCATCGGTAAAAGATGGGCATGCGTGACATTAGATTGTTGGCGGGGTAAC
GGCCCACCAAGTCTGCGA
>F0OV55001A0WQ6
AGAGTTTGATCCTGGCTCAGAACGAACGCTGGCGGCGCGTTTTAAGCATG
CAAGTCGAACGGTATATAGTCTTCGGATTATAGAGAGTGGCGAACGGGTG
AGTAACACGTAGATAATCTACCTTGAAGTGGGGGATAGTCCATGGAAACA
TGGAGTAATACCGCATATGTCTTTGGATGAAAGTTCCAATTGGAACGCTT
TGAGATGAGTCTGCGGCTCATTAGCTTGTTGGTGGGGTAAAGGCCTACCG
TGGCGACGATGGG
>F0OV55001A0WTH
AGAGTTTGATCCTGGCTCAGAACTAACGCTGGCGGCGTGCCTAACACATG
CAAGTCGTACGAGAAAGTTCGCTTCGGTGGATGAGTAAAGTGGCGCACGG
GTGAGTAGCGCGTGGATAATCTGCCCTTTAGTTAGGAATAACCCATCGAA
AGATGGGCTAATGCCCAATGATGCTGACGTGCTTCGGCAGGTCAGCCAAA
GGTGGCCTCTACATGTAAGCTATCGCTGAAGGATGAGTTCGCGT
>F0OV55001A0WTV
AGAGTTTGATCCTGGCTCAGAACGAACGCTGGCGGCGCGTTTTAAGCATG
CAAGTCGAGGGAGAATCCGGTGCTTGCACTGGAGGGAACCGGCGAACGGG
TGAGTAACACGTAGATAATCTGCCTTTAGGTTGGGGATAGCTCATGGAAA
CATGGGGTAATACCGAATGTGGTTCGATGTTCAAAAGGACATTGAAAGAA
AGGAGCTTAGGCTTCGCCTGAAGATGAGTCTGCGTCTGATTAGGTAGTAG
GTAGGGTAACGGCCT
>F0OV55001A0WUQ
AGAGTTTGATCCTGGCTCAGAACGAACGTTCGCGGCGCGCTTAACATATG
CAAGTCGAACGAGAAAGCATCTTCGGATGTGAGTAAAGTGGTGCACGGGT
GAGTAACACGTGGGTAATCTACCTTATGGTGGGGGATAACATCTTGAAAA
GGGTGCTAATACCGCATAAGTCAACTTCGGTTGGGAAAGGCGCTTTTGTG
TCGCCATAAGATGAGCTCGCGTCCTATCAGCTAGTTGGTAAGGTAATGGC
CTACCAAGGCAACGA
>F0OV55001A0WVE
AGAGTTTGATCCTGGCTCAGATTGAACGCTGGCGGCATGCCTTACACATG
CAAGTCGAACGGCAGCACGGGGGCAACCCTGGTGGCGAGTGGCGAACGGG
TGAGTAATGCATCGGAACGTGCCCTGAAGTGGGGGATAACGTAGCGAAAG
TTACGCTAATACCGCATATTCTGTGAGCAGGAAAGCAGGGGATCGCAAGA
CCTTGTGCTTTAGGAGCGGCCGATGTCGGATTAGCTAGTTGGTGAGGTAA
AGG
>F0OV55001A0WW5
AGAGTTTGATCCTGGCTCAGATTGAACGCTGGCGGCATGCTTAACACATG
CAAGTCGAACGGTAACAGGCTGATGTGATCCCTTCGGGGTGAAATAGGCG
CTGACGAGTGGCGGACGGGTGAGTAATACATAGGAATCTACCCAGTAGTG
GGGGATAACTTGGAGAAATCCATGCTAATACCGCATGTGCCCTACGGGGC
AAAGCAGGGGACCTTCGGGCCTTGCGCTATTGGATGAGCCTATGTCGGAT
TAG
>F0OV55001A0WWZ
AGAGTTTGATCCTGGCTCAGGATGAACGCTAGCGGCAGGCTTAACACATG
CAAGTCGAGGGGCAGCGGGAGTAGCAATACTTGCCGGCGACCGGCGCACG
GGTGAGTAACGCGTATGCAACCTACCTTTAACTGGGGAATAGCTCGAAGA
AATTCGGATTAATACCCCATAACATTATCTGAGGGCATCTGAGGATAATT
AAAGCTCCGGCGGTTAAAGATGGGCATGCGTGCCATTAGCTAGTTGGTAA
GGTAACGGCTT
>F0OV55001A0WXE
AGAGTTTGATCCTGGCTCAGATTGAACGCTGGCGGCAGGCTTAACACATG
CAAGTCGAGCGGTAACAGGTCCAGCTTGCTGGATGCTGACGAGCGGCGGA
CGGGTGAGTAATGCATAGGAATCTGCCCAGTCGTGGGGGATAACCTGGGG
GAAACCCAGGCTAATACCGCATACGTCCTACGGGAGAAAGCGGGGGCTCT
TCGGACCTCGCGCGATTGGATGAGCCTATGTCGGATTAGCTTGTTGGTGA
GGTAA
>F0OV55001A0WYL
AGAGTTTGATCCTGGCTCAGAACTAACGCTGGCGGCGTGCCTAACACATG
CAAGTCGTACGAGAAAGTTCGCTTCGGTGGATGAGTAAAGTGGCGCACGG
GTGAGTAGCGCGTGGATAATCTGCCCTTTAGTTAGGAATAACCCATCGAA
AGATGGGCTAATGCCCAATGATGCTGACGTGCCTCGGCAGGTCAGCCAAA
AGTGGCCTCTACATGTAAGCTATCGCTGAAGGATGAGTTCGCGT
>F0OV55001A0WZ8
AGAGTTTGATCCTGGCTCAGGATGAACGTTGGCGGCGTGCCTAATACATG
CAAGTCGAACGCGAAGCTTGTTTTCGGATGAGCGGAGAGTGGCACACGGG
TGAGTAACACATGGCTGACCTGCCCTTCAGAGGGGGACAACCACTGGAAA
CGGTGGCTAATACCCCATATGCTCACGGTGTTTAGAAGGCTGTGAGGAAA
GGTTCCGGCGCTGAAGGAGGGGGCTGTGGCCCATCAGCTAGTTGGTGCGG
TAACGGCG
>F0OV55001A0X0A
AGAGTTTGATCCTGGCTCAGGACGAACGCTGGCGGCGTGCTTAACACATG
CAAGTCGAGCGGGAAATATATTGAAGATTTATCTGATATATATTTTAGCG
GCGGACGGGTGAGTAACGCGTGGGCAATCTGCCTCACACAGGGGAATAAC
ACTGGGAAACCTAGTGCTAATACCGCATAACATAGCGAAGTGACATCACT
TTGTTATCAAAGGAGAAATCCGGTGTGAGATGAGCCCGCGTCCGATTAG
>F0OV55001A0X1H
AGAGTTTGATCCTGGCTCAGAACGAACGTTAGCGGCGTGCTTAACACATG
CAAGTCGAACGAGAAAGTATCTTCGGATATGAGTATAGTGGCGCACGGGT
GAGTAACACGTGGGTAACCTACCCTTTGGAGGGGGACAACATTTGGAAAC
GAATGCTAATACCGCATAAGTCAGCTTCGGCTGGGAAAGGTGGCTTCGGC
TACCGCCAGAGGATGGGCCCGCGACCCATCAGCTAGTTGGTAAGGTAATG
GCTTACCAAGGCAACGACGGGTAG
>F0OV55001A0X1T
AGAGTTTGATCCTGGCTCAGGATGAACGCTAGCGGCAGGCCTAACACATG
CAAGTCGAACGGTAAGGCTCCTTCGGGAGTACACGAGTGGCGCACGGGTG
AGTAACGCGTATGCAACCTACCCTTAACTGGGGGATAGCCCGGAGAAATT
CGGATTAATACCCCATAATATCCCGACGACACCTGTTGATGGGATTAAAA
TTCCGGTGGTTAAGGATGGGCATGCGTGACATTAGCTAGTTGGTAAGGTA
ACGGCTTACCAAGGCTACGATGTCTAGGGGG
>F0OV55001A0X1Z
AGAGTTTGATCCTGGCTCAGAACGAACGCTGGCGGCATGCCTAACACATG
CAAGTCGAACGGGCTGTAGCAATACAGTCAGTGGCGAACGGGTGAATAAC
GCGTGGGAACCTACCTCGGAGTTCGGAATAACCGCGGGAAACTGCGGCTA
ATACCGGATACGGCCTGAGGGCGAAAGGAGCAATCCGCTCCGGGAGGGGC
CCGCGTCCGATTAGCTAGTTGGTGGGGTAACGCCTACCAAGGCGATGATC
GGTAGCTGGT
>F0OV55001A0X2N
AGAGTTTGATCCTGGCTCAGGACGAACGCTGGCGGCGTGCCTAACACATG
CAAGTCGAGCGGGGACTACGGAGTAGTAATACGCTGTAGTTCTAGCGGCG
GACGGGTGAGTAACGCGTGAGCAACCTGTCCTTGCCTGGGGGATAAGAAG
CCGAAAGGCTTTCTAATACCGCATGAGACCACAGGACCGCATGGTCAAGA
GGTCAAAGGAGAAATTCGGGCAAGGGTGGGCTCGCGTCTGATTAGTTAGT
TGGTGAGGTAACGGCT
>F0OV55001A0X33
AGAGTTTGATCCTGGCTCAGGATGAACGCTAGCGACAGGCCTAACACATG
CAAGTCGAGGGGCAGCACGAGGTAGCAATACTTTGGTGGCGACCGGCAGA
CGGGTGAGTAACGCGTATGTAACCTGCCCTGTACAGGGGGATAACCCGGA
GAAATTCGGACTAATATCCCATGGTAATATTGGAAGGCATCTTCTGATAT
TTAAAGTTCCGGCGGTACAGGAGGGGCATGCGTAATATTAGCTGGTTGGT
AAGGTAACGGCTTACCAAGGCG
>F0OV55001A0X4H
AGAGTTTGATCCTGGCTCAGAACGAACGCTGGCGGCGCGTTTTAAGCATG
CAAGTCGAGGGAGAATCCGGTGCTTGCACTGGAGGGAACCGGCGAACGGG
TGAGTAACACGTAGATAATCTGCCTTTAGGTTGGGGATAGCTCATGGAAA
CATGGGGTAATACCGAATGTGGTTCGATGTTCAAAAGGACATTGAAAGAA
AGGAGCTTAGGCTTCGCCTGAAGATGAGTCTGCGTCTGATTAGGTAGTAG
GTAGGGTAACGGCCT
>F0OV55001A0X6S
AGAGTTTGATCCTGGCTCAGGACGAACGCTGGCGGCGTGCTTAACACATG
CAAGTCGAACGAGGCCTTCGGGCCTAGTGGCGGACGGGTGAGTAACACGT
GGGTAACCTGCCTTCTAGTGGGGGATACCCACCCGAAAGGGTGGCTAATA
CCGCATGAGCTCTGCATCTGGAATGGTGTAGAGGAAAGATTTATTGCTAG
AAGGTGGGCCCGCGTCCGATTAGCTAGTTGGTGAGGTAAAGGCTCACCAA
GGCGACGATCGGTAG
>F0OV55001A0X6Y
AGAGTTTGATCCTGGCTCAGAACGAACGCTGGCGGCATGCCTAACACATG
CAAATCGAACGGGATCCTGGTTTCGGCCAGGTGAGAGTGGCGGACGGGTG
AGTAACACGTGGGAACCTGCCCATTGGTCTGGGATAACCGCGGGAAACTG
CGGCTAATACCGGATGTATCCGTGAGGGGAAAGATTTATCGCCGATGGAG
GGGCCCGCGTCCGATTAGGTAGTTGGTGGGGTAATGGCCTACCAAGCCAA
CGATCGGTAGCTGGTCTGAGAGGA
>F0OV55001A0X7A
AGAGTTTGATCCTGGCTCAGGATGAACGCTAGCGACAGGCCTAACACATG
CAAGTCGAGCGGTATGATCCCTTCGGGGTTTAGAGAGCGGCGCACGGGTG
AGTAACGCGTATGCAACCTACCTTTTACCGGGGAATAGCCCGGAGAAATT
TGGATTAATGCCCCATGGTTCCTTAAGTCTGCATGGATGTAAGGATAAAG
TTGAGGCGGTAAAAGATGGGCATGCGTGACATTAGCTAGTTGGGGGGGTA
ACGCCCACCAAGGCTACG
>F0OV55001A0X94
AGAGTTTGATCCTGGCTCAGGATGAACGCTAGCGGTGCGCCTAACACATG
CAAGTCGAGCGATATAGCGGCGAACGGGTGAGTAACACGTTGGAACCTGC
CTCGAACTCAGGGATAGCCATCCGAAAGGATGATTAATACCGGATAGTCC
CGAAAGGGTAAAGATTTTTCGGTTCGAGAGGGGCCTGCGGCCTATCAGCT
AGTTGGTAAGGTAATGGCTTACCAAGGCTATGACGGGTAACTGGTGTGAG
AGCATGACCAGT
>F0OV55001A0X97
AGAGTTTGATCCTGGCTCAGAACGAACGCTGGCGGCGCGTTTTAAGCATG
CAAGTCGAACGGTAAAAGGGTGCTTGCACCCTTTGAGAGTGGCGAACGGG
TGAGTAACACGTAGGTGATCTGCCCTTTGGTTGGGGATAGCCTGTGGAAA
CACAGGGTAATACCGAATAAGATCGGGACTCTTTGGAGATCCGATGAAAG
CAGCTTCGGCTGCACCGAAGGATGAGCCTGCGGCTGATTAGCTTGTTGGC
GGGTAAAGCCCACAAGG
>F0OV55001A0XB5
AGAGTTTGATCCTGGCTCAGGATGAACGCTGGCGGCGTGCCTAATACATG
CAAGTCGAACGCACCGGTTTACCGGTGAGTGGCGAACGGGTGAGTAACAC
GTAGGTAACCTGCCCTCAAGACGAGGATAACCGTTGGAAACGATGGCTAA
GACTGGATAGGAACCGAGGAGGCATCTCTTTGGTTTTAAAGGACCCGCAA
GGGTACGCTTGAGGAGGGGCCTGCGGCGCATTAGTTAGTTGGCGGGGTGA
AGGCCCACCAAGACTTTGATGCGTAGCCGG
>F0OV55001A0XBZ
AGAGTTTGATCCTGGCTCAGGACGAACGCTGGCGGCGTGCTTAACACATG
CAAGTCGTACGAGAACCAGGCTTCGGTCTGGGGAAAGTGGCGAACGGGTG
AGTAACGCGTAGACAACCTGCCGTTGGGTGGTGGATAGCCCCGGGAAACC
GGGATTAATACAGCATGACGCGTACGTGTCGCATGGCATGTACGTTAAAG
CCTTCGGGCGCCCGACGATGGGTCTGCGTGGCATTAGGTAGTAGGCGGGG
TAACGGCCCACCTAGCCGACGATG
>F0OV55001A0XC8
AGAGTTTGATCCTGGCTCAGGATGAACGCTAGCGGTGCGCCTAACACATG
CAAGTCGAGCGATATAGCGGCGAACGGGTGAGTAACACGTTGGAACCTGC
CTCGAACTCAGGGATAGCCATCCGAAAGGATGATTAATACCGGATAGTCC
CGAAAGGGTAAAGATTTTTCGGTTCGAGAGGGGCCTGCGGCCTATCAGCT
AGTTGGTAAGGTAATGGCTTACCAAGGCTATGACGGGTAACTGGTGTGAG
AGCATGACCAGT
>F0OV55001A0XD0
AGAGTTTGATCCTGGCTCAGAACGAACGCTGGCGGCGCGTTTTAAGCATG
CAAGTCGAGGGAGAATCCGGTGCTTGCACTGGAGGGAACCGGCGAACGGG
TGAGTAACACGTAGATGATCTACCTTGGGATTGGGGATAGCCTATGGAAA
CATGGGGTAATACCGAATGCGTCCTGTCATGTAAGGGTGACAGGGGAAAG
GAGCTGAGGCTTCGTCCTGGGATGAGTCTGCGGCTCATTAGCTAGTCGGT
GGGGTAAAGGCCT
>F0OV55001A0XD9
AGAGTTTGATCCTGGCTCAGGATGAACGCTAGCGGCAGGCCTAACACATG
CAAGTCGAGGGGTAACAGGAGTAGCAATACTTGCTGACGACCGGCGCACG
GGTGAGTAACGCGTATGCAACCTACCCTTAACTGGGGGATAGCCCGAAGA
AATTCGGATTAATGCCCCATAATACTGTATTGAAGCATTTCAGTGCATTT
AAAACTCCGGTGGTTAAGGATGGGCATGCGTGACATTAGTTTGTTGGTGA
GGTAACGGCTC
>F0OV55001A0XDE
AGAGTTTGATCCTGGCTCAGGATGAACGCTAGCGGGAGGCTTAACACATG
CAAGTCGAGCGGTATAATCCCTTCGGGGTTTAGAGAGCGGCGCACGGGTG
AGTAACGCGTATGCAACCTACCTTTTACCGGGGAATAGCCCGGAGAAATT
TGGATTAATGCCCCATGGTTCCTTAAGTCTGCATGGATGTAAGGATAAAG
TTGAGGCGGTAAAAGATGGGCATGCGTGACATTAGCTAGTTGGGGGGGTA
ACGCCCACCAAGGCTACGATGTCTAGGGG
>F0OV55001A0XE4
AGAGTTTGATCCTGGCTCAGGACAAACGCTGGCGGCGTGCCTAACACATG
CAAGTCTCACGGGAAAGTCTCCTTCGGGAGACAAGTACAGTGGCGAACGG
GTGAGTAACGCGTGGGAATCTACCCAGTAGTGGGGGATAACCCTTCGAAA
GGAGGGCTAATACCGCATAAGTCCTACGGGGTAAAGATGGCCTCTTTACA
ATGCTATCGCTTCTGGATGAGCCCGCGTCCTATTAGCTAGTTGGTGAGGT
AATGGCTTACCAAGGCAACAATGGG
>F0OV55001A0XEC
AGAGTTTGATCCTGGCTCAGGATAAACGCTGGCGGCATGCCTAATACATG
CAAGTCGAACGAACTAGTTTACTAGTTAGTGGCGAACGGGTGAGTAACAC
GTAAGTAATCAACCTATAAGACGAGGATAACTACTGGAAACGGTAGCTAA
TACTGGATAGGATAGGGACCTGTAGGGGACCCTATTTAAAGGCGCTTCAA
AGCGCCGCTAATAGATGAGCTTGCGGCGCATTAGATAGTTGGGGAGGTAA
TGGCTCACCAAGTCAACGA
>F0OV55001A0XFL
AGAGTTTGATCCTGGCTCAGGGCGAACGCTGGCGGCGCGCTTAAAGCATG
TAAGTCGAACGAGATACCCGCAAGGGTGTCTAGTGGCGTACGGCTGAGTA
ACGCGTGGGTAACCTGCCCCGAAGTGGGGAATAACTTGTGGAAACATGGG
TTAATACCGCATGTGGTCTCTTCTCGCAAGGGGATAGACTAAAGACTTCG
GTCGCTTCGGGAGGGGCCCGCGTCCCATCAGCTAGTTGGTGGGGTAACGG
CTCACCAAGGCAATAACGGGTAGCTGG
>F0OV55001A0XFO
AGAGTTTGATCCTGGCTCAGGATGAACGCTGGCGGCGTGCTTAACACATG
CAAGTCTAGGAAAGACTTCGAGCTTGCTTGAAGTGGAAACTGGCGAACGG
GTGAGTAACACGTAGATAACCTACCCAGAGGCGGGGGATAACGTCGAGAA
ATCGGCACTAATACCGCATATAATTTTAGATTAATTTTTTAAAATTAAAG
GGGGCTTCGGCTCTCACCTTTGGATGGGTCTGCGTCTGATTAGCTTGTTG
GTGGGGTAATGGCTCACCAAGGCTACG
>F0OV55001A0XIU
AGAGTTTGATCCTGGCTCAGAACGAACGTTAGCGGCGTGCTTAACACATG
CAAGTCGAACGAGAAAGTATCTTCGGATATGAGTAGAGTGGCGCACGGGT
GAGTAACACGTGGGTAATCTGCCCTTTGGAGGGGGACAACATCTGGAAAC
GGATGCTAATACCGCATAAGTCGTCTTCGGACGGGAAAGGTGGCTTCGGC
TACCGCCAGAGGATGAGCCCGCGGCCCATCAGCTAGTTGGCAGGGTAATG
GCCTACCAAGGCAACGG
>F0OV55001A0XL1
AGAGTTTGATCCTGGCTCAGGATTAACGCTAGCGGCAGGCCTAACACATG
CAAGTCGAGGGGTAACAGGGAGCTTGCTCCGCTGACGACCGGCGCACGGG
TGCGTAACGCGTATGAAACTTGCCCTGTACAGGGAGATAGCCCGGGGAAA
CTCGGATTAATATCCCATAATGTTTAGATATCGCATGGTATTTAAATTAA
AGCTCCGGCGGTACAGGATGGTCATGCGTGACATTAGCTAGTTGGTGAGG
TAACGGCTC
>F0OV55001A0XL6
AGAGTTTGATCCTGGCTCAGGACGAACGCTGGCGGTGTGCTTAATACATG
CAAGTCGAACGATAAGGTCTCTTCGGAGATACATAAGTGGCGGACGGGTG
AGTAACACGTAGGTAATCTGCCTTAAGGCGGGGGACAACATCGGGAAACC
GTTGCTAATACCCCATATGTGGCGAGTTGTAATACTCGTTATGAAAGCTT
TAGTGCCTTAAGATGAGCCTGCGGCTGATTAGTTTGTTGGTGGGGTAATG
GCCTACCAAGACT
>F0OV55001A0XM5
AGAGTTTGATCCTGGCTCAGATGAACGCTAGCGGTGCGCCTAACACATGC
AAGTCGAGCGATATAGCGGCGGACGGGTGAGTAACACGTTGGAACCTGCC
TCGAACTCAGGGATAGCCATCCGAAAGGATGATTAATACCGGATAGTCCC
GAAAGGGTAAAGATTTTTCGGTTCGAGAGGGGCCTGCGGCCTATCAGCTA
GTTGGTAAGGTAATGGCTTACCAAGGCTATGACGGGTAACTGGTGTGAGA
GCATGACCAGT
>F0OV55001A0XM8
AGAGTTTGATCCTGGCTCAGGATGAACGCTAGCGGGAGGCTTAACACATG
CAAGTCGAACGGCAGCACGGGCTTCGGCCTGGTGGCGAGTGGCGCACGGG
TGCGTAACGCGTATGCAACCTACCTTATACAGGAGGATAGCCCATGGAAA
CGTGGATTAATACTCCATAGTATCATTAATCTGCATGGAATAATGATTAA
AACTTCGGTGGTATAAGATGGGCATGCGTAGGATTAGCTAGTTGGTGGGG
TAAGGG
>F0OV55001A0XMI
AGAGTTTGATCCTGGCTCAGGATGAACGCTGGCGGTGTGCCTGAGATATG
CAAGTCGGACGGTAAGTTTTGGGAGCTTGCTCCTAAAACACGAGTGGCGG
ACGGCTGAGTAACACGTTGGAACCTGCCCCTAGGTAAGGGATAGCTCACC
GAAAGGTGGGATAATACCTTATGGTACCCTCTTTGTGAGGGTTAAAGCTT
TCGAGCGCCAAGGGATGGTCCTGCGGCCTATCAGGTAGTTGGTGGGGTAA
CGGCCTACCAAGCCAATGACGGGTAG
>F0OV55001A0XMU
AGAGTTTGATCCTGGCTCAGGACGAACGCTGGCGGCGTGCCTAACACATG
CAAGTCGAACGGTTCGATATCCGACACTGAGTATTCAGTCACAAACACAA
GAGTGGGTACTGAGTGTTGGATATCGGATAGTGGCGAAAGGGTGAGTAAC
GCGTGGGCAACCTGCCCTATACAGGGGGATAACACCGGGAAACCGGTGCT
AATACCGCATAAAATCCTACGATGACATCATCGAAGGGTCAAAGGAGAAA
TCCGGTATAGGAGGGGCCCG
>F0OV55001A0XNB
AGAGTTTGATCCTGGCTCAGAACTAACGCTAGCGGCGTGCCTAACACATG
CAAGTCTTACGAGAAAGTCCCGTTCGCGGGATGAGTAAAGTGGCGCACGG
GTGAGTAACACGTGGATAATCTACCCTTCAGTCGGGGATAACTCATCGAA
AGATGGGATAATACGCGATGATGCTTATCTGTTTCGACGGATAAGCCAAA
GGTGGCCTCTCTATAGAAGCTACCGCTGAGGGATGAGTTCGCGCACCATT
AG
>F0OV55001A0XNO
AGAGTTTGATCCTGGCTCAGAGCGAACGCTGGCGGCAGGCCTAACACATG
CAAGTCGAACGGATCCTTCGGGATTAGTGGCGGACGGGTGAGTAACACGT
GGGAACGTGCCTTTTGGTTCGGAATAACTCAGGGAAACCTGAGCTAATAC
CGAATGTGCCCTTCGGGGAAAGATTTATCGCCATTAGAGCGGCCCGCGTC
TGATTAGCTAGTTGGTAGGGTAAAGGCCTACCAAGGCTACGATCAGTAGC
TGGTCTGAGAGG
>F0OV55001A0XNR
AGAGTTTGATCCTGGCTCAGGATGAACGCTAGCGGTGCGCCTAACACATG
CAAGTCGAGCGATATAGCGGCGAACGGGTGAGTAACACGTTGGAACCTGC
CTCGAACTCAGGGATAGCCATCCGAAAGGATGATTAATACCGGATAGTCC
CGAAAGGGTAAAGATTTTCCGGTTCGAGAGGGGCCTGCGGCCTATCAGCT
AGTTGGTAAGGTAATGGCTTACCAAGGCTATGACGGGTAACTGGTGTGAG
AGCATGACCAGT
>F0OV55001A0XQH
AGAGTTTGATCCTGGCTCAGGACGAACGCTGGCGGCGTGCTTAACACATG
CAAGTCGAACGAAGCAATTTGAATAGTTTACTAGGATAATTGACTTAAGT
GGCGGACGGGTGAGTAACGCGTGAACAATCTACCTATCAGAGGGGGACAA
CACTTAGAAATGGGTGCTAATACCGCATGAGACCACACTGCCGCATGGCA
GAGGGGTAAAAGATTTATCGCTGATAGATGAGTTCGCGTATCATTAG
>F0OV55001A0XR9
AGAGTTTGATCCTGGCTCAGAACGAACGCTGGCGGCGCGTTTTTAAGCAT
GCAAGTCGAACGGGATTGATCCTTCGGGATCATGAGAGTGGCGAACGGGT
GAGTAACACGTAGATGATCTGCCTTGAAGTTGGGGATAGCCCATAGAAAT
ATGGGGTAATACCGGATAATCTCTTTTTACTTTGGTGAATAGAGGAAAGG
GGCTTCGGCCTCGCTTTGAGATGAGTCTGCGGCTGATTAGCTAGTTGGTA
GGGTAAAGGCCTACCAAGG
>F0OV55001A0XS4
AGAGTTTGATCCTGGCTCAGGACGAACGCTGGCGGCGGGCTTAACACATG
CAAGTCGCGGGAGAAGCCAGGCCTTCGGGTCAGGTGGAGACCGGCGGATG
GGTGAGTAACGCGTAGGCAATCTGCCGTTAGGACTGGGATAACCCACCGA
AAGGTGAGCTAATACCGGATGATGCAGCGGGGCCGCATGGCCACAGTTGT
TAAATCTTTCGAGAGCCTAACGATGAGCCTGCGTGCCATTAGCTAGTTGG
TAGGGTAACGG
>F0OV55001A0XSW
AGAGTTTGATCCTGGCTCAGGATGAACGCTAGCGACAGGCCTAACACATG
CAAGTCGAACGGGATTTATCCTTCGGGGTAATGAGAGTGGCGCACGGGTG
AGTAACGCGTATGCAACCTACCTGTAACTGGGGAATAGCTCCCTGAAAGG
GGAATTAACACCGCATAAGACCACACTTTCGCATGGAAGAGTGGTAAAAT
ATTTATAGGTTACAGATGGGCATGCGTGACATTAGTTTGTTGGTGAGGTA
ACGGCTCACCAAG
>F0OV55001A0XUI
AGAGTTTGATCCTGGCTCAGAATGAACGCTGGCGGCGTGCCTAACACATG
CAAGTCGAACGAGAAATTCCGACTTCGGTTGGAAGAGTAAAGTGGCGCAC
GGGTGAGTAATGCGTGGGTAACCTGCCCTTGAATCTGGGATAACTTCGCG
AAAGCGTTGCTAATACTAGATATCGTCCAGAGAACTTTGGTTTTTTGGAT
GAAAGATGACCTCTTCATGAAAGTTGTCGTTCAGGGAGGGGCCCGCGTAC
CATTAGCTTGTTGGTGGGGTAACGG
>F0OV55001A0XX6
AGAGTTTGATCCTGGCTCAGAACGAACGTTAGCGGCGTGCTTAACACATG
CGAGTCGAACGAGAAAGTATCTTCGGATATGAGTATAGTGGCGCACGGGT
GAGTAACACGTGGGTAACCTACCCTTTGGAGGGGGACAACATTTGGAAAC
GAATGCTAATACCGCATAAGTCAGCTTCGGCTGGGAAAGGTGGCTTCGGC
TACCGCCAGAGGATGGGGCCCGCGACCCATCAGCTAGTTGGTAAGGTAAT
GGCTTACCAAGGCAACGACGGGTAG
>F0OV55001A0XXQ
AGAGTTTGATCCTGGCTCAGGATGAACGCTGGCGGCGTGCCTAACACATG
CAAGTCGAGCGATAAACAGTGGATGGAATTCTTCGGAAGGAAAGAAACTG
TTGAAAGCGGCGGACGGGTGAGTAACGCGTGGGCAACCTGCCCTATACAG
GGGGATAGCCACTGGAAACGGTGATTAATACCCCATGACACCTTAACCTC
GCATGAGGAGAGGGTCAAAGATTATATCGGTATAGGATGGGCCCGCGTCT
GATTAGCTAGTTGG
>F0OV55001A0XYW
AGAGTTTGATCCTGGCTCAGAACGAACGCTGGCGGCGCGTTTTAAGCATG
CAAGTCGAGCGGTAAGCTAACTTCGGTTAGCCTAGAGCGGCGGACGGGTG
AGTAACACGTGGATAATCTACCCCCTTGTTTGGGATAGCCTGTGGAAACA
TAGGGTAATACCAAATAATACTCTTTTATCATAAGATAAGAGAAGGAAAG
GCGCTAGAGGCGTCGACAAGAGGATGAGTCTGCCGTCCCATTAGCTAGGA
CGGCGAAGGGTAAAACGCCCTACCGGTGG
>F0OV55001A0XYZ
AGAGTTTGATCCTGGCTCAGAACAAACGCTGGCGGCGTGCCTAACACATG
CAAGTCGTACGAGAAAGTTCGCTTCGGCGAATGAGTAAAGTGGCGAACGG
GTGAGTAACGCGTGGATAATCTGCCCTTTAGTCGGGGATAACTCATCGAA
AGATGGGCTAATACCCGGTAATACTATATTCACTGCGGTGAATACAGTCA
AAGGAGGCCTCTGTTTACATGCTTTTGCTGAAGGATGAGTCCGCGTACCA
TTAGCTAGTTGG
>F0OV55001A0XZE
AGAGTTTGATCCTGGCTCAGGACGAACGCTGGCGGCGTGCTTAACACATG
CAAGTCGAACGGGGCATACGGATAGCTTGCTAGAAGTATGTTTAGTGGCG
GACGGGTGAGTAACGCGTGAATACCTGTCCATCGGGAGGGGGGACAACGG
CTGGAAACGGCCGCTAATACCGCGTAAGCCGAGAGGTGAAAGGTGCTCTT
CGGAGTGCCGCCGATGGGGGGGTTCGCGTCCTATCAGCTAGTTGGTGGGG
TAAGGGCCTACCAAGGGCGAAGACGGGGTAGCCCGGG
>F0OV55001A0Y78
AGAGTTTGATCCTGGCTCAGAACGAACGCTGGCGGCGTGCTTAATACATG
CAAGTCGAACGTGAAACGAGTAGCAATACTTGTGGAAAGTGGCGAACGGG
TGAGTAATACGTAAGCAATCTACCTTTAAGATTGGGATAACCTTGCCAAC
GCGGGGCTAATACCGGATGTGGTCATTTTAACGCATGTTAGAATGATTAA
AGGAGTGATCCGCTTAAGGATGAGCTTGCGGCCCATTAGTTAGTTGGCGG
GGTAACGGCCCACCAAGACCGCGA
>F0OV55001A0Y8N
AGAGTTTGATCCTGGCTCAGATTGAACGCTGGCGGCATGGATTAGGCATG
CAAGTCGAACGAGAAGCCACCTTCGGGTGGCAGACAGTGGCGAAAGGGTG
AGTAACACGTGAGCAACCTGCCCCCGGAGTTCGGAATAGTTCGCGGAAAC
GCGGAGTAATACCGGATGCGAAGAGTATGGCCGCATGGCCGCTCTCTTCA
AAGTTTTTCGCTCGGGGATGGGCTCGCGCCCCATTAGCTTGTTGGCGGGG
TAACGGCCCACCAAGG
>F0OV55001A0YBE
AGAGTTTGATCCTGGCTCAGAACGAACGCTGGCAGCGCGTTTTAAGCATG
CAAGTCGAGGGAGAATCCGGTGCTTGCACTGGAGGGAACCGGCGAACGGG
TGAGTAACACGTAGATAATCTGCCTTTAGGTTGGGGATAGCTCATGGAAA
CATGGGGTAATACCGAATGTGGTTCGATGTTCAAAAGGACATTGAAAGAA
AGGAGCTTAGGCTTCGCCTGAAGATGAGTCTGCGTCTGATTAGGTAGTAG
GTAGGGTAACGGCCT
>F0OV55001A0YBH
AGAGTTTGATCCTGGCTCAGGACGAACGCTGGCGGCGTGCTTAACACATG
CAAGTCGAACGGGGCATACAGATAGCTTGCTAGATGTATGTTTAGTGGCG
GACGGGTGAGTAACGCGTGAATACCTGTCCATCGGAGGGGGACAACGGCT
GGAAACGGCCGCTAATACCGCGTAAGCCGAGAGGTGAAAGGTTGTTTTCG
GACAGCCGCCGATGGGGGGGTTCGCGTCCTATCAGCTAGTCGGTGGGGTA
AGGGCCTACCAAGGCGAAGACGGGTAGCCGG
>F0OV55001A0YDP
AGAGTTTGATCCTGGCTCAGGACGAACGCTGGCGGCGCGCTTAACACATG
CAAGTCGAACGGGTGTCCTTCGGGGCGATCAGTGGCGGACGGGTGCGTAA
CACGTAAGCGACCTGCCTTCAGGTGGGGGATAACCCCGGGAAACCGGGGC
TAATACCGCATGTGCTCTTTCTGCTGCATGGTGGGAAGAGGAAAGCTCCT
GCAAGGGAGCGCTTGAAGAGGGGCTTGCGGCGTATCAGCTAGTTGGCGAG
GTAACGGCTCACCAAGG
>F0OV55001A0YDS
AGAGTTTGATCCTGGCTCAGGATAAACGCTAGCGACAGGCCTAACACATG
CAAGTCGAACGGGATTCACCTTCGGGTGATGAGAGTGGCGCACGGGTGAG
TAACGCGTATGCAACCTACCTACAACAGGGGGATAGCTCCCGGAAACGGG
GATTAATACCGCATAAGACTACGGTTTCACATGGGACAGTAGTAAAAATT
CAGATGGTTGTAGATGGGCATGCGTGACATTAGGTAGTTGGTGAGGTAAT
GGCTCACCAAGCCG
>F0OV55001A0YE2
AGAGTTTGATCCTGGCTCAGGATGAACGCTGGCGGCGTGCCTAATACATG
CAAGTCGAACGCACCATTTCGGTGGTGAGTGGCGAACGGGTGAGTAACAC
GTAGATAACCTGCCCTTAAGACGAGGATAACCATTGGAAACGATGGCTAA
GACTGGATAGGAATATTAGAGGCATCTCTGATATTTTAAAAGACCTAGCA
ATAGGTATGCTTAAGGAGGGGTCTGCGGCGCATTAGTTAGTTGGTGGGGT
GATGGCCT
>F0OV55001A0YFK
AGAGTTTGATCCTGGCTCAGAACGAACGCTGGCGGTATGCCTAACATATG
CAAGTCGAACGCGAACGGAATCTTCGGATTCCAAGTAGAGTGGCGCACGG
GTGAGTAACACGTGGATAACCTGCCCTAGAGTCTGGGATAACACTCCGAA
AGGAGTGCTAATACCGGATAAGACCACGCCTTCCTCGGAAGAAGTGGGAA
AAGATTTATTGCTCTAGGATGGGTCCGCGGTCCATTAGCTAGTTGGTGGG
GTAATGGCCTACCAAGG
>F0OV55001A0YFT
AGAGTTTGATCCTGGCTCAGAACGAACGTTAGCGGCGTGCTTAACACATG
CAAGTCGAGCGGTAAGGCCTCTTCGGGGGTACACGAGCGGCGAACGGGTG
AGTAACACGTGGGTGACCTGCCCTCAGCTCTGGGATAAGCCTGGGAAACT
GGGTCTGATACTGGATATTCACTTCTCATCGCATGGTGGGTGGTGGAAAG
TTTTTTCGGCTGGGGATGGGCCCGCGGCCTATCAGCTTGTTGGTGGGGTG
ATGGCCTACCAAGGCGACG
>F0OV55001A0YG2
AGAGTTTGATCCTGGCTCAGAACGAACGCTGGCGGCGCGTTTTAAGCATG
CAAGTCGAGCGGCAAGGGCCTTCGGGCCCCTAGAGCGGCGGACGGGTGAG
TAACACGTGGACAATCTGCCCCCCGGCCGGGGATAGCCCAGGGAAACCTG
GATTAATACCGGATGAGACGGGACGCACACAGGTGCGATCCGGGAAAGGC
GCTGCGGCGCCGCCGGGGGATGAGTCCGCGACCCATTAGCTAGACGGCGG
GGTAAAGGCCCACCGTGGCGACGATGGGTAGCCGG
>F0OV55001A0YGT
AGAGTTTGATCCTGGCTCAGAGCGAACGCTGGCGGCATGCTTAACACATG
CAAGTCGCACGGTCGGGGGCAACTCCGGCAGTGGCGGACGGGTGAGTAAC
GCGTAGGAATCTATCCTTGGGTGGGGGACAACCGTGGGAAACTACGGCTA
ATACCGCATGATCCCTGAGGGGCAAAGGCGAAAGTCGCCTGAGGAGGAGC
CTGCGTCTGATTAGGTAGTTGGTGGGGTAAAGGCCTACCAAGCCTGCGAT
CAGTAGCTGGT
>F0OV55001A0YIB
AGAGTTTGATCCTGGCTCAGAACGAACGTTAGCGGCGTGCTTAACACATG
CAAGTCGAACGAGAAAGTGTCTTCGGACATGAGTAGAGTGGCGCACGGGT
GAGTAACACGTGGGTATCTGCCCTTTGGCGGGGGACAACATCTGGAAACG
GATGCTAATACCGCATAAGTCGGCTTCGGCCGGGAAAGGTGGCTTCGGCT
ACCGCCAGAGGATGAGCCCGCGTCCCATCAGCTAGTTGGCAGGGTAAGAG
CCTACCAAGGCTACG
>F0OV55001A0YIE
AGAGTTTGATCCTGGCTCAGAACGAACGCTGGCGGCGCGTCTTAAGCATG
CAAGTCGGACGGCAAGGGGAGCTTGCTCCCCCTAGAGTGGCGGACTGGTG
AGTAACGCGTGGGTGACCTACCCTTGAGATGGGGATAGCCATTAGAAATA
GTGGATAATACCGAATACGCTCATGACCCTGTGGGGATATGAGGAAATCA
GGCTACGGCCTGGCTCGAGGATGGGCCCGCGTCCCATTAGCTAGTTGGTG
AGGTAACGG
>F0OV55001A0YJ3
AGAGTTTGATCCTGGCTCAGGACGAACGCTGGCGGCGTGCTTAACACATG
CAAGTCAAGGAGAAAGCATTTTTCGGAATGCAAGTAAACTGGCGAACGGG
TGAGTAACGCGTAGGTAACCTGCCTTTAAGATTGGGATAACACTGCTAAC
GCGGTGCTAATACCGGATGAAGCATAACGATCGCATGGTGGTTATGTTAA
AGCGGGCTTCGGCTCGTGCTTAGAGATGGACCTGCGTCTCATTAGCTAGT
TGGTGGGGTAG
>F0OV55001A0YJ9
AGAGTTTGATCCTGGCTCAGAACGAACGCTGGCGGCGCGTCTTAAGCATG
CAAGTCGGACGGCAAGGGGAGCTTGCTCCCCCTAGAGTGGCGGACTGGTG
AGTAACGCGTGGGTGACCTACCCTTGAGATGGGGATAGCCATTAGAAATA
GTGGATAATACCGAATACGCTCTTTTTGCTGTGGCGAGAAGAGGAAACAG
GCTACGGCCTGGCTCGAGGATGGGCCCGCGTCCCATTAGCTAGTTGGTGA
GGTAACGGCCCACCAAGG
>F0OV55001A0YLG
AGAGTTTGATCCTGGCTCAGGATGAACGCTAGCGGTGCGCCTAACACATG
CAAGTCGAGCGATATAGCGGCGAACGGGTGAGTAACACGTTGGAACCTGC
CTCGAACTCAGGGATAGCCATCCGAAAGGATGATTAATACCGGATAGTCC
CGAAAGGGTAAAGATTTTTCGGTTCGAGAGGGGCCTGCGGCCTATCAGCT
AGTTGGTAAGGTAATGGCTTACCAAGGCTATGACGGGTAACTGGTGTGAG
AGCATGACCAGT
>F0OV55001A0YLJ
AGAGTTTGATCCTGGCTCAGAACGAACGCTGGCGGCGTGCTTAACACATG
CAAGTCGAACGCGAAAGGGGCTTCGGTCCTGAGTAGAGTGGCGCACGGGT
GAGTAACGCGTAGATAACCTGTCCTGGTGTCTGGAATAATATCTCGAAAG
GGGTGCTAATACCGGATATTCTTGCTTTCTATAAGGTATGCAAGGAAAGG
TGGCCTCTGGAACAAGCTACTGCACGAGGAGGGGTCTGCGTACCATTAGC
TAGTAGGTGGGGTAA
>F0OV55001A0YLM
AGAGTTTGATCCTGGCTCAGGATGAACGCTGGCGGCATGCCTAATACATG
CAAGTCGAACGAATTGACCTTCGGGTCAGTTAGTGGCGAACGGGTGAGTA
ACACGTAGATAACCAACCCTAAAGACGAGGATAACCCGGGGAAACCTGGA
CTAATACTGGATAGGAGCTATTTTCAAAAGAGGATAGTTTTAAAGATGCC
TTAAAGCATCGCTATAGGCTGGGACTGCGTCGCATTAGCTAGTTGGTGGA
GTAACGGCCCACCAAGGCAACGA
>F0OV55001A0YLR
AGAGTTTGATCCTGGCTCAGAACGAACGCTGGCGGCGCGTTTTAAGCATG
CAAGTCGAGGGAGAATCCGGTGCTTGCACTGGAGGGAACCGGCGAACGGG
TGAGTAACACGTAGATAATCTGCCTTTAGGTTGGGGATAGCTCATGGAAA
CATGGGGTAATACCGAATGTGGTTCGATGTTCAAAAGGACATTGAAAGAA
AGGAGCTTAGGCTTCGCCTGAAGATGAGTCTGCGTCTGATTAGGTAGTAG
GTAGGGTAACGGCCT
>F0OV55001A0YMQ
AGAGTTTGATCCTGGCTCAGGATGAACGCTAGCGGCAGGCCTAACACATG
CAAGTCGAGGGGTAACGATGGCTTCGGCCAGGCGACGACCGGCGCACGGG
TGAGTAACGCGTTTGTAACCTACCTCTAACTGGAGAATAGCCCGAAGAAA
TTCGGATTAATACTCCATATGGCTATGATTTGGCATCTTTTTATAGTTAA
AGCTCCGGCGGTTAGAGATGGGCATGCGTGACATTAGTTAGTTGGTGAGG
TAATGGCTC
>F0OV55001A0YN6
AGAGTTTGATCCTGGCTCAGAACGAACGCTGGCGGCGCGTTTTAAGCATG
CAAGTCGAGGGAGAATCCGGTGCTTGCACTGGAGGGAACCGGCGAACGGG
TGAGTAACACGTAGATAATCTGCCTTTAGGTTGGGGATAGCTCATGGAAA
CATGGGGTAATACCGAATGTGGTTCGATGTTCAAAAGGACATTGAAAGAA
AGGAGCTTAGGCTTCGCCTGAAGATGAGTCTGCGTCTGATTAGGTAGTAG
GTAGGGTAACGGCCT
>F0OV55001A0YPE
AGAGTTTGATCCTGGCTCAGGATGAACGCTAGCGGCGCGCTTAATGCATG
TAAGTCGAACGATGAACCAACGTGCTTGCACGAAGGAATCAGTGGCAGAC
GGGTGAGTAACACGTGGGTGACTTGCCCCTCAGACTGGGATAACGAGTGG
AAACACTGGCTAATACCGGATGACCTTATGACGTCGGAGTGATAAGGAAA
GGTTACGACCGCTGAGGGAGAGGCTCGCGGCCCATCAGCTAGTTGGCGAG
GTAACGG
>F0OV55001A0YPI
AGAGTTTGATCCTGGCTCAGGATGAACGCTGGCGGCGTGCCTAACACATG
CAAGTCGAGCGATAAACAGTGGATGGAATTCTTCGGAAGGAAAGAAACTG
TTGAAAGCGGCGGACGGGTGAGTAACGCGTGGGCAACCCTGCCCTATACA
GGGGGATAGCCACTGGAAACGGTGATTAATACCCCATGACACCTTAACCT
CGCATGAGGAGAGGGTCAAAGATTATATCGGTATAGGATGGGCCCGCGTC
TGATTAGCTAGTTAGGG
>F0OV55001A0YPL
AGAGTTTGATCCTGGCTCAGGATGAACGCTAGCGACAGGCCTAACACATG
CAAGTCGAACGGGATTTATCCTTCGGGGTAATGAGAGTGGCGCACGGGTG
AGTAACGCGTATGCAACTTACCTGTAACTGGGGAATAGCTCCCTGAAAGG
GGAATTAACACCGCATAAGACCACACTTTCGCATGGAAGAGTGGTAAAAT
ATTTATAGGTTACAGATGGGCATGCGTGACATTAGTTTGTTGGTGAGGTA
ACGGCTCACCAAG
>F0OV55001A0YQU
AGAGTTTGATCCTGGCTCAGAGTGAACGCTGGCGGCGTGCCTAACACATG
CAAATCGAGCGAGATTATACAGTACACCGTATGGTCTAGCGGTAGACGGG
TGAGTAACACGTGAGAAACCTTCCCTCGAATGGGGAACACCTCCGGGAAA
CCGGAGTTAATACCCCATAAGACCACAGTCCGGCATCGGACAGAGGTCAA
AGGCGTAAGTCGTTTGAGGATGGTCTCGCGTCCTATCAGCTTGTTGGTGA
GGTAACGGCTCACCAAGG
>F0OV55001A0YR5
AGAGTTTGATCCTGGCTCAGAACGAACGCTGGCGGCGCGTTTTAAGCATG
CAAGTCGAACGGTAAAAGGGTGCTTGCACCCTTTGAGAGTGGCGAACGGG
TGAGTAACACGTAGGTGATCTGCCCTTTGGTTGGGGATAGCCTGTGGAAA
CACAGGGTAATACCGAATAAGATCGGGACTCTTTGGAGATCCGATGAAAG
CAGCTTCGGCTGCACCGAAGGATGAGCCTGCGGCTGATTAGCTTGTTGGC
GGGGTAAAGCCCACCAAGG
>F0OV55001A0Z00
AGAGTTTGATCCTGGCTCAGGATGAACGCTAGCGGCAGGCCTAACACATG
CAAGTCGAGGGGTAACAGGAGTAGCAATACTTGCTGACGACCGGCGCACG
GGTGAGTAACGCGTATGCAACCTACCCTTAACTGGGGAATAGCCCGAAGA
AATTCGGATTAATGCCCCATAATACTGTATTGAAGCATTTCAGTGCATTT
AAAACTCCGGTGGTTAAGGATGGGCATGCGTGACATTAGCTAGTTGGTGA
GGTAACGGCT
>F0OV55001A0Z0U
AGAGTTTGATCCTGGCTCAGGATGAACGCTGGCGGCGTGCCTAATACATG
CAAGTCGAACGAAGATCTAGCTTGCTAGATCTTAGTGGCGAACGGGTGAG
TAATACATAAATAATCTGCCCATTGGACTGGGATAACTATTGGAAACGAT
AGCTAATACCGGATAGGTGATTTGAAGGCATCTTCGAATCATTAAAGTAG
GGTCACTACACCAATGGATGAGTTTATGGCGCATTAGTTAGTTGGCGGGG
TAACGG
>F0OV55001A0Z14
AGAGTTTGATCCTGGCTCAGGATAAACGCTGGCGGCATGCCTAATACATG
CAAGTCGAACGGACTAGTTTACTAGTCAGTGGCGAACGGGTGAGTAACAC
GTAAGGAACCAACCCTTGACACGAGGATAACTCCGGGAAACTGGAGCTAA
TACTGGATAGGATATAGATACAGAAGTATTTATATTTAAAGGCGCTTTCG
GGCGGTGGTGAAGGATGGTCTTGCGTCGCATTAGATAGTTGGTGAGGGTA
ACGGCCCACCAAGTCAACG
>F0OV55001A0Z1P
AGAGTTTGATCCTGGCTCAGGACGAACGCTGGCGGCGTGCTTAACACATG
CAAGTCGAACGGTAAGGCCCTTTCGGGGGTACACGAGTGGCGAACGGGTG
AGTAACACGTGGGTGATCTGCCCTGCACTTTGGGATAAGCCTGGGAAACT
GGGTCTAATACCGGATAGGACTACGCGATGCATGTCGTGTGGTGGAAAGC
TTTTGCGGTGTGGGATGGGCCCGCGGCCTATCAGCTTGTTGGTGGGGTGA
TGGCCTACCAAGGCGACGACGGG
>F0OV55001A0Z1Y
AGAGTTTGATCCTGGCTCAGGACGAACGCTGGCGGCGTGCTTAACACATG
CAAGTCTAGGGGAAAGCGGTCTTCGGATCGCAAGTATACTGGCGAACGGG
TGAGTAACACGTAGGTAATCTACCTTCGAGATTGGGATAACGTCGAGAAA
TTGACGCTAATACCGAATGATGCCTCGGTAGTTAATATCGGGATGAAAGA
TGGGGATCTTCGGACCTATCGCTTGAAGATGAGCCTGCGTCTGATTAGCT
TGTTGGTAGGG
>F0OV55001A0Z3D
AGAGTTTGATCCTGGCTCAGGATGAACGCTAGCGGCAGGCCTAACACATG
CAAGTCGAGGGGTAACAGGAGTAGCAATACTTGCTGACGACCGGCGCACG
GGTGAGTAACGCGTATGCAACCTACCCTTAACTGGGGAATAGCCCGAAGA
AATTCGGATTAATGCCCCATAATACTGTATTGAAGCATTTCAGTGCATTT
AAAACTCCGGTGGTTAAGGATGGGCATGCGTGACATTAGCTAGTTGGTGA
GGTAACGGCT
>F0OV55001A0Z3P
AGAGTTTGATCCTGGCTCAGGATGAACGCTAGCGGCAGGCTTAACACATG
CAAGTCGAGGGGCAGCACGGGTAGCAATACCTGGTGGCGACCGGCGCACG
GGTGCGTAACGCGTATGCAACTTACCTTAAACTGGGGAATAGCCCGGGGA
AACTCGGATTAATGTCCCATAATATCCTGAATTCGCATGTTTTTAGGATT
AAAGTTCCGACGGTTTAAGATGGGCATGCGTGCCATTAGTTAGTTGGTGA
GGTAACGGCTCACCAAGACCACG
>F0OV55001A0Z5L
AGAGTTTGATCCTGGCTCAGGATGAACGCTAGCGGCAGGCCTAACACATG
CAAGTCGAACGGTAAGGCTCCTTCGGGAGTACACGAGTGGCGCACGGGTG
AGTAACGCGTATGCAACCTACCCTTAACTGGGGGATAGCCCGGAGAAATT
CGGATTAATACCCCATAATATCCCGACGACACCTGTTGATGGGATTAAAA
TTCCGGTGGTTAAGGATGGGCATGCGTGACATTAGCTAGTTGGTAAGGTA
CGGCTTACCAAGGCTACGATGTCTA
>F0OV55001A0Z61
AGAGTTTGATCCTGGCTCAGAACGAACGCTGGCGGCGCGTTTTAAGCATG
CAAGTCGAGGGAGAATCCGGTGCTTGCACTGGAGGGAACCGGCGAACGGG
TGAGTAACACGTAGATAATCTGCCTTTAGGTTGGGGATAGCTCATGGAAA
CATGGGGTAATACCGAATGTGGTTCGATGTTCAAAAGGACATTGAAAGAA
AGGAGCTTAGGCTTCGCCTGAAGATGAGTCTGCGTCTGATTAGGTAGTAG
GTAGGGTAACGGCCT
>F0OV55001A0Z64
AGAGTTTGATCCTGGCTCAGGACGAACGCTGGCGGCGTGCTTAACACATG
CAAGTCGTACGAGGGCCCCGGTGCTTGCACTGGGTGACCCGAGTGGCGAA
CGGGTGAGTAACACGTGACCAACCTGTCCTAGGGTGAGGGACAACCCGGG
GAAACCTGGGCTAATACCGCATGATGTCACACAAACGCATGTGCGTGTGA
TCAAAGATGGCCTCTGCTTGCAAGCTATCGCCCAAGGAGGGGGTCGCGGC
GTATCAG
>F0OV55001A0Z68
AGAGTTTGATCCTGGCTCAGGATGAACGCTAGCGACAGGCCTAACACATG
CAAGTCGAACGGGATTTATCCTTCGGGGTAATGAGAGTGGCGCACGGGTG
AGTAACGCGTATGCAACCTACCTGTAACTGGGGAATAGCTCCCTGAAAGG
GGAATTAACACCGCATAAGACCGCACTTTCGCATGGAAGAGTGGTAAAAA
TATTCATAGGTTACAGATGGGCATGCGTGACATTAGTTTGTTGGTGAGGT
AACGGCTCACCAAG
>F0OV55001A0Z6C
AGAGTTTGATCCTGGCTCAGGATGAACGCTAGCGACAGGCCTAACACATG
CAAGTCGAACGGGATTTATCCTTCGGGGTAATGAGAGTGGCGCACGGGTG
AGTAACGCGTATGCAACCTACCTGTAACTGGGGAATAGCTCCCTGAAAGG
GGAATTAACACCGCATAAGACCACACTTTCACATGGAAGAGTGGTAAAAT
ATTTATAGGTTACAGATGGGCATGCGTGACATTAGTTTGTTGGTGAGGTA
ACGGCTCACCAAG
>F0OV55001A0Z6I
AGAGTTTGATCCTGGCTCAGGACGAACGCTGGCGGCGTGCCTAATACATG
CAAGTCGAGCGGAACGAATCGGAAGCTTGCTTCCGGTTCGTTTAGCGGCG
GACGGGTGAGTAACACGTGGGCAACCTGCCCTGCAGTTCGGGATAACTCC
GGGAAACCGGTGCTAATACCGGATAGGTCGGAACCTCGCATGAGGTTCCG
CGGAAAGACGGTTTCGGCTGTCACTGCAGGATGGGCCCGCGGCGCATTAG
CTAGTTGGTGGGGTAGTGGCCCCACCAAGGG
>F0OV55001A0Z6P
AGAGTTTGATCCTGGCTCAGAACGAACGCTGGCGGCGCGTTTTAAGCATG
CAAGTCGAGCGGCAAGGGCCTTCGGGCCCCTAGAGCGGCGGACAGGTGAG
TAACACGTGAGTAATCTGCCTCTGGGACGGGGACAACTACCCGAAAGGGT
AGCTAATACCGGATGAGATAGAGATATGAAAGGTGGGGACCGCAAGGCCT
ACCGCCTGGAGATGAGCTCGCGGCCCATTAGCTAGTTGGCGGGGTAAAGG
CCCACCAAGGCGACGATGGGTAG
>F0OV55001A0Z6Y
AGAGTTTGATCCTGGCTCAGGATGAACGCTGGCGGCGTGCCTAATACATG
CAAGTCGAACGCACCATTTCGGTGGTGAGTGGCGAACGGGTGAGTAACAC
GTAGATAACCTGCCCTTAAGACGAGGATAACCATTGGAAACGATGGCTAA
GACTGGATAGGAATATTAGAGGCATCTCTGATATTTTAAAAGACCTAGCA
ATAGGTATGCTTAAGGAGGGGTCTGCGGCGCATTAGTTAGTTGGTGGGGT
GATGGCCT
>F0OV55001A0Z70
AGAGTTTGATCCTGGCTCAGGACAAACGCTGGCGGTGTGCTTTATGCATG
CAAGTCGAACGGACTATTTTCGGATAGTTAGTGGCAGACGGGTGAGTAAC
ACGTAAGTAACCTGTCCTTAAGTGGGGAATAACTCTGAGAAATCGGAGCT
AATACCGCATGTGGTTCTTCACCGCAAGGTGAAGAACTAAAGGCTTCGGC
CGCTTGAGGAGGGGCTTGCGCACGACTAGCTTGTTGGTGGGGTAAAAGCT
TACCAAGGCAACGATCGTTAG
>F0OV55001A0Z7T
AGAGTTTGATCCTGGCTCAGGACGAACGCTGGCGGCGTGCCTAACACATG
CAAGTCAAGGAGAAAGACTGGTTTCGGCCGGTCAAGTAAACTGGCGGACG
GGTGAGTAACGCGTAGGCGACCTGCCCTTGTGTTTGGAATAACCCCGAGA
AATTGGGGCTAATACCGAATGACGCATTGAGTATGCATGTACTTGATGTT
AAAGGTGCTGCAAGGTACCGCACAGGGATGGGCCTGCGTTCCATTAGTTA
GATGGTAGGGTAACGGCCT
>F0OV55001A0Z8J
AGAGTTTGATCCTGGCTCAGAACGAACGCTGGCGGCGCGTCTTAAGCATG
CAAGTCGAGCGGCAAGGGGTGCTTGCACCCCCTAGAGCGGCGGACTGGTG
AGTAACACGTGGGTGACCTACCCAAAGGTTGGGGATAGCCATTAGAAATA
GTGGGTAATACCGAATGTGGTTGGAGGATTTTGATCCTCTAAAGAAAGGA
GCTCCGGCTCCGCCTTTGGATGGGCCCGCGTCCCATTAGCTAGTTGGTGA
GGTAACGGCCCACCAAGGCG
>F0OV55001A0Z94
AGAGTTTGATCCTGGCTCAGGATGAACGCTGGCGGCGTGCCTAATACATG
CAAGTCGAACGGGGACCCCTTGAATTCGTTCGAGAGGTTCTAGTGGCGAA
CGGGTGAGTAACGCGTTGGTGACCTGCCCCGAAGAGGGGGATACCAGTCC
GAAAGGACTGCTAATACCCCATGAAGTCAAATGGATTAGAAGCCATATGA
CAAAAGGAGAAATCCGCTTTGGGAGGGGCCTGCGTCCCATCAGCTAGTTG
GTAGGGTAAAAGCCTACCAAGGCG
>F0OV55001A0ZA6
AGAGTTTGATCCTGGCTCAGAACGAACGCTGGCGGCGTGCTTAACACATG
CAAGTCGAATGCGAGCTTTCCTTTCGGGGGAAGAGTAGCATGGCAGACGG
GTGAGGAACACGTATCTGACCGGACGCTTGATGGGGGATAGTCCTGCGAA
AGTGGGTTGAATACCGCATACGGTGGGCAGGGGAGCCTGCTCAGGAAAGT
TGGCCTCTGCAAGCAAGCTGATGTCGAGCGACGGGGATGCGGCCTATTAG
>F0OV55001A0ZB8
AGAGTTTGATCCTGGCTCAGGATGAACGCTAGCGGGAGGCTTAACACATG
CAAGTCGAACGGTAACAGTTCCTTCGGGAAGCTGACGAGTGGCGCACGGG
TGCGTAACGCGTATGCAACCTGCCTTATACAGGAGGATAGCCCATGGAAA
CGTGGATTAATACTCCATAGTATATAATTATCGCATGGTAATTATATTAA
AACTTCGGTGGTATAAGATGGGCATGCGTAGGATTAGCTAGTAGGTGAGG
TAATGG
>F0OV55001A0ZC6
AGAGTTTGATCCTGGCTCAGGACGAACGCTGGCGGCGTGCCTAACACATG
CAAGTGGAGCGACGAACCAGGCTTCGGCCTGGGGCGAAGCCGCGAACGGG
TGAGTAACACGTGGGTAACCTGCCCCGATGACTGGGACAACCCGAGGAAA
CTCGGGCTAATACCGGATGTGCTCTGCCGGCATATGCCGGCTCGAGCAAA
GGAAGCTTCGGCCTCCGCGTCGGGAGGGGCCCGCGGCCCATTAGCTAGTT
GGTGAGGTAACGGCTCACCAAGG
>F0OV55001A0ZCE
AGAGTTTGATCCTGGCTCAGAACGAACGCTGGCGGCGTGCTTAACACATG
CAAGTCGAACGTGAAGGGGGCTTCGGTCCCTGGAAAGTGGCGCACGGGTG
GGTAACACGTGGATAATCTACCCGATGATCCGGGATAACCTTTCGAAAGG
GGGGCTAATACCGGGTAAGCTCACGAACTCCTCGGAGTTTGCGGGAAAAG
GTGGGGACCTTCGGGCCTACCGTCATCGGATGAGTCCGCGGCCCATTAGC
TAGTTGGTGGGGTAATGGCCTACCAAGGCAACGATGGGTAG
>F0OV55001A0ZD5
AGAGTTTGATCCTGGCTCAGGACGAACGCTGGCGGCGTGCCTAACACATG
CAAGTCTACTCAGCAATGGGTGGCGAACGGGTGAGTAACGCGTAGATAAT
CTGCCCTTTAATCACGGATAACCTAGTGAAAACTGGACTAATACGGGATA
TTATCACTGATCGGCATCGATGGTGATGAAAGACTACGGGTCGTTAAAGG
ACGAGTCTGCGTATCATTAGCTAGTTGGCGGGGTAACGGCCCACCAAGGC
AACG
>F0OV55001A0ZEK
AGAGTTTGATCCTGGCTCAGGATGAACGCTGGCGGCGCATTTAAGACATG
CAAGTCGAACGGAAATTTATTTTAATAAAGTTTTTAGTTTACTAAAAATT
AAGTTGATATAAATTTTAGTGGCGGACGGGTGAGTAATACGTAGGCAATC
TGCCTTTCAGAGGGAAATAACTAAAAGAAATTTTAGCTAATGTCCCATAA
GACCACACTATGGCATCATAGAGAGGTCAAAGGAGAAATCCGCTGAGAGA
TGAGCCTACGGCTGATTAGTTAGTTGG
>F0OV55001A0ZFD
AGAGTTTGATCCTGGCTCAGGATGAACGCTAGCGACAGGCCTAACACATG
CAAGTCGAACGGGATTTAGTAGCCTGCTACTAATGAGAGTGGCGCACGGG
TGAGTAACGCGTATGCAACCTGCCTGTAACAGGGGAATAGCTCCCTGAAA
GGGGAATTAACACCGCATAAGACCACACTGCCGCATGGTAGAGTGGTAAA
ATATTTATAGGTTACAGATGGGCATGCGTGACATTAGCTAGTTGGTGAGG
>F0OV55001A0ZFG
AGAGTTTGATCCTGGCTCAGGATGAACGCTAGCGGGAGGCTTAACACATG
CAAGTCGAGGGGCAGCACGGACTTCGGTCTGGTGGCGACCGGCGCACGGG
TGCGTAACGCGTATGCAACCTGCCTTATACAGGAGGATAGCCCATGGAAA
CGTGGATTAATACTCCATAGTATCAATGAATCGCATGGTTTATTGATTAA
AATTTCGATGGTATAAGATGGGCATGCGTAGGATTAGCTAGTAGGTAGTG
>F0OV55001A0ZGV
AGAGTTTGATCCTGGCTCAGATTGAACGCTGGCGGCATGCCTTACACATG
CAAGTCGAACGGTAACAGGGTGCTTGCACCGCTGACGAGTGGCGAACGGG
TGAGTAATGCATCGGAACGTACCCGGAAGTGGGGGATAACGTAGCGAAAG
TTACGCTAATACCGCATATTCTGTGAGCAGGAAAGAGGGGGATCGCAAGA
CCTCTCGCTTTCGGAGCGGCCGATGTCGGATTAGCTAGTTGGCGAGGTAA
AAGCTC
>F0OV55001A0ZH9
AGAGTTTGATCCTGGCTCAGGATGGACGCTAGCGGGAGGCTTAACACATG
CAAGTCGAGCGGGATTCCCGATTTATCGGGATGAGAGCGGCGCACGGGTG
AGTAACGCGTATGCAACCTGCCTTTTACAGGGGAATAGCCCAGAGAAATT
TGGATTAATGCCCCATGGTACTATTAGATCGCATGGTTTAATAGTTAAAG
ATTTATCGGTAAAAGATGGGCATGCGTGACATTAGATTGTTGGCGGGGTA
ACGGCCCACCAGGT
>F0OV55001A0ZHU
AGAGTTTGATCCTGGCTCAGAACGAACGCTGGCGGCGCGTTTTAAGCATG
CAAGTCGAGCGGCAAGGGCCTTCGGGCCCCTAGAGCGGCGGACGGGTGAG
TAACACGTGGACAATCTGCCCCCCGGCCGGGGATAGCCCAGGGAAACCTG
GATTAATACCGGATGAGACGGGACCCGCGAAGGCGGGATCCGGGAAAGGC
GCTACGGCGCCGCCGGGGGATGAGTCTGCGTCCCATTAGCTAGACGGCGG
GGTAACGGCCCACCGTGGCGACGATGGGTAGCCGG
>F0OV55001A0ZKM
AGAGTTTGATCCTGGCTCAGAACGAACGCTGGCGGCGTGCTTAATACATG
CAAGTCGTGCGAGAAAGTCACCTTCGGGTGGCGAGTAAAGCGGCGAACGG
GTGAGTAACACGTAAGAAACCTACCTCCAAATCTGGGATAACGTTGCTAA
CGCGGCGCTAATACCGGATGTGATCTCGTTGGCACATGCCGATGTGATCA
AAGATGACCTCTTCTTGAAAGTTGTCGTTTGGAGATGGTCTTGCGGACCA
TTAGCTTG
>F0OV55001A0ZKS
AGAGTTTGATCCTGGCTCAGGATGAACGCTGGCGGCGTGCCTAATACATG
CAAGTCGAACGCACCATTTCGGTGGTGAGTGGCGAACGGGTGAGTAACAC
GTAGATAACCTGCCCTTAAGACGAGGATAACCATTGGAAACGATGGCTAA
GACTGGATAGGAATATTAGAGGCATCTCTGATATTTTAAAAGACCTAGCA
ATAGGTATGCTTAAGGAGGGGTCTGCGGCGCATTAGTTAGTTGGTGGGGT
GATGGCCT
>F0OV55001A0ZLR
AGAGTTTGATCCTGGCTCAGAACGAACGCTGGCGGCGTGCTTAATACATG
CAAGTCGAACGTGAAACGAGTAGCAATACTTGTGGAAAGTGGCGAACGGG
TGAGTAATACGTAAGCAATCTACCTTTAAGATTGGGATAACCTTGCCAAC
GCGGGGCTAATACCGGATGTGGTCATTTTAACGCATGTTAGAATGATTAA
AGGAGTGATCCGCTTAAGGATGAGCTTGCGGCCCATTAGTTAGTTGGCGG
GGTAACGGCCCACCAAGACCGCGA
>F0OV55001A0ZLU
AGAGTTTGATCCTGGCTCAGAACGAACGCTGGCGGCGCGTTTTAAGCATG
CAAGTCGAACGGTAGAGGTGCTTGCACCTTGAGAGTGGCGAACGGGTGAG
TAACACGTAGGTGATCTGCCCTGAGGTTGGGGATAGCCTGTGGAAACACA
GGGTAATACCGAATGAGCCCATAATACTGTGGTGTTATGGGGAAAGTTGC
TAAGGCAACACCTTGGGATGAGCCTGCGGCTGATTAGCTAGTTGGTGGGG
TAAGAGCCT
>F0OV55001A0ZMW
AGAGTTTGATCCTGGCTCAGGATGAACGTTGGCGGCGTGCCTAATACATG
CAAGTCGAACGTGATCCATTAGCAATAATGGTGAAAGTGGCGCACGGGTG
AGTAACACATGGCTGACCTGCCCCTCAGCGGGGGACAACCACTGGAAACG
GTGGCTAATACCCCATACGTTCGCACGGGTTAGAGGCTGTGCGAGGAGAG
CTATGGCGCTGAGGGAGGGGCTGTGGCCCATCAGCTAGTTGG
>F0OV55001A0ZN2
AGAGTTTGATCCTGGCTCAGGATGAACGCTGGCGGCGTGCCTAATACATG
CAAGTCGAACGCACCATTTCGGTGGTGAGTGGCGAACGGGTGAGTAACAC
GTAGATAACCTGCCCTTAAGACGAGGATAACCATTGGAAACGATGGCTAA
GACTGGATAGGAATATTAGAGGCATCTCTGATATTTTAAAAGACCTAGCA
ATAGGTATGCTTAAGGAGGGGTCTGCGGCGCATTAGTTAGTTGGTGGGGT
GATGGCCT
>F0OV55001A0ZN5
AGAGTTTGATCCTGGCTCAGGATGAACGCTAGCGGGAGGCTTAACACATG
CAAGTCGGGGGGCAGCACGAGGTAGCAATACATTGGTGGCGACCGGCGCA
CGGGTGCGTAACACGTATGGAACTTGCCCTTTACTGGAGGATAGCCCGGA
GAAATCCGGATTAATACTCCATAACAATCGAGGTGGCATCACCTTGTTTT
GAAAGCTCCGGCGGTAAAGGATGGCCATGCGCACGATTAGCTAGTTGGTG
AGGTAACGGCT
>F0OV55001A0ZPD
AGAGTTTGATCCTGGCTCAGGATGAACGCTGGCGGCATGCCTAATACATG
CAAGTCGAACGAATTGACCTTCGGGTCAGTTAGTGGCGAACGGGTGAGTA
ACACGTAGATAACCAACCCTAAAGACGAGGATAACCCGGGGAAACCTGGA
CTAATACTGGATAGGAGCTATTTTCAAAAGAGGATAGTTTTAAAGATGCC
TTAAAGCATCGCTATAGGCTGGGACTGCGTCGCATTAGCTAGTTGGTGGA
GTAACGGCCCACCAAGGCAACGA
>F0OV55001A0ZPH
AGAGTTTGATCCTGGCTCAGGATGAACGCTGGCGGCGTGCCTAACACATG
CAAGTCGAGCGATAAACAGTGGATGGAATTCTTCGGAAGGAAAGAAACTG
TTGAAAGCGGCGGACGGGTGAGTAACGCGTGGGCAACCTGCCCTATACGA
GGGGGATAGCCACTGGAAACGGTGATTAATACCCCATGACACCTTAACCT
CGCATGAGGAGAGGGTCAAAGATTATATCGGTATAGGATGGGCCCGCGTC
TGATTAGCTAGTTGG
>F0OV55001A0ZQM
AGAGTTTGATCCTGGCTCAGATTGAACGCTGGCGGCATGCCTAACACATG
CAAGTCGAACGGCAGCGCGGAGAGCTTGCTCTCTGGCGGCGAGTGGCGAA
CGGGTGAGTAATGCATAGGAATCTGCCCAGTAGTGGGGGACAACTCGGGG
AAACTCGAGCTAATACCGCATACGTCCTACGGGAGAAAGTGGGGGACCTT
CGGGCCTCACGCTATTGGATGAGCCTATGTCTGATTAGCTTGTTGGTGGG
G
>F0OV55001A0ZS4
AGAGTTTGATCCTGGCTCAGGATGAACGCTAGCGGGAGGCTTAACACATG
CAAGTCGAGGGGCAGCACGGCGTAGCAATATGCTGGTGGCGACCGGCGCA
CGGGTGAGTAACGCGTATGCAACCTACCCTGTACAGGGGGATAACCCGGA
GAAATCCGGACTAATACCCCATAATTACCTATATGGGCATCCATAAAGGT
TTAAAGCGGCGACGCGGTACGGGACGGGCATGCGTAACATTAGCTAGTTG
GTGGGGCAACGGCCCACCAAGGCG
>F0OV55001A0ZSY
AGAGTTTGATCCTGGCTCAGATTGAACGCTGGCGGCATGCTTAACACATG
CAAGTCGAACGGTAACGCGGGTGGGTAACCATCTGGCGACGAGTGGCGGA
CGGGTGAGTAATGCATAGGAATCTACCTTTAGGATTGGGACAACTTGTGG
AAACGCAAGCTAATACCAGATAAGCAGAGATGTAAAAGAGGGGGACTGTA
AAAAGCCTTTCGTCTGAAGATGAGCCTATGTCAGATTAGCTAGTTGGTGG
GGTAAAGGCCT
>F0OV55001A0ZUA
AGAGTTTGATCCTGGCTCAGGATGAACGCTAGCGACAGGCCTAACACATG
CAAGTCGAACGGGATTTATCCTTCGGGGTAATGAGAGTGGCGCACGGGTG
AGTAACGCGTATGCAACCTACCTGTAACTGGGGAATAGCTCCCTGAAAGG
GGAATTAACACCGCATAAGACCACACTTTCGCATGGAAGAGTGGTAAAAT
ATTCATAGGTTACAGATGGGCATGCGTGACATTAGTTTGTTGGTGAGGTA
ACGGCTCACCAAG
>F0OV55001A0ZUG
AGAGTTTGATCCTGGCTCAGGACTAACGTTGGCGGCGTGCCTAATACATG
CAAGTCGAACGGGATACTTAGCAGCAATGTTAAGTGTTCAGTGGCAAACG
GGTGAGTAATGCATAGGTAACATACCTTAAAGACGGGGACAACTATCCGA
AAGGATAGCTAATACCGGATGTGATTGCGGGATCTCAAGGTTCTGCAATT
AAAGGGCGGCCTCTATTTATAAGCTGTCGCTTTAAGATTGGCCTATGTCC
CATCAG
>F0OV55001A0ZVG
AGAGTTTGATCCTGGCTCAGGATGAACGCTGGCGGCGTGCCTAACACATG
CAAGTCGAGCGGAAATCACGGAAGTAGTAATACGGACGTGATTTTAGCGG
CGGACGGGTGAGTAACACGTGAGCAATCTGCCTTCTGCAGGGGAATAACA
TTGTGAAAACAGTGCTAATACCGCATAACGTCCTATCGGGGCATCCCGTA
AGGACCAAAGGAGAAATCCGGCAGGAGATGAGCTCGCGTCCGATTAGCTG
GTTGGCGGGG
>F0OV55001A0ZVM
AGAGTTTGATCCTGGCTCAGAACGAACGCTGGCGGCGCGTTTTAAGCATG
CAAGTCGAGGGGTAGGGGATCTTCGGATTCCTGAGACCGGCGAACGGGTG
AGTAACACGTAGGTGATCTACCTTGAGGTTGGGGATAGCCTGTGGAAACA
CAGGGTAATACCGAATGAGCTCGATAGCCTGAGGGTTATTGAGGAAAGGC
GCTAAGGCGTCGCCTTGGGATGAGCCTGCGGCTGATTAGCTAGTTGGTGG
GGTAAAGGCCTACCAAGGCGACG
>F0OV55001A0ZVP
AGAGTTTGATCCTGGCTCAGGATGAACGCTGGCGGCATGCCTAATACATG
CAAGTCGAACGCACTAGTTTACTAGTGAGTGGCGAACGGGTGAGTAACAC
GTAGATAACCAACCCTAAAGACGAGGATAACCCGGGGAAACCTGGACTAA
TACTGGATAGGAGCTAATTTCACAAGAGATTAGTTTTAAAGGCGCATTAA
AGCGCCGCTATAGGATGGGACTGCGTCGCATTAGCTAGTTGGTGGGGTAA
CGGCCTACCAAGGCAACG
>F0OV55001A0ZVS
AGAGTTTGATCCTGGCTCAGGATGAACGCTAGCGGCAGGCCTAATACATG
CAAGTCAAGGGGGCAGCAATGTCACCGGCGGACGGGTGCGTAACGCGTAC
ACAACGTACCTCTGACAGGGGGATAGCATTGGGAGACTGGTGGTAATACC
CCATAACATTGCGATGAGGCATTTCATTGCAATTAAAGTTACGGCGGTCA
GAGATCGGTGTGCGTCTGATTAGCTAGTTGGCGGGGTAACGCCCACCAAG
GCGACG
>F0OV55001A0ZVY
AGAGTTTGATCCTGGCTCAGAACGAACGCTGGCGGCATGCCTAACACATG
CAAGTCGAACGAGACCTTCGGGTCTAGTGGCGCACGGGTGCGTAACGCGT
GGGAACCTGCCCTTAGGTTCGGAATAACTCAGAGAAATTTGAGCTAATAC
CGGATAATGTCTTCGGACCAAAGATTTATCGCCTTTGGATGGGCCCGCGT
TGGATTAGCTAGTTGGTGGGGTAATGGCCCACCAAGGCGACGATCCATAG
CTGGTCTTAGAGG
>F0OV55001A0ZW7
AGAGTTTGATCCTGGCTCAGAATCAACGCTGGCGGCGTGCCTAACACATG
CAAGTCGAACGCGAAAGTGGAGCAATCCATGAGTAGAGTGGCAAACGGGT
GAGTAACACGTGGGCGACCTACCTCAGAGTGGGGGATAACCTTCCGAAAG
GAGGGCTAATACCGCATGACATCCCGTGTTTGGATACACGGAGATCAAAG
CCGGGGATCGCAAGACCTGGCGCTTGGAGAGGGGCCCGCGTCCGATTAGC
TAGTTGGTGAGG
>F0OV55001A0ZZC
AGAGTTTGATCCTGGCTCAGGATGAACGCTGGCGGCGTGCCTAACACATG
CAAGTCGAACGGGACACTTGTTTTCGGATGAGTGTTTAGTGGCGGACGGG
TGAGTAACGCGTGAGCAACCTGCCTTTCAGAGGGGGACAACAGTTGGAAA
CGACTGCTAATACCGCATAATGTATTTAGATGGCATCATCTGAATACCAA
AGATTTATCACTGAAAGATGGGCTCGCGTCTGATTAGCTAGTTGGTGAGG
>F0OV55001A1033
AGAGTTTGATCCTGGCTCAGAACGAACGCTGGCGGCGTGCTTAACACATG
CAAGTCGAACGTGGAAGGGGGCTTCGGTCCCTGGAAAGTGGCGCACGGGT
GAGTAACACGTGGATAATCTACCCAATGATCCGGGATAACACTTCGAAAG
GGGTGCTAATACCTGATAAGCCCACGGGCTCCTCGGAGCTTGCGGGAAAA
GGTGGGGAACCTTCGGGTCCTGCCGTTCACTGGATGAGTCCGCGTCCCAT
TAGCTAGTTGGTGGGGTAATGGCCTCCAAGG
>F0OV55001A104P
AGAGTTTGATCCTGGCTCAGGATGAACGCTAGCGGTGCGCCTAACACATG
CAAGTCGAGCGATATAGCGGCGAACGGGTGAGTAACACGTTGGAACCTGC
CTCGAACTCAGGGATAGCCATCCGAAAGGATGATTAATACCGGATAGTCC
CGAAAGGGTAAAGATTTTTCGGTTCGAGAGGGGCCTGCGGCCTATCAGCT
AGTTGGTAAGGTAATGGCTTACCAAGGCTATGACGGGTAACTGGTGTGAG
AGCATGACCAGT
>F0OV55001A1051
AGAGTTTGATCCTGGCTCAGGATGAACGCTGGCGGCGTGCCTAATACATG
CAAGTCGAACGCACCATTTCGGTGGTGAGTGGCGAACGGGTGAGTAACAC
GTAGATAACCTGCCCTTAAGACGAGGATAACCATTGGAAACGATGGCTAA
GACTGGATAGGAATATTAGAGGCATCTCTGATATTTTAAAAGACCTAGCA
ATAGGTATGCTTAAGGAGGGGTCTGCGGCGCATTAGTTAGTTGGTGGGGT
GATGGCCT
>F0OV55001A107X
AGAGTTTGATCCTGGCTCAGGATGAACGCTAGCGGGAGGCTTAACACATG
CAAGTCGAGGGGCAGCACGATGTAGCAATACGTTGGCGGCGCCGGCGCAC
GGGTGAGTAACACGTATGCAACCTACCCTGTACAGGGGGATAACCCGGAG
AAATTCGGACTAATACCCCATAAAGATATACCTGGGCATCCAGGGATATT
TAAAGCTTCGGTGGTACGGGATGGGCATGCGCAACATTAGCTAGTTGGGA
GGGTAACGGCCTACCAAGG
>F0OV55001A108F
AGAGTTTGATCCTGGCTCAGGATGAACGCTAGCGGTGCGCCTAACACATG
CAAGTCGAGCGATATAGCGGCGAACGGGTGAGTAACACGTTGGAACCTGC
CTCGAACTCAGGGATAGCCATCCGAAAGGATGATTAATACCGGATAGTCC
CGAAAGGGTAAAGATTTTTCGGTTCGAGAGGGGCCTGCGGCCTATCAGCT
AGTTGGTAAGGTAATGGCTCACCAAGGCGACGATCAGTAGCCGGCCTGAG
AGGGCGATCGG
>F0OV55001A10A3
AGAGTTTGATCCTGGCTCAGATTGAACGCTGGCGGTATGCCTTACACATG
CAAGTCGTACGAGAGTTTTTAACTCAAGTGGCGGACGGGTGAGTAACACG
TAAGAATTTGCCTTTAGGAGGGGGATAACAACTGGAAACGGTTGCTAATA
CCCCATATGCTTTTGAGTGAAATGGATTTCCGCCTAAAGAGAAGCTTGCG
GCTGATTAGCTTGTTGGTGAGGTAATGGCTCACCAAGGCGACGATCAGTA
TCTGGTTTGAGAGGA
>F0OV55001A10A9
AGAGTTTGATCCTGGCTCAGGACGAACGCTGGCGGCGTGCCTAATGCATG
CAAGTCGAACGAGAATATGTTGAAGTACTTGTACGAATATATATGACAGT
GGCGAACGGGTGAGTAACGCGTGAACAACCAACCCTTCACAGGGGGACAA
CATCTGGAAACGGATGCTAATACCGCATATGCTCACAGTACCGCATGGTA
CAGTGAGGAAAACTCCGGTGGTGAAGGACGGGTTCGCGTTCCATTAGTTA
GTAGGTGGGGTAACGG
>F0OV55001A10AY
AGAGTTTGATCCTGGCTCAGGATGAACGCTAGCGGGAGGCTTAACACATG
CAAGTCGAGCGGTATAATTCCTTCGGGGGTTAGAGAGCGGCGCACGGGTG
AGTAACGCGTATGCAACCTACCTTTTACCGGGGAATAGCCCGGAGAAATT
TGGATTAATGCCCCATGGTTCCTTATGTCTGCATGGATGTAAGGATAAAG
TTGAGGCGGTAAAAGATGGGCATGCGTGACATTAGCTAGTTGGGGGGGTA
ACGCCCACCAAGGCTACGATGT
>F0OV55001A10C1
AGAGTTTGATCCTGGCTCAGGATGAACGCTGGCGGCGTGCCTAATACATG
CAAGTCGAGCGGCAGCATAGTCTTCGGACTGATGGCGAGCGGCGGACGGC
TGAGTAACGCGTAGGAACATACCCCGAAAGTGAGGGATAACTGCCCGAAA
GGGTGGCTAATACCGCATGTGGTCGTTCGGACGTAAAGCTTTATGCGCTT
TGGGAATGGCCTGCGTCCGATTAGCTTGTTGGTGAGGTAAAAGCTCACCA
AGGCGACG
>F0OV55001A10CJ
AGAGTTTGATCCTGGCTCAGAACGAACGCTGGCGGCATGCCTAACACATG
CAAGTCGAACGAGACCTTCGGGTCTAGTGGCGCACGGGTGCGTAACGCGT
GGGAATCTGCCCTTCGGTTGGGAATAACACAGAGAAATTTGTGCTAATAC
CTTATAATGTCTTCGGACCAAAGATTTATCGCCGAGGGATGAGCCCGCGT
AGGATTAGGTAGTTGGTGGGGTAATGGCCTACCAAGCCGACGATCCTTAG
CTGGT
>F0OV55001A10EG
AGAGTTTGATCCTGGCTCAGGATGAACGCTAGCGGGAGGCCTAACACATG
CAAGTCGAACGGGATTGAGAGCTTGCTCTCATGAGAGTGGCGCACGGGTG
AGTAACGCGTATGCAACCTGCCCTTGACAGGGGGATAGCCCGGAGAAATC
CGGATTAATACCCCATGGTATTTAATTTCCGCATGGGATTTAAATTAAAG
ATTTATCGGTCAGGGATGGGCATGCGTGACATTAGCTTGTTGGCGGGGTA
ACGCCCACCAAGG
>F0OV55001A10FN
AGAGTTTGATCCTGGCTCAGGACGAACGCTGGCGGCAGGCTTAACACATG
CAAGTCGAGCGAAGCCTTCGGGCTTAGCGGCGGACGGGTGAGTAACGCGT
GGGAACGTGCCCTTCACTACGGAATAGTCCCTGGAAACGGGGTTTAATAC
CGTATGCGCCCTTCGGGGGAAAGATTTATCGGTGAAGGATCGGCCCGCGT
CTGATTAGGTAGTTGGTGGGGTAATGGCCTACCAAGCCGACGATCAGTAG
CCGGACTGAGAGGTTGATCGGCCACATTGGG
>F0OV55001A10FS
AGAGTTTGATCCTGGCTCAGGACTAACGTTGGCGGCGTGCCTAATACATG
CAAGTCGAACGGGATACTTAGCAGCAATGTTAAGTGTTCAGTGGCAAACG
GGTGAGTAATGCATAGGTAACATACCTTAAAGACGGGGACAACTATCCGA
AAGGATAGCTAATACCGGATGTGATTGCGGGATCTCAAGGTTCTGCAATT
AAAGGGCGGCCTCTATTTATAAGCTGTCGCTTTAAGATTGGCCTATGTCC
CATCAG
>F0OV55001A10FV
AGAGTTTGATCCTGGCTCAGAACAAACGCTGGCGGCGCGTTTTAAGCATG
CAAGTCGAACGGGATTCAAGTGCTTGCACTTGATGAGAGTGGCGAACGGG
TGAGTAACACGTAAGTGATCTGCCCTGGGGATGGGGATAGCTCATGGAAA
CATGGGGTAAGACCGAATACCGTAACACTATTTGAAGGTTATGTTACGAA
AAGAGCTACGGCTCTGCCCTGGGATGAGCTTGCGGCCCATTAGCTAGTTG
GTGAGGTAAACGG
>F0OV55001A10G8
AGAGTTTGATCCTGGCTCAGGATGAACGCTAGCGGGAGGCTTAACACATG
CAAGTCGAGGGGCAGCATAAGGTAGCAATACTTTGATGGCGACCGGCGCA
CGGGTGAGTAACGCGTATGCAACCTGCCCTGTACTGGGGGATAACCCGGA
GAAATTCGGACTAATACTCCATAATAATATTGAGAGGCATCTTTTAATAT
TTAAAGTTACGACGGTACAGGATGGGCATGCGTAACATTAGCTAGTTGGC
AGGGTAACGCCT
>F0OV55001A10IR
AGAGTTTGATCCTGGCTCAGGATGAACGCTAGCGACAGGCCTAACACATG
CAAGTCGAACGGGATTTATCCTTCGGGGTAATGAGAGTGGCGCACGGGTG
CGTAACGCGTATGCAACTTACCTTAAACTGGGGAATAGCCCGGGGAAACT
CGGATTAATGTCCCATAATATCCTGAATTCGCATGTTTTTAGGATTAAAG
TTCCGACGGTTTAAGATGGGCATGCGTGCCATTAGTTAGTTGGTGAGGTA
ACGGCCCACCAAGGCGACGATGGGTATCCGG
>F0OV55001A10LG
AGAGTTTGATCCTGGCTCAGGATGAACGCTAGCGACAGGCTTAACACATG
CAAGTCGAACGGGGCATACAGATAGCTTGCTAGAAGTATGTTTAGTGGCG
GACGGGTGAGTAACGCGTGAATACCTGTCCATCGGAGGGGGACAACGGCT
GGAAACGGCCGCTAATACCGCGTAAGCCGAGAGGTGAAAGGTTACCTTAG
GGTAGCCGCCGATGGGGGGGTTCGCGTCCTATCAGCTAGTTGGTGGGGTA
AGGGCCTACCAAGGCGAAGACGGGTAG
>F0OV55001A10MH
AGAGTTTGATCCTGGCTCAGAACGAACGCTGGCGGCAGGCCTGAGGCATG
CAAGTCGAACGAGAACATACCTTCGGGTATAAGTATAGTGGCGCACGGGT
GCGTAACACGTGGGAACTTACCTATTGGTAGGGAATAACTATTAGAAATG
ATAGCTAATACCCTATGGTCCCTTCGGGTAAAGATTTATCGCCAATAGAT
AGGCCCGCGGCAGATTAGCTTGTTGGTGGGTAATGGCCCACCAAGGCAAC
GATCTGTAGCTGGTTTGAG
>F0OV55001A10O4
AGAGTTTGATCCTGGCTCAGGATGAACGCTAGCGGGAGGCTTAACACATG
CAAGTCGAGGGGCAGCATAAGGTAGCAATACTTTGATGGCGACCGGCGCA
CGGGTGAGTAACGCGTATGCAACCTGCCCTGTACTGGGGGATAACCCGGA
GAAATTCGGATTAATACTCCATAATAATATTGAGAGGCATCTTTTAATAT
TTAAAGTTACGACGGTACAGGATGGGCATGCGTAACATTAGCTAGTTGGC
AGGGTAACGGCCT
>F0OV55001A10P8
AGAGTTTGATCCTGGCTCAGGACGAACGCTGGCGGCGTGCCTAACACATG
CAAGTCAAAGGAAAGCGACTTCGGTCGTAAGTACTTGGCGCAAGGGTGAG
TAAGGTATAGGTAATCTGCCCTTTGGACTGGGATAACTCCGAGAAATCGG
TGACAATACCAGATGATGCAGCGGGACCGCATGGTCATGTTGTTAAAGAT
TTATCGCCAAAGGATGAGCCTATATTCCATCAGGTAGTTGGTAGGGTAAC
GGCCTACCAAG
>F0OV55001A10PA
AGAGTTTGATCCTGGCTCAGAACGAACGCTGGCGGCAGGCCTAACACATG
CAAGTCGAGCGGCAGCGCGGGGGCAACCCTGGCGGCGAGCGGCGGACGGG
TGAGTAACGCGTAGGAATCTACCTGATAGTGGGGGATAGCCCGGGGAAAC
TCGGATTAATACCGCATACGTCCTAAGGGAGAAAGTGGGGGATCTTCGGA
CCTCACGCTATCAGAGGAGCCTGCGTAGGATTAGCTAGTTGGTAGGGTAA
AGGCCTACCAAGGCGACGATCCTT
>F0OV55001A10QB
AGAGTTTGATCCTGGCTCAGAGTGAACGCTGGCGGCGTGCCTAACACATG
CAAATCGAGCGAGATTATACAGTACACCGTATGGTCTAGCGGTAGACGGG
TGAGTAACACGTGAGAAACCTTCCCTCGAATGGGGAACACCTCCGGGAAA
CCGGAGTTAATACCCCATAAGACCACAGTCCGGCATCGGACAGAGGTCAA
AGGCGTAAGTCGTTTGAGGATGGTCTCGCGTCCTATCAGCTTGTTGGTGA
GGTAACGGCTCACCAAGG
>F0OV55001A10QN
AGAGTTTGATCCTGGCTCAGATTGAACGCTGGCGGCGTGCTTAACACATG
CAAGTCGATCGGTAACAGGTGTAGCAATACATGCTGACGAGAGGCGGACG
GGTGAGGAATATTTGGGAATCTGCCCATCAGCGGGGGACAACCCGGGGAA
ACCCGGGCTAATACCGCATACGCTCTACGGAGGAAAGCCGGGGACCGCAA
GGCCTGGCACTGATGGATGAGCCCAAATCGGATTAGCTAGTTGCGGGGTA
ACGCCACAGGCG
>F0OV55001A1104
AGAGTTTGATCCTGGCTCAGGGTGAACGCTGGCGGCGTGCTTTACACATG
CAAGTTGAACGAGAACTCGGAGGTTCTTACTTCGGTAAGAAAGGAAGAGG
GACAGTAGCGAACGAGTGAGTAACACGTAGTAACCTGCCCACTGGAGGGG
GAGAACCACTGGAAACGGTGGCTAATACCGCATAAGCCCGAAAGGGGAAA
GCAATTTATTGTGCCGGTGGAGGGGACTGCGGGCCATCAGGAAGATGGTG
AGGTAAAAGCTCACCAAACCGACGACGGCTATT
>F0OV55001A110R
AGAGTTTGATCCTGGCTCAGGATGAACGCTAGCGGGAGGCTTAACACATG
CAAGTCGAACGGTAACAGTTCCTTCGGGAAGCTGACGAGTGGCGCACGGG
TGCGTAACGCGTATGCAACCTGCCTTATACAGGAGGATAGCCCATGGAAA
CGTGGATTAATACTCCATAGTATATAATTATCGCATGGTAATTATATTAA
AACTTCGGTGGTATAAGATGGGCATGCGTAGGATTAGCTAGTAGGTGAGG
TAATGG
>F0OV55001A110U
AGAGTTTGATCCTGGCTCAGAACGAACGCTGGCGGCATGCCTAACACATG
CAAGTCGAACGAGACCTTCGGGTCTAGTGGCGCACGGGTGCGTAACGCGT
GGGAATCTGCCCTTCGGTTCGGAATAACTCAGGGAAACTTGAGCTAATAC
CGGATGATGACTTCGGTCCAAAGATTTATCGCCGAGGGATGAGCCCGCGT
AAGATTAGCTTGTTGGTGAGGTAAAGGCTCACCAAGGCGACGATCTTTAG
CT
>F0OV55001A1119
AGAGTTTGATCCTGGCTCAGGATAAACGCTGGCGGCATGCCTAATACATG
CAAGTCGAACGAACATAGTAATATGTTAGTGGCGAACGGGTGAGTAACAC
GTAAGTAACCAACCTTCAAGACGAGGATAACCACTGGAAACGGTAGCTAA
AACTGGATAGGATATTTTATCATAAGATGGAATATTTAAAAGCGCTGAAA
GGCGCTACTTGAAGCTGGGCTTGCGGCGCATTAGATAGTTGGTGAGGTAA
CGGCCCACCAAGTCAACG
>F0OV55001A112D
AGAGTTTGATCCTGGCTCAGGATGAACGCTAGCGGCAGGCTTAATACATG
CAAGTCGAACGGTAAGGTCTCTTCGGAGATACACGAGTGGCGCACGGGTG
CGTAACGCGTATGCAACCTACCTTTAACTGGGAAATAGCCCCGAGAAATC
GGGATTAATGTCCCATACAATCTTTAAGATGCATATCTTGAAGATAAAAG
CTCCGGCGGTTATTGATGGGCATGCGTGACACTAGCTAGTTGGTGAGGTA
ACGGCT
>F0OV55001A112X
AGAGTTTGATCCTGGCTCAGAACGAACGCTGGCGGCAGGCTTAACACATG
CAAGTCGAACGGGAAGCCGGACTTCGGTCTGGTGGAGAGTGGCGCACGGG
TGAGTAACGCGTGGGCACCTACCCTGGGGTAGGGAGTAACCGCTGGAAAC
GGCGGCTAATACCCTATACGCCTTTTTGAGGGAAAGATTTATCGCCCCAG
GATGGGCCCGCGTCGGATTAGGTAGTTGGTGGGGTAACGGCCTACCAAGC
CGACGATCCGTAGCTGGTCTGA
>F0OV55001A1137
AGAGTTTGATCCTGGCTCAGGACGAACGCTGGCGGCGTGCCTAACACATG
CAAGTCGAGCGGGGACATAGGAGGAGTAATCTGACTATGTTCTAGCGGCG
GACGGGTGAGTAACGCGTGAGCAACCTGTCCTTGTCTGGGGGATAAGGAG
CCGAAAGGCTCTCTAATACCGCATGAGACCACGGGACCACATGGTTCTGA
GGTCAAAGGATTTATTCGGACAAGGGTGAGCTCGCGTCTGATTAGCTAGT
TGGTGGGG
>F0OV55001A114G
AGAGTTTGATCCTGGCTCAGAACGAACGCTGGCGGCGTGCCTAACACATG
CAAGTCGAACGCGAAAGTTTTCTTCGGAAAGCGAGTAGAGTGGCGCACGG
GTGAGTAACACGTGGATAACCTGCCCTAGAGTCTGGGATAACACTTCGAA
AGGGGTGCTAATACCGGATAAGCCCACGCCTTCTTCGGAAGAAGTGGGAA
AAGATTTATTGCTCTAGGATGGGTCCGCGGTCCATTAGCTAGTTGGTGGG
GTAATGGCCTACCAAGG
>F0OV55001A1150
AGAGTTTGATCCTGGCTCAGAACGAACGCTGGCGGCGCGTTTTAAGCATG
CAAGTCGAGGGAGAATCCGGTGCTTGCACTGGAGGGAACCGGCGAACGGG
TGAGTAACACGTAGATAATCTGCCTTTAGGTTGGGGATAGCTCATGGAAA
CATGGGGTAATACCGAATGTGGTTCGATGTTCAAAAGGACATTGAAAGAA
AGGAGCTTAGGCTTCGCCTGAAGATGAGTCTGCGTCTGATTAGGTAGTAG
GTAGGGTAACGGCCT
>F0OV55001A115B
AGAGTTTGATCCTGGCTCAGGATGAACGCTAGCGGTGCGCCTAACACATG
CAAGTCGAGCGATATAGCGGCGAACGGGTGAGTAACACGTTGGAACCTGC
CTCGAACTCAGGGATAGCCATCCGAAAGGATGATTAATACCGGATAGTCC
CGAAAGGGTAAAGATTTTTCGGTTCGAGAGGGGCCTGCGGCCTATCAGCT
AGTTGGTAAGGTAATGGCTTACCAAGGCTATGACGGGTAACTGGTGTGAG
AGCATGACCAGT
>F0OV55001A115E
AGAGTTTGATCCTGGCTCAGAACGAACGCTGGCGGCATGCCTAACACATG
CAAGTCGAACGAAGCCTTCGGGCTTAGTGGCGCACGGGTGCGTAACGCGT
GGGAATCTACCCTTAGGTTCGGAATAACTCAGAGAAATTTGAGCTAATAC
CGGATAATGTCTTCGGACCAAAGATTTATCGCCTTTGGATGAGCCCGCGT
AAGATTAGCTAGTTGGTAGGGTAAAGGCCTACCAAGGCGACGATCTTTAG
CTGGTCTGAGAGG
>F0OV55001A115H
AGAGTTTGATCCTGGCTCAGGACGAACGCTGGCGGCGTGCTTAACACATG
CAAGTCGAGCGGTAAGGCCCTTCGGGGTACACGAGCGGCGAACGGGTGAG
TAACACGTGAGCAATCTGCCCTGCACTTTGGGATAACCACCGGAAACGGT
GGCTAATACCGGATACGACCACGTACTGCATGGTGTGTGGTGGAAAGTTC
TGGCGGTGCAGGATGAGCTCGCGGCCTATCAGCTTGTTGGTGAGGTAATG
GCTC
>F0OV55001A115T
AGAGTTTGATCCTGGCTCAGGACGAACGCTGGCGGCGTGCTTAACACATG
CAAGTCGAGCGGGGTCCAACCACTGGCAACAGTGGGGAAGACCTAGCGGC
GAACGGGTGAGTAACACGTGAGGAACCTGCCCCAGAGACCGGGATAACCC
TCCGAAAGGAGAGCTAATACCGGATGCCCTTCTCGGACCGCATGGTCTGA
TGAGGAAATGGATTCCGCTCTGGGAGGGCCTCGCGGCCTATCAGCTTGTT
GGTGAGGTAACGGCT
>F0OV55001A115X
AGAGTTTGATCCTGGCTCAGATTGAACGCTGGCGGCAGGCCTAACACATG
CAAGTCGAACGCGAAAGCTCCTTCGGGAGTGAGTAGAGTGGCGAACGGGT
GAGTAATACGTAGGAATCTACCCAAGAGTGGGGGATAACCCGGGGAAACT
CGGGCTAATACCGCATACGCCCTACGGGGTAAAGCGGGGGACCTTCGGGC
CTCGCGCTTTTGGATGAGCCTACGCCGGATTAGCTTGTTGGTAGGGTAAC
GGCCTACCAAGGCGACGATCCGTAGCT
>F0OV55001A117E
AGAGTTTGATCCTGGCTCAGAACGAACGCTGGCGGCGTGCTTAACACATG
CAAGTCATACGGGAAAGCTTACTTCGGTGAGCGAGTACAGTGGCGCACGG
GTGAGTAACACGTGGGTAACCTACCCTCCGAACCGGGATAACATTTCGAA
AGAGGTGCTAAGACCGGATACGTCCTTCGCTTCTTCGGCGGCGAAGGGAA
AAGTAGGCCTCTGCTTGCAAGCTATTATCGGTGGATGGCCGCGGGGCCGA
TTAGTTTGTTGGTAGGGTAACGGGCCTACCAAGACG
>F0OV55001A117R
AGAGTTTGATCCTGGCTCAGAGCGAACGCTGGCGGCAGGCCTAATACATG
CAAGTCGAACGGGAGTCTCATTTCGATGGGATGAGAGTGGCGCACGGGTG
AGTAACACGTAGCTAACCTGCCCTCAAGACCGGGACAACTCTGGGAAACC
AGAGCTAATACCGGATAAGCTCACAGGCTGTAGAGGCGAGTGAGAAAACA
CTCAGGTGCTTGAGGAGGGGGCTGCGGCCCATCAGGTAGTTGGTGGGGTA
ACGG
>F0OV55001A117U
AGAGTTTGATCCTGGCTCAGGATGAACGCTAGCGGGAGGCTTAACACATG
CAAGTCGAGGGGCAGCACGAGGTAGCAATACTTTGGTGGCGACCGGCGGA
CGGGTGAGTAACGCGTATGTAACCTGCCCTGTACAGGGGGATAACCCGGA
GAAATTCGGACTAATATCCCATGGTAATATTGGAAGGCATCTTCTGATAT
TTAAAGTTCCGGCGGTACAGGAGGGGCATGCGTAACATTAGCTGGTTGGT
AAGGTAACGGCTTACCAAGGCG
>F0OV55001A1182
AGAGTTTGATCCTGGCTCAGGATGAACGCTGGCGGCGTGCCTAACACATG
CAAGTCGAGCGGAGATATAGAGGAGTACTTGTACGAATCTTTATCTTAGC
GGCGGACGGGTGAGTAACACGTGAGGAACCTGCCCTTAAGTGTGGAATAA
CACCGAGAAATCGGTGCTAATACCGCATAACGTCCTGGAAGCGCATGCTT
TCGGGACCAAAGGATTTATTCGCTTAAGGATGGCCTCGCGGCCGATTAGG
TAGTTGGTGAGGTAACCGG
>F0OV55001A118N
AGAGTTTGATCCTGGCTCAGGATAAACGCTGGCGGCATGCCTAATACATG
CAAGTCGAACGGACTAGTTTACTAGTCAGTGGCGAACGGGTGAGTAACAC
GTAAGGAGCCAACCCTTGACACGAGGATAACTCCGGGAAACTGGAGCTAA
TACTGGATAGGATATAGATACAGAAGTATTTATATTTAAAGGCGCTTTCG
GGCGGTGGTGAAGGATGGTCTCGCGTCGCATTAGATAGTTGGTGAGGGTA
ACGGCCCACCAAGTCAACGA
>F0OV55001A1192
AGAGTTTGATCCTGGCTCAGGACGAACGCTGGCGGCGTGCTTAACACATG
CAAGTCAAGGAGAAAGTTTCTTTCGGGAGATAAGTAAACTGGCGCACGGG
TGAGTAAAATGTAAGTAATCTACCCTTTGGATGGGAATAACTACTAGAAA
TGGTGGCTAATACCGAATAATGCAGCGGCACCGAGTGGTGATGTTGTTAA
AGACCGAAAGGTTGCCAAGGGATGAGCTTGCATCTGATTAGCTAGTTGGC
GGGGTAAAAGCCCACCAAGGCG
>F0OV55001A1199
AGAGTTTGATCCTGGCTCAGGATGAACGCTAGCGGCAGGCCTAACACATG
CAAGTCGAGGGGTAACAGGAGTAGCAATACTTGCTGACGACCGGCGCACG
GGTGAGTAACGCGTATGCAACCTACCCTTAACTGGGGAATAGCCCGAAGA
AATTCGGATTAATGCCCCATAATACTGTATTGAAGCATTTCAGTGCATTT
AAAACTCCGGTGGTTAAGGATGGGCATGCGTGACATTAGCTAGTTGGTGA
GGTAACGGCT
>F0OV55001A119G
AGAGTTTGATCCTGGCTCAGGACTAACGCTGGCGGCGTGCCTAACACATG
CAAGTCGAACGGTAACATGCGCTGTAGCAATACAGTGTGATGACGAGTGG
CGGACGGGTGAGTAATATATACATAATCTACCTTTTGGACGGGGACAACC
CAGGGAAACTTGGGCTAATACCCGATAAGATACCGAGAGCAAATGCTCTT
GGTATGAAAACACTTAGATGGCCGAAAGATGAGTGTATATCTGATTAG
>F0OV55001A119N
AGAGTTTGATCCTGGCTCAGAACGAACGCTGGCGGCGCGTTTTAAGCATG
CAAGTCGAGGGAGAATCCGGTGCTTGCACTGGAGGGAACCGGCGAACGGG
TGAGTAACACGTAGATAATCTGCCTTTAGGTTGGGGATAGCTCATGGAAA
CATGGGGTAATACCGAATGTGGTTCGATGTTCAAAAGGACATTGAAAGAA
AGGAGCTTAGGCTTCGCCTGAAGATGAGTCTGCGTCTGATTAGGTAGTAG
GTAGGGTAACGGCCT
>F0OV55001A119Q
AGAGTTTGATCCTGGCTCAGGATGAACGCTGGCGGCGTGCCTAACACATG
CAAGTCGAGCGAGAATTGATGGAATGCGGACTTCGGTCCAAGTGAAGTCG
AGGAAAGCGGCGGACGGGTGAGTAACGCGTGGGTAACCTGCCCCATACAA
TGGGATAGCCACTGGAAACGGTGATTAATACCATATGATGCTTTAAAATC
GCATGATTTAAAAGCTAAAGATTTATCGGTATGGGATGGACCCGCGTCTG
ATTAG
>F0OV55001A11B1
AGAGTTTGATCCTGGCTCAGAACGAACGCTGGCGGCGTGCTTAATACATG
CAAGTCGAACGTGAAACGAGTAGCAATACTTGTGGAAAGTGGCGAACGGG
TGAGTAATACGTAAGCAATCTACCTTTAAGATTGGGATAACCTTGCCAAC
GCGGGGCTAATACCGGATGTGGTCATTTTAACGCATGTTAGAATGATTAA
AGGAGTGATCCGCTTAAGGATGAGCTTGCGGCCCATTAGTTAGTTGGCGG
GGTAACGGCCCACCAAGACCGCGA
>F0OV55001A11BJ
AGAGTTTGATCCTGGCTCAGGATGAACGCTAGCGATAGGCTTAACACATG
CAAGTCGAGGGGCAGCACAGGCAGCAATGTTGGGTGGCGACCGGCGCACG
GGTGCGTAACACGTATGCAACCTGCCTATAAAGCGTGGGATAGCCTCCTG
AAAGGGAGATTAATACCGCATAACATGTAGATACTGCATGGTATTTACAT
CAAACATTTATGGCTTATAGATGGGCATGCGTTCCA
>F0OV55001A11BM
AGAGTTTGATCCTGGCTCAGGATGAACGCTAGCGGGAGGCTTAACACATG
CAAGTCGAGGGGCAGCACGTCTTCGGATGGTGGCGACCGGCGCACGGGTG
CGTAACGCGTATACAATCTACCTTTTACAGGGGCATAGCCCGGGGAAACC
CGGATTAATATCCCATGGCACCATTGAATGGCATCATTTTTTGGTTAAAG
TTTCGGCGGTAAAAGATGGGTATGCGTCCTATTAGCTAGATGGTAAGGTA
ACGGCTTACCATGGC
>F0OV55001A11CR
AGAGTTTGATCCTGGCTCAGGATGAACGCTAGCGGTGCGCCTAACACATG
CAAGTCGAGCGATATAGCGGCGAACGGGTGAGTAACACGTTGGAACCTGC
CTCGAACTCAGGGATAGCCATCCGAAAGGATGATTAATACCGGATAGTCC
CGAAAGGGTAAAGATTTTTCGGTTCGAGAGGGGCCTGCGGCCTATCAGCT
AGTTGGTAAGGTAATGGCTTACCAAGGCTATGACGGGTAACTGGTGTGAG
AGCATGACCAGT
>F0OV55001A11CX
AGAGTTTGATCCTGGCTCAGAACGAACGCTGGCGGCAGGCTTAACACATG
CAAGTCGAACGCGTGTAGCAATACACGAGTGGCGCACGGGTGAGTAACGC
GTGGATATCTGCCTTTTGGTTCGGAATAACTCCGGGAAACCGGAGCTAAT
ACCGGATGGTTCCTACGGGATAAAGATTTATCGCCAAAAAGATGAGTCCG
CGTACGATTAGCTAGTTGGTGAGGTAATGGCTCACCAAGGCGACGATCGT
TAGCT
>F0OV55001A11DD
AGAGTTTGATCCTGGCTCAGAACTAACGCTGGCGGCGCGTCTTAAGCATG
CAAGTCGGACGGGAACCGGAGGCTTCGGTCTCTGGGGAGAGTGGCGAACG
GGTGAGTAACACGTAGGTGATCTGTCCTTGGGTGGGGAATAGCCCATGGA
AACATGGGGTAATACCGCATAAGGTCCTATCTCTGTGGGGATTGGATGAA
AGGAGCAATTGTTCCGCCTGGGGGTGAGCCTGCGGTCCATTAGCTAGTTG
GTGAGGTAAGAGCCCACCAAGG
>F0OV55001A11DM
AGAGTTTGATCCTGGCTCAGGATGAACGCTAGCGGCAGGCTTAACACATG
CAGTCGAGGGGCAGCACGTCTTCGGATGGTGGCGACCGGCGCACGGGTGC
GTAACGCGTATACAATCTACCTTTTACAGGGGCATAGCCCGGGGAAACCC
GGATTAATATCCCATAGTATGTAGAGATGGCATCATCTCTTCATTAAAGT
TTCGGCGGTAAAAGATGAGTATGCGTTCTATTAGCTAGATGGTAAGGTAA
CGGCTTACCA
>F0OV55001A11FI
AGAGTTTGATCCTGGCTCAGAACGAACGCTGGCGGCGCGTTTTAAGCATG
CAAGTCGAGGGAGAATCCGGTGCTTGCACTGGAGGGAACCGGCGAACGGG
TGAGTAACACGTAGATAATCTGCCTTTAGGTTGGGGATAGCTCATGGAAA
CATGGGGTAATACCGAATGTGGTTCGATGTTCAAAAGGACATTGAAAGAA
AGGAGCTTAGGCTTCGCCTGAAGATGAGTCTGCGTCTGATTAGGTAGTAG
GTAGGGTAACGGCCT
>F0OV55001A11FL
AGAGTTTGATCCTGGCTCAGGATGAACGCTAGCGGCAGGCCTAACACATG
CAAGTCGAGGGGCAGCACGTCTTCGGATGGTGGCGACCGGCGCACGGGTG
CGTAACGCGTATGCAACCTACCTCTTACGGTGGGATAGCCCAGGGAAACT
TGGATTAATACCGCATAGTATACTACCGCAGCATTGTGGTTTTATTAAAC
ATTCATGGGTAAGAGATGGGCATGCGTCCTATTAGTTAGTTGGAGTGGTA
ACGGCACCCCAAG
>F0OV55001A11GQ
AGAGTTTGATCCTGGCTCAGAACGAACGCTGGCGGCGCGTTTTAAGCATG
CAAGTCGCACGGCAAGGGGGACTTCGGTCCCCCCTAGAGTGGCGGACGGG
TGAGTAACACGTGGACAACCTACCCTGCGGTCGGGGATAGCCCATGGAAA
CATGGGGTAATACCGGATGCGACCGCCCCTGCAGAAGCGGGGGTGGGGAA
AGGCGCCAAGGCGGCGCCGCAGGATGGGTCCGCGGTCCATTAGCTAGTTG
GCGGGGTAACGGCCCACCAAGGCGACGATGGATAGCCGG
>F0OV55001A11H5
AGAGTTTGATCCTGGCTCAGGATGAACGCTGGCGGCGTGCCTAATACATG
CAAGTCGAACGCACTAGTTTACTAGTGAGTGGCGAACGGGTGAGTAACAC
GTAGGTAACCTGCCCTTAAGACGAGGATAACCGTTGGAAACGATGGCTAA
GACTGGATAGGAACATTGAAGGCATCTTTGATGTTTTAAAAGACCTAGCA
ATAGGTATGCCTAAGGAGGGGCCTGCGGCGCATTAGTTAGTTGGTGAGGT
GAAGGCTTACCAAG
>F0OV55001A11H8
AGAGTTTGATCCTGGCTCAGATTGAACGCTGGCGGCATGCCTAACACATG
CAAGTCGAACGGCAGCGCGGAGAGCTTGCTCTCTGGCGGCGAGTGGCGGA
CGGGTGAGTAATGCATGGGAATCTGCCCGGTAGCGGGGGACAACCTGGGG
AAACTCAGGCTAATACCGCATACGCCCTACGGGGGAAAGCGGGGGACCTT
CGGGCCTCGCACTATCGGATGAGCCCATGTCTGATTAGCTTGTTGGTGGG
GTAACGG
>F0OV55001A11HW
AGAGTTTGATCCTGGCTCAGATTGAACGCTGGCGGCATGCCTAAGACATG
CAAGTCGAACGGTAACGGGCCCCTTCGGGGGTGCCGACGAGTGGCGGACG
GGTGAGTAACGCATCGGAATCTGCCCAGTAGCGGGGGATAACCCGGGGAA
ACTCGGGCTAATACCGCATACGCCCTACGGGGGAAAGCGGGGGACCTTCG
GGCCTCGCACTATTGGATGAGCCGATGTCCGATTAGCTTGTTGGTGGGGT
AAAGGCCTACCAAGGCGACGATCGGTAGCTGGT
>F0OV55001A11LM
AGAGTTTGATCCTGGCTCAGGATGAACGCTAGCGACAGGCCTAACACATG
CAAGTCGAACGGGATTTATCCTTCGGGGTAATGAGAGTGGCGCACGGGTG
AGTAACGCGTATGCAACCTACCTGTAACTGGGGAATAGCTCCCTGAAAGG
GGAATTAACACCGCATAAGACCACACTTTCGCATGGAAGAGTGGTAAAAT
ATTTATAGGTTACAGATGGGCATGCGTGACATTAGTTTGTTGGTGAGGTA
ACGGCTCACCAAG
>F0OV55001A11MM
AGAGTTTGATCCTGGCTCAGAACGAACGTTAGCGGCGTGCTTAACACATG
CAAGTCGAACGAGAAAGTATCTTCGGATATGAGTATAGTGGCGCACGGGT
GAGTAACACGTGGGTAACCTACCCTTTGGAGGGGGACAACATTTGGAAAC
GAATGCTAATACCGCATAAGTCAGCTTCGGCTGGGAAAGGTGGCTTCGGC
TACCGCCAGAGGATGGGCCCGCGACCCATCAGCTAGTTGGTAAGGTAATG
GCTTACCAAGGCAACGACGGGTAG
>F0OV55001A11MS
AGAGTTTGATCCTGGCTCAGATTGAACGCTGGCGGCGTGCTTAACACATG
CAAGTCGATCGGTAACAGGTGTAGCAATACATGCTGACGAGAGGCGGACG
GGTGAGGAACGCTTGGGAATCTGCCCATCAGCGGGGGACAACCCGGGGAA
ACCCGGGCTAATACCGCATACGCTCTATGGAGGAAAGCCGGGGACCGCAA
GGCCTGGCACTGATGGATGAGCCCAAGTCGGATTAGCTAGTTGGCGGGGT
AACGGCCCACCAAGG
>F0OV55001A11N4
AGAGTTTGATCCTGGCTCAGGACGAACGCTGGCGGCGTGCTTAACACATG
CAAGTCGTGGGAGAAGCGTGCCTTTCGGGGCACGTGGAGACCGGCGGATG
GGTGAGTAACGCGTAGGCAACCTGCCTGGAGCACGGGGATAACCCGCCGA
AAGGCGAGCTAATACCCGATGATGCAGCGGCCCCGCATGGGGACAGTTGT
TAAAGGTTTCGGCCGGCTTCAGATGGGCCTGCGTGCCATTAGCTAGTTGG
CAGGGTAAGAG
>F0OV55001A11NV
AGAGTTTGATCCTGGCTCAGGATGAACGCTGGCGGCGTGCCTAACACATA
CAAGTCGAGCGATAAACAGTGGATGGAATTCTTCGGAAGGAAAGAAACTG
TTGAAAGCGGCGGACGGGTGAGTAACGCGTGGGCAACCTGCCCTATACAG
GGGGATAGCCACTGGAAACGGTGATTAATACCCCATGACACCTTAACCTC
GCATGAGGAGAGGGTCAAAGATTATATCGGTATAGGATGGGCCCGCGTCT
GATTAGCTAGTCGGTAAGG
>F0OV55001A11NY
AGAGTTTGATCCTGGCTCAGGATGAACGCTAGCGGGAGGCTTAACACATG
CAAGTCGAACGGTAACAGTTCCTTCGGGAAGCTGACGAGTGGCGCACGGG
TGCGTAACGCGTATGCAACCTGCCTTATACAGGAGGATAGCCCATGGAAA
CGTGGATTAATACTCCATAGTATATAATTATCGCATGGTAATTATATTAA
AACTTCGGTGGTATAAGATGGGCATGCGTAGGATTAGCTAGTAGGTGAGG
TAATGG
>F0OV55001A11OU
AGAGTTTGATCCTGGCTCAGGATGAACGCTGGCGGCGTGCCTAACACATG
CAAGTCGAGCGGAGATTACGAGGAGTACTTGTACAAATTGTAATCTTAGC
GGCGGACGGGTGAGTAACACGTGAGGAACCTGCCCTTGAGTGGGGAATAA
CACCGAGAAATGGGTGCTAATACCGCATAATGTCTTGGAAGCGCATGCTT
TCGGGACCAAAGGATTTATTCGCTTAAGGATGGACTCGCGTCCGATTAGG
TAGTTGGTGAGGTAACCGG
>F0OV55001A11P6
AGAGTTTGATCCTGGCTCAGGATGAACGCTGGCGGCGTGCCTAATACATG
CAAGTCGAACGGGAAGCCTGTTTTCGGATAGGTGGAGAGTGGCGCACGGG
TGAGTAACACATGGCTGACCTGCCCTTCAGCGGGGGACAACCAGTGGAAA
CGCTGGCTAATACCCCATACGTTCGCCGGAATTAGAACCCGGTGAAGAAA
ACCTTGGTGCTGAAGGAGGGGGCTGTGGCCCATCAGCTAGTTGGTAGGGT
AACGGCCTACCAAGGCGAGGACGGGTAGGGG
>F0OV55001A11PF
AGAGTTTGATCCTGGCTCAGAACGAACGTTAGCGGCGTGCTTAACACATG
CAAGTCGAACGAGAAAGTATCTTCGGATATGAGTAGAGCGGCGCACGGGT
GAGTAACACGTGGGTAACCTGCCCTTTGGAGGGGGACAACATCTGGAAAC
GGATGCTAATACCGCATAAGTCGTCTTCGGACGGGAAAGGTGGCTTCGGC
TACCGCCAGAGGATGGGCCCGCGTCCCATCAGCTAGTTGGTAAGGTAACG
GCTTACCAAGGCAACGACGGGTAG
>F0OV55001A11QX
AGAGTTTGATCCTGGCTCAGGATGAACGCTAGCGGGAGGCTTAACACATG
CAAGTCGAGGGGCAGCACGGACTTCGGTCTGGTGGCGACCGGCGCACGGG
TGCGTAACGCGTATGCAACCTTCCTTGTACAGAGGGATAGCCCATGGAAA
CGTGGATTAATATCTCATAGTATCACAATTTCGCATGTTATTGTGATTAA
AGTTTTGGCGGTACAAGATGGGCATGCGTAAGATTAGCTAGTTGGTGAGG
T
>F0OV55001A11RD
AGAGTTTGATCCTGGCTCAGATTGAACGCTGGCGGCATGCCTTACACATG
CAAGTCGAACGGCAGCACGGGGGCAACCCTGGTGGCGAGTGGCGAACGGG
TGAGTAACGCATCGGAACGTGCCCTGTAGTGGGGGATAGCCCGGCGAAAG
CCGGATTAATACCGCATACGACCTACGGGTGAAAGCGGGGGACCGCAAGG
CCTCGCGCTACTGGAGCGGCCGATGTCCGATTAGCTAGTTGGTGGGGTAA
CGGCCCACCAAGGCGACGATCGG
>F0OV55001A11RG
AGAGTTTGATCCTGGCTCAGAACGAACGCTGGCGGCGTGCTTAACGCATG
CAAGTCGAACGTGAATCGACCTCGGTCGAGGAAAGTGGCGCACGGGTGAG
TAACACGTGGATAATCTACCCAATGATCCGGGATAACACTTCGAAAGGGG
TGCTAATACCTGATAAGCCCACGGGCTCTTCGGAGCTTGCGGGAAAAGGT
GGGGAACCTTCGGGTCCTGCCGTCACTGGATGAGTCCGCGTCCCATTAGC
TAGTTGGTGGGGTAATGGCCTACCAAGG
>F0OV55001A11VX
AGAGTTTGATCCTGGCTCAGAATCAACGCTGGCGGCGCGCTTAACACATG
CAAGTCGAACGGGAGAGATCCTTCGGGATCAATCTAGTGGCGAACGGGTG
AGTAACACGTGGGTTACCTGCCCTCGAGTGGGGAATAACTCCGGGAAACT
GGAGCTAATACCGCATACCCTCTACGGAGGAAAGGCTTCGGTCGCTCGAG
GATGGGCCCGCGGTCGATTAGCTAGTTGGTAGGGTAATGGCCTACCTAGG
CAACGATCGATAGCCGG
>F0OV55001A11X3
AGAGTTTGATCCTGGCTCAGAACGAACGCTGGCGGCATGCCTAACACATG
CAAGTCGAACGAAGGCTTCGGCCTTAGTGGCGCACGGGTGCGTAACGCGT
GGGAACCTGCCCTTAGGTTCGGAATAACAGTTAGAAATGACTGCTAATAC
CGGATAATGTCGAAAGACCAAAGATTTATCGCCTTTGGATGGGCCCGCGT
AGGATTAGCTAGTAGGTGAGGTAACGGCTCACCTAGGCAACGATCCTTAG
GGGTTCTGAGAGGATTATCCCCC
>F0OV55001A11XV
AGAGTTTGATCCTGGCTCAGGATGAACGCTAGCGACAGGCCTAACACATG
CAAGTCGAACGGGATTGAGAGCTTGCTCTCATGAGAGTGGCGCACGGGTG
AGTAACGCGTATGCAACCTGCCCTTGACAGGGGGATAGCCCGGAGAAATC
CGGATTAATACCCCATGGTATTTAAGTTCCGCATGGGATTTAAATTAAAG
ATTTATCGGTCAGGGATGGGCATGCGTGACATTAGCTAGTTGGCGGGTAA
CGGCCC
>F0OV55001A11Y6
AGAGTTTGATCCTGGCTCAGGACGAACGCTGGCGGCGTGCCTCATACATG
CAAGTCGAGCGGATGTAGCAATACATCAGCGGCGGACGGGTGAGTAACAC
GTGGGCAACCTGGCCTTAAGAGGGGGATAACGTCCCGAAAGGGACGCTAA
TACCGCGTAAATCAGCGAGATCGCATGATCTTGTTGGAAAAGGAGCAATC
CGCTTAAGGATGGGCCCGCGGCCTATTAGCTAGTTGGTAGGGTAACGGCC
TACCAAGGCGACGA
>F0OV55001A11ZF
AGAGTTTGATCCTGGCTCAGGATGAACGCTGGCGGCGTGGATAAGGCATG
CAAGTCGAATGGGTTTAGGCCCATGGCAAACGGGTTAGTAACGCGTAGGA
ATTTTCCCCAAAGTCGTGAATAATCCGGAGAAATCCGGAATAATACACGA
TGTGCTCTACGGAGTAAAGATTTATCGCTTTGGGATAAGCCTGCGTCCTA
TCAGCTTGTTGGTGAGGTAATAGCTCACCAAGGCTATGACGGGTAGGGGG
TGTGAGAGCATG
>F0OV55001A1221
AGAGTTTGATCCTGGCTCAGAACGAACGCTGGCGGCGCGTTTTAAGCATG
CAAGTCGAGGGAGAATCCGGTGCTTGCACTGGAGGGAACCGGCGAACGGG
TGAGTAACACGTAGATAATCTGCCTTTAGGTTGGGGGATAGCTCATGGAA
ACATGGGGTAATACCGAATGTGGTTCGATGTTCAAAAGGACATTGAAAGA
AAGGAGCTTAGGCTTCGCCTGAAGATGAGTCTGCGTCTGATTAGGTAGTA
GGTAGGGTAACGGCCT
>F0OV55001A1227
AGAGTTTGATCCTGGCTCAGGATGAACGCTAGCGGGAGGCTTAACACATG
CAAGTCGAGGGGCATCACGGAGTAGCAATATTCTGGTGGCGACCGGCGCA
CGGGTGAGTAACACGTATGCAACCTGCCTCGTACAGGGGGATAACCCGGA
GAAATTCGGACTAATATCCCATAATGATATTGAAAGGCATCTTTTAATAT
TTAAAGCTCAGGCGGTACGGGATGGGCATGCGGAACATTAGCTGGTTGGT
AGGGTAACGGCCT
>F0OV55001A123J
AGAGTTTGATCCTGGCTCAGAACGAACGCTGGCGGCAGGCCTAACACATG
CAAGTCGAACGCCCCTTCGGGGGAGTGGCAGACGGGTGAGTAACACGTGG
GAACCTACCCAGGAGTACGGAATAACTCAGGGAAACTTGTGCTAATACCG
TATACGTCCTTAGGGAGAAAGTTTTAACGCTCTTGGATGGGCCCGCGTTG
GATTAGCTAGTTGGTGGGGTAACGGCCTACCAAGGCGACGATCCATAGCT
GGTCTGAGAGAATGATCAGCCACACTGGG
>F0OV55001A1245
AGAGTTTGATCCTGGCTCAGAACGAACGCTGGCGGCGTGCTTAACACATG
CAAGTCGAACGCGAAAGGGACTTCGGTCCTGAGTAAAGTGGCGCACGGGT
GAGTAACACGTGGATAATCTGCCTGATGATCTGGGGATAACATTTCGAAA
GGAGTGCTAATACCAGATAAGCCCACAGCATCTTCGGATGCAGCGGGAAA
AGGGGGCCTCTTCATGAAAGCTTCTGTCATTAGATGAGTCCGCGGTCCA
>F0OV55001A125B
AGAGTTTGATCCTGGCTCAGGACGAACGCTGGCGGCGTGCTTAACACATG
CAAGTCGAGCGGAAATATATTGAAGATTTATCTGATATATATTTTAGCGG
CGGACGGGTGAGTAACGCGTGGGCAATCTGCCTCACACAGGGGAATAACA
[truncated: 24,214,823 more chars]
