# Supplementary material for: Fine-Scale Bacterial Beta Diversity within a Complex Ecosystem (Zodletone Spring, OK, USA): The Role of the Rare Biosphere
Source: PLoS One. 2010 Aug 26;5(8):e12414. doi: 10.1371/journal.pone.0012414 (PMC2932559; doi:10.1371/journal.pone.0012414)
Supplement: Text S3 — Sequences from quadrant 3. (4.48 MB ZIP) [file pone.0012414.s005.zip]

Archive with 1 entries (1 files):
- S3.txt
