# Supplementary material for: Fine-Scale Bacterial Beta Diversity within a Complex Ecosystem (Zodletone Spring, OK, USA): The Role of the Rare Biosphere
Source: PLoS One. 2010 Aug 26;5(8):e12414. doi: 10.1371/journal.pone.0012414 (PMC2932559; doi:10.1371/journal.pone.0012414)
Supplement: Text S3 — Sequences from quadrant 3. (4.48 MB ZIP) [file pone.0012414.s005.zip › S3.txt]

>F0OV55002C0004
AGAGTTTGATCCTGGCTCAGAGCGAACGTTAGCGGCGGGCCTAACGCATG
CAAGTCGAGCGAAGCCTTCGGGCTTAGCGGCGGACGGGTGAGTAACGCGT
GGGAACGTGCCCTTTGCTACGGAATAGCCCCGGGAAACTGGGATTAATAC
CGTATACGCCCTATGGGGGAAAGATTTATCGGCGAAGGATCGGCCCGCGT
TAGATTAGGTAGTTGGTGGGGTAATGGCCTACCAAGCCGACGATCTATAG
CTGGTTTGAGAGGATGATCAGCCACACTGGG
>F0OV55002C001F
AGAGTTTGATCCTGGCTCAGCCTGAACGCTGGCGGCGTGGCTAAGACATG
CAAGTCGCACGGTGTAGCAATTCACAGTGGCGAACGGGTGAGTAATGAAT
CGCTAATGTACCCCGGACTCTGGGATAGCTACCCGAAAGGGTAGGTAATA
CCAGATAATATAACCGAACCGCATGGTTTGGTTCTCAAAGGTCCGCCGGT
CTGGGAGCAGGCGATTTCGTATCAGCTAGTTGGTGAGGTAACGGCTCACC
AAGGCGACGAT
>F0OV55002C0025
AGAGTTTGATCCTGGCTCAGAACGAACGCTGGCGGCAGGCTTAACACATG
CAAGTCGAACGCCCCGCAAGGGGAGTGGCAGACGGGTGAGTAACGCGTGG
GAATCTACCCAGTTCTACGGAACAACAGTTGGAAACGACTGCTAATACCG
TATACGCCCTACGGGGAAAGATTTATCGGAATTGGATGAGCCCGCGTAAG
ATTAGCTAGTTGGTGGGGTAATGGCCTACCAAGGCGACGATCTTTAGCTG
GTCTGAGAGG
>F0OV55002C0028
AGAGTTTGATCCTGGCTCAGAACGAACGCTGGCGGTATGCTTAACACATG
CAAGTCGAACGAGAAAGTGTAGCAATATGCAAGTAAAGTGGCAAACGGGT
GAGTAATGTATAGGAATCTACCTTGTAGTGAGGAATAAGCGCTAGAAATG
GCGTCTAATACCACATAATACCAAATTGGGAAAGGAGAAATCTGCTATAA
GATGAGCCTATATCAGATTAGTTAGTTGGTAGGGTAAAGGCCTACCAAGA
CG
>F0OV55002C002Z
AGAGTTTGATCCTGGCTCAGGATGAACGCTAGCGACAGGCCTAACACATG
CAAGTCGAACGGGATTCACCTTCGGGTGATGAGAGTGGCGCACGGGTGAG
TAACGCGTATGCAACCTACCTACAACAGGGGGATAGCTCCCGGAAACGGG
GATTAATACCGCATAAGACTACGGTTTCACATGGGACAGTAGTAAAAATT
CAGATGGTTGTAGATGGGCATGCGTGACATTAGGTAGTTGGTGAGGTAAT
GGCTCACCAAG
>F0OV55002C0045
AGAGTTTGATCCTGGCTCAGGATGAACGCTAGCGGGAGGCCTAACACATG
CAAGTCGAACGGGATTGAGAGCTTGCTCTCATGAGAGTGGCGCACGGGTG
AGTAACGCGTATGCAACCTGCCCTTGACAGGGGGATAGCCCGGAGAAATC
CGGATTAATACCCCATGGTATTTAAGTTCCGCATGGGATTTAAATTAAAG
ATTTATCGGTCAGGGATGGGCATGCGTGACATTAGCTAGTTGGCGGGGTA
ACGGCCCACCAAGG
>F0OV55002C0048
AGAGTTTGATCCTGGCTCAGGATGAACGCTGGCGGCGTGCCTAACACATG
CAAGTCGAACGCGAAGCCTGAAGCAATTCGGGCGGAGAGTGGCGAACGGG
TGAGTAACACATGGCTAACCTGCCCCTCAGAGGGGGACAACCGCTGGAAA
CGGTGGCTAATACCCCATACGTTCGCGGGAATTAGAGGTTCCGCGAAGAA
AGGTTCCGGCGCTGAGGGAGGGGGCTGTGGCCCATCAGCTAGTTGGTAGG
GTAATGGCCTACCAAGGCGAAGACGGGG
>F0OV55002C004Z
AGAGTTTGATCCTGGCTCAGATTGAACGCTGGCGGCATGCTTTACACATG
CAAGTCGAACAGTAACAGGCCGCAAGGTGCTGACGAGTGGCGAACGGGTG
AGTAATGCATCGGAACGTGCCCAGTCGTGGGGGATAACGCAGCGAAAGCT
GCGCTAATACCGCATACGATCTGTGGATGAAAGCGGGGGACCGTAAGGCC
TCGCGCGATTGGAGCGGCCGATGTCAGATTAGGTAGTTGGTGGGGTAAAG
G
>F0OV55002C005J
AGAGTTTGATCCTGGCTCAGGATGAACGCTAGCGGGAGGCTTAACACATG
CAAGTCGAACGGTAACAGTTCCTTCGGGAAGCTGACGAGTGGCGCACGGG
TGCGTAACGCGTATGCAACCTGCCTTATACAGGAGGATAGCCCATGGAAA
CGTGGATTAATACTCCATAGTATATAATTATCGCATGGTAATTATATTAA
AACTTCGGTGGTATAAGATGGGCATGCGTAGGATTAGCTAGTAGGTGAGG
TAATGG
>F0OV55002C008D
AGAGTTTGATCCTGGCTCAGGATGAACGCTAGCGGCAGGCTTAACACATG
CAAGTCGAGGGGCAGCACAGGTAGCAATACCAGGTGGCGACCGGCGCACG
GGTGAGTAACGCGTATGCAACCTACCCTTAACAGGGGGATAGCCCGGGGA
AACTCGGATTAATACCCCATAAAATAATTAATATTGCATGATATAATTAT
TAAAGTTCCGGCGGTTAAGGATGGGCATGCGTGCCATTAGGTAGTTGGTA
GGGTAACGGCCTACCAAGCCGACGA
>F0OV55002C008G
AGAGTTTGATCCTGGCTCAGAACGAACGCTGGCGGCGCGTTTTAAGCATG
CAAGTCGAACGGTAAAAGGGTGCTTGCACCCTTTGAGAGTGGCGAACGGG
TGAGTAACACGTAGGTGATCTGCCCTTTGGTTGGGGATAGCCTGTGGAAA
CACAGGGTAATACCGAATAAGATCGGGACTCTTTGGAGATCCGATGAAAG
CAGCTTCGGCTGCACCGAAGGATGAGCCTGCGGCTGATTAGCTTGTTGGC
GGGGTAAAGGCCCACCAAGG
>F0OV55002C008L
AGAGTTTGATCCTGGCTCAGAATGAACGCTGGCGGCGTGCCTAACACATG
CAAGTCGAACGAGAAATCCCGGGCTTGCTCGGGAGAGTAAAGTGGCGCAC
GGGTGAGTAACGCGTGGGTAACCTGCCCTTGAATCTGGGATAACTTCGCG
AAAGCGATGCTAATACCGGATATTGTTCATCGGACTCCGGTCTGATGAAT
GAAAGGTGACCTCTTCATGAAAGTTGCCGTTTGAGGAGGGGCTCGCGTAC
CATTAG
>F0OV55002C00AC
AGAGTTTGATCCTGGCTCAGGATGAACGCTAGCGACAGGCCTAACACATG
CAAGTCGAACGGGATTTATCCTTCGGGGTAATGAGAGTGGCGCACGGGTG
AGTAACGCGTATGCAACCTACCTGTAACTGGGGAATAGCTCCCTGAAAGG
GGAATTAACACCGCATAAGACCACACTTTCGCATGGAAGAGTGGTAAAAT
ATTTATAGGTTACAGATGGGCATGCGTGACATTAGTTTGTTGGTGAGGTA
ACGGCTCACCAAG
>F0OV55002C00DW
AGAGTTTGATCCTGGCTCAGAACGAACGTTAGCGGCGCGCCTAACACATG
CAAGTCGCACGAGAAAGGGCTTCGGCCCCGGTAAAGTGGCGCACGGGTGA
GTAACACGTAGGTAATCTCCCCTCAAGTGGTGGATAACCCTCCGAAAGGA
GAGCTAATACAGCATAAGACCACGAGCTCTTCGGAGCTTGCGGCCAAAGC
AGGCCTCTACATGTAAGCTTGCGCTGGAGGATGAGCCTGCGGCCCATCAG
GTAGTTGGG
>F0OV55002C00DZ
AGAGTTTGATCCTGGCTCAGGGTGAACGCTGGCGGCGTGCTTGACACATG
CAAGTCGAACGGTATGTGGCAACACATAGAGTGGCGAACGGGTGAGTAAC
ACGTGGGAACGTACCTTCTGCAGGGGGATAACTGACCGAAAGGACAGCTA
ATACCGCATAAGACCGAGAGGAGAAAGGTGCAACAGCATCGGCAGAGGAG
CGGCCCGCGGACCATCAGCTAGTTGGTGGGGTAAGAGCCTACCAAGGCAA
CGACGGA
>F0OV55002C00G5
AGAGTTTGATCCTGGCTCAGGACGAACGCTGGCGGCGTGCTTAACACATG
CAAGTCGAGCGGAAATATATTGAAGATTCGTCGGAAATATATTTTAGCGG
CGGACGGGTGAGTAACGCGTGGGCAATCTGCCTCACACAGGGGAATAACA
CTGGGAAACTAGTGCTAATACCGCATAACATAGCGAAGTGACATCACTTT
GTTATCAAAGGAGAAATCCGGTGTGAGATGAGCCCGCGTCCGATTAGCTA
GTTGG
>F0OV55002C00GH
AGAGTTTGATCCTGGCTCAGGATGAACGCTAGCGGGAGGCTTAACACATG
CAAGTCGAGGGATAGGGTAGCAATACCTGAGACCGGCGCACGGGTGAGTA
ACGCGTATGCAACCTGCCCTTGACAGGGGGATAGCCCGGAGAAATCCGGA
TTAATACCCCATGGTATTTAAGTTCCGCATGGGATTTAAATTAAAGATTT
ATCGGTCAGGGATGGGCATGCGTGACATTAGCTAGTTGGCGGGGTAACGG
CCCACCAAGGCTACGATGT
>F0OV55002C00GQ
AGAGTTTGATCCTGGCTCAGGACGAACGCTGGCGGCGTGCTTAACACATG
CAAGTCAAGGGGAAAGGTTAATTTCGGTTGACCGAGTACACTGGCGAACG
GGTGAGTAACGCGTAGGTAGCCTGCCTGTGAGACTGGGATAACACTGCTA
ACGCGGTGCTAATACTGGATGATGCGTTTTATTCGCATGGATAAGGCGTT
AAAGCGGGCTTTGGCTCGTGTTCACAGATGGACCTGCGTCTCATTAGCTA
GTTGGTGGGG
>F0OV55002C00II
AGAGTTTGATCCTGGCTCAGGATGAACGCTGGCGGCGTGCCTAACACATG
CAAGTCGAGCGAGGGACTTCGGTCCCTAGCGGCGGACGGGTGAGTAACAC
GTGGGTAACCTGCCTCATAGAGGGGGATAGCCTCCCGAAAGGGAGATTAA
TACCGCATAACATCATGCTAACGCATGTTAGTATGATCAAAGGAGCAATC
CGCTATGAGATGGACCCGCGGCGCATTAGCTAGTTGGTGAGGTAACGGCT
>F0OV55002C00IO
AGAGTTTGATCCTGGCTCAGAACAAACGCTAGCGGCGTGCCTAACACATG
CAAGTCAGACGAGAAAGTTCGCTTCGGCGAATGAGTAGAGTGGCGCACGG
GTGAGTAACGCGTGGACAATCTGCCCTAGAGTTAGGAATAACCCACCGAA
AGGTGGGCTAATACCCAATAATGCTATACTTCTTCGGGAGTATAGCCAAA
GATGGCCTCTGTTTACAAGCTATCGCTCAAGGATAAGTTCGCGTACCATT
AGCTTGTTGG
>F0OV55002C00IR
AGAGTTTGATCCTGGCTCAGGATGAACGCTGGCGGCGTGCCTAACACATG
CAAGTCGAGCGATAAACAGTGGATGGAATTCTTCGGAAGGAAAGAAACTG
TTGAAAGCGGCGGACGGGTGAGTAACGCGTGGGCAACCTGCCCTATACAG
GGGGATAGCCACTGGAAACGGTGATTAATACCCCATGACACCTTAACCTC
GCATGAGGAGAGGGTCAAAGATTATATCGGTATAGGATGGGCCCGCGTCT
GATTAGCTAGTTGG
>F0OV55002C00KM
AGAGTTTGATCCTGGCTCAGGATGAACGCTAGCGGCAGGCTTAACACATG
CAAGTCGAGGGGCAGCGCGGGTAGCAATACTTGGCGGCGACCGGCGCACG
GGTGAGTAACACGTATGCATCCTACCTTTAACAGGAGCATAGCCCTGAGA
AATCGGGATTAATACTCCGTAACAAAAGAGATGGCATCATTTCTTTTTGA
AAGCTGAGGCGGTTAAAGATGGGCATGCGCAACATTAGTTAGTTGGCGAG
GTAG
>F0OV55002C00KP
AGAGTTTGATCCTGGCTCAGAACGAACGCTGGCGGCGTGCTTAACACATG
CAAGTCGAACGCGAAATTTTTCTTCGGAAAGAGAGTAGAGTGGCGCACGG
GTGAGTAACGCGTAAGTTATCTACCTCGGCATCTGGAATAACTCACCGAA
AGGTGTGCTAATACCGGATACGTTGAGTAATCAAGAAAGGTGGCCTCTGA
ATATGCTACCGTGCTGGGATGAGCTTGCGTACCATTAGCTAGTTGGTAGG
GTAATGGCCT
>F0OV55002C00KV
AGAGTTTGATCCTGGCTCAGGATGAACGCTGGCGGCATGCCTAATACATG
CAAGTCGAACGCACTAGTTTACTAGTGAGTGGCGAACGGGTGAGTAACAC
GTAGATAACCAACCCTAAAGACGAGGATAACCCGGGGAAACCTGGACTAA
TACTGGATAGGAGCTAATTTCACAAGAGATTAGTTTTAAAGGCGCATTAA
AGCGCCGCTATAGGATGGGACTGCGTCGCATTAGCTAGTTGGTGGGGTAA
CGGCCTACCAAGGCAACGATGGG
>F0OV55002C00NA
AGAGTTTGATCCTGGCTCAGGATGAACGCTGGCGGCGTGCCTAATACATG
CAAGTCGAACGCACTAGTTTACTAGTGAGTGGCGAACGGGTGAGTAACAC
GTAGGTAACCTGCCCTCAAGACGAGGATAACCGTTGGAAACGATGGCTAA
GACTGGATAGGAACAGAAGAGGCATCTCTTGTGTTTTAAAAGACCTAGCA
ATAGGTATGCTTGAGGAGGGGCCTGCGGCGCATTAGTTAGTTGGCGGGGT
GAAGGCCCACCAAGACG
>F0OV55002C00NR
AGAGTTTGATCCTGGCTCAGGATGAACGCTGGCGGCGTGCCTAACACATG
CAAGTCGAGCGGAGATTACGAGGAGTACTTGTACAAATTGTAATCTTAGC
GGCGGACGGGTGAGTAACACGTGAGGAACCTGCCCTTGAGTGGGGAATAA
CACCGAGAAATGGGTGCTAATACCGCATAATGTCTTGGAAGCGCATGCTT
TCGGGACCAAAGGATTTATTCGCTTAAGGATGGACTCGCGTCCGATTAGG
TAGTTGGTGAGGTAACCGG
>F0OV55002C00PB
AGAGTTTGATCCTGGCTCAGGATGAACGCTAGCGGGAGGCTTAACACATG
CAAGTCGAGGGGCAGCACGGACTTCGGTCTGGTGGCGACCGGCGCACGGG
TGCGTAACGCGTATGCAACCTGCCTTATACAGGAGGATAGCCCATGGAAA
CGTGGATTAATACTCCATAGTATCAATGAATCGCATGGTTTATTGATTAA
AACTTTGGTGGTATAAGATGGGCATGCGTAAGATTAGCTAGTTGGTGAGG
TAACGG
>F0OV55002C00PE
AGAGTTTGATCCTGGCTCAGGACGAACGCTGGCGGCGTGCCTAACACATG
CAAGTCGAGCGGGGACATAGGAGGAGTAATCTGACTATGTTCTAGCGGCG
GACGGGTGAGTAACGCGTGGGCAACCTGCCCTATACAGGGGGATAGCCAC
TGGAAACGGTGATTAATACCCCATGACACCTTAACCTCGCATGAGGAGAG
GGTCAAAGATTATATCGGTATAGGATGGGCCCGCGTCTGATTAGCTAGTT
GGTAAGGTAACGG
>F0OV55002C00RE
AGAGTTTGATCCTGGCTCAGGATGAACGCTGGCGGCGTGCCTAACACATG
CAAGTCGAGCGCGATTAGTTGGAACGGAGACTTCGGTTGAAGAGAAGACT
ATGAAAGCGGCGGACGGGTGAGTAACGCGTGAGCAACCTGCCCTGTACAG
GGGGATAGCCACTGGAAACGGTGATTAATACCCCATAACCCCAATAGGTC
GCATGGCCTGCTGGGCAAAGCCTTGGCGGTACAGGATGGGCTCGCGTCTG
ATTAG
>F0OV55002C00RN
AGAGTTTGATCCTGGCTCAGGATGAACGCTAGCGGTGCGCCTAACACATG
CAAGTCGAGCGATATAGCGGCGAACGGGTGAGTAACACGTTGGAACCTGC
CTCGAACTCAGGGATAGCCATCCGAAAGGATGATTAATACCGGATAGTCC
CGAAAGGGTAAAGATTTTTCGGTTCGAGAGGGGCCTGCGGCCTATCAGCT
AGTTGGTAAGGTAATGGCTTACCAAGGCTATGACGGGTAACTGGTGTGAG
AGCATGACCAGT
>F0OV55002C00T5
AGAGTTTGATCCTGGCTCAGAACGAACGCTGGCGGCGCGTTTTAAGCATG
CAGGTCGGACGGTAGAAGTCCTTCGGGACTTTGAGAGTGGCGAACGGGTG
AGTAACACGTAGATGATCTACCTTGGGATTGGGGATAGCCTATGGAAACA
TGGGGTAATACCGAATACGTCCTGTCATGTAAGGGTGACAGGGGAAAGGA
GCTGAGGCTTCGTCCTGGGATGAGTCTGCGGCTCATTAGCTAGTTGGTGG
GGTAAAGGCCTACCAAGGCGACG
>F0OV55002C00T8
AGAGTTTGATCCTGGCTCAGGATGAACGCTAGCGGGAGGCTTAACACATG
CAAGTCGAGGGGCAGCACGAGGTAGCAATACTTTGGTGGCGACCGGCAGA
CGGGTGAGTAACGCGTATGTAACCTGCCCTGTACAGGGGGATAACCCGGA
GAAATTCGGACTAATATCCCATGGTAATATTGGAAGGCATCTTCTGATAT
TTAAAGTTCCGGCGGTACAGGAGGGGCATGCGTAACATTAGCTGGTTGGT
AAGGTAACGGCTTACCAAGGCGA
>F0OV55002C00TT
AGAGTTTGATCCTGGCTCAGGACGAACGCTGGCGGCGTGCTTAACACATG
CAAGTCTAGGGGAAAGTGGTCTTCGGATCGCAAGTATACTGGCGAACGGG
TGAGTAACACGTAGGTAATCTACCTTCGAGATTGGGATAACGTCGAGAAA
TTGACGCTAATACCGAATGATGCCTCGGTAGTTAATATCGGGATGAAAGA
TGGGGATCTTCGGACCTATCGCTTGAAGATGAGCCTGCGTCTGATTAGCT
TGTTGGTAGGG
>F0OV55002C00UH
AGAGTTTGATCCTGGCTCAGAACGAACGCTGGCGGCGTGTCTTAAGCATG
CAAGTCGAGCGGCAAGGAAGTGCTTGCACTTCCCTAGAGCGGCGGACTGG
TGAGTAACGCGTGGATGATCTGCCCTGAGGTTGGGGATAGCCATTAGAAA
TAGTGGGTAATACCGAATATCTTCGCATAACTACGGTTATGTGAGGAAAG
GCGCTACGGCGCCGCCTTAGGATGAGTCCGCGTCCCATTAGCTAGTTGGT
GGGGTAAG
>F0OV55002C00V6
AGAGTTTGATCCTGGCTCAGGATGAACGCTGGCGGCGTGCCTAACACATG
CAAGTCGAGCGTGAAGTCTTGGAGTGATACTTCGGTAAAGTAAAGAGATG
GAAAGCGGCGGACGGGTGAGTAACGCGTAGGTAACCTGCCCCATACACAG
GGATAGCCTAGGGAAACCTGGATTAATACCTGATAACGCAGAGGAGTCAC
ATGACTTTTCTGCCAAAGATTTATCGGTATGGGATGGACCTGCGTCTGAT
TAGTTAGTTGG
>F0OV55002C00V9
AGAGTTTGATCCTGGCTCAGGATGAACGCTAGCGACAGGCCTAACACATG
CAAGTCGAACGGGATTTATCCTTCGGGGTAATGAGAGTGGCGCACGGGTG
AGTAACGCGTATGCAACCTACCTGTAACTGGGGAATAGCTCCCTGAAAGG
GGAATTAACACCGCATAAGACCACACTTTCGCATGGAAGAGTGGTAAAAT
ATTTATAGGTTACAGATGGGCATGCGTGACATTAGTTTGTTGGTGAGGTA
ACGGCTCACCAAG
>F0OV55002C00VO
AGAGTTTGATCCTGGCTCAGGATTAGCGCTGGCGGTGTGCATAACACATG
CAAGTCGAGCGCCCTGCACCCTGTTTACGAATTATCGCAGACAGAGTGCA
GGGAGCGGCAGACGGGTGAGTAACACGTTGGTATCTACCCCAAAGTCAGG
GATAAGCCTCAGAAATGAGGTCTAATACCGGATGGTCCCGTAAGGGTAAA
GCTTTTGCGCTTTGGGAGGAGCCTGCGGTCTATCAGCTTGTTGGCGGGGT
AATGG
>F0OV55002C00WI
AGAGTTTGATCCTGGCTCAGAGTAAGCGCTGGCGGCGTGCCTAACACATG
CAAGTCGAACGCGTTCCGGGGGGCAACTCCCGGGATGAGTGGCGAACGGG
TGAGTAACACGTGGGTCATCTCCCCCCGAGTGGGGAATAAGCTCGCGAAA
GTGAGTCTAATACCTCATGACATTCCGGGACATAAGTTCCGGAATCAAAG
CCGAAAGGCGCTTGGGGATGAGCCTGCGTCCTATTAGCTAGTTGGTAGGG
TAATGGCCTACCAAGGCGAAGACGGG
>F0OV55002C00WR
AGAGTTTGATCCTGGCTCAGGATGAACGCTAGCGACAGGCCTAACACATG
CAAGTCGAGGGGTAACGATGGTAGCTTGCTACCAGTCGACGACCGGCGCA
CGGGTGAGTAACGCGTATGCAACCTTCCTTTAACAGGAGAATAGCCCCCG
GAAACGGGGATTAATGCTCCATAGCAATTATTTGCCACCTGACAGATAAT
TTAAAGTTCCGACGGTTAAAGATGGGCATGCGTGACATTAGCCAGTTGGC
GGGGTAACGGCCCACCAAAG
>F0OV55002C00WU
AGAGTTTGATCCTGGCTCAGAACGAACGCTGGCGGCGTGCCTAACACATG
CAAGTCGAACGGAATTTGAGAGCTTGCTCTTAAATTTAGTGGCGCACGGG
TGAGTAACGCGTAGATAATCTGCCTGATGATCTGGGATAACACTTCGAAA
GAGGTGCTAATACCGGATAAGCCCACGGAGTCTTTGGACTCTGCGGGAAA
AGGGGGGACCTTCGGGCCTTCTGTCATCAGATGAGTCTGCGTACCATTAG
CTAGTTGG
>F0OV55002C00Y3
AGAGTTTGATCCTGGCTCAGGATGAACGCTAGCGGGAGGCTTAACACATG
CAAGTCGAGGGGCAGCACGAGGTAGCAATACTTTGGTGGCGACCGGCAGA
CGGGTGAGTAACGCGTATGTAACCTGCCCTATACAGGGGGATAGCCACTG
GAAACGGTGATTAATACCCCATGACACCTTAACCTCGCATGAGGAGAGGG
TCAAAGATTATATCGGTATAGGATGGGCCCGCGTCTGATTAGCTAGTTGG
TAAGGTAACGGCTT
>F0OV55002C00Y9
AGAGTTTGATCCTGGCTCAGGATGAACGCTAGCGGTGCGCCTAACACATG
CAAGTCGAGCGATATAGCGGCGAACGGGTGAGTAACACGTTGGAACCTGC
CTCGAACTCAGGGATAGCCATCCGAAAGGATGATTAATACCGGATAGTCC
CGAAAGGGTAAAGATTTTTCGGTTCGAGAGGGGCCTGCGGCCTATCAGCT
AGTTGGTAAGGTAATGGCTTACCAAGGCTATGACGGGTAACTGGTGTGAG
AGCATGACCAGT
>F0OV55002C00ZC
AGAGTTTGATCCTGGCTCAGGATGAACGCTAGCGACAGGCCTAACACATG
CAAGTCGAACGGGATTCACCTTCGGGTGATGAGAGTGGCGCACGGGTGAG
TAACGCGTATGCAACCTACCTACAACAGGGGGATAGCTCCCGGAAACGGG
GATTAATACCGCATAAGACTACGGTTTCACATGGGACAGTAGTAAAAATT
CAGATGGTTGTAGATGGGCATGCGTGACATTAGGTAGTTGGTGAGGTAAT
GGCTCACCAAG
>F0OV55002C00ZF
AGAGTTTGATCCTGGCTCAGGATGAACGCTAGCGGCAGGCCTAACACATG
CAAGTCGAGGGGTAACAGGAGTAGCAATACTTGCTGACGACCGGCGCACG
GGTGAGTAACGCGTATGCAACCTACCCTTAACTGGGGAATAGCCCGAAGA
AATTCGGATTAATGCCCCATAATACTGTATTGAAGCATTTCAGTGCATTT
AAAACTCCGGTGGTTAAGGATGGGCATGCGTGACATTAGCTAGTTGGTGA
GGTAACGGCT
>F0OV55002C011C
AGAGTTTGATCCTGGCTCAGGATGAACGCTAGCGGCAGGCTTAACACATG
CAAGTCGAGGGGCAGCACGTCTTCGGATGGTGGCGACCGGCGCACGGGTG
CGTAACGCGTATACAATCTACCTTTTACAGGGGCATAGCCCGGGGAAACC
CGGATTAATATCCCATGGTATCAAGACATGGCATCATGATTTGATTAAAG
CTTTGGCGGTAAAAGATGAGTATGCGTCCTATTAGCTAGATGGTAAGGTA
ACGGCTT
>F0OV55002C011V
AGAGTTTGATCCTGGCTCAGGATGAACGCTGGCGGCGTGCCTAATACATG
CAAGTCGAACGCACCTAGTTTACTAGTGAGTGGCGAACGGGTGAGTAACA
CGTAGGTAACCTGCCCTTAAGACGAGGATAACCGTTGGAAACGATGGCTA
AAACTGGATAGGAACATTGAAGGCATCTTTGATGTTTTAAAAGACCTAGC
AATAGGTATGCTTAAGGAGGGGCCTGCGGCGCATTAGTTAGTTGGTGAGG
TGAAGGCTTACCAAG
>F0OV55002C011Y
AGAGTTTGATCCTGGCTCAGAACGAACGCTGGCGGCGCGTTTTAAGCATG
CAAGTCGAACGGGATTGAGAGTGCTTGCACTTTCATGAGAGTGGCGAACG
GGTGAGTAACACGTAGTTGACCTGCCTTTCAGCTGGGGATAGCCTATGGA
AACATAGGGTAATACCGAATACTCTCTTTACCCTTTGGGGTTTAGAGGAA
AGATCCGTTTGGATCACTGAGAGATGGGACTGCGGCTGATTAGCTTGTTG
GTGGGGTAATGG
>F0OV55002C012K
AGAGTTTGATCCTGGCTCAGGACGAACGCTGGCGGCGTGCTTAACACATG
CAAGTCGAGGGACGAAACCGCTCTTCGGAGCGGCTGAAACCGGCGAACGG
GTGAGTAACACGTGAGAAACCTACCCTGGACACGGGAATAAGCCGAGGAA
ACTCGGTCTAATGCCCGATACTCCGTCCGAGTCGCATGGCTCAGCCGGGA
AAGCTCAGGCGGTCCAGGAGGGTCTCGCGGCCTATCAGGTAGTTGGTGAG
GTAACGGCTCACCAAGCCGACGACGGG
>F0OV55002C0140
AGAGTTTGATCCTGGCTCAGAATGAACGCTGGCGGCGTGCCTAACACATG
CAAGTCGGATGTGCGTCAGTTTTCGGATTGGCGTGCATGGCAGACGGGTG
AGTAACGCGTGGGAAATCTACCTTTTTGTGGGGAATAACGTTCCGAAAGG
AATGGTAATACCGCATGTGATCATGGTTTGGGATAATCATGATGAAAGCC
GGGGACCGCAAGGCCTGGCGCAAGAAGAGGATCCTGCGTCTGATTAG
>F0OV55002C0146
AGAGTTTGATCCTGGCTCAGGACGAACGCTGGCGGCGTGCTTAACACATG
CAAGTCGAGCGGCAAGGCGGGGCAACCCGCCCTAGAGCGGCGGACTGGTG
AGTAACGCGTGGGTGATCTACCCTTCGGGATGGGGATAGCCATTAGAAAT
AGTGGGTAATACCGAATACGCTCGTCACTTCGGTGTGACGAGGAAAGGCG
CCACGGCGCCACCCGAGGATGAGCCCGCGTCTCATTAGCTAGTTGGTGGG
GTAATGGCTCACCAAGG
>F0OV55002C015R
AGAGTTTGATCCTGGCTCAGGATGAACGCTGGCGGCGTGCCTAACACATG
CAAGTCGAGCGGAGATATAGAGGAGTACTTGTACGAATCTTTATCTTAGC
GGCGGACGGGTGAGTAACACGTGAGGAACCTGCCCTTAAGTGTGGAATAA
CACCGAGAAATCGGTGCTAATACCGCATAACGTCCTGGAAGCGCATGCTT
TCGGGACCAAAGGATTTATTCGCTTAAGGATGGCCTCGCGGCCGATTAGG
TAGTTGGTGAGGTTAACCGG
>F0OV55002C019J
AGAGTTTGATCCTGGCTCAGGATGAACGCTAGCGACAGGCCTAACACATG
CAAGTCGAACGGGATTTATCCTTCGGGGTAATGAGAGTGGCGCACGGGTG
AGTAACGCGTATGCAACCTACCTGTAACTGGGGAATAGCTCCCTGAAAGG
GGAATTAACACCGCATAAGACCACACTTTCGCATGGAAGAGTGGTAAAAT
ATTTATAGGTTACAGATGGGCATGCGTGACATTAGTTTGTTGGTGAGGTA
ACGGCTCACCAAG
>F0OV55002C019W
AGAGTTTGATCCTGGCTCAGGATGAACGCTAGCGGGAGGCTTAACACATG
CAAGTCGAACGGTAAGGTCCCTTCGGGGATACACGAGTGGCGCACGGGTG
AGTAACGCGTATGCAACCTACCTTTTACAGGGGAATAGCCCAGAGAAATT
TGGATTAATGCCCCATGGTTCTGTAATGTCGCATGGCATAACAGATAAAG
TTACGGCGGTAAAAGATGGGCATGCGTGACATTAGCTAGTTGGCGGGGTA
ACGGCCCACCAAGGCTACGA
>F0OV55002C01A2
AGAGTTTGATCCTGGCTCAGGATGAACGCTAGCGGGAGGCTTAACACATG
CAAGTCGAGGGGCAGCACGGACTTCGGTCTGGTGGCGACCGGCGCACGGG
TGCGTAACGCGTATGCAACCTGCCTTATACAGGAGGATAGCCCATGGAAA
CGTGGATTAATACTCCATAGTATCAATGAATCGCATGGTTTATTGATTAA
AATTTCGATGGTATAAGATGGGCATGCGTAGGATTAGCTAGTAGGTAGTG
G
>F0OV55002C01AQ
AGAGTTTGATCCTGGCTCAGAGTGAACGCTGGCGGCGTGCTTAACACATG
CAAGTCGAACGAGAACGGGACATAGCTTGCTATGTTTGTCAGCTAAGTGG
CGGACGGGTGAGTAATGTATAGCTAATGTACCCCTTGGAGGGGGATAACA
GTTGGAAACGGCTGCTAATACCCCATACTCCTTCTATCTTAATGGTAGTT
GGGAAATGTTTTTTCGCCAAGGGATCGGGCTATATGGTATCAGTTAGTTG
GTGAGGTAATGGCT
>F0OV55002C01AW
AGAGTTTGATCCTGGCTCAGGACGAACGCTGGCGGCGTGCCTAACACATG
CAAGTCAAAGGAAAGCGACTTCGGTCGTAAGTACTTGGCGCAAGGGTGAG
TAAGGTATAGGTAATCTGCCCTTTGGACTGGGATAACTCCGAGAAATCGG
TGACAATACCAGATGATGCAGCGGGACCGCATGGTCATGTTGTTAAAGAT
TTATCGCCAAAGGATGAGCCTATATTCCATCAGGTAGTTGGTAGGGTAAC
GGCCTACCAAG
>F0OV55002C01AZ
AGAGTTTGATCCTGGCTCAGGATGAACGCTAGCGGCAGGCCTAACACATG
CAAGTCGAGGGGTAACAGGAATTAGCTTGCTAATTTGCTGACGACCGGCG
CACGGGTGCGTAACGCGTATACAACCTACCTTTTGGAGGGGAATAGCCCA
GGGAAACTTGGATTAATGCCCCATGGTTCCTTAAGTCTGCATGGATGTAA
GGATAAAGTTGAGGCGGTAAAAGATGGGCATGCGTGACATTAGCTAGTTG
GGGGGGTAACGGCCCACCAAGG
>F0OV55002C01CJ
AGAGTTTGATCCTGGCTCAGATTGAACGCTGGCGGCGTGCTTAACACATG
CAAGTCGAACGGGGCATACAGATAGCTTGCTAGAAGTATGTTTAGTGGCG
GACGGGTGAGTAACGCGTGAATACCTGTCCATCGGAGGGGGACAACGGCT
GGAAACGGCCGCTAATACCGCGTAAGCCGAGAGGTGAAAGGTGCTCTTCG
GAGTGCCGCCGATGGGGGGGTTCGCGTCCTATCAGCTAGTTGGTGGGGTA
AGGGCCTACCAAGGCGAAGACGGG
>F0OV55002C01DO
AGAGTTTGATCCTGGCTCAGGATGAACGCTAGCGGGAGGCCTAACACATG
CAAGTCGAACGGGATTGAGAGCTTGCTCTCATGAGAGTGGCGCACGGGTG
AGTAACGCGTATGCAACCTGCCCTTGACAGGGGGATAGCCCGGAGAAATC
CGGATTAATACCCCATGGTATTTAAGTTCCGCATGGGATTTAAATTAAAG
ATTTATCGGTCAGGGATGGGCATGCGTGACATTAGCTAGTTGGCGGGGTA
ACGGCCCACCAAGG
>F0OV55002C01Z6
AGAGTTTGATCCTGGCTCAGGATGAACGCTAGCGGGAGGCTTAACACATG
CAAGTCGAGGGGCAGCACGAGGTAGCAATACTTTGGTGGCGACCGGCAGA
CGGGTGAGTAACGCGTATGTAACCTGCCCTGTACAGGGGGATAACCCGGA
GAAATTCGGACTAATATCCCATGGTAATATTGGAAGGCATCTTCTGATAT
TTAAAGTTCCGGCGGTACAGGAGGGGCATGCGTAACATTAGCTGGTTGGT
AAGGTAACGGCTTACCAAGGCGA
>F0OV55002C021D
AGAGTTTGATCCTGGCTCAGGACGAACGCTGGCGGCGTGCCTAACACATG
CAAGTCAAAGGAAAGCGACTTCGGTCGTAAGTACTTGGCGCAAGGGTGAG
TAAGGTATAGATAATCTGCCCTTTGGACTGGGATAACTCCGAGAAATCGG
TGACAATACCAGATGATGCAGCGGGACCGCATGGTCATGTTGTTAAAGAT
TTATCGCCAAAGGATGAACCTATATTCCATCAGGTAGTTGGTAGGGTAAC
GGCCTACCAAG
>F0OV55002C023T
AGAGTTTGATCCTGGCTCAGGATGAACGCTGGCGGCATGCCTAATACATG
CAAGTCGAACGCACTAGTTTACTAGTGAGTGGCGAACGGGTGAGTAACAC
GTAGATAACCAACCCTAAAGACGAGGATAACCCGGGGAAACCTGGACTAA
TACTGGATAGGAGCTAATTTCACAAGGGATTAGTTTTAAAGGCGCATTAA
AGCGCCGCTATAGGATGGGACTGCGTCGCATTAGCTAGTTGGTGGGGTAA
CGGCCTACCAAGGCAACGATGCG
>F0OV55002C023W
AGAGTTTGATCCTGGCTCAGGATGAACGCTAGCGGCAGGCCTAACACATG
CAAGTCGAGGGGTAACAGGAGTAGCAATACTTGCTGACGACCGGCGCACG
GGTGAGTAACGCGTATGCAACCTACCCTTAACTGGGGAATAGCCCGAAGA
AATTCGGATTAATGCCCCATAATACTGTATTGAAGCATTTCAGTGCATTT
AAAACTCCGGTGGTTAAGGATGGGCATGCGTGACATTAGCTAGTTGGTGA
GGTAACGGCT
>F0OV55002C0253
AGAGTTTGATCCTGGCTCAGGATGAACGCTGGCGGCGTGCCTAACACATG
CAAGTCGAGCGGAGATATAGAGGAGTACTTGTACGAATCTTTATCTTAGC
GGCGGACGGGTGAGTAACACGTGAGGAACCTGCCCTTAAGTGTGGAATAA
CACCGAGAAATCGGTGCTAATACCGCATAACGTCCTGGAAGCGCATGCTT
TCGGGACCAAAGGATTTATTCGCTTAAGGATGGCCTCGCGGCCGATTAGG
TAGTTGGTGAGGTAACCGG
>F0OV55002C025U
AGAGTTTGATCCTGGCTCAGGATGAACGCTAGCGGCAGGCTTAACACATG
CAAGTCGAGGGGTAACAGGGTCTTCGGACCGCTGACGACCGGCGCACGGG
TGCGTAACGCGTATACAATCTACCTTTTACAGGGGCATAGCCCGGAGAAA
CCCGGATTAATATCCCATAGTATGGAGAAGTGGCATCGCTTTTTCATTAA
AGCTTCGGCGGTAAAAGATGAGTATGCGTCCTATTAGCTAGATGGTAAGG
TAACGGCTTACTATGGCTTTG
>F0OV55002C0275
AGAGTTTGATCCTGGCTCAGAACGAACGCTGGCGGCAGGCCTAACACATG
CAAGTCGAACGGGAAGCCAGGCTTCGGCCTGGTGGAGAGTGGCGCGCGGG
TGAGTAACGCGTGGGCACCTGCCCTGGGGTAGGGAATAACCGCTGGAAAC
GGCGGCTAATACCCTATACGCCCTTTTGGGGGAAAGATTTATCGCCCTGG
GATGGGCCCGCGTCGGATTAGGTAGTTGGTGGGGTAACGGCCTACCAAGC
CCGCGATCCGTAGCTGGTCTGAGAGGATGAT
>F0OV55002C027J
AGAGTTTGATCCTGGCTCAGGATGAACGCTAGCGGGAGGCTTAACACATG
CAAGTCGAGGGGCAGCACGATGTAGCAATACGTTGGTGGCGACCGGCGCA
CGGGTGAGTAACGCGTATGCAACCTACCCTGTACTGGAAGATAACCCGGA
GAAATTCGGACTAATATTCCATAAAGATATAGAGAGGCATCTTTTTATAT
TTAAAGCTCTGGCGGTACGGGATGGGCATGCGTAACATTAGCTAGTTGGC
AGGGTAACGG
>F0OV55002C027P
AGAGTTTGATCCTGGCTCAGAGTTAACGTTGGCGGCGTGCCTAACACATG
CAAGTCGAACGAAGTCTTCGGACTTAGTGGCGCACGGGTGCGTAACGCGT
GGGAATCTGCCCTTAGGTACGGAATAACAGTTAAAAATGACTGCTAATAC
CGTATGATGTCTTCGGACCAAAGATTTATCGCCTAGGGATGAGCCCGCGT
AGGATTAGCTTGTTGGTGAGGTAAAAGCTCACCAAGGCGACGATCCTTAG
CTGGTCTGAGAGG
>F0OV55002C027S
AGAGTTTGATCCTGGCTCAGGATGAACGCTGGCGGCGTGCCTAACACATG
CAAGTCGAGCGGAAATCACGGAGGTAGTAATACGGAAGTGATTTTAGCGG
CGGACGGGTGAGTAACACGTGAGCAATCTGCCTTCTGCAGGGGAATAACA
TTGTGAAAACAGTGCTAATACCGCATAACGTCCTATCGGGGCATCCCGTA
AGGACCAAAGGAGAAATCCGGCAGGAGATGAGCTCGCGTCCGATTAGCTG
GTTGGCGGGG
>F0OV55002C027V
AGAGTTTGATCCTGGCTCAGAACGAACGCTGGCGGCGCGTCTTAAGCATG
CAAGTCGGACGGCATGAGGAATGCTTGCATTCCTCAGAGAGTGGCGGACT
GGTGAGTAACACGTGGGTGACCTACCCTTGAGATGGGGATAGCCGTTAGA
AATAGCGGATAATACCGAATACGCTCTACGAACTGTGGTTTGTAGAGGAA
ATCAGGCTACGGCCTGGCTCGAGGATGGGCCCGCGTCCCATTAGCTAGTT
GGTGG
>F0OV55002C028A
AGAGTTTGATCCTGGCTCAGGACGAACGCTGGCGGCGTGCTTAACACATG
CAAGTCGAACGGTGAACCCGCTTCGGTGGGGGATCAGTGGCGAACGGGTG
AGTAACACGTGGGCGACCTGCCCCCGGCTCTGGGATAACTCCAAGAAATT
GGGGCTAATACCGGATATGACCGCTGACCGCATGGTCTGGTGGTGGAAAG
ATTCATCGGCTGGGGATGGGCCCGCGGCCTATCAGCTTGTTGGTGGGGTA
GTGGCCTACCAAGGCGACGACGGG
>F0OV55002C028G
AGAGTTTGATCCTGGCTCAGGATGAACGCTAGCGGCAGGCCTAACACATG
CAAGTCGAGGGGTAACAGGGGTAGCAATACTTGCTGACGGCCGGCGCACG
GGTGAGTAACGCGTATGCAACCTGCCTTTTACAGGGGAATAGCCCAGAGA
AATTTGGATTAATACCCCATAGTATCACTTTATCGCATGATAAATTGATT
AAAGATTTATCGGTAAAAGATGGGCATGCGTGGCATTAGCTAGTTGGTAA
GGTAACGGCTT
>F0OV55002C02AE
AGAGTTTGATCCTGGCTCAGGATGAACGCTAGCGGCAGGCCTAACACATG
CAAGTCGAGGGGTAACAGAATAGCAATATTGCTGACGACCGGCGCACGGG
TGAGTAATGCATATGCAACCCTCCTCTGACTGGGGCATAGCTTTCGGAAA
CGGAAATTAATACCCCATAATGTTCCGACAGGGCATCCTGATGGAATTAA
GCTCCGGCGGTCAGAGATGGGCATATGTGCCATTAGCTTGTTGG
>F0OV55002C02AL
AGAGTTTGATCCTGGCTCAGGACGAACGCTGGCGGCGTGCTTAACACATG
CAAGTCGAGCGGAAATATATTGAAGATTCGTCGGAAATATATTTTAGCGG
CGGACGGGTGAGTAACGCGTGGGCAATCTGCCTCACACAGGGGAATAACA
CTGGGAAACTAGTGCTAATACCGCATAACATAGCGAAGTGACATCACTTT
GTTATCAAAGGAGAAATCCGGTGTGAGATGAGCCCGCGTCCGATTAGCTA
GTTGG
>F0OV55002C02ES
AGAGTTTGATCCTGGCTCAGGATGAACGCTAGCGGCAGGCCTAACACATG
CAAGTCGAGGGGCAGCACGTCTTCGGATGGTGGCGACCGGCGCACGGGTG
CGTAACGCGTATGCAACCTACCTTTAACTGGAGCATAGCCCCGAGAAATC
GGGATTAATACTCCATAACAACAAGAAGTGGCATCACTTTTTATTTAAAG
CTTTGGCGGTTAAAGATGGGCATGCGTGACATTAGTTTGTTGGTGAGGTA
ACGGCTCACCAAG
>F0OV55002C02GE
AGAGTTTGATCCTGGCTCAGAACGAACGCTGGCGGCGTGCTTAACACATG
CAAGTCGAGCGAGAACGTACTTTCGGGTACTAGTAGAGCGGCGCACGGGT
GAGTAACACGTGAGTGACCTTCCCACGGGTATGGGATAACCATTGGAAAC
GATGGCTAATACCGTATAAGACCACGTATTTTTGTTGCGTGGGAAAAGCG
GGGGACCTTTTGGGGCCTCGCGCCGGTGGATGGGCTCGCGTCCCATCAGC
TAGTTGGTAGGGTAAAGGCCTACCAAGGCGAAGACGGG
>F0OV55002C02GK
AGAGTTTGATCCTGGCTCAGGATGAACGCTAGCGGGAGGCCTAACACATG
CAAGTCGAGGGGCAGCATTACCTTCGGGTAGATGGCGACCGGCGCACGGG
TGCGTAACGCGTATGCAACCTTCCTTGTACAGAGAGATAGCCCATGGAAA
CGTGGATTAATATCTCATAGTATCACAATTTCGCATGTTATTGTGATTAA
AGTTTCGGCGGTACAAGATGGGCATGCGTAAGATTAGCTAGTTGGTGAAG
G
>F0OV55002C02GQ
AGAGTTTGATCCTGGCTCAGAACGAACGCTGGCGGCAGGCCTAACACATG
CAAGTCGAACGGACCCTTCGGGGTTAGTGGCGGACGGGTGAGTAACGCGT
GGGAACGTGCCCCTTTCTTCGGAATAGCCTCGGGAAACTGGGAGTAATAC
CGGATAAGCCCTACGGGGGAAAGATTTATCGGGAAGGGATCGGCCCGCGT
TGGATTAGGTAGTTGGTGGGGTAATGGCCTACCAAGCCGACGATCCATAG
CTGGTTTGAGAGGATGATCAGCCACACTGGG
>F0OV55002C02H5
AGAGTTTGATCCTGGCTCAGGATGAACGCTAGCGACAGGCCTAACACATG
CAAGTCGAACGGGATTCACCTTCGGGTGATGAGAGTGGCGCACGGGTGAG
TAACGCGTATGCAACCTACCTACAACAGGGGGATAGCTCCCGGAAACGGG
GATTAATACCGCATAAGACTACGGTTTCACATGGGACAGTAGTAAAAATT
CAGATGGTTGTAGATGGGCATGCGTGACATTAGGTAGTTGGTGAGGTAAT
GGCTCACCAAG
>F0OV55002C02IK
AGAGTTTGATCCTGGCTCAGGACGAACGCTGGCGGCGTGCTTAACACATG
CAAGTGGGACGAAGGTTTTGTTGGAAGGTTTCGGCTGGAAGATAAGGACA
CTGAGTCGCGGACGGGTGAGTAATGCGTGAGAACCTGTCTCAAAGAGGGG
GACAGCCCCGGGAAACCGGGATTAATACCCCATATGCCTAAGGGTGAAAC
GGAGCAATCCGCTTTGAGAGGGGCTCGCGTCCTATCAGCTAGTTGGTGAG
GTAATGGCTCACCAAGGCGAAGACGGG
>F0OV55002C02JI
AGAGTTTGATCCTGGCTCAGGATGAACGCTAGCGACAGGCCTAACACATG
CAAGTCGAGGGGTATAGTAGCAATACTAGAGACCGGCGCACGGGTGCGTA
ACGCGTATGTAACCTGCCTCACACTGGGGGATAGCCTTCCGAAAGGGAGA
TTAATACCGCATAATAATATTGTCCTGCCTGGGATGGTATTTAAAGCTTC
GGTGGTGTGAGATGGACATGCGTATGATTAGCTAGTTGGCGGGGTAACGG
CCCACCAAGG
>F0OV55002C02LA
AGAGTTTGATCCTGGCTCAGGACTAGCGCTGGCGGTGTGTCTTAGACATG
CAAGTCGGGCGGGACCCACAATTGTAGCAATACAGATGTGTGTCTAGCGG
CGAACGGGTGAGTAACACGTAGATAACCTGCCCTTAAGACGAGGATAACC
ATTGGAACGATGGCTAAGACTGGATAGGAATATTAGAGGCATCTCTGATA
TTTTAAAAGACCTAGCAATAGGTATGCTTAAGGAGGGGTCTGCGGCGCAT
TAG
>F0OV55002C02LO
AGAGTTTGATCCTGGCTCAGGATGAACGCTAGCGACAGGCCTAACACATG
CAAGTCGAACGGGATTTATCCTTCGGGGTAATGAGAGTGGCGCACGGGTG
AGTAACGCGTATGCAACCTACCTGTAACTGGGGAATAGCTCCCTGAAAGG
GGAATTAACACCGCATAAGACCACACTTTCGCACGGAAGAGTGGTAAAAT
ATTTATAGGTTACAGATGGGCATGCGTGACATTAGTTTGTTGGTGAGGTA
ACGGCTCACCAAGACTACG
>F0OV55002C02OK
AGAGTTTGATCCTGGCTCAGGATGAACGCTAGCGGCAGGCCTAATACATG
CAAGTCGAACGATACCAGGGAGCTTGCTCTCTGGGAAAGTGGCGCACGGG
TGCGTAACGCGTATGCAACCTACCTTAATCAGGGGGATAGCCTCTCGAAA
GAGAGATTAACACCGCATAAAATCAAAGAATGGCATCATTCAATGATCAA
ATATTTATAGGATTAAGATGGGCATGCGTGTCATTAG
>F0OV55002C02OT
AGAGTTTGATCCTGGCTCAGGATGAACGCTAGCGGGAGGCCTAACACATG
CAAGTCGAACGGGATTGAGAGCTTGCTCTCATGAGAGTGGCGCACGGGTG
AGTAACGCGTATGCAACCTGCCCTTGACAGGGGGATAGCCCGGAGAAATC
CGGATTAATACCCCATGGTATTTAAGTTCCGCATGGGATTTAAATTAAAG
ATTTGTCGGTCAGAGATGGGCATGCGTGACATTAGGTAGTTGGTGAGGTA
ATGG
>F0OV55002C02PC
AGAGTTTGATCCTGGCTCAGGACGAACGCTGGCGGCGCGCTTAACACATG
CAAGTCGAACGGGGCACTTCGGTGCCCAGTGGCGAACGGGTGCGTAACAC
GTGAGCGACCTGCCTGGAGTTGGGGATAACCTCGGGAAACCGGGGCTAAT
ACCGCATGTGCTCTCTGGCCTGATGGGCTGGGGAGGAAAGGAGCTTTCGG
GCTCTGACTTCAGAGGGGCTCGCGGCGTATCAGCTGGTTGGTGAGGTAAC
GGGCTTCACCAAGGCG
>F0OV55002C02QK
AGAGTTTGATCCTGGCTCAGAACGAACGCTGGCGGCAGGCTTAACACATG
CAAGTCGAGCGAAGACTTCGGTCTTAGCGGCAGACGGGTGAGTAACGCGT
GGGAATCTACCCAGTCCTTCGGAATAGCTCCTGGAAACGGGAATTAATAC
CGAATACGCCCTTTTGGGGAAAGATTTATCGGGATTGGATGAGCCCGCGT
AAGATTAGCTAGTTGGTGGGGTAATGGCCTACCAAGGCGACGATCTTTAG
CTGGTCTGA
>F0OV55002C02R9
AGAGTTTGATCCTGGCTCAGGATGAACGCTGGCGGCGTGCCTAACACATG
CAAGTCGAGCGATAAACAGTGGATGGAATTCTTCGGAAGGAAAGAAACTG
TTGAAAGCGGCGGACGGGTGAGTAACGCGTGGGCAACCTGCCCTATACAG
GGGGATAGCCACTGGAAACGGTGATTAATACCCCATGACACCTTAACCTC
GCATGAGGAGAGGGTCAAAGATTATATCGGTATAGGATGGGCCCGCGTCT
GATTAGCTAGTTGG
>F0OV55002C02S3
AGAGTTTGATCCTGGCTCAGAATCAACGCTGGCGGCGTGCCTAACACATG
CAAGTCGAGCGAGAATTGATGGAATGCGGACTTCGGTCCAAGTGAAGTTG
AGGAAAGCGGCGGACGGGTGAGTAACGCGTGGGTAACCTGCCCCATACAA
TGGGATAGCCACTGGAAACGGTGATTAATACCATATGACGCTTTAGGATC
GCATGATCCGGAAGCTAAAGATTTATCGGTATGGGATGGACCCGCGTCTG
ATTAG
>F0OV55002C02SX
AGAGTTTGATCCTGGCTCAGATTGAACGCTGGCGGCGTGCATAACACATG
CAAGTCGAACGAGAAATTCCGACTTCGGTTGGAAGAGTAAAGTGGCGAAC
GGGTGAGTAACGCGTAGGTAACCTGCCCTCGAATCCGGGATAACTTCGCG
AAAGCGATGCTAATACCAGATAGCGTCCTTTATGCTTTGGCATTAAGGAT
GAAAGATGACCTCTTCATGAAAGTTGTCGTTCGAGGAGGGGCTCGCGTAC
CATTAGTTTGTTGGTGGGG
>F0OV55002C02UG
AGAGTTTGATCCTGGCTCAGGATGAACGCTGGCGGCGTGCCTAACACATG
CAAGTCGAGCGGAGATTACGAGGAGTACTTGTACAAATTGTAATCTTAGC
GGCGGACGGGTGAGTAACACGTGAGGAACCTGCCCTTGAGTGGGGAATAA
CACCGAGAAATGGGTGCTAATACCGCATAATGTCTTGGAAGCGCATGCTT
TCGGGACCAAAGGATTTATTCGCTTAAGGATGGACTCGCGTCCGATTAGG
TAGTTGGTGAGGTAACCGG
>F0OV55002C02UM
AGAGTTTGATCCTGGCTCAGGATGAACGCTAGCGGCAGGCTTAACACATG
CAAGTCGAGGGGCAGCACGTCTTCGGATGGTGGCGACCGGCGCACGGGTG
CGTAACGCGTATACAATCTACCTTTTACAGGGGCATAGCCCGGGGAAACC
CGGATTAATATCCCATGGTATGTAGGAATGGCATCATTTCTATATTAAAG
CTTTGGCGGTAAAAGATGAGTATGCGTTCTATTAGCTAGATGGTAAGGTA
ACGGCTTACCATGG
>F0OV55002C02V4
AGAGTTTGATCCTGGCTCAGGATGAACGCTAGCGGCGCGCTTAATGCATG
CAAGTCGAGCGATATAGCGGCGAACGGGTGAGTAACACGTTGGAACCTGC
CTCGAACTCAGGGATAGCCATCCGAAAGGATGATTAATACCGGATAGTCC
CGAAAGGGTAAAGATTTTTCGGTTCGAGAGGGGCCTGCGGCCTATCAGCT
AGTTGGTAAGGTAATGGCTTACCAAGGCTACGACGGGTAACTGGTGTGAG
AACATGACCAGTC
>F0OV55002C02VV
AGAGTTTGATCCTGGCTCAGGACGAACCGCTGGCGGCGTGCTTAACACAT
GCAAGTTGAACGGGGTACTTAGGGTAACTTAGGTACTTAGTAGCGGACGG
GTGAGTAACGCGTGAGTAACCTACCTTTGTGAGGGGGACAACAGCTGGAA
ACGGCTGCTAATACCGCATAAGGCCACGACCTCGAGTGAGGTTGAGGTAA
AAGATTTATCGCACAAAGATGGACTCGCGTCCCATTAGCTAGTTGGTGAG
GTAACGGCTCACCAAGGCGACGATGGGTAG
>F0OV55002C02VZ
AGAGTTTGATCCTGGCTCAGAACGAACGCTGGCGGCGTGCTTAACACATG
CAAGTCGGATGCGAAAGGGGCTTTCGGGCGCTGAGTAGCATGGCAGACGG
GTGAGGAGTGCGTATCTGACGAAACTCAGGCTGGGGGATAGTCCCTCGAA
AGGGGGTTGAATACCGCATGTGCTCGGCACTGTCATGGTGTCGAGGAAAG
GTGGCCTCTGCATGCACGCTATTGGCCTGAGATCGGG
>F0OV55002C02WE
AGAGTTTGATCCTGGCTCAGGATGAACGCTGGCGGCGTGCCTAATACATG
CAAGTCGAACGCACCATTTCGGTGGTGAGTGGCGAACGGGTGAGTAACAC
GTAGATAACCTGCCCTTAAGACGAGGATAACCATTGGAAACGATGGCTAA
GACTGGATAGGAATATTAGAGGCATCTCTGATATTTTAAAAGACCTAGCA
ATAGGTATGCTTAAGGAGGGGTCTGCGGCGCATTAGTTAGTTGGTGGGGT
GATGGCCT
>F0OV55002C02X5
AGAGTTTGATCCTGGCTCAGGATGAACGCTAGCGACAGGCCTAACACATG
CAAGTCGAACGGGATTTATCCTTCGGGGTAATGAGAGTGGCGCACGGGTG
AGTAACGCGTATGCAACCTACCTGTAACTGGGGAATAGCTCCCTGAAAGG
GGAATTAACACCGCATAAGACCACACTTTCGCATGGAAGAGTGGTAAAAT
ATTTATAGGTTACAGATGGGCATGCGTGACATTAGTTTGTTGGTGAGGTA
ACGGCTCACCAAG
>F0OV55002C02XH
AGAGTTTGATCCTGGCTCAGGATGAACGCTGGCGGCGTGCCTAACACATG
CAAGTCGAGCGGAGATTACGAGGAGTACTTGTACAAATTGTAATCTTAGC
GGCGGACGGGTGAGTAACACGTGAGGAACCTGCCCTTGAGTGGGGAATAA
CACCGAGAAATGGGTGCTAATACCGCATAATGTCTTGGAAGCGCATGCTT
TCGGGACCAAAGGATTTATTCGCTTAAGGATGGACTCGCGTCCGATTAGG
TAGTTGGTGAGGTAACCGG
>F0OV55002C02ZF
AGAGTTTGATCCTGGCTCAGAATGAACGCTGGCGGCGTGCTTAACACATG
CAAGTCGCACGAGAAAGCCTTGGCTTGCCAGGGCGAGTAAAGTGGCGCAC
GGGTGAGTAACGCGTGGGTAATCTACCCTTGAATTCGGGATAACACTTCG
AAAGGGTGCTAATACCGGATAACATCATAAATTCTTTCGGGATTAATGAT
CAAAGGTGGCCTCTACAAGTAAGCTACTGTTTGGGGATGAGCCCGCGTAC
CATTAGCTAGTTGGTAGGG
>F0OV55002C02ZI
AGAGTTTGATCCTGGCTCAGGATGAACGCTGGCGGCATGCCTAATACATG
CAAGTCGAACGAACTAGTTTACTAGTTAGTGGCGAACGGGTGAGTAACAC
GTAGATAACCAACCCTTAAGACGAGGATAACCCGGGGAAACCTGGACTAA
TACTGGATAGGAGCTATTTTCAAAAGAGGATAGTTTTAAAGGTGCCCTAA
AGCACCGCTAAAGGCTGGGACTGCGTCGCATTAGCTAGTTGGTGGGGTAA
CGGCCTACCAAGGCAACGATGCGTAG
>F0OV55002C02ZN
AGAGTTTGATCCTGGCTCAGAACAACGCTGGCGGCGCGTTTTAAGCATGC
AAGTCGAACGGTAAAAGGGTGCTTGCACCCTTTGAGAGTGGCGAACGGGT
GAGTAACACGTAGGTGATCTGCCCTTTGGTTGGGGATAGCCTGTGGAAAC
ACAGGGTAATACCGAATAAGATCGGGACTCTTTGGAGATCCGATGAAAGC
AGCTTCGGCTGCACCGAAGGATGAGTCTGCGGCTGATTAGCTTGTTGGCG
GGGTAAAGGCCCACCAAGG
>F0OV55002C030F
AGAGTTTGATCCTGGCTCAGGACGAACGCTGGCGGCGTGCCTAACACATG
CAAGTCGAGCGGAGATTTAAGTTTACTTAGATCTTAGCGGCGGACGGGTG
AGTAACGCGTGAGTAACCTGCCTTATACAGAGGGATAGCCTTGGGAAACC
GGGATTAATACCTCATGACATAGTGCGATCGCATGATGGTGCTATCAAAA
TGAACGTGGTATAAGATGGACTCGCGTCTGATTAGTTAGTTGGCGGGGTA
ACGGCCC
>F0OV55002C030K
AGAGTTTGATCCTGGCTCAGGATGAACGCTAGCGGCAGGCTTAACACATG
CAAGTCGAGGGGCAGCACGTCTTCGGATGGTGGCGACCGGCGCACGGGTG
CGTAACGCGTATAGAACCTACCTTTTACAGGGGAATAGCCCAGAGAAATT
TGGATTAATGCCCCATAGTATTATTGAATGGCATCATTTAATAATTAAAC
ATTTATGGGTAAAAGATGGCTATGCGTTCTATTAGCTAGTAGGTAAGGTA
ACGGCTTACCTAGGCAACG
>F0OV55002C0320
AGAGTTTGATCCTGGCTCAGGATGAACGCTAGCGACAGGCCTAACACATG
CAAGTCGAACGGGATTTATCCTTCGGGGTAATGAGAGTGGCGCACGGGTG
AGTAACGCGTATGCAACCTACCTGTAACTGGGGAATAGCTCCCTGAAAGG
GGAATTAACACCGCATAAGACCACACTTTCGCATGGAAGAGTGGTAAAAT
ATTTATAGGTTGTAGATGGGCATGCGTGACATTAGCTAGTTGGTAAGGTA
ACGGCTTACCAAGGCAACG
>F0OV55002C0329
AGAGTTTGATCCTGGCTCAGGACAAACGCTGGCGGCGTGCCTAACACATG
CAAGTCGAGCGCGAAAGGGACCTTCGGGTCCCCTGAGAGCGGCGAACGGG
TGAGTAACACGTGGGCAACCTGCCTCAAGGACTGGGATAACTCCGGGAAA
CCGGGGCTAATACCGGGCGATGTCGTCTGGCGCAAGCCGGCCGACCAAAT
GGTAGCTTCGGCCTCCGCCTTGAGATGGGCCCGCGTCCTATCAGCTTGTT
GGTGAGGTAACGGCTCACCAAGG
>F0OV55002C032R
AGAGTTTGATCCTGGCTCAGAGCGAACGCTGGCGGCAGGCCTAACACATG
CAAGTCGAACGAACCCTTCGGGGTTAGTGGCGGACGGGTGAGTAACACGT
GGGAACGTGCCTTTTGGTTCGGAACAACTCAGGGAAACTTGAGCTAATAC
CGAATGTGCCCTTCGGGGAAGATTTATCGCCATTAGAGCGGCCCGCGTCT
GATTAGCTAGTTGGTAGGGTAAAGGCCTACCAAGGCTATGATCAGTAGCT
GGTCTGA
>F0OV55002C035M
AGAGTTTGATCCTGGCTCAGGATGAACGCTAGCGGCAGGCTTAACACATG
CAAGTCGAGGGGTAACGGGGTAGCAATACTGCCGACGACCGGCGCACGGG
TGAGTAACGCGTATGCAACCTACCCATAACAGGGGGATAGCTTTCGGAAA
CGGAAATTAATACCCTATAGTATCTAAATATCGCATGATATTAAGATTAA
AGTTACGACGGTTATGGATGGGCATGCGTGCCATTAGCTAGTTGGTGAGG
TAACGGCTCACCAAGG
>F0OV55002C035S
AGAGTTTGATCCTGGCTCAGGACGAACGCTGGCGGCGTGGATAAGGCATG
CAAGTCGAACGGGAACTTAACATCTAATTCGTTAGAAGTTTTGTTCTAGT
GGCGAACGGGTGAGTAACGCGTGAACAACATACCTCTCAGAGGGGAATAA
CACAGGGAAACTTGTGCTAATACCGCATATGTGCTTATGATGATTTCATA
TTCATGAAAGGTGGGGACCTTCGGGCCTGCCGCTGAGAGATTGGTTCGCG
TCCCATTAG
>F0OV55002C036I
AGAGTTTGATCCTGGCTCAGATTGAACGCTGGCGGCAGGCTTAACACATG
CAAGTCGAGCGGTAACAGATCTAGCTTGCTAGATGCTGACGAGCGGCGGA
CGGGTGAGTAATGCATAGGAAACTGCCCAGTAGTGGGGGATAGCCCGGGG
AAACCCGGATTAATACCGCGTACGCCCTTCGGGGGAAAGCAGGGGATCTT
CGGACCTTGCGCTATTGGATGTGCCTATGTCGGATTAGCTAGTTGGTGGG
GTAAAGGCCTACCAAGG
>F0OV55002C037K
AGAGTTTGATCCTGGCTCAGGATGAACGCTAGCGACAGGCCTAACACATG
CAAGTCGAACGGGATTTATCCTTCGGGGTAATGAGAGTGGCGCACGGGTG
AGTAACGCGTATGCAACCTACCTGTAACTGGGGAATAGCTCCCTGAAAGG
GGAATTAACACCGCATAAGACCACACTTTCGCATGGAGGAGTGGTAAAAT
ATTTATAGGTTACAGATGGGCATGCGTGACATTAGTTTGTTGGTGAGGTA
ACGGCTCACCAAG
>F0OV55002C0386
AGAGTTTGATCCTGGCTCAGAGCGAACGCTGGCGGCATGCTTAACACATG
CAAGTCGCACGGGCAGCAATGTCAGTGGCGGACGGGTGAGTAACGCGTAG
GAACATGTCCTGAGGTGGGGGATAACCCTGGGAAACTGGGGCTAATACCG
CATGGGAGCTGAGGCTCAAAGGCGCGAGTCGCCTTGGGAGTGGCCTGCGT
TCGATTAGCTTGTTGGTGGGGTAATGGCTTACCAAGGCGACGATCGATAG
>F0OV55002C039F
AGAGTTTGATCCTGGCTCAGGACGAACGCTGGCGGCGTGCTTAACACATG
CAAGTCGAGCGGAGATATATTGAAGATTTATCTGATATATATCTTAGCGG
CGGACGGGTGAGTAACGCGTGGGCAATCTGCCTCATACAGGGGGATAACA
CTGGGAAACTAGTGCTAATACCGCATAAAATAGTGAAGTGGCATCACCTT
TACTATCAAAGGAGTAATCCAGTATGAGATGAGCCCGCGTCCGA
>F0OV55002C03B8
AGAGTTTGATCCTGGCTCAGGATGAACGCTAGCGGAACGCCTAACACATG
CAAGTCGAACGAGAGTTATTTTGTAGCAATACAAGATAGTAAAAGTGGCA
AACGAGCGAGTAACACGTACTTAACCTGCCCAGAAGTTGAGGCCAACTAC
AGAGATGTAGCTAATCCTCAATAGTATCTAAGTGATGAAATTAGCTTAGA
TTAAAGATTTATCGCTTTTGGAGGGGGGTGCGTCCTATCAGGTTGTTGGT
GAGGTAACGGCT
>F0OV55002C03D0
AGAGTTTGATCCTGGCTCAGGATGAACGCTAGCGGGAGGCTTAACACATG
CAAGTCGAGCGGTATAATCCCTTCGGGGTTTAGAGAGCGGCGCACGGGTG
AGTAACGCGTATGCAACCTACCTTTTACCGGGGAATAGCCCGGAGAAATT
TGGATTAATGCCCCATGGTTCCTTAAGTCTGCATGGATGTAAGGATAAAG
TTGAGGCGGTAAAAGATGGGCATGCGTGACATTAGCTAGTTGGGGGGGTA
ACGGCCCACCAAGGCTACGATGTCTAGGGG
>F0OV55002C03D3
AGAGTTTGATCCTGGCTCAGGATGAACGCTGGCGGCGTGCCTAATACATG
CAAGTCGAACGCACCATTTCGGTGGTGAGTGGCGAACGGGTGAGTAACAC
GTAGATAACCTGCCCTTAAGACGAGGATAACCATTGGAAACGATGGCTAA
GACTGGATAGGAATATTAGAGGCATCTCTGATGTTTTAAAAGACCTAGCA
ATAGGTATGCTTAAGGAGGGGCCTGCGGCGCATTAGTTAGTTGGTGAGGT
GAAGGCTT
>F0OV55002C03DC
AGAGTTTGATCCTGGCTCAGGATGAACGCTAGCGACAGGCCTAACACATG
CAAGTCGAACGGGATTTATCCTTCGGGGTAATGAGAGTGGCGCACGGGTG
AGTAACGCGTATGCAACCTACCTGTAACTGGGGAATAGCTCCCTGAAAGG
GGAATTAACACCGCATAAGACCACACTTTCGCATGGAAGAGTGGTAAAAT
ATTTATAGGTTACAGATGGGCATGCGTGACATTAGTTTGTTGGTGAGGTA
ACGGCTCACCAAG
>F0OV55002C03DF
AGAGTTTGATCCTGGCTCAGGATGAACGCTGGCGGCGTGCCTAACACATG
CAAGTCGAGCGGAGATATAGAGGAGTACTTGTACGAATCTTTATCTTAGC
GGCGGACGGGTGAGTAACACGTGAGGAACCTGCCCTTAAGTGTGGAATAA
CACCGAGAAATCGGTGCTAATACCGCATAACGTCCTGGAAGCGCATGCTT
TCGGGACCAAAGGATTTATTCGCTTAAGGATGGCCTCGCGGCCGATTAGG
TAGTTGGTGAGGTAACCGG
>F0OV55002C03DO
AGAGTTTGATCCTGGCTCAGGATGAACGCTGGCGGCGTGCCTAATACATG
CAAGTCGAACGCACTAGTTTACTAGTGAGTGGCGAACGGGTGAGTAACAC
GTAGGTAACCTGCCCTTAAGACGAGGATAACCGTTGGAAACGATGGCTAA
GACTGGATAGGAACATTGAAGGCATCTTTGATGTTTTAAAAGACCTAGCA
ATAGGTATGCTTAAGGAGGGGCCTGCGGCGCATTAGTTAGTTGGTGAGGT
GAAGGCTTACCAAG
>F0OV55002C03DU
AGAGTTTGATCCTGGCTCAGGATGAACGCTGGCGGCGTGCCTAATACATG
CAAGTCGAACGCACCATTTCGGTGGTGAGTGGCGAACGGGTGAGTAACAC
GTAGATAACCTGCCCTTAAGACGAGGATAACCATTGGAAACGATGGCTAA
GACTGGATAGGAATATTAGAGGCGTAGTCGTTAAAGGAGGAGTCTGCGTA
ACATTAGCTAGTTGGTAAGGTAACGGCTTACCAAGGCGACGATTGTTTAG
CTGGTCTGAGAGG
>F0OV55002C03GV
AGAGTTTGATCCTGGCTCAGGACGAACGCTGGCGGCGTGCTTAACACATG
CAAGTCAAGGGGAACGGCTTCTTTCGGGGAGCTTAGTATACTGGCGAACG
GGTGAGTAACGCGTAGGTGACCTGCCCTTAAGACTGGGATAACACTGCTA
ACGCGGTGCTAATACTGGATAAGACAATAGGTGTAAGATTTATTGTTAAA
GCGGGGATACTCGTACTTAAGGATGGACCTGCGTCCCATTAGTTAGTTGG
TAGGGTAAAGGCCTACCAAGGCGACGATGGGTAG
>F0OV55002C03IH
AGAGTTTGATCCTGGCTCAGGATGAACGCTGGCGGCGTGCCTAACACATG
CAAGTCGAACGCGAAAGGGACTTCGGTCCTGAGTAAAGTGGCGCACGGGT
GAGTAACGCGTGGATAATCTACCCAATGATCCGGGATAACACTTCGAAAG
GGGTGCTAATACCGGATAAGACCACGGGATCTACGGGTTCTGCGGTAAAA
GGTGGGGACCTTCGGGCCTACCGTCATCGGATGAGTCCGCGTACCATTAG
CTAGTTGGTGGGGTAATGGCCTACCAAGGCTACG
>F0OV55002C03IV
AGAGTTTGATCCTGGCTCAGAACGAACGCTGGCGGCAGGCCTAACACATG
CAAGTCGAACGTGAAGCGGGGCTTCGGCTCCGTGGAAAGTGGCGCACGGG
TGAGTAACGCGTGGGAACCTACCTAGTGGTTCGGGATAACCGCGGGAAAC
TGCGGCTAATACCGGGCGATGTCGTCTGGCGCAAGCCGGTCGACCAAATG
GTAGCTTCGGCCTCCGCCTCGAGATGGGCCCGCGTCCTATCAGCTAGTTG
GTGAGGTAACGGCTCACCAAGG
>F0OV55002C03IY
AGAGTTTGATCCTGGCTCAGAACGAACGCTGGCGGCATGCCTAACACATG
CAAGTCGAACGAGACCTTCGGGTCTAGTGGCGCACGGGTGCGTAACGCGT
GGGAATCTGCCCCTTGGTTCGGAATAACAGCTAGAAATGGCTGCTAATAC
CGGATGATGACGTAAGTCCAAAGATTTATCGCCAAGGGATGAGCCCGCGT
AGGATTAGCTAGTTGGTGAGGTAAAGGCTCACCAAGGCGACGATCCTTAG
CTGGT
>F0OV55002C03J9
AGAGTTTGATCCTGGCTCAGGATGAACGCTGGCGGCATGCCTAATACATG
CAAGTCGAACGAACTAGTTTACTAGTTAGTGGCGAACGGGTGAGTAACAC
GTAGATAACCAACCCTTAAGACGAGGATAACCCGGGGAAACCTGGACTAA
TACTGGATAGGAGCTATTTTCAAAAGAGGATAGTTTTAAAGGTGCCCTAA
AGCACCGCTAAAGGCTGGGACTGCGTCGCATTAGCTAGTTGGTGGGGTAA
CGGCCTACCAAGGCAACGATGCGTAG
>F0OV55002C03KE
AGAGTTTGATCCTGGCTCAGAACGAACGTTCGCGGCGCGCTTAATACATG
CAAGTCGAACGAGAAAGCATCTTCGGATGTGAGTAAAGTGGCGCACGGGT
GAGTAACACGTGGGTAATCTACCTTATGGTGGGGGACAACATCTTGAAAA
GGGAGCTAATACCGCATAAGTCAACTTTGGTTGGGAAAGGCGCTTTTGTG
TCGCCATAAGATGAGCTCGCGTCCCATCAGCTAGTTGGTAAGGTAATGGC
TTACCAAGGCAACGACGGG
>F0OV55002C03M0
AGAGTTTGATCCTGGCTCAGGATGAACGCTAGCGACAGGCCTAACACATG
CAAGTCGAACGGGATTTATCCTTCGGGGTAATGAGAGTGGCGCACGGGTG
AGTAACGCGTATGCAACCTACCTGTAACTGGGGAATAGCTCCCTGAAAGG
GGAATTAACACCGCATAAGACCACACTTTCGCATGGAAGAGTGGTAAAAT
ATTTATAGGTTACAGATGGGCATGCGTGACATTAGTTTGTTGGTGAGGTA
ACGGCTCACCAAG
>F0OV55002C03M3
AGAGTTTGATCCTGGCTCAGGATGAACGCTAGCGACAGGCCTAACACATG
CAAGTCGAACGGGAATTAGCCTTCGGGTTAATGAGAGTGGCGCACGGGTG
AGTAACGCGTATGCAACCTGCCTGTAACAGGGGAATAGCTCCCTGAAAGG
GGAATTAAAACCGCATAAGACTACACTATCGCATGATAGAGTGGTAAAAT
ATTTATAGGTTACAGATGGGCATGCGTGACATTAGCTAGTTGGCGAGGTA
ACGGCT
>F0OV55002C03NC
AGAGTTTGATCCTGGCTCAGGATGAACGCTGGCGGCGTGCCTAACACATG
CAAGTCGAGCGATAAACAGTGGATGGAATTCTTCGGAAGGAAAGAAACTG
TTGAAAGCGGCGGACGGGTGAGTAACGCGTGGGCAACCTGCCCTATACAG
GGGGATAGCCACTGGAAACGGTGATTAATACCCCATGACACCTTAACCTC
GCATGAGGAGAGGGTCAAAGATTATATCGGTATAGGATGGGCCCGCGTCT
GATTAGCTAGTTGG
>F0OV55002C03NF
AGAGTTTGATCCTGGCTCAGAACGAACGCTGGCGGCGTGCCTAACACATG
CAAGTCGGACGAGAAAGGGGTTTCGGCCCTGAGTAAAGTGGCGCACGGGT
GAGTAACACGTAGGTAACCTGCCTCTATGACTGGGATAACCCGTCGAAAG
ATGGGCTAATACCGGATAAGACCACGGGTACGAAGGTAAATGGGGTCAAA
GGTAGCCTCTACACGTAAGCTATTGCATAGAGATGGGCCTGCGCACCATT
AGCTAGTTGGTAGGGTAACGGCCTACCAAGG
>F0OV55002C03PR
AGAGTTTGATCCTGGCTCAGGATGAACGCTAGCGGAACGCCTAACACATG
CAAGTCGAACGATTCTCTTTTGAAGCTTGCTTCAGAAGATGCAATAGTGG
CAGACGAGCGAGTAACGCGTACTTAACTTGCCCTCAAGATGGGAACAACT
ACAGAGATGTAGCTAATTCCCAATATGCTCACGATGGTGAAATCCCGATG
TGAGGAAAGATTTATCGCTTGAGGAGAGGGGGTGCGTCCTAT
>F0OV55002C03Q2
AGAGTTTGATCCTGGCTCAGGATGAACGCTGGCGGCGTGCCTAACACATG
CAAGTCGAGCGATAAACAGTGGATGGAATTCTTCGGAAGGAAAGAAACTG
TTGAAAGCGGCGGACGGGTGAGTAACGCGTGGGCAACCTGCCCTATACAG
GGGGATAGCCACTGGAAACGGTGATTAATACCCCATGACACCTTAACCTC
GCATGAGGAGAGGGTCAAAGATTATATCGGTATAGGATGGGCCCGCGTCT
GATTAGCTAGTTGG
>F0OV55002C03Q5
AGAGTTTGATCCTGGCTCAGAACGAACGCTGGCGGCATGCCTAACACATG
CAAGTCGAACGCGTGGCTTCGGCCACGAGTGGCGCACGGGTGAGTAACGC
GTGGGAACCTGCCCGGCAGTACGGGACAACCGCGGGAAACTGCGGCTGAT
ACCGTATACGGCCTGAGGGCGAAAGAATTTCGCTGTCGGAGGGGCCCGCG
TCGGATTAGGTAGTTGGTGGGGTAACGGCCTACCAAGGCAACGATCAGTA
TCCGGCCTGAGAGGGCGGACGGAC
>F0OV55002C03QZ
AGAGTTTGATCCTGGCTCAGAGTGAACGCTGGCGGCGTGCTTAACACACG
CAAGTCGAACGATGAAGCTTTAGCTTGCTAGAGCGGATTAGTGGCGCACG
GGTGAGTAATGTATAGTTAATCTGCCCTTTAGAGGGGGATAACAGTTGGA
AACGACTGCTAATACCCCATACTCCTTCTTACTTAATGTAAGTTGGGAAA
GTTTTTTCGCTAAAGGATGAGACTATATGGTATCAGCTAGTTGGTGAGGT
AATGGCTCACCAAGG
>F0OV55002C03RH
AGAGTTTGATCCTGGCTCAGGATGAACGCTAGCGGCAGGCTTAATACATG
CAAGTCGAGGGGCAGCGGGAGTAGCAATACTGCCGACGACCGGCGCACGG
GTGAGTAACGCGTATGCAACCTACCCATAACAGGGGGATAGCTTTCGGAA
ACGGAAATTAATACCCTATAGTATCTAAATATCGCATGATATTAAGATTA
AAGTTACGACGGTTATGGATGGGCATGCGTGCCATTAGCTAGTTGGTGAG
GTAACGGCT
>F0OV55002C03T8
AGAGTTTGATCCTGGCTCAGGATGAACGCTGGCGGCGTGCCTAACACATG
CAAGTCGAGCGGAGATTACGAGGAGTACTTGTACAAATTGTAATCTTAGC
GGCGGACGGGTGAGTAACACGTGAGGAACCTGCCCTTGAGTGGGGAATAA
CACCGAGAAATGGGTGCTAATACCGCATAATGTCTTGGAAGCGCATGCTT
TCGGGACCAAAGGATTTATTCGCTTAAGGATGGACTCGCGTCCGATTAGG
TAGTTGGTGAGGTAACCGG
>F0OV55002C03TY
AGAGTTTGATCCTGGCTCAGAATGAACGCTGGCGGCGTGCTTAACACATG
CAAGTTGTACGAGAAATCTTCTGCTTGCAGGAGAGAGTAAAGTGGCGCAC
GGGTGAGTAACGCGTGGGTAATCTACCTTCGAATCGGGGATAACTCGCCG
AAAGGCGTGGTAATACCGGATGAAGTCTTTTTATTTGCGGATAAAGAGAT
GAAAGGTGGCCTCTACGAGTAAGCTACTGTTTGGAGATGAGCCTGCGTAC
CATTAG
>F0OV55002C03X8
AGAGTTTGATCCTGGCTCAGGATGAACGCTAGCGGGAGGCTTAACACATG
CAAGTCGAGGGGCAGCACGAGGTAGCAATACTTTGGTGGCGACCGGCGCA
CGGGTGAGTAACGCGTATGCAACCTGCCCTGTACTGGGAGATAACCCGGA
GAAATTCGGACTAATATCCCATAATGATATTTGGAGGCATCTTTGAATAT
TTAAAGTTCCGACGGTACAGGATGGGCATGCGTAACATTAGCTAGTTGGC
AGGGTAACGG
>F0OV55002C03YE
AGAGTTTGATCCTGGCTCAGGATGAACGCTAGCGACAGGCCTAACACATG
CAAGTCGAACGGGATTCACCTTCGGGTGATGAGAGTGGCGCACGGGTGAG
TAACGCGTATGCAACCTACCTACAACAGGGGGATAGCTCCCGGAAACGGG
GATTAATACCGCATAAGACTACGGTTTCACATGGGACAGTAGTAAAAATT
CAGATGGTTGTAGATGGGCATGCGTGACATTAGGTAGTTGGTGAGGTAAT
GGCTCACCAAG
>F0OV55002C0481
AGAGTTTGATCCTGGCTCAGAACGAACGCTGGCGGCAGGCCTAACACATG
CAAGTCGAAGGAGAAGCTTCTTTCGGGAAGTGGACACTGGCGCACGGGTG
AGTAACGCGTGGGAATCTACCCCGGGGTGGGGAATAACCACTGGAAACGG
TGGCTAATACCGCATACGCCGTATTGGGAAAGCTTTAGCGCCCTGGGATG
AGCCCGCGTTAGATTAGCTAGTTGGTGGGGTAACGGCCTACCAAGGCGAC
GATCTATAGCTGGTCTGAGAGG
>F0OV55002C049M
AGAGTTTGATCCTGGCTCAGGATGAACGCTAGCGGCAGGCTTAATACATG
CAAGTCGAGGGGCAGCAGGGGTGTAGCAATACACTCGCTGGCGACCGGCA
AACGGGTGCGGAACACGTACGCAACTTACCCATAACTGGGGAATAGCCCG
GGGAAACCCGGATTAATACCTCGTAAGATAATGGAGTGGCATCACTTTAT
TATTATAGCTCCGGCGGTTATGGATGGGCGTGCGGCTGATTGGGTAGTTG
GCGGGGTAACGGCCCACCAAG
>F0OV55002C049P
AGAGTTTGATCCTGGCTCAGGATGAACGCTAGCGGGAGGCCTAACACATG
CAAGTCGAACGGGATTGAGAGCTTGCTCTCATGAGAGTGGCGCACGGGTG
AGTAACGCGTATGCAACCTGCCCTTGACAGGGGGATAGCCCGGAGAAATC
CGGATTAATACCCCATGGTATTTAAGTTCCGCATGGGATTTAAATTAAAG
ATTTATCGGTCAGGGATGGGCATGCGTGACATTAGCTAGTTGGCGGGGTA
ACGGCCCACCAAGG
>F0OV55002C04BK
AGAGTTTGATCCTGGCTCAGGATGAACGCTGGCGGCGTGCCTAACACATG
CAAGTCGAGCGCGATTAAGTGGAGTGAGGACTTCGGTCTGAGTGAAATTT
ATGAAAGCGGCGGACGGGTGAGTAACGCGTGGGTAACCTGCCCCATACAA
AGGGATAGCCACTGGAAACGGTGATTAATACCTTATAAGTCGGTAGTCTC
GCATGAGACAGCCGACAAAGATTTATCGGTATGGGATGGACCCGCGTCTG
ATTAG
>F0OV55002C04BW
AGAGTTTGATCCTGGCTCAGATTGAACGCTGGCGGAATGCTTTACACATG
CAAGTCGAGCGGCAGCGCGGGGCAACCTGGCGGAGAGCGGCGCACGGGTG
AGTAACGCGTATGCAACCTACCTTTTACCGGGGAATAGCCCGGAGAAATT
TGGATTAATGCCCCATGGTTCCTTATGTCTGCATGGATGTAAGGATAAAG
TTGAGGCGGTAAAAGATGGGCATGCGTGACATTAGCTAGTTGGGGGGGTA
ACGGCCCACCAAGG
>F0OV55002C04DO
AGAGTTTGATCCTGGCTCAGAACGAACGCTGGCGGCAGGCTTAACACATG
CAAGTCGAGCGAAGGCCTTCGGGCCTTAGCGGCGGACGGGTGAGTAACGC
GTGGGAACGTGCCCTGGGGTGCGGAACAACCGCTGGAAACGGCGGCTGAT
ACCGCATGATGTCTTCGGACCAAAGGTTTCGACCGCCCCTGGATCGGCCC
GCGTCTGATTAGGTAGTTGGTGGGGTAACGGCCTACCAAGCCATCGATCA
GTAGCTGGTTTGAGAGG
>F0OV55002C04E2
AGAGTTTGATCCTGGCTCAGGATGAACGCTAGCGGGAGGCTTAACACATG
CAAGTCGAGGGGCAGCACGGACTTCGGTCTGGTGGCGACCGGCGCACGGG
TGCGTAACGCGTATGCAACCTGCCTTATACAGGAGGATAGGCCCATGGAA
ACGTGGATTAATACTCCATAGTATCAATGAATCGCATGGTTTATTGACTA
AAACTTTGGTGGTATAAGATGGGCATGCGTAAGATTAGCTAGTTGGTGAG
GTAACGG
>F0OV55002C04G0
AGAGTTTGATCCTGGCTCAGGACGAACGCTGGCGGCGTGGATTAGGCATG
CAAGTCGAACGCGAACGGGATGCTTCGGTGTCCTTAGTAGAGTGGCGAAC
GGGTGAGTAACGCGTAGGTGATCTGCCCCTAAGAGGGGGATAGCCCCGGG
AAACCGGGATTAATACCGCATGTGCAGGAAACTGTAAAGGAGGCCTCTGT
TTCAAGCTTCCGCTTGGGGATGAGCCTGCGTCCTATTAGCTAGATGGTGG
GGTAATGGCCTACCATGGCG
>F0OV55002C04G3
AGAGTTTGATCCTGGCTCAGGATGAACGCTGGCGGCGTGCCTAATACATG
CAAGTCGAACGGACTAGTTTACTAGTCAGTGGCGAACGGGTGAGTAACAC
GTAAGGAACCAACCCTTGACACGAGGATAACTCCGGGAAACTGGAGCTAA
TACTGGATAGGATATAGGTACAGAAGTATTTATATTTAAAGGCGCTTTCG
GGCGGTGGTGAAGGATGGTCTTGCGTCGCATTAGATAGTTGGTGAGGGTA
ACGGCCCACCAAGTCAACGATGCG
>F0OV55002C04HC
AGAGTTTGATCCTGGCTCAGGGCGAACGCTGGCGGCGTGCTTTACACATG
CAAGTCGAGCGAGAAGTCGTGCAAACAAGTCTTCGGATGAGGACGCATGG
CGGAAAGCGGCAAACGGGTGAGTAACACGTAGGTAATATGCCATTCAGTG
GGGAGCAGCCCTGGGAAACCAGGATTAATACCGCATACGATTTTCAGGTG
ATGCCTGAAAATGAAAGGCCTTCGGGCCGCTGATTGATTAGCCTGCGGTC
CA
>F0OV55002C04I5
AGAGTTTGATCCTGGCTCAGAATGAACGCTGGCGGCGCGTTTTAAGCATG
CAAGTCGGACGGTAGAAGTCCTTCGGGACTTTGAGAGTGGCGAACGGGTG
AGTAACACGTAGATGATCTACCTTGGGGATTGGGGGATAGCCTATGGAAA
CATGGGGTAATACCGAATACGTCCTGTCATGTAAGGGTGACAGGGGAAAG
GAGCTGAGGCTTCGTCCTGGGATGAGTCTGCGGCTCATTAGCTAGTTGGT
GGGGTAAAGGCCTACCAAGGCG
>F0OV55002C04IW
AGAGTTTGATCCTGGCTCAGAACGAACGCTGGCGGCGTGCCTAACACATG
CAAGTCGTACGCGAAAGGGGCTTCGGCCCTGAGTAAAGTGGCGCACGGGT
GAGTAACACGTGGATAATCTGCCCGGTGATCGGGGATAACATTCCGAAAG
GGATGCTAATACCGGATAAGCTCACGAACTCCTCGGAGTTTGCGGGAAAA
GGTGGGGACCTTCGGGCCTACCGTCATCGGATGAGTCCGCGGCCCATTAG
CTAGTTGGTGGGGTAATGGCCTACCAAGG
>F0OV55002C04JB
AGAGTTTGATCCTGGCTCAGGACGAACGCTGGCGGCGTGCTTAACACATA
CAAGTCAACTTGAGGGGGCAACTCTGATGGTGGCGAACGGGTGAGTAACG
CGTAGACAATCTGCCCCTCAGTCTGGAATAATTCATGGAAACGTGGACTA
ATACCGGATGATGTCTTTCAGATGCATGTTTGAAGGATTAAAGATCTCGA
ATTGCTGAGGGATGAGTCTGCGTGGCATTAGCTAGTTGGTGAAGG
>F0OV55002C04K9
AGAGTTTGATCCTGGCTCAGGACGAACGCTGGCGGCGTGCTTAACACATG
CAAGTCGAACGGGGCATACGGATAGCTTGCTAGAAGTATGTTTAGTGGCG
GACGGGTGAGTAACGCGTGAATACCTGTCCATCGGAGGGGGACAACGGCT
GGAAACGGCCGCTAATACCGCGTAAGCCGAGAGGTGAAAGGTGCTCTTCG
GAGTGCCGCCGATGGGGGGGTTCGCGTCCTATCAGCTAGTTGGTGGGGTA
AGGGCCTACCAAGGCGAAGACGGGGTAGCCGG
>F0OV55002C04KT
AGAGTTTGATCCTGGCTCAGGATGAACGCTAGCGGCAGGCTTAACACATG
CAAGTCGAGGGGTAACAGGGTGCTTGCACCGCTGACGACCGGCGCACGGG
TGCGTAACGCGTATACAATCTACCTTTTACAGGGGCATAGCCCGGGGAAA
CCCGGATTAATATCCCATGGTATCATTTAGTGGCATCACTTGAATGATTA
AAGCTTCGGCGGTAGAAGATGAGTATGCGTCCTATTAGTTAGTTGGTAAG
GTAACGGCTCACCAAG
>F0OV55002C04M6
AGAGTTTGATCCTGGCTCAGGATGAACGCTGGCGGCGTGCCTAACACATG
CAAGTCGAGCGATAAACAGTGGATGGAATTCTTCGGAAGGAAAGAAACTG
TTGAAAGCGGCGGACGGGTGAGTAACGCGTGGGCAACCTGCCCTATACAG
GGGGATAGCCACTGGAAACGGTGATTAATACCCCATGACACCTTAACCTC
GCATGAGGAGAGGGTCAAAGATTATATCGGTATAGGATGGGCCCGCGTCT
GATTTAGCTAGTTGG
>F0OV55002C04QA
AGAGTTTGATCCTGGCTCAGGACGAACGCTGGCGGCGTGCCTAACACATG
CAAGTCGAGCGGGGATACTGGAGGAGTAATCTGACAGTATTCTAGCGGCG
GACGGGTGAGTAACGCGTGAGCAACCTGTCCTTGTCTGGGGGATAAGGAG
CCGAAAGGCTCTCTAATACCGCATGAGACCACGGAATCACATGGTTCTGG
GGTCAAAGGGGTAATCCGGACAAGGGTGGGCTCGCGTCTGATTAGATAGT
TGGTGAGGTAACCGG
>F0OV55002C050K
AGAGTTTGATCCTGGCTCAGGATGAACGCTGGCGGCGTGCCTAATACATG
CAAGTCGAACGCACTAGTTTACTAGTGAGTGGCGAACGGGTGAGTAACAC
GTAGGTAACCTGCCCTTAAGACGAGGATAACCATTGGAAACGATGGCTAA
GACTGGATAGGAATATTTAAGGCATCTTAAATATTTTAAAGGACCTAGCA
ATAGGTATGCTTAAGGAGGGGCCTGCGGCGCATTAGTTAGTTGGTGAGGT
GAGAGCTCACCAAGACG
>F0OV55002C052W
AGAGTTTGATCCTGGCTCAGAATGAACGCTGGCGGCGTGCCTAACACATG
CAAGTCGAACGAGAAATTCCGACTTCGGTTGGAAGAGTAAAGTGGCGCAC
GGGTGAGTAATGCGTGGGCAACCTGCCCTATACAGGGGGATAGCCACTGG
AAACGGTGATTAATACCCCATGACACCTTAACCTCGCATGAGGAGAGGGT
CAAAGATTATATCGGTATAGGATGGGCCCGCGTCTGATTAGCTAGTTGGT
AAGGTAACGGCTTACCAAGG
>F0OV55002C0530
AGAGTTTGATCCTGGCTCAGAACGAACGCTGGCGGCGTGCCTAACACATG
CAAGTCGAACGAGAAAGGGACTTCGGTCCTGAGTAGAGTGGCGCACGGGT
GAGTAACACGTGGATAATCTGCCTGATAATCCGGGATAACCTCTCGAAAG
AGGAGCTAATACCGGATAAGCCCACAGCCTCCTCGGAGGCAGCGGGAAAA
GATGGCCTCTTCATGAAAGCTATTGTTATCAGATGAGTCCGCGGTCCATT
AG
>F0OV55002C0551
AGAGTTTGATCCTGGCTCAGGATGAACGCTAGCGGGAGGCTTAACACATG
CAAGTCGAGCGGTATAATCCCTTCGGGGGTTAGAGAGCGGCGCACGGGTG
AGTAACGCGTATGCAACCTACCTTTTACCGGGGAATAGCCCGGAGAAATT
TGGATTAATGCCCCATGGTTCCTTATGTCTGCATGGATTTAAGGATAAAG
TTGAGGCGGTAAAAGATGGGCATGCGTGACATTAGCTAGTTGGGGGGGTA
ACGGCCCACCAGGGCTACGATGTCTAGGGG
>F0OV55002C0575
AGAGTTTGATCCTGGCTCAGGATGAACGCTGGCGGCGTGCCTAATACATG
CAAGTCGAACGGAGAGTATCAGCAATGGTGCTTTTAGTGGCAGACGGGTG
AGGAACACATGGCTGACCTGCCCTCTAGCGGGGGACAACGACTGGAAACG
GTCGCTAATACCGCGTAAGCTGGTGGGTGTTAGAGAACCCATCAGGAAAG
CTCTTCGGGGCGCTGGAGGAGGGGGCTGTGGCCCATCAGCTAGTTGGTGA
GGTAAAGG
>F0OV55002C057Z
AGAGTTTGATCCTGGCTCAGGATGAACGCTAGCGGGAGGCTTAACACATG
CAAGTCGAGGGGCAGCATAAGGTAGCAATACTTTGATGGCGACCGGCGCA
CGGGTGAGTAACGCGTATGCAACCTACCCATAACAGGGGGATAGCTTTCG
GAAACGGAAATTAATACCCTATAGTATCTAAATATCGCATGATATTAAGA
TTAAAGTTACGACGGTTATGGATGGGCATGCGTGCCATTAGCTAGTTGGT
GAGGTAACGG
>F0OV55002C05AK
AGAGTTTGATCCTGGCTCAGGACGAACGCTGGCGGCGTGCTTAACACACG
CAAGTCGAACGGGGTTAACTTTTGCACTGAGTGTATTATTTATAGTATAC
TCAGTGCAGAGGCTAATCTAGTGGCGGACTGGTGAGTAACGCGTGAGTAA
CCTGCCTCTAACTGGGGATAACACTTAGAAATAGGTGCTAATACCGCATA
ATATTATTCTGTGGCATCACAGAATAATCAAAGTTTTTTCGGTTAGAGAT
GGG
>F0OV55002C05CJ
AGAGTTTGATCCTGGCTCAGGACGAACGCTGGCGGCAGGCTTAACACATG
CAAGTCGAGCGCCCCGCAAGGGGAGCGGCAGACGGGTGAGTAACGCGTGG
GAACGTGCCTTTCGGTTCGGAACAACTGAGGGAAACTTCAGCTAAAACCG
GATACGCCCTTCGGGGAAAGTTTACGCCGAAAGATCGGCCCGCGTCAGAT
TAGGTAGTTGGTGGGGTAATGGCCTACCAAGCCTACGATCTGTAGCTGTT
CTGAGAGGAAGATCAGCCACACTGGG
>F0OV55002C05D2
AGAGTTTGATCCTGGCTCAGGATGAACGCTAGCGACAGGCCTAACACATG
CAAGTCGAGGGGCAGCACGGGAGTAGCAATACAACTGGTGGCGACCGGCG
CACGGGTGAGTAACACGTATGCAACCTACCTGTAAGCGGGGCATAACCCG
GAGAAATCCGGCCTAACACCGCATAATACCCTTTCACCGCATGGTTTAAG
GGTTAAATATTAATAGCTTACAGATGGGCATGCGTATGATTAGATAGTTG
GTGAGGTCACGG
>F0OV55002C05DG
AGAGTTTGATCCTGGCTCAGAACGAACGCTGGCGGCATGCCTAACACATG
CAAGTCGAACGAGACCTTCGGGTCTAGTGGCGCACGGGTGCGTAACGCGT
GGGAATCTGCCCTTGGGTTCGGAATAACAGTTAGAAATGACTGCTAATAC
CGGATGATGTCTTCGGACCAAAGATTTATCGCCCAGGGATGAGCCCGCGT
AGGATTAGCTTGTTGGTGAGGTAAAAGCTCACCAAGGCGACGATCCTTAG
CTGGT
>F0OV55002C05G5
AGAGTTTGATCCTGGCTCAGAACGAACGCTGGCGGCGCGTTTTAAGCATG
CAAGTCGAACGGCATACGGTCTTCGGACTGTAGAGAGTGGCGAACGGGTG
AGTAACACGTAGATAATCTGCCTTGAAGTGGGGGATAGTCCATGGAAACA
TGGAGTAATACCGCATATGTCTTTGGATGAAAGTTCCAATTGGAACGCTT
TGGGATGAGTCTGCGGCTCATTAGCTAGTTGGTGGGGTAAAGGCCTACCA
AGGCAACG
>F0OV55002C05H7
AGAGTTTGATCCTGGCTCAGAACGAACGCTGGCGGCGCGTTTTAAGCATG
CAAGTCGAACGGTATACGGTCTTCGGACTGTAGAGAGTGGCGAACGGGTG
AGTAACACGTAGATAATCTGCCTTGAAGTGGGGGATAGTCCATGGAAACA
TGGAGTAATACCGCATATGTCTTTGGATGAAAGTTCCAATTGGAACGCTT
TGGGATGAGTCTGCGGCTCATTAGCTAGTTGGTGGGGTAAAGGCCTACCA
AGGCAACG
>F0OV55002C05HV
AGAGTTTGATCCTGGCTCAGGATGAACGCTAGCGGCAGGCCTAACACATG
CAAGTCGAGGGGCAGCATTTGTAGCAATACAAGATGGCGACCGGCGCACG
GGTGAGTAACGCGTATGCAACCTACCCATAACAGGGGGATAGCTCCCGGA
AACGGAAATTAATACCCCATAGTATCCAAAGAGCGCATGCTTTTAGGATT
AAAACTCAGGTGGTTATGGATGGGCATGCGTGCCATTAGCTAGTTGGCGG
GGTAACA
>F0OV55002C05HY
AGAGTTTGATCCTGGCTCAGGATGAACGCTAGCGGCAGGCTTAACACATG
CAAGTCGAGGGGTAACAGTTCCAAGCAATTGGAAGCTGACGACCGGCGCA
CGGGTGCGTAACGCGTATGCAACCTACCTTTAACTGGGGCATAGCCCGAA
GAAATTCGGATTAATATCCCATAAGATTCGATCTGGGCATCCAGGATGAA
TTAAAGTTCCGGCGGTTAAAGATGGGCATGCGTGGCATTAGCTAGTTGGT
GAGGTAACGG
>F0OV55002C05J1
AGAGTTTGATCCTGGCTCAGGATGAACGCTAGCGACAGGCCTAACACATG
CAAGTCGAACGGGATTCACCTTCGGGTGATGAGAGTGGCGCACGGGTGAG
TAACGCGTATGCAACCTACCTACAACAGGGGGATAGCTCCCGGAAACGGG
GATTAATACCGCATAAGACTACGGTTTCACATGGGACAGTAGTAAAAATT
CAGATGGTTGTAGATGGGCATGCGTGACATTAGGTAGTTGGTGAGGTAAT
GGCTCACCAAGG
>F0OV55002C05JP
AGAGTTTGATCCTGGCTCAGGATGAACGCTAGCGGCAGGCTTAACACATG
CAAGTCGAGGGGTAACGGGGTAGCAATACTGCCGACGACCGGCGCACGGG
TGAGTAACGCGTATGCAACCTACCCATAACAGGGGGATAGCTTTCGGAAA
CGGAAATTAATACCCTATAGTATCTAAATATCGCATGATATTAAGATTAA
AGTTACGACGGTTATGGATGGGCATGCGTGCCATTAGCTAGTTGGTGAGG
TAACGGCTCACCAAGG
>F0OV55002C05K2
AGAGTTTGATCCTGGCTCAGAATGAACGCTGGCGGCGTGCTTAACACATG
CAAGTCGAGCGAGGCCAGGGGGGCAACTCCCTGAGTCGAGCGGCGGACGG
GTGAGTAACACGTGGGTAACCTACCCGGAAGTGGGGAATACCTCGGGGAA
ACTCGAGCTAATACCGCATGACATCTTTGGGACGAAAGTCCTGACGATCA
AAGCGGGGTCGCAAGATCTCGCGCTACCGGATGGGCCCGCGCCCGATTAG
CTAGTTGGTGGGGTAATGGCT
>F0OV55002C05K8
AGAGTTTGATCCTGGCTCAGGATGAACGCTAGCGGCAGGCTTAACACATG
TAAGTCGAGGGGCAGCATTTCCTTCGGGAAGATGGCGACCGGCACACGGG
TGCGTAACGCGTATGCAACCTACCTTATACAGGGGGATAGCCCATGGAAA
CGTGGATTAATACCCCATCGTACAGTAATTTCGCATGTTATTACTGTTAA
AACTTCGGTGGTATAAGATGGGCATGCGTAGGATTAGCTAGTAGGTAGTG
TAACGGACTACCTAGGCGACG
>F0OV55002C05MU
AGAGTTTGATCCTGGCTCAGAACGAACACTGGCGGCATGGATTAGGCATG
CAAGTCGAACGAGAAAGTTCCCTTCGGGGAATGAGTACAGTGGCGAACGG
GTGAGTAACAGGTGGAAAACCTGCCCTTCAATGGGGGATAACAGTTCTAA
CGAGCTGCTAATACCGCATACGAACTTCGGATCGCATGGTTTGAAGTTGA
AAGGTGGCCTCTCTTTGAAGCTGCCGTTGAAGGATGGTTCCGCCTCCCAT
TAGCTTGTTGGTGGGGTAACGG
>F0OV55002C05PV
AGAGTTTGATCCTGGCTCAGAACGAACGCTGGCGGCGTGCTTAACACATG
CAAGTCGAACGCGAAAGGGACTTCGGTCCTGAGTAAAGTGGCGCACGGGT
GAGTAACGCGTGGATAATCTACCCAATGATCCGGGATAACACTTCGAAAG
GGGTGCTAATACCGGATAAGACCACGGGATCTACGGGTTCTGCGGTAAAA
GGTGGGGACCTTCGGGCCTACCGTCATCGGATGAGTCCGCGTACCATTAG
CTAGTTGGTGGGGTAATGGCCTACCAGGGCTACGA
>F0OV55002C05QF
AGAGTTTGATCCTGGCTCAGGATGAACGCTGGCGGCGTGCCTAACACATG
CAAGTCGAGCGATAAACAGTGGATGGAATTCTTCGGAAGGAAAGAAACTG
TTGAAAGCGGCGGACGGGTGAGTAACGCGTGGGCAACCTGCCCTATACAG
GGGGATAGCCACTGGAAACGGTGATTAATACCCCATGACACCTTAACCTC
GCATGAGGAGAGGGTCAAAGATTATATCGGTATAGGATGGGCCCGCGTCT
GATTAGCTAGTTGG
>F0OV55002C05R4
AGAGTTTGATCCTGGCTCAGGATGAACGCTGGCGGCGTGTCTAAGGCATG
CAAGTCGAACGAGTGCGGTCCGCAAGGATTGTACTAGTGGCAAACGGGTG
AGTAACACATTGGTAACCTACCCCAAAGTGTGGAACAACCCTCCGAAGGA
GGGCTAATACCACATGTGGTTTTCTGACATATGTCAGAAAAAAAAGGCTC
GCAAGAGTCGCTTTGGGAGGGGCCTATGGCTTATCAGCTAGAAGGTGTGG
TAATGGCGCACCTTGG
>F0OV55002C05RP
AGAGTTTGATCCTGGCTCAGGATGAACGCTAGCGGGAGGCTTAACACATG
CAAGTCGAGCGGGATCCCCTTCGGGGGTGAGAGCGGCGCACGGGTGCGTA
ACGCGTATGCAACCTGCCTTGTACAGGGAGATAGCCCATGGAAACGTGGA
TTAATACCCCATAGTATTGTTAAATCGCATGGTTTGACAATTAAAGCTGC
GGCGGTACAAGATGGGCATGCGTAGGATTAGCTAGTAGGTGAGGTAATGG
CTC
>F0OV55002C05TB
AGAGTTTGATCCTGGCTCAGGATGAACGCTAGCGGCAGGCCTAACACATG
CAAGTCGAGGGGTAGCAGGGTAGCAATATCGCTGACGACCGGCGCACGGG
TGAGTAATGCGTATGCAACCTTCCTTTAACTGGGGCATAGCCCGGAGAAA
TTCGGATTAATACCCCATAACATCATGAAAAGGCATCTTTTTATGATTAA
AGCTCCGGCGGTTAAAGATGGGCATATGTGCCATTAGCTTGTTGGTGAGG
TAACGG
>F0OV55002C05TN
AGAGTTTGATCCTGGCTCAGGATGAACGCTGGCGGCATGCCTAATACATG
CAAGTCGAACGAATTGACCTTCGGGTCAGTTAGTGGCGAACGGGTGAGTA
ACACGTAGATAACCAACCCTAAAGACGAGGATAACCCGGGGAAACCTGGA
CTAATACTGGATAGGAGCTATTTTCAAAAGAGGATAGTTTTAAAGGTGCC
CTAAAGCACCGCTAAAGGCTGGGACTGCGTCGCATTAGCTAGTTGGTGGG
GTAACGGCCTACCAAGGCAACGATGCGTAG
>F0OV55002C05TQ
AGAGTTTGATCCTGGCTCAGAACGAACGCTGGCGGCGCGTTTTAAGCATG
CAAGTCGAACGGTAAAAGGGTGCTTGCACCCTTTGAGAGTGGCGAACGGG
TGAGTAACACGTAGGTGATCTGCCCTTTGGTTGGGGATAGCCTGTGGAAA
CACAGGGTAATACCGAATAAGATCGGGACTCTTTGGAGATCCGATGAAAG
CAGCTTCGGCTGCACCGAAGGATGAGCCTGCGGCTGATTAGCTTGTTGGC
GGGGTAACGGCCTACCAAGG
>F0OV55002C05UW
AGAGTTTGATCCTGGCTCAGAACTAACGCTAGCGGCGTGCCTAACACATG
CAAGTCTTACGAGAATGTCCCGTTCGCGGGATGAGTAAAGTGGCGCACGG
GTGAGTAACACGTGGATAATCTACCCTTCAGTCGGGAATAACTCATCGAA
AGATGGGATAATACGCGATGATGCTTATCTGTTTCGACAGATAAGCCAAA
GGTGGCCTCTCTATAGAAGCTACCGCTGAGGGATGAGTTCGCGCACCA
>F0OV55002C05UZ
AGAGTTTGATCCTGGCTCAGGATGAACGCTGGCGGTGTGTCTTAAGCATG
CAAATCGAGCGACGGACCTTCGGGTCACGGAGCGGTGGACGGGTGAGTAA
CGCGTAGGAATCTACCCCTTGGCGGGGAATAGCCCTTCGAAAGGAGGAGT
AATACCGCATAAGATCTTCGGATGAAAGGCCTTAACTGGCCACCGAGGGA
GGAGCCTGCGTGCTATCAGCTAGTTGGTGAGGTAATGGCTCACCAAGGCT
ATGACGGCTAGGGGGCG
>F0OV55002C05VH
AGAGTTTGATCCTGGCTCAGAACGAACGCTGGCGGCAGGCTTAACACATG
CAAGTCGAACGCCCCGCAAGGGGAGTGGCAGACGGGTGAGTAACGCGTGG
GAACGTGCCCTTCGCTTCAGGATAGCCCCGGGAAACTGGGAGTAATACTG
GATACGCCGTATTGGGAAAGATTTATCGGCGAAGGATCGGCCCGCGTTAG
ATTAGGTAGTTGGCGGTGTAATGGACCACCAAGCCTACGATCTATAGCTG
GTCTGA
>F0OV55002C05Y1
AGAGTTTGATCCTGGCTCAGGATGAACGCTAGCGGGAGGCTTAACACATG
CAAGTCGAGGGGCAGCACGAGGTAGCAATACTTTGGTGGCGACCGGCAGA
CGGGTGAGTAACGCGTATGTAACCTGCCCTGTACAGGGGGATAACCCGGA
GAAATTCGGACTAATATCCCATGGTAATATTGGAAGGCATCTTCTGATAT
TTAAAGTTCCGGCGGTACAGGAGGGGCATGCGTAACATTAGCTGGTTGGT
AAGGTAACGGCTTACCAAGGCGA
>F0OV55002C05Y4
AGAGTTTGATCCTGGCTCAGAACGAACGCTGGCGGCGCGTTTTAAGCATG
CAAGTCGAACGGTATACGGTCTTCGGACTGTAGAGAGTGGCGAACGGGTG
AGTAACACGTAGATAATCTGCCTTGAAGTGGGGGATAGTCCATGGAAACA
TGGAGTAATACCGCATATGTCTTAGGATGAAAGTTCCAATTGGAACGCTT
TGGGATGAGTCTGCGGCTCATTAGCTAGTTGGTGGGGTAAAGGCCTACCA
AGGCAACG
>F0OV55002C05Y7
AGAGTTTGATCCTGGCTCAGAACGAACGCTGGCGGCATGCTTAACACATG
CAAGTCGAACGGGATCCCGGGCTTCGGCCCGGGTGAGAGTGGCGGACGGG
TGAGTAACGCGTGGGAACCTGCCCATACAATGGGATAGCCACTGGAAACG
GTGATTAATACCATATGATGCTTTATAATCGCATGATTTAAAAGCTAAAG
ATTTATCGGTATGGGATGGACCCGCGTCTGATTAGCTAGTTGGTGAGGTA
ACGGCTCACCAAGG
>F0OV55002C05Z2
AGAGTTTGATCCTGGCTCAGGACGAACGCTGGCGGCGTGGATTAGGCATG
CAAGTCGAACGCGAAAGGACTGCTTCGGCAGACCGAGTAGAGTGGCGAAC
GGGTGAGTAACGCGTAGGTAATCTGCCTTTAAGTGGGGGATAGCCTCGGG
AAACCGGGGGTAATACCGCATGTGTCAGGCGTAAGCCTGATAAAGATGGC
CTCTGACATAAGCTGTTGCTTAGAGATGAGCCTGCGTCCTATTAGCTAGT
TGGTGAGG
>F0OV55002C060H
AGAGTTTGATCCTGGCTCAGGATGAACGCTAGCGGTGCGCCTAACACATG
CAAGTCGAGCGATATAGCGGCGAACGGGTGAGTAACACGTTGGAACCTGC
CTCGAACTCAGGGATAGCCATCCGAAAGGATGATTAATACCGGATAGTCC
CGAAAGGGTAAAGATTTTTCGGTTCGAGAGGGGCCTGCGGCCTATCAGCT
AGTTGGTAAGGTAATGGCTTACCAAGGCTATGACGGGTAACTGGTGTGAG
AGCATGACCAGT
>F0OV55002C0619
AGAGTTTGATCCTGGCTCAGGATGAACGCTGGCGGCGTGCCTAACACATG
CAAGTCGAGCGGAGATTACGAGGAGTACTTGTACAAATTGTAATCTTAGC
GGCGGACGGGTGAGTAACACGTGAGGAACCTGCCCTTGAGTGGGGAATAA
CACCGAGAAATGGGTGCTAATACCGCATAATGTCTTGGAAGCGCATGCTT
TCGGGACCAAAGGATTTATTCGCTTAAGGATGGACTCGCGTCCGATTAGG
TAGTTGGCGGGGTAATGG
>F0OV55002C061V
AGAGTTTGATCCTGGCTCAGGACGAACGCTGGCGGCGTGCTTAACACATG
CAAGTCAAGGAGAACGTTTCGGCTTGCCGAAACTAGTAAACTGGCGAACG
GGTGAGTAACACGTAGGTAACCTGCCCTTAGAATTGGGATAACACTGCTA
ACGCGGTGCTAATACCGGATGATGCAGCGGATCCGCATGGATATGTTGTT
AAAGTTGGCCTCTACATGTAAGCTAACGTCTAAGGATGGACCTGCGTCCC
ATTAGTTAGTTGGTG
>F0OV55002C061Y
AGAGTTTGATCCTGGCTCAGGATGAACGCTAGCGACAGGCCTAACACATG
CAAGTCGAACGGGATTTATCCTTCGGGGTAATGAGAGTGGCGCACGGGTG
AGTAACGCGTATGCAACCTACCTGTAACTGGGGAATAGCTCCCTGAAAGG
GGAATTAACACCGCATAAGACCACACTTTCGCATGGAAGAGTGGTAAAAT
ATTCATAGGTTACAGATGGGCATGCGTGACATTAGTTTGTTGGTGAGGTA
ACGGCTCACCAAG
>F0OV55002C062C
AGAGTTTGATCCTGGCTCAGAACGAACGCTGGCGGCGCGTTTTAAGCATG
CAAGTCGAGCGGCAAGGGCCTTCGGGCCCCTAGAGCGGCGGACGGGTGAG
TAACACGTGGACAATCTGCCCCCCGGCCGGGGATAGCCCAGGGAAACCTG
GATTAATACCGGATGAGACGGGACGCACGAGGGTGCGATCCGGGAAAGGC
GCTGCGGCGCCGCCGGGGGATGAGTCCGCGACCCATTAGCTAGACGGCGG
GGTAAAGGCCCACCGTGGCGACGATGGGTAGCCGG
>F0OV55002C062F
AGAGTTTGATCCTGGCTCAGGATTAACGCTGGCGGCGTGCCTAATACATG
CAAGTCGAGCGGTCCGACGTTACGTCGGATAGCGGCAAACGGGTGAGTAA
CACATGGGTACTTGCCCCTGACTCCGAGAATAACTCCGAGAAATCGGAGC
TAATACTCCGATATGTTGTGAAAAATTTATTTTTTATAATGAAAGTTACG
GCGGTCAGGGAGAGGCCTGTGGGATATCAGCTTGTTGGTAAGGTAAAGCC
TACCAAGGCGAAGACGGGTAGGGG
>F0OV55002C062O
AGAGTTTGATCCTGGCTCAGAGCGAACGCTGGCGGCGTGCCTAACACATG
CAAGTCGAACGGACTCGGGGGGCAACTCCTGAGTTAGTGGCGGACGGGTG
AGTAACACGTGGGTCATCTCCCCCCGAGTGAGGAATAAGCCTGCGAAAGC
GGGTCTAATACCGCATAACACTCCGGGACACAAGTCTTCGGAGTCAAAGC
CGCAAGGCGCTTGGGGATGAGCCTGCGTCCTATTAGCTAGTTGGTAGGGT
AATGGCCTACCAAGGCAA
>F0OV55002C064R
AGAGTTTGATCCTGGCTCAGGACGAACGCTGGCGGCGTGGATTAGGCATG
CAAGTCGAACGGTAGTACCCCTTCGGGGGTATGAGAGTGGCGAACGGGTG
AGTAACGCGTAGGTGATCTACCTTCAGATGGGGGACAACCCAGGGAAACT
TGGGCTAATACCGCATGTGGCTGTAAAGCTAAAGCCGGCCTCTATTTATA
AGCTGGTGTCTGGAGATGAGCCTGCGTCTGATTAGCTAGTTGGTGGGGTA
ACGGCCTACCGAGGCG
>F0OV55002C069J
AGAGTTTGATCCTGGCTCAGAACGAACGCTGGCGGCGCGTCTTAAGCATG
CAAGTCGGACGGCAAGGGGAGCTTGCTCCCCCTAGAGTGGCGGACTGGTG
AGTAACACGTGGGTGACCTACCCTTGAGTTGGGGATAGCCATTAGAAATA
GTGGATAATACCGAATACGATCGCGACACTGTGGTGATGCGATGAAAGGA
GCTACGGCTCCGCTCGAGGATGGGCCCGCGTCCCATTAGCTAGTTGGTGA
GGTAACGG
>F0OV55002C069P
AGAGTTTGATCCTGGCTCAGGATGAACGCTAGCGGGAGGCTTAACACATG
CAAGTCGAGGGGCAGCACGGCGTAGCAATATGCTGGTGGCGACCGGCGCA
CGGGTGAGTAACGCGTATGCAACCTACCCTGTACAGGGGGATAACCCGGA
GAAATCCGGACTAATACCCCATAATTACCTATATGGGCATCCATAAAGGT
TTAAAGCGGCGACGCGGTACGGGACGGGCATGCGTAACATTAGCTAGTTG
GTGGGGCAACGGGCCCACCAAGGCG
>F0OV55002C06AR
AGAGTTTGATCCTGGCTCAGGATGAACGCTGACGGTGTGCCTTAAGCATG
CAAGTCGAGCGGTCCCGCCGTAAGGTGGGACAGCGGCGGACGGGTGAGTA
ACACGTGGGAACCTACCTCTTAGTGGAGAATAGCTCATCGAAAGATGGGG
TAATACTGCATACTCCCGTAAGGGCAAAGCGTATAACTGCGCGCTGAGAG
AGGGGCCTGCGGCCTATCAGCTTGTTGGTGGGGTAATAGCCTACCAAGGC
GATGACGGGTAG
>F0OV55002C06AU
AGAGTTTGATCCTGGCTCAGGATGAACGCTGGCGGCATGCCTAATACATG
CAAGTCGAACGAACTAGTTTACTAGTTAGTGGCGAACGGGTGAGTAACAC
GTAGATAACCAACCCTTAAGACGAGGATAACCCGGGGAAACCTGGACTAA
TACTGGATAGGAGCTATTTTCAAAAGAGGATAGTTTTAAAGGTGCCCTAA
AGCACCGCTAAAGGCTGGGACTGCGTCGCATTAGCTAGTTGGTGGGGTAA
CGGCCTACCAAGGCAACGATGCGTAG
>F0OV55002C06CA
AGAGTTTGATCCTGGCTCAGGATGAACGCTAGCGGCAGGCTTAACACATG
CAAGTCGAGGGGTAACAGGGTGCTTGCACCGCTGACGACCGGCGCACGGG
TGCGTAACGCGTATACAATCTACCTTTTACAGGGGCATAGCCCGGGGAAA
CCCGGATTAATATCCCATGGTATGGAGAAGTGGCATCGCTTTTTCATTAA
AGTTTCGGCGGTAAAAGATGAGTATGCGTCCTATTAGTTAGTTGGTAAGG
TAACGGCTTACCAAGGCAGCGATAGG
>F0OV55002C06ED
AGAGTTTGATCCTGGCTCAGGATGAACGCTGGCGGCGTGCCTAACACATG
CAAGTCGAGCGGAGATTACGAGGAGTACTTGTACAAATTGTAATCTTAGC
GGCGGACGGGTGAGTAACACGTGAGGAACCTGCCCTTGAGTGGGGAATAA
CACCGAGAAATGGGTGCTAATACCGCATGACATCCCGCCTTTGGACAGGC
GGAGATCAAAGCTGGGGATCGTAAGACCTGGCGCTTGAAGAGGGGCCCGC
GTCCGATTAG
>F0OV55002C06EN
AGAGTTTGATCCTGGCTCAGGATGAACGCTGGCGGCGTGCCTAACACATG
CAAGTCGAGCGGAGATATAGAGGAGTACTTGTACGAATCTTTATCTTAGC
GGCGGACGGGTGAGTAACACGTGAGGAACCTGCCCTTAAGTGTGGAACAA
CACCGAGAAATCGGTGCTAATACCGCATAACGTCCTGGAAGCGCATGCTT
TCGGGACCAAAGGATTTATTCGCTTAAGGATGGCCTCGCGGCCGATTAGG
TAGTTGGTGAGGTAACCGG
>F0OV55002C06EQ
AGAGTTTGATCCTGGCTCAGGATGAACGCTGGCGGCGTGCTTAACACATG
CAAGTCGAACGGAAACAAGATGAAGCCTAGCGATTCTTGTTTTAGTGGCG
GACGGGTGAGTAACGCGTGGGTAACCTGCCTTACACTGGGGGATAACAGT
TAGAAATAGCTGCTAATACCGCATAAGCGCACAGGGCCGCATGGCCTGGT
GTGAAAAACTCCGGTGGTGTAAGATGGACCCGCGTCTGATTAGCTAGTTG
GTGAGATAAAAG
>F0OV55002C06F5
AGAGTTTGATCCTGGCTCAGGATGAACGCTAGCGACAGGCCTAACACATG
CAAGTCGAACGGGATTTATCCTTCGGGGTAATGAGAGTGGCGCACGGGTG
AGTAACGCGTATGCAACCTACCTGTAACTGGGGAATAGCTCCCTGAAAGG
GGAATTAACACCGCATAAGACCACACTTTCGCATGGAAGAGTGGTAAAAT
ATTTATAGGTTACAGATGGGCATGCGTGACATTAGTCCAGTTGGTGAGGT
AACGGCTCACCAAAG
>F0OV55002C06F8
AGAGTTTGATCCTGGCTCAGAGCGAACGCTAGCGGCGGGCCTAACACATG
CAAGTCGTACGAGGAGCTTCGGCTCTTCGTGGCGAACGGGTGAGTAACAC
GTAGGTTACGTACCTCTTGGTGGGGAATAACCCAGGGAAACTTGGGCTAA
TTCCGCATATCGCCCTTCGGGGTGAAAGCCTTCGGGCGCCAGGAGAGCGG
CCTGCGGCCCATTATTTAATCCTTGTTGGTGAGGTAACGGCTCACCAAGG
GTACGATGGGTAGCTGGTCTGAGAGGACG
>F0OV55002C06FW
AGAGTTTGATCCTGGCTCAGGATGAACGCTGGCGGCGTGCCTAACACATG
CAAGTCGAGCGGAGATTACGAGGAGTACTTGTACAAATTGTAATCTTAGC
GGCGGACGGGTGAGTAACACGTGAGGAACCTGCCCTTGAGTGGGGAATAA
CACCGAGAAATGGGTGCTAATACCGCATAACGTCCTGGAAGCGCATGCTT
TCGGGACCAAAGGATTTATTCGCTTAAGGATGGCCTCGCGGCCGATTAGG
TAGTTGGTGAGGTAACGG
>F0OV55002C06GK
AGAGTTTGATCCTGGCTCAGGATGAACGCTAGCGGCAGGCTTAACACATG
CAAGTCGAGGGGTAACAGGGTGCTTGCACCGCTGACGACCGGCGCACGGG
TGCGTAACGCGTATACAATCTACCTTTTACAGGGGCATAGCCCGGGGAAA
CCCGGATTAATATCCCATGGTATCAAGAAGTGGCATCGCTTTTTGATTAA
AGTTTCGGCGGTAAAAGATGAGTATGCGTTCTATTAGCTAGATGGTAAGG
TAACGGCTTACCATGGCTTTG
>F0OV55002C06IF
AGAGTTTGATCCTGGCTCAGAACGAACGCTGGCGGCGTGCTTAACACATG
CAAGTCGGATGCGAAAGGGGCTTCCGGGCGCTGAGTAGCATGGCAGACGG
GTGAGGAGTGCGTATCTGACGAAACTCAGGCTGGGGGATAGTCCCTCGAA
AGGGGGTTGAATACCGCATGTGCTCGGCACTGTCATGGTGTCGAGGAAAG
GTGGCCTCTGCATGCACGCTATTGGCCTGAGATCGGG
>F0OV55002C06IL
AGAGTTTGATCCTGGCTCAGGATGAACGCTGGCGGCATGCCTAATACATG
CAAGTCGAACGAACTAGTTTACTAGTTAGTGGCGAACGGGTGAGTAACAC
GTAGATAACCAACCCTTAAGACGAGGATAACCCGGGGAAACCTGGACTAA
TACTGGATAGGAGCTATTTTCAAAAGAGGATAGTTTTAAAGGTGCCCTAA
AGCACCGCTAAAGGCTGGGACTGCGTCGCATTAGCTAGACGGCGGGGTAA
CGGCCCACCGTGGCGACGATGGGTAGCCGG
>F0OV55002C06KU
AGAGTTTGATCCTGGCTCAGAATCAACGCTGGCGGCGTGCCTAACACATG
CAAGTCGAACGCGGTTTCCCCGCAAGGGGAAACTGAGTGGCGAACGGGTG
AGTAACACGTGGGTGACCTACCTTCGAGTGGGGGATAACGTCCCGAAAGG
GACGCTAATACCGCATAACATCCTTCCTTTGAACAGGAGGAGATCAAAGC
CGGGGATCGTAAGACCTGGCGCTTGATGAGGGGCTCGCGTCTGATTAGCT
AGTTGGTGGGGTAATGGCTCACCAAGG
>F0OV55002C06MZ
AGAGTTTGATCCTGGCTCAGGATGAACGCTAGCGACAGGCCTAACACATG
CAAGTCGAACGGGATTTATCCTTCGGGGTAATGAGAGTGGCGCACGGGTG
AGTAACGCGTATGCAACCTACCTGTAACTGGGGAATAGCTCCCTGAAAGG
GGAATTAACACCGCATAAGACCACACTTTCGCATGGAAGAGTGGTAAAAT
ATTTATAGGTTACAGATGGGCATGCGTGACATTAGTTTGTTGGTGAGGTA
ACGGCTCACCAAGG
>F0OV55002C06Q6
AGAGTTTGATCCTGGCTCAGGACGAACGCTGGCGGCGTGCCTAACACATG
CAAGTCGAGCGGAGATTTAAGTTTACTTAGATCTTAGCGGCGGACGGGTG
AGTAACGCGTGAGTAACCTGCCTTATACAGAGGGATAGCCTTGGGAAACC
GGGATTAATACCTCATGACATAGTGCGATCGCATGATGGTGCTATCAAAA
TGAACGTGGTATAAGATGGACTCGCGTCTGATTAGTTAGTTGGCGGGGTA
ACGGCCC
>F0OV55002C06Q9
AGAGTTTGATCCTGGCTCAGGATGAACGCTGGCGGCGTGCTTAACACATG
CAAGTCGAACGAGGTCCAACCTTCGGGTGAAGACCGAGTGGCGAACGGGT
GAGTAACACGTGGGGAACCTGCCCTTCTCTCTGGGATAACGTCGAGAAAT
CGTCGCTAATACCGGATACTCCTTGCGGACCGCATGGTCTGCTCGGGAAA
GCTCCGGCGGAGATGGATGGCCCCGCGGCCCATTAGCTAGTTGGTGAGGT
AACGGCCCACCAAGGCAACGA
>F0OV55002C06QU
AGAGTTTGATCCTGGCTCAGGATGAACGCTAGCGGCAGGCTTAACACATG
CAAGTCGAGGGGCAGCACGTCTTCGGATGGTGGCGACCGGCGCACGGGTG
CGTAACGCGTATACAATCTACCTTTCACAGGGGCATAGCCCGGGGAAACC
CGGATTAATATCCCATGGTATCATTTAGTGGCATCACTTGAATGATTAAA
GCTTCGGCGGTAGAAGATGAGTATGCGTCCTATTAGTTAGTTGGTAAGGT
AACGGCTTACCAAGG
>F0OV55002C06QX
AGAGTTTGATCCTGGCTCAGATTGAACGCTGGCGGCATGCCTAACACATG
CAAGTCGCACGCGAAAGGGGGCAACCCTGAGTAGAGTGGCGGACGGGTGC
GTAACGCGTAGGAACCTACCTCGTAGTGGGGGACAACCCGGTGAAAACCG
GGCTAATACCGCATACGATCCATGGATGAAAGCAGGGGACCGCAAGGCCT
TGCGCTATGAGATGAGCCTGCGTCGGATTAGCTAGTTGGTGGGGTAATGG
CTCACCAAGG
>F0OV55002C06RI
AGAGTTTGATCCTGGCTCAGAACGAACGCTGGCGGCGCGTTTTAAGCATG
CAAGTCGAACGGTATACGGTCTTCGGACTGTAGAGAGTGGTGAACGGGTG
AGTAACACGTAGATAATCTGCCTTGAAGTGGGGGATAGTCCATGGAAACA
TGGAGTAATACCGCATATGTCTTAGGATGAAAGTTCCAATTGGAACGCTT
TGGGATGAGTCTGCGGCTCATTAGCTAGTTGGTGGGGTAAAGGCCTACCA
AGGCAACG
>F0OV55002C06U7
AGAGTTTGATCCTGGCTCAGGATGAACGCTGGCGGCGTGCCTAACACATG
CAAGTCGAGCGGGGTGTCAGTTGACACCGAGCATCTTTGGAAACAGGGGT
GTTGGGTGTTGACTGGCACTTAGCGGCGGACGGGTGAGCAACGCGTGAGC
AACCTGCCTTACACTGGGGGATAACGTCGGGAAACCGGCGCTAATACCGC
ATAAGACTCCGGAATCGCATGGTTCTGCAGTCAAAACTCCGGTGGTGTAA
GATGGG
>F0OV55002C06UL
AGAGTTTGATCCTGGCTCAGGGTGAACGCTGGCGGCGTGCTTTACACATG
CAAGTTGAACGAGAACTCGGAGGTTCTTACTTCGGTAAGAAAGGAAGAGG
GACAGTAGCGAACGAGTGAGTAACACGTAGTAACCTGCCCACTGGAGGGG
GAGAACCACTGGAAACGGTGGCTAATACCGCATAAGCCCGAAAGGGGAAA
GCAATTTATTGTGCCGGTGGAGGGGACTGCGGGCCATCAGGAAGATGGTG
AGGTAAAAGCTCACCAAACCGACGACGGCTAT
>F0OV55002C06VP
AGAGTTTGATCCTGGCTCAGAACGAACGCTGGCGGCGTGCTTAACACATG
CAAGTCGAACGTGATCCGGCCTTCGGGCCGGTGAAAGTGGCGCACGGGTG
AGTAACACGTGGATAATCTACCCGATGATCCGGGATAACATCTCGAAAGG
GGTGCTAATACCGGGTAAGCCCACGGACTCTTCGGAGTTTGCGGGAAAAG
GTGGGGACCTTCGGACCTACCGTCATCGGATGAGTCCGCGGCCCATTAGC
TAGTTGGTAGGGTAACGGCCTACCAAGGCAACGATGGG
>F0OV55002C06X2
AGAGTTTGATCCTGGCTCAGGATGAACGCTAGCGGGAGGCTTAACACATG
CAAGTCGAGCGGGATCCACCTTCGGGTGGTGAGAGCGGCGGACGGGTGAG
TAACGCGTATGCAACCTACCTTTTACAGGGGAATAGCCCAGAGAAATTTG
GATTAATGCCCCATGGTACTATTGAATCGCATGGTTCGATAGTTAAAGAT
TTATCGGTAAAAGATGGGCATGCGTGACATTAGTTTGTTGGCGGGGTAAC
GGCCCACCAAGACTACG
>F0OV55002C06X5
AGAGTTTGATCCTGGCTCAGGATGAACGCTAGCGGCAGGCCTAACACATG
CAAGTCGAACGAGACCTTCGGGTCTAGTGGCGCACGGGTGCGTAACGCGT
GGGAATCCGCCCTTAGGTTCGGAATAACAGTTAGAAATGACTGCTAATAC
CGGATGATGACTTCGGTCCAAAGATTTATCGCCTAAGGATGAGCCCGCGT
AGGATTAGCTTGTTGGTGAGGTAAAGGCTCACCAAGGCTACGATCCTTAG
CT
>F0OV55002C06XK
AGAGTTTGATCCTGGCTCAGGATGAACGCTAGCGGCAGGCTTAACACATG
CAAGTCGAGGGGCAGCACGTCTTCGGATGGTGGCGACCGGCGCACGGGTG
CGTAACGCGTATACAATCTACCTTTTACAGGGGCATAGCCCGGGGAAACC
CGGATTAATATCCCATGGTATTATTAAATGGCATCGTTTGATAATTAAAG
CTTCGGCGGTAAAAGATGAGTATGCGTCCTATTAGCTAGATGGTAAGGTA
ACGGCTTACCATGGCTACG
>F0OV55002C06XQ
AGAGTTTGATCCTGGCTCAGGATGAACGCTAGCGGGAGGCTTAACACATG
CAAGTCGAGGGGCAGCACGAGGTAGCAATACTCTGGTGGCGACCGGCAGA
CGGGTGAGTAACGCGTATGTAACCTGCCCTGTACAGGGGGATAACCCGGA
GAAATTCGGACTAATATCCCATGGTAATATTGGAAGGCATCTTCTGATAT
TTAAAGTCCGCGTA
>F0OV55002C06YB
AGAGTTTGATCCTGGCTCAGGATGAACGCTAGCGGCGCGCTTAATGCATG
TAAGTCGAGCGATGAAGCCCTTCGGGGCTATCAGCGGCAGACGGGTGAGT
AACACGTGGATGACCTGCCCTCAAGTCTGGGATAACGGGTGGAAACATGC
GCTAATACCGGATAGGCTCTCGGGGTCGCAACCGGGAGTAAAGCTACGGT
GCTTGAGGAGGGGTCCGCGGCCCATCAGCTAGTTGGTGGGGTAAAAGCCT
ACCAAGGCG
>F0OV55002C06YY
AGAGTTTGATCCTGGCTCAGGATGAACGCTAGCGGCAGGCTTAACACATG
CAAGTCGAGGGGTAACAGGGTGCTTGCACCGCTGACGACCGGCGCACGGG
TGCGTAACGCGTATACAATCTACCTTTTACAGGGGCATAGCCCGGTGAAA
ACCGGATTAATATCCCATGGTATCATTAGATGGCATCATTTAGTGATTAA
AGCTTCGGCGGTAAAAGATGAGTATGCGTTCTATTAGCTAGATGGTAAGG
TAACGGCTT
>F0OV55002C07B7
AGAGTTTGATCCTGGCTCAGGACGAACGCTGGCGGCGTGCCTCATACATG
CAAGTCGAGCGAAGCGATTAGTGCTTGCACTAATTGACTTAGCGGCGAAC
GGGTGAGTAACACGTGAGTAACCTGCCCTTCAGACCGGGATAACAACGGG
AAACTGTTGCTAATACGGGATACGATCTATAGATAACATTGTTTGTAGAT
GAAAAGCTTTAGTGCTGAAGGATGGACTCGCGTTCTATTAGCTAGCTGGT
AGGG
>F0OV55002C07BY
AGAGTTTGATCCTGGCTCAGAGTGAACGCTGGCGGCGTGCCTAACACATG
CAAGTCGAACGCGAAAGTCCCGCAAGGGATAAGTAGAGTGGCAGACGGGT
GAGTAATGCATAGGTAATCTACCCTTGAGTGGGGGATAACTCCGGGAAAC
CGGTGCTAATCCCGCATGACTTCCTGATGCGCAGGCATTAGGATCAAAGG
GGGGGATCCTTCGGGACCTCCCGCTTGAGGATGAGCCTATGTCCTATTAG
CTAGTTGGTG
>F0OV55002C07D0
AGAGTTTGATCCTGGCTCAGAACGAACGCTGGCGGCGCGTCTTAAGCATG
CAAGTCGAGCGGCAAGGGGTGCTTGCACCCCCTAGAGCGGCGGACTGGTG
AGTAACACGTGGGTGACCTACCCTTAGGTTGGGGATAGCCATTAGAAATA
GTGGGTAATACCGAATACGGTTATCGGGTTATGACCTGATAAAGAAAGGA
GCTACGGCTCCGCCTGAGGATGGGCCCGCGCCCCATTAGCTAGTTGGTAC
GGTAACGGCGTACCAAGGCGATGATGGG
>F0OV55002C07FU
AGAGTTTGATCCTGGCTCAGGATGAACGCTGGCGGCGTGCCTAACACATG
CAAGTCGAGCGATAAACAGTGGATGGAATTCTTCGGAAGGAAAGAAACTG
TTGAAAGCGGCGGACGGGTGAGTAACGCGTGGGCAACCTGCCCTATACAG
GGGGATAGCCACTGGAAACGGTGATTAATACCCCATGGTATTTAAGTTCC
GCATGGGATTTAAATTAAAGATTTATCGGTCAGGGATGGGCATGCGTGAC
ATTAGCTAGTTGGCGGGGTAACGG
>F0OV55002C07H0
AGAGTTTGATCCTGGCTCAGAGCGAACGTTAGCGGCGCGCTTAACACATG
CAAGTCGCACGAGAAAGGGCTTCGGCCCCGGTAAAGTGGCGCACGGGTGC
GTAACACGTAGGCAATC
>F0OV55002C07H9
AGAGTTTGATCCTGGCTCAGGATGAACGCTAGCGGCGCGCTTAATGCATG
TAAGTCGAACGATGAACCAACGTGCTTGCACGAAGGAATCAGTGGCAGAC
GGGTGAGTAACACGTGGGTGACTTGCCCCTCAGACTGGGATAACGAGTGG
AAACACTGGCTAATACCGGATGACCTTATGACGTCGGAGTGATAAGGAAA
GGTTACGACCGCTGAGGGAGAGGCTCGCGGCCCATCAGCTAGTTGGCGAG
GTAACGG
>F0OV55002C07IR
AGAGTTTGATCCTGGCTCAGGATGAACGCTAGCGGCAGGCCTAACACATG
CAAGTCGAGGGGTAACGATGGCTTCGGCCAGGCGACGACCGGCGCACGGG
TGAGTAACGCGTTTGTAACCTACCTCTAACTGGAGAATAGCCCGAAGAAA
TTCGGATTAATACTCCATATGGCTATGATTTGGCATCTTTTTATAGTCAA
AGCTCCGGCGGTTAGAGATGGGCATGCGTGACATTAGTTAGTTGGTGAGG
TAATGGCT
>F0OV55002C07IU
AGAGTTTGATCCTGGCTCAGAACGAACGCTGGCGGCAGGCTTCATACATG
CAAGTCGAACGGAAGATGTGACTTCGGTTACATTGAGAGTGGCGCACGGG
TGAGCAACACGTGGGAATTTACCTTGAAGTGGGGGACAACCATTGGAAAC
GATGGCTAATACCGCATAATCCCTGAGGGGGAAAGGAGCAATCCGCTTTA
AGATGAGCCCGCGGTAGATTAGGTAGTTGGTGGGGTAAAGGCCTACCAAG
CCGACGATCTATAG
>F0OV55002C07JV
AGAGTTTGATCCTGGCTCAGGATGAACGCTGGCGGCGTGCCTAATACATG
CAAGTCGAGCGAACCACTTCGGTGGTGAGCGGCGAACGGGTGAGTAACAC
GTAGGTCATCTGCCCATCAGACGGGGGACAGCGATTGGAAACGATCGCTA
ATACCGGATAGGACGAAAGTTTAAAGGTGCTCTTGGCACCGCTGATGGAT
GAGCCTGCGGCGCATTAGCTAGTTGGTAGGGTAAAGGCCTACCAAGGCGA
CG
>F0OV55002C07K0
AGAGTTTGATCCTGGCTCAGGACGAACGCTGGCGGCGTGCTTAACACATG
CAAGTCAAGGCAGAAAATACTTTCGGGTATGAGTAAACTGGCGAACGGGT
GAGTAACATGTAGGTAATTTACCTTTGAATGGGGGATAGCCACGGGAAAC
TGTGATTAATACCGCATAAAGTCCGATTACGATGGTATTCGGATGAAAGT
TGGGGACTTTCGGGCCCAACGTTTGAAGATAAGCCTGCATCCGATTAGTT
AGTTGGTAGGGTAATGGCCTACCAAGACCGCGA
>F0OV55002C07PM
AGAGTTTGATCCTGGCTCAGGATGAACGCTAGCGGGAGGCTTAACACATG
CAAGTCGAGGGGCAGCACGAGGTAGCAATACTTTGGTGGCGACCGGCAGA
CGGGTGAGTAACGCGTATGTAACCTGCCCTGTACAGGGGGATAACCCGGA
GAAATTCGGACTAATATCCCATAGTAATATTGGAAGGCATCTTCTGATAT
TTAAAGTTCCGGCGGTACAGGAGGGGCATGCGTAACATTAGCTGGTTGGT
AAGGTAACGGCTTACCAAGGCGA
>F0OV55002C07S7
AGAGTTTGATCCTGGCTCAGGATGAACGCTGGCGGCGTGCCTAATACATG
CAAGTCGAACGGGAAGCCTGTTTTCGGATAGGTGGAGAGTGGCGCACGGG
TGAGTAACACATGGCTGACCTGCCCTTCAGCGGGGGACAACCAGTGGAAA
CGCTGGCTAATACCCCATACGTTCGCCGGAATTAGAACCCGGTGAAGAAA
ACCTTGGTGCTGAAGGAGGGGGCTGTGGCCCATCAGCTAGTTGGTAGGGT
AACGGCCTACCAAGGCGGAGGGACGGGGTACGGGG
>F0OV55002C07TA
AGAGTTTGATCCTGGCTCAGAACGAACGCTGGCGGCGTGCTTAACACATG
CAAGTCGAACGCGAACGGGTTCTTCGGAACCTTAGTAGAGTGGCGCACGG
GTGAGTAACGCGTAAGTAATCTACCCTGACATCTGGAATAACTCACCGAA
AGGTGTGCTAATACCGGATACGCTGAGTAATCAGGAAAGGTGGCCTCTTC
ATGAAAGCTACCGTGTCGGGAGGAGCTTGCGTACCATTAGCTTGTTGGTG
GGGTAATGGCCTACCAAGGCG
>F0OV55002C07TD
AGAGTTTGATCCTGGCTCAGGACGAACGCTGGCGGCGTGCCTAACACATG
CAAGTCGAGCGGAGATTTAAGTTTACTTAGATCTTAGCGGCGGACGGGTG
AGTAACGCGTGAGTAACCTGCCTTATACAGAGGGATAGCCTTGGGAAACC
GGGATTAATACCTCATGACATAGCGCGATCGCATGATGGTGCTATCAAAA
TGAACGTGGTATAAGATGGACTCGCGTCTGATTAGTTAGTTGGCGGGGTA
ACGGCCC
>F0OV55002C07U3
AGAGTTTGATCCTGGCTCAGGATGAACGCTGGCGGCGTGCTTAACACATG
CAAGTCTAGGAAAGACTTCGAGCTTGCTTGAAGTGGAAACTGGCGAACGG
GTGAGTAACACGTAGATAACCTACCCAGAGGCGGGGGATAACGTCGAGAA
ATCGGCACTAATACCGCATATAATTTTAGATTAATTTTTTAAAATTAAAG
GGGGCTTCGGCTCTCACCTTTGGATGGGTCTGCGTCTGATTAGCTTGTTG
GTGGGTAATGGCTCACCAAGGCTACG
>F0OV55002C07UU
AGAGTTTGATCCTGGCTCAGGACGAACACTGGCGGCGTGCCTAATACATG
CAAGTCGAGCGGAGATAGTGGAGCTTGCTCCATTATCTTAGCGGCGGACG
GGTGAGTAACACGTGGGCAACCTGCCCTGCAGATCGGGATAACTCCGGGA
AACCGGTGCTAATACCGAATAGTTTGCGGCCTCTCATGAGGCTGCACGGA
AAGACGGTTTCGGCTGTCACTGCAGGATGGGCCCGCGGCGCATTAG
>F0OV55002C07WQ
AGAGTTTGATCCTGGCTCAGGATGAACGCTAGCGGCAGGCTTAACACATG
CAAGTCGAGGGGTAACAGGGTGCTTGCACCGCTGACGACCGGCGCACGGG
TGCGTAACGCGTATACAATCTACCTTTTACAGGGGCATAGCCCGGGGAAA
CCCGGATTAATATCCCATGGTATCAAGAAGTGGCATCGCTTTTTGATTAA
AGTTTCGGCGGTAAAAGATGAGTATGCGTTCTATTAGCTAGATGGTAAGG
TAACGGCTTACCATGGCTTTG
>F0OV55002C081F
AGAGTTTGATCCTGGCTCAGGATGAACGCTAGCGACAGGCCTAACACATG
CAAGTCGAGGGGCAGCACGTCTTCGGATGGTGGCGACCGGCGCACGGGTG
AGTAACGCGTATGCAACCTACCTGTAACTGGGGGATAGCTCCCTGAAAGG
GGAATTAACACCGCATAAGACCACGTTTTCGCATGGAAAAGTGGTAAAAT
ATTTATAGGTTACAGATGGGCATGCGTGACATTAGTTTGTTGGTGAGGTA
ACGGCTCACCAAG
>F0OV55002C0824
AGAGTTTGATCCTGGCTCAGGATGAACGCTGGCGGCGTGCCTAACACATG
CAAGTCGAGCGATAAACAGTGGATGGAATTCTTCGGAAGGAAAGAAACTG
TTGAAAGCGGCGGACGGGTGAGTAACGCGTGGGCAACCTGCCCTATACAG
GGGGATAGCCACTGGAAACGGTGATTAATACCCCATGACACCTTAACCTC
GCATGAGGAGAGGGTCAAAGATTATATCGGTATAGGATGGGCCCGCGTCT
GATTAGCTAGTTGG
>F0OV55002C0827
AGAGTTTGATCCTGGCTCAGGACGAACGCTGGCGGCGTGCCTAACACATG
CAAGTCTACTCAGCAATGGGTGGCGAACGGGTGAGTAACGCGTAGACAAT
CTGCCCTTTAATCACGGATAACCTAGTGAAAACTGGACTAAAACGGGATG
TGGTCGCGATATGGCATCATAAGCGATCAAAGACGTAGTCGTTAGAGGAG
GAGTCTGCGTAACATTAGCTAGTTGGTAAGGTAACGGCTTACCAAGGCGA
CGATGTTTAG
>F0OV55002C083P
AGAGTTTGATCCTGGCTCAGAACGAACGCTGGCGGCGCGTTTTAAGCATG
CAAGTCGAACGGTAGACCGATGCTTGCATCGGTTGAGAGTGGCGAACGGG
TGAGTAACACGTAGGTGATCTACCCTGGGGCTGGGGATAGCCTGTGGAAA
CACAGGGTAATACCGGATACGCGCATTTTGCAAATCTTTGTGAAGTGCGG
AAAGACGCTAAGGCGTCGACCTAGGAGGAGCCTGCGGCTCATTAGCTAGT
TGGTGGGGTAAAGG
>F0OV55002C0848
AGAGTTTGATCCTGGCTCAGGATTAACGCTAGCGGCAGGCCTAACACATG
CAAGTCGAGGGGCAGCGTGAGTAGCAATACTTGCCGGCGACCGGCGCACG
GGTGAGTAACGCGTATGTAATCTACCCTAAACTGGGGTATAGCTCAGAGA
AATCTGAATTAATCCCCCATAACACTGCGAAAGGGCATCCTTTTGCATTT
AAAGCTCAGGCGGTTTAGGATGAGCATGCGTGCCATTAGCTAGTTGGTGA
GG
>F0OV55002C085H
AGAGTTTGATCCTGGCTCAGGATGAACGCTGGCGGCGTGCCTAACACATG
CAAGTCGAGCGGAGATTACGAGGAGTACTTGTACAAATTGTAATCTTAGC
GGCGGACGGGTGAGTAACACGTGAGGAACCTGCCCTTGAGTGGGGAATAA
CACCGAGAAATGGGTGCTAATACCGCATAATGTCTTGGAAGCGCATGCTT
TCGGGACCAAAGGATTTATTCGCTTAAGGATGGACTCGCGTCCGATTAGG
TAGTTGGTGAGGTAACCGG
>F0OV55002C0868
AGAGTTTGATCCTGGCTCAGGGTGAACGCTAGCGGTGCGCCTAACACATG
CAAGTCGAGCGGTAAATTGTTTTAGCTTGCTAAAACTTTTGAGAGCGGCG
AACGGGTGAGTAATACGTTGGTATCTGCCTCTAGGTCAGGGATAGCCCAC
TGAAAAGTGGATTAATACCGGATAGTCTCTTCGGAGTAAAAATTTATTGC
CTAGAGAGGAGCCTGCGTTCTATCAGTTAGTTGGTGAGGTAATGGCTCAC
CAAGACTATGACGGA
>F0OV55002C088U
AGAGTTTGATCCTGGCTCAGGATGAACGCTAGCGGTGCGCCTAACACATG
CAAGTCGAGCGATATAGCGGCGAACGGGTGAGTAACACGTTGGAACCTGC
CTCGAACTCAGGGATAGCCATCCGAAAGGATGATTAATACCGGATAGTCC
CGAAAGGGTAAAGATTTTTCGGTTCGAGAGGGGCCTGCGGCCTATCAGCT
AGTTGGTAAGGTAATGGCTTACCAAGGCTATGACGGGTAACTGGTGTGAG
AGCATGACCAGT
>F0OV55002C088X
AGAGTTTGATCCTGGCTCAGGATGAACGCTAGCGGGAGGCTTAACACATG
CAAGTCGAGCGGGATTCCCGATTTATCGGGATGAGAGCGGCGCACGGGTG
AGTAACGCGTATGCAACCTGCCTTTTACAGGGGGAATAGCCCAGAGAAAT
TTGGATTAATACCCCATAGTATCACTTTATCGCATGATAAATTGATTAAA
GATTTATCGGTAAAAGATGGGCATGCGTGGCATTAGCTAGTTGGTAAGGT
AACGGCTTACCAAGG
>F0OV55002C08BH
AGAGTTTGATCCTGGCTCAGGATGAACGCTAGCGGCAGGCTTAACACATG
CAAGTCGAGGGGCAGCACGTCTTCGGATGGTGGCGACCGGCGCACGGGTG
CGTAACGCGTATACAATCTACCTTTTACAGGGGCATAGCCCGGGGAAACC
CGGATTAATATCCCATGGTATCATTTAGTGGCATCACTTGGATGATTAAA
GTTTCGGCGGTAAAAGATGAGTATGCGTCCTATTAGTTAGTTGGTAAGGT
AACGGCTTACCAAGGCAGCG
>F0OV55002C08GY
AGAGTTTGATCCTGGCTCAGAATGAACGCTGGCGGCGTGCCTAACACATG
CAAGTCGTACGAGAAAGGGGCTTCGGCCCTGAGTAGAGTGGCGCACGGGT
GAGTAACGCGTGGGCAACCTGCCCTATACAGGGGGATAGCCACTGGAAAC
GGTGATTAATACCCCATGACACCTTAACCTCGCATGAGGAGAGGGTCAAA
GATTATATCGGTATAGGATGGGCCCGCGTCTGATTAGCTAGTTGGTAAGG
TAACGGCTTACCAAGG
>F0OV55002C08H5
AGAGTTTGATCCTGGCTCAGATTGAACGCTGGCGGCATGCCTTACACATG
CAAGTCGAACGGTAACGCGGGGCAACCTGGCGACGAGTGGCGAACGGGTG
AGTAATGCATCGGAACGTGCCCAGTAGTGGGGGATAGCTCGGCGAAAGCC
GGATTAATACCGTATACGACCTACGGGTGAAAGCGGGGGACCGTAAGGCC
TCGCGCTATTGGAGCGGCCGATGTCAGATTAGGTTGTTGGTGGGGTAAAA
GCCTACCAAGCCGACGAT
>F0OV55002C08HD
AGAGTTTGATCCTGGCTCAGGATGAACGCTGGCGGCGTGCCTAACACATG
CAAGTCGAGCGGAGATATAGAGGAGTACTTGTACGAATCTTTATCTTAGC
GGCGGACGGGTGAGTAACACGTGAGGAACCTGCCCTTAAGTGTGGAATAA
CACCGAGAAATCGGTGCTAATACCGCATAACGTCCTGGAAGCGCATGCTT
TCGGGACCAAAGGATTTATTCGCTTAAGGATGGCCTCGGCGGCCGATTAG
GTATTGGTGAGGTTAACCGG
>F0OV55002C08K5
AGAGTTTGATCCTGGCTCAGGATGAACGCTAGCGACAGGCCTAACACATG
CAAGTCGAACGGGATTTATCCTTCGGGGTAATGAGAGTGGCGCACGGGTG
AGTAACGCGTATGCAACCTACCTGTAACTGGGGAATAGCTCCCTGAAAGG
GGAATTAACACCGCATAAGACCACACTTTCGCATGGAAGAGTGGTAAAAT
ATTTATAGGTTACAGATGGGCATGCGTGACATTAGTTTGTTGGTGAGGTA
ACGGCTCACCAAG
>F0OV55002C08LR
AGAGTTTGATCCTGGCTCAGGATGAACGCTGGCGGCGTGCCTAACACATG
CAAGTCGAGCGAGAGTTTGAGGAACGAGCCTTCGGGTAAGGGAATCGAAT
GAAAGCGGCGGACGGGTGAGTAACGCGTGGGTAACCTGCCCTATGGAGGG
GGATAACGCAGAGAAATTTGCGCTAATACCGCATAAGCGCACAGTATCGC
ATGATACGGTGTGAAAAACTCCGGTGCCATAGGATGGACCCGCGTCTGAT
TAG
>F0OV55002C08LW
AGAGTTTGATCCTGGCTCAGGATGAACGCTAGCGGCAGGCCTAACACATG
CAAGTCGAGGGGTAACAGAATAGCAATATTGCTGACGACCGGCGCACGGG
TGAGTAATGCATATGCAACCCTCCTCTGACTGGGGCATAGCTTTCGGAAA
CGGAAATTAATACCCCATAATGTTCCGACAGGGCATCCTGATGGAATTAA
AGCTCCGGCGGTCAGAGATGGGCATATGTGCCATTAGCTTGTTGG
>F0OV55002C08M4
AGAGTTTGATCCTGGCTCAGGATGAACGCTAGCGGCAGGCTTAACACATG
CAAGTCGAGCGGGATTCCCGATTTATCGGGATGAGAGCGGCGCACGGGTG
AGTAACGCGTATGCAACCTGCCTTTTACAGGGGAATAGCCCAGAGAAATT
TGGATTAATACCCCATAGTATCACTTTATCGCATGATAAATTGATTAAAG
ATTTATCGGTAAAAGATGGGCATGCGTGGCATTAGCTAGTTGGTAAGGTA
ACGGCTT
>F0OV55002C08OE
AGAGTTTGATCCTGGCTCAGAGTGAACGCTGGCGGCGTGGTTAAGACATG
CAAGTCGAGCGGAGGTGGTAACACCTCAGCGGCAAACGGGTGCGTAACAC
GTGAGCAACCTGCCTTGAAGTGGGGGATAGCCCGGGGAAACCCGGATTAA
TACCGCATATGGTTAAGTGTCGCATGGCACGAAGACCAAAGCTTGGAATG
GCGCTTCAAGAGGGGCTCGCGTCCTATCAGCTAGTTGGAGAGGTAACGGC
TCACCAAGGCTTAGG
>F0OV55002C08OH
AGAGTTTGATCCTGGCTCAGAACTAACGCTAGCGGCGTGCCTAACACATG
CAAGTCTTACGAGAAAGTCCCGTTCGCGGGATGAGTAAAGTGGCGCACGG
GTGAGTAACACGTGGATAATCTACCCTTTAGTCGGGAATAACTCATCGAA
AGATGGGATAATACGCGATGATGCTTGTCTGTTACGACGGATAAGCCAAA
GGTGGCCTCTCTATAGAAGCTACCGCTGAGGGATGAGTTCGCGCACCATT
AGCTTG
>F0OV55002C08PW
AGAGTTTGATCCTGGCTCAGGATGAACGCTAGCGGCAGGCCTAACACATG
CAAGTCGAGGGGTAACAGGAGTAGCAATACTTGCTGACGACCGGCGCACG
GGTGAGTAACGCGTATGCAACCTACCCTTAACTGGGGAATAGCCCGAAGA
AATTCGGATTAATGCCCCATAATACTGTATTGAAGCATTTCAGTGCATTT
AAAACTCCGGTGGTTAAGGATGGGCATGCGTGACATTAGCTAGTTGGTGA
GGTAACGGCT
>F0OV55002C08RC
AGAGTTTGATCCTGGCTCAGAACGAACGCTGGCGGCGCGTTTTAAGCATG
CAAGTCGAACGGTATACGGTCTTCGGACTGTAGAGAGTGGCGAACGGGTG
AGTAACACGTAGATAATCTGCCTTGAAGTGGGGGATAGTCCATGGAAACA
TGGAGTAATACCGCATATGTCTTTGGATGAAAGTTCCAATTGGAACGCTT
TGGGATGAGTCTGCGGCTCATTAGCTAGTTGGTGGGGTAAAGGCCTACCA
AGGCAACG
>F0OV55002C08RI
AGAGTTTGATCCTGGCTCAGGATGAACGCTAGCGGCAGGCCTAACACATG
CAAGTCGAGGGGTAACAGGAGTAGCAATACTTGCTGACGACCGGCGCACG
GGTGAGTAACGCGTATGCAACCTACCCTTAACTGGGGAATAGCCCGAAGA
AATTCGGATTAATGCCCCATAATACTGTATTGAAGCATTTCAGTGCATTT
AAAACTCCGGTGGTTAAGGATGGGCATGCGTGACATTAGCTAGTTGGTGA
GGTAACGGCT
>F0OV55002C08RN
AGAGTTTGATCCTGGCTCAGGATGAACGCTAGCGGGAGGCTTAACACATG
CAAGTCGAGCGATAAACAGTGGATGGAATTCTTCGGAAGGAAAGAAACTG
TTGAAAGTGGCGGATGGGTGAGTAACGCGTGGGCAACCTGCCCTATACAG
GGGGATAGCCACTGGAAACGGTGATTAATACCCCATGACACCTTAACCTC
GCATGAGGAGAGGGTCAAAGATTATATCGGTATAGGATGGGCCCGCGTCT
GATTAGCTAGTTGG
>F0OV55002C08UJ
AGAGTTTGATCCTGGCTCAGGATGAACGCTGGCGGCGTGCCTAATACATG
CAAGTCGAACGAAGATCTAGCTTGCTAGATCTTAGTGGCGAACGGGTGAG
TAATACATAAATAATCTGCCCATTGGACTGGGATAACTATTGGAAACGAT
AGCTAATACCGGATAGGTGATTTGAAGGCATCTTCGAATCATTAAAGTAG
GGTCACTACACCAATGGATGAGTTTATGGCGCATTAGTTAGTTGGCGGGG
>F0OV55002C08WA
AGAGTTTGATCCTGGCTCAGAGTGAACGCTGGCGGCGTGCTTAACACATG
CAAGTCGAACGGACTTAAGGGGCTTGCTTCTTAAGTTAGTGGCGCACGGG
TGAGTAACGCGTATGCAACCTGCCCTTAAGACGAGGATAACCATTGGAAA
CGATGGCTAAGACTGGATAGGAATATTAGAGGCATCTCTGATATTTTAAA
AGACCTAGCAATAGGTATGCTTAAGGAGGGGTCTGCGGCGCATTAGTTAG
TTGGTGGGGTGA
>F0OV55002C08XA
AGAGTTTGATCCTGGCTCAGGATGAACGCTAGCGACAGGCCTAACACATG
CAAGTCGAACGGGATTTATCCTTCGGGGTAATGAGAGTGGCGCACGGGTG
AGTAACGCGTATGCAACCTACCTGTAACTGGGGAATAGCTCCCTGAAAGG
GGAATTAACACCGCATAAGACCACACTTTCGCACGGAAGAGTGGTAAAAT
ATTTATAGGTTACAGATGGGCATGCGTGACATTAGTTTGTTGGTGAGGTA
ACGGCTCACCAAGACTACG
>F0OV55002C08YH
AGAGTTTGATCCTGGCTCAGAACGAACGCTGGCGGCATGCCTAACACATG
CAAGTCGAGCGTGAATGTGTGGATTGGAGACTTCGGTCGAAGAGAAGCAC
ATGAAAGCGGCGGACGGGTGAGTAACGCGTGGGCAACCTGCCCTGTACAG
AGGAATAGCCACTGGAAACGGTGATTAATGCCTCATGAGACTACGGAGCC
GCATGGCTCAGTGGTCAAAGATTCATCGGTACAGGAT
>F0OV55002C08ZT
AGAGTTTGATCCTGGCTCAGGATGAACGCTGGCGGCGTGCCTAACACATG
CAAGTCGAGCGATAAACAGTGGATGGAATTCTTCGGAAGGAAAGAAACTG
TTGAAAGCGGCGGACGGGTGAGTGACGCGTGGGCAACCTGCCCTATACAG
GGGGATAGCCACTGGAAACGGTGATTAATACCCCATGACACCTTAACCTC
GCATGAGGAGAGGGTCAAAGATTATATCGGTATAGGATGGGCCCGCGTCT
GATTAGCTTAGG
>F0OV55002C08ZZ
AGAGTTTGATCCTGGCTCAGGATGAACGCTAGCGGGAGGCTTAACACATG
CAAGTCGAGGGGCAGCATAAGGTAGCAATACTTTGATGGCGACCGGCGCA
CGGGTGAGTAACGCGTGAGCAACCTGCCTTACACTGGGGGATAACGTCGG
GAAACCGGCGCTAATACCGCATAAGACTCCGGAATCGCATGGTTCTGCAG
TCAAAACTCCGGTGGTGTAAGATGGGCTCGCGTCCAATTAGCTTGTTGGC
GGGGTAATGG
>F0OV55002C091O
AGAGTTTGATCCTGGCTCAGGACGAACGCTGGCGGCGTGCTTAACACATG
CAAGTCACGGGGGGTCGCAAGACCAACCGGCGAACGGGTGCGTAACACGT
GAGCGACCTGCCGATCTGCGGGGGATAGCCGGCCCAACGGCCGGGTAATA
CCGCATACGCTTCCCTGGGGGCATCCCTGGGGCAAGGAAACCTCCGGGGC
GGATCGAGGGGCTCGCGGCCTATCAGCTAGTTGGCGGGGTAACGGCCCAC
CAAGGCGACGACGGGTAGCT
>F0OV55002C091Z
AGAGTTTGATCCTGGCTCAGGATGAACGCTGGCGGCGTGCCTAATACATG
CAAGTCGAACGCACCATTTCGGTGGTGAGTGGCGAACGGGTGAGTAACAC
GTAGATAACCTGCCCTTAAGACGAGGATAACCATTGGAAACGATGGCTAA
GACTGGATAGGAATATTAGAGGCATCTCTGATATTTTAAAAGACCTAGCA
ATAGGTATGCTTAAGGAGGGGTCCGCGGCGCATTAGTTAGTTGGTGGGGT
GATGGCCTACCAAG
>F0OV55002C092H
AGAGTTTGATCCTGGCTCAGAACGAACGCTGGCGGAGTGCTTAAGACATG
CAAGTCGTACGAGAAAGCCACCTTCGGGTGGCCGGTAAAGTGGCGCACGG
GTGAGTAACGCGTGGGTAATCTGCCTTCGGATCTGGGACAACCCCGGGAA
ACTGGAGCTAATACCGGATAAGACTACGAGATCCCTGGATCTCGCCGGAA
AAGGTGGCCTCTCCTTGGAAGCTACCGTCCGAAGATGAGCCCGCGTCCCA
TTAGCTAGTTGGTGAGGTAACGGCTC
>F0OV55002C094N
AGAGTTTGATCCTGGCTCAGATTGAACGCTGGCGGCGTGCCTAACACATG
CAAGTCGAGCGATAAACAGTGGATGGAATTCTTCGGAAGGAAAGAAACTG
TTGAAAGCGGCGGACGGGTGAGTAACGCGTGGGCAACCTGCCCTATACAG
GGGGATAGCCACTGGAAACGGTGATTAATACCCCATGACACCTTAACCTC
GCATGAGGAGAGGGTCAAAGATTATATCGGTATAGGATGGGCCCGCGTCT
GATTAGCTAGTTGG
>F0OV55002C094T
AGAGTTTGATCCTGGCTCAGGATGAACGCTAGCGGTGCGCCTACACATGC
AAGTCGAGCGATATAGCGGCGAACGGGTGAGTAACACGTTGGAACCTGCC
TCGAACTCAGGGATAGCCATCCGAAAGGATGATTAATACCGGATAGTCCC
GAAAGGGTAAAGATTTTTCGGTTCGAGAGGGGCCTGCGGCCTATCAGCTA
GTTGGTAAGGTAATGGCTTACCAAGGCTATGACGGGTAACTGGTGTGAGA
GCATGACCAGT
>F0OV55002C096R
AGAGTTTGATCCTGGCTCAGGATGAACGCTAGCGGCAGGCTTAACACATG
CAAGTCGAGGGGCAGCACGTCTTCGGATGGTGGCGACCGGCGCACGGGTG
CGTAACGCGTATACAATCTACCTTTTACAGGGGCATAGCCCGGGGAAACC
CGGATTAATATCCCATGGTATCATTTAGTGGCATCACTTGAATGATTAAA
GTTTCGGCGGTAAAAGATGAGTATGCGTTCTATTAGCTAGATGGTAAGGT
AACGGCTTACC
>F0OV55002C096X
AGAGTTTGATCCTGGCTCAGGATGAACGCTAGCGGGAGGCTTAACACATG
CAAGTCGAGGGGCAGCACGATGTAGCAATACGTTGGTGGCGACCGGCGCA
CGGGTGAGTAACGCGTATGCAACCTACCCTGTACTGGAAGATAACCCGGA
GAAATTCGGACTAATATTCCATAAAGATATAGAGAGGCATCTTTTTATAT
TTAAAGCTCTGGCGGTACGGGATGGGCATGCGTAACATTAGCTAGTTGGC
AGGGTAACGG
>F0OV55002C0989
AGAGTTTGATCCTGGCTCAGAACGAACGCTGGCGGCAGGCTTAACACATG
CAAGTTGAACGGTAGATTGGTGCTTGCACCGATTGAGAGTAGCGCACGGG
TGAGTAACACGTAGGGATCTACCCTGAAGTGGGGGACAACAGTTGGAAAC
GACTGCTAATACCGCATAATCTCTTAGGAGGAAAGCTTTAGTGCTTTAGG
ATGAACCTGCGTTAGATTAGTTAGTTGGTGGGGTAATGGCCTACCAAGGC
GACGATCTATAG
>F0OV55002C098D
AGAGTTTGATCCTGGCTCAGGATGAACGCTAGCGACAGGCCTAACACATG
CAAGTCGAACGGGATTCACCTTCGGGTGATGAGAGTGGCGCACGGGTGAG
TAACGCGTATGCAACCTACCTACAACAGGGGGATAGCTCCCGGAAACGGG
GATTAATACCGCATAAGACTACGGTTTCACATGGGACAGTAGTAAAAATT
CAGATGGTTGTAGATGGGCATGCGTGACATTAGGTAGTTGGTGAGGTAAT
GGCTCACCAAG
>F0OV55002C098L
AGAGTTTGATCCTGGCTCAGAACGAACGCTGGCGGCGCGTTTTAAGCATG
CAAGTCGAACGGTAAAAGGGTGCTTGCACCCTTTGAGAGTGGCGAACGGG
TGAGTAACACGTAGGTGATCTGCCCTTTGGTTGGGGATAGCCTGTGGAAA
CATGGATTAATACCGGATGATGTTACGAGACTATGGTTTTGTAATGAAAG
GGGCTTAGGCCCTGCCTGAAGATGAGTCTGCGGCCCATTAGCTAGTTGGT
GGGGTAAGAGCCTACCAAGG
>F0OV55002C098U
AGAGTTTGATCCTGGCTCAGGACGAACGCTGGCGGCGTGCCTAACACATG
CAAGTCTACTCAGCAATGGGTGGCGAACGGGTGAGTAACGCGTAGACAAT
CTGCCCTTTAATCACGGATAACCTAGTGAAAACTGGACTAAAACGGGATG
TGGTCGCGATATGGCATCATAAGCGATCAAAGACGTAGTCGTTAAAGGAG
GAGTCTGCGTAACATTAGCTAGTTGGTAAGGTAACGGCTTTACCAAGGCG
ACGATGTTTAG
>F0OV55002C09AA
AGAGTTTGATCCTGGCTCAGGATGAACGCTAGCGGCAGGCCTAACACATG
CAAGTCGAGCGGCAGCGGGAGGTGCTTGCACCTCGCCGGCGAGCGGCGGA
CGGGTGAGTAATGCATAGGAATCTGCCCGGTAGTGGGGGATAACCTGGGG
AAACCCAGGCTAATACCGCATACGTCCTACGGGAGAAAGCAGGGGACCTT
CGGGCCTTGCGCTATCGGATGAGCCTATGCCGGATTAGCTGGTTGGTGAG
GTAACGGCT
>F0OV55002C09AR
AGAGTTTGATCCTGGCTCAGAACGAACGCTGGCGGCAGGCCTAACACATG
CAAGTCGAACGATATAGTGGCAGACGGGTGAGTAACGCGTGGGAACGTAC
CTTTCACTACGGAATAGCTCCGGGAAACTGGTGGTAATACCGTATACGCC
CTTAGGGGGAAAGATTTATCGGTGAAAGATCGGCCCGCGTTGGATTAGCT
AGTTGGTGAGGTAATGGCTCACAAAGGCGACGATCCATAGCTGGTCTGAG
AGG
>F0OV55002C09CD
AGAGTTTGATCCTGGCTCAGAACGAACGCTGGCGGCGCGTTTTAAGCATG
CAAGTCGAGGGAGAATCCGATGCTTGCACTGAAAGGAACCGGCGAACGAA
TGAGTAACACATAGATAATCTGCCTTTAGATTGGAGATAGCTCATGGAAA
CATGGAATAATACCGAATGTGGTTCGATGTTCAAAAGGACATTGAAAGAA
AGAAGCTTAGACTTCGCCTGAAGATGAGTCTGCGTCTGATTAGGTAG
>F0OV55002C09D6
AGAGTTTGATCCTGGCTCAGAACGAACGCTGGCGGCGTGGATTAGGCATG
CAAGTCGAACGAGAAAGATTCCTTCGGGAATTGAGTACAGTGGCAAACGG
GTGAGTAACGCGTGGGGAACCTACCTTTCAGTTGGGGACAACACTTCTAA
CGAGGTGCTAATACCGAATGCTATCTCCGCGTCGCATGTTGTGGAGATGA
AAGGCGGCCTCTGCTTGCAAGCTGTCGCTGAAAGATGGCCCCGCGTCCCA
TTAGCTTG
>F0OV55002C09DC
AGAGTTTGATCCTGGCTCAGAACGAACGCTGGCGGCATGCCTAACACATG
CAAGTCGAACGGGATCCGGACTTCGGTTCGGTGAGAGTGGCGGACGGGTG
AGTAACGCGTGGGAACCTGCCCAGTGGTGGGGGATAACTGCGGGAAACTG
CAGCTAATACCGCATGAGCCCGAGAGGGGAAAGATTTATCGCCATTGGAG
GGGCCCGCGTTCGATTAGGTAGTTGGTGAGGTAATGGCTCACCAAGCCGA
CGATCGATAGCTGG
>F0OV55002C09EU
AGAGTTTGATCCTGGCTCAGGATGAACGCTAGCGGGAGGCTTAACACATG
CAAGTCGAGCGGGATTCCCGATTTATCGGGATGAGAGCGGCGCACGGGTG
AGTAACGCGTATGCAACCTGCCTTTTACAGGGGAATAGCCCAGAGAAATT
TGGATTAATACCCCATAGTATCACTTTATCGCATGATAAATTGATTAAAG
ATTTATCGGTAAAAGATGGGCATGCGTGGCATTAGCTAGTTGGTAAGGTA
ACGGCTTACCAAGG
>F0OV55002C09HC
AGAGTTTGATCCTGGCTCAGGATGAACGCTAGCGGCAGGTCTAACACATG
CAAGTCGAGGGGTAACAGGAGTAGCAATACTTGCTGACGACCGGCGCACG
GGTGAGTAACGCGTATGCAACCTACCCTTAACTGGGGAATAGCCCGAAGA
AATTCGGATTAATGCCCCGTAATACTGTATTGAAGCATTTCAGTGCATTT
AAAACTCCGGTGGTTAAGGATGGGCATGCGTGACATTAGCTAGTTGGTGA
GGTAACGGCTC
>F0OV55002C09IM
AGAGTTTGATCCTGGCTCAGAGTGAACGCTGGCGGCGTGCCTAACACATG
CAAGTCGAACGAGAAAGCACCTTCGGGTGCAAGTAGAGTGGCAGACGGGT
GAGTAATGCATAGGTAATCTACCTTCGAGTGGGGGATAACTTATCGAAAG
GTAAGCTAATCCCGCATAACGTCGTGATGTATAAGCATTGCGAACAAAGG
AGGGGATCCTTCGGGACCTTTCGCTTGAGGATGAGCCTATGTCCTATTAG
CTTGTTGG
>F0OV55002C09IP
AGAGTTTGATCCTGGCTCAGAGTGAACGCTGGCGGCGTGCTTAACACATG
CAAGTCGAACGAGAACGGGACATAGCTTGCTATGTTTGTCAGCTAAGTGG
CGGACGGGTGAGTAATGTATAACTAATGTACCCCTTGGAGGGGGATAACA
GTTGGAAACGGCTGCTAATACCCCATACTCCTTCTATCTTAATGGTAGTT
GGGAAATGTTTTTTCGCCAAGGGATCGGGCTATATGGTATCAGTTAGTTG
GTGAGGTAATGGCTC
>F0OV55002C09IY
AGAGTTTGATCCTGGCTCAGGATGAACGCTAGCGGCAGGCTTAACACATG
CAAGTCGAGGGGTAACGGGGTAGCAATACTGCCGACGACCGGCGCACGGG
TGAGTAACGCGTATGCAACCTACCCATAACAGGGGGATAGCTTTCGGAAA
CGGAAATTAATACCCTATAGTATCTAAATATCGCATGATATTAAGATTAA
AGTTACGACGGTTATGGATGGGCATGCGTGCCATTAGCTAGTTGGTGAGG
TAACGGCTCACCAAGG
>F0OV55002C09KN
AGAGTTTGATCCTGGCTCAGAGTTAACGCTGGCGGCGTGCCTAACACATG
CAAGTCGAGCGAAGCGTACCAGAGTATCGGGCGCTTAGCGGCAGACGGGT
GAGTAACACGTAAACAATCTGCCCTCGAATGGGAGACGACCTGGCGAAAG
TCGGGCTAATACCCCATACAATCCACATGAAGCATTTCGAGTGGATGAAA
GGCCCGCAAGGGTCGTTCGAGGAGGAGTTTGCGGCCTATCAGCTAGTTGG
TGGTGTAACGG
>F0OV55002C09MI
AGAGTTTGATCCTGGCTCAGAATCAACGCTGGCGGCGTGCCTAACACATG
CAAGTCGAACGTGAAAGGGCTTCGGCCTGAGTAAAGTGGCAAACGGGTGA
GTAACGCGTGGGTGATCTGCCTCTGAGTGGGGATAACCTTCCGAAAGGAG
GGCTAATACCGCATGACATCCTGTTCTTGGATGAATGGTGATCGAAGCTG
GGGACCGCAAGGCCTGGCGCTTGGAGAGGAGCCCGCGTCCGATTAGCTAG
TTGGTGGGG
>F0OV55002C09MX
AGAGTTTGATCCTGGCTCAGAATCAACGCTGGCGGCGTGCCTAACACATG
CAAGTCGAACGAGAAAGTGGGGCTTGCTCCACGAGTAAAGTGGCAAACGG
GTGAGTAACACGTGAACAACCTACCCTCGAGTGGGGAATAACACCGCGAA
AGCGGTGCTAATACCGCATAACATCCCGGGGTCGCATGGTCCTGGGATCA
AAAGCGCAAGTTGCTTGAGGAGGGGTTCACGGCTGATTAGCTAGTTGGTG
AGGTAACGGCCCACCAAGG
>F0OV55002C09Q5
AGAGTTTGATCCTGGCTCAGGATGAACGCTAGCGGCGCGCTTAATGCATG
CAAGTCGAGCGATGAGGCCCTTCGGGGCCATCAGCGGCAAACGGGTGAGT
AACACATAGGTAACCTACCTTCAAGCCGGGGATAACGTGCGGAAACGGAC
GCTAATACCCGATGTGTACGGAAACGAGGAGACTGTGTCCGTATAAAGTT
ACGGCGCTTGGAGAGGGGCCTGTGGCCCATCAGCTAGTTGGCAGGGTAAC
GGCCCACCAAGGCGTGGACGGGG
>F0OV55002C09Q8
AGAGTTTGATCCTGGCTCAGGATGAACGCTGGCGGCGTGCCTAACACATG
CAAGTCGAGCGATAAACAGTGGATGGAATTCTTCGGAAGGAAAGAAACTG
TTGAAAGCGGCGGACGGGTGAGTAACGCGTGGGCAACCTGCCCTATACAG
GGGGATAGCCACTGGAAACGGTGATTAATACCCCATGACACCTTAACCTC
GCATGAGGAGAGGGTCAAAGATTATATCGGTATAGGATGGGCCCGCGTCT
GATTAGCTAGTTGG
>F0OV55002C09RB
AGAGTTTGATCCTGGCTCAGGATGAACGCTGGCGGCATGCCTAATACATG
CAAGTCGAACGCACTAGTTTACTAGTGAGTGGCGAACGGGTGAGTAACAC
GTAGATAACCAACCCTAAAGACGAGGATAACCCGGGGAAACCTGGACTAA
TACTGGATAGGAGCTAATTTCACAAGAGATTAGTTTTAAAGGCGCATTAA
AGCGCCGCTATAGGATGGGACTGCGTCGCATTAGCTAGTTGGTGGGGTAA
CGGCCTACCAAGGCAACG
>F0OV55002C09RH
AGAGTTTGATCCTGGCTCAGGATGAACGTTGGCGGCGTGCCTAATACATG
CAAGTCGAACGAAGAGCTTAAAGTAGCAATACTTTGATAACTCTTAGTGG
CGAACGGGTGAGTAACGCGTTGGTGACCTACCCCAAAGATAGGGATAACA
GCTCGAAAGGGCTGCTAATACCTAATGTTATTATTTGGCTTAGATGCCTT
ATGATTAAAGGAGCTTGCTCCACTTTGGGAGGGGCCTGCGTCCCATCAGC
TAGTTGGTAGGGTAATGG
>F0OV55002C09RN
AGAGTTTGATCCTGGCTCAGGACGAACGCTGGCGGCGTGCTTAACACATG
CAAGTCGAACGGTCTGGCATTGAAAGCTTGCTGGATATGCCAGATAGTGG
CGGACGGGTGAGTAACGCGTGAATACCTGTCCATCGGAGGGGGACAACGG
CTGGAAACGGCCGCTAATACCGCGTAAGCCGAGAGGTGAAAGGTTCTCTT
CGGGGAGCCGCCGATGGGGTGGTTCGCGTCCTATCAGCTAGTTGGTGGGG
TAAGGGCCTACCAAGGCGAAGG
>F0OV55002C09RT
AGAGTTTGATCCTGGCTCAGGATGAACGCTGGCGGCGTGCCTAATACATG
CAAGTCGAACGCACTAGTTTACTAGTGAGTGGCGAACGGGTGAGTAACAC
GTAGGTAACCTGCCCTCAAGACGAGGATAACCGTTGGAAACGATGGCTAA
GACTGGATAGGAACAGAAGAGGCATCTCTTGTGTTTTAAAAGACCTAGCA
ATAGGTATGCTTGAGGAGGGGCCTGCGGCGCATTAGTTAGTTGGCGGGGT
GAAGGCCCACCAAGACG
>F0OV55002C09UU
AGAGTTTGATCCTGGCTCAGATTGAACGCTGGCGGCAGGCCTAACACATG
CAAGTCGAGCGGCAGCAGGCCCTTCGGGGTGCTGGCGAGCGGCGGACGGG
TGAGTAACGCGTGGGAACCTGCCCCTTGGTGGGGGACAACCCGGGGAAAC
TCGGGCTAATACCGCATACGTCTTCGAGGAAGGAA
>F0OV55002C09VC
AGAGTTTGATCCTGGCTCAGGATGAACGCTGGCGGCGTGCCTAATACATG
CAAGTCGAACGCACTAGTTTACTAGTGAGTGGTGAACGGGTGAGTAACAC
GTAGGTAACCTGCCCTTAAGACGAGGATAACCGTTGGAAACGATGGCTAA
GACTGGATAGGAACATTGAAGGCATCTTTGATGTTTTAAAAGACCTAGCA
ATAGGTATGCTTAAGGAGGGGCCTGCGGCGCATTAGTTAGTTGGTGAGGT
GAAGGCTTACCAAG
>F0OV55002C09VF
AGAGTTTGATCCTGGCTCAGGATGAACGCTAGCGGTGCGCCTAACACATG
CAAGTCGAGCGATATAGCGGCGAACGGGTGAGTAACACGTTGGAACCTGC
CTCGAACTCAGGGATAGCCATCCGAAAGGATGATTAATACCGGATAGTCC
CGAAAGGGTAAAGATTTTTCGGTTCGAGAGGGGCCTGCGGCCTATCAGCT
AGTTGGTAAGGTAATGGCTTACCAAGGCTATGACGGGTAACTGGTGTGAG
AGCATGACCAGT
>F0OV55002C09VL
AGAGTTTGATCCTGGCTCAGGATGAACGCTAGCGGGAGGCTTAACACATG
CAAGTCGAGGGGCATCACGGAGTAGCAATATTCTGGTGGCGACCGGCGCA
CGGGTGAGTAACACGTATGCAACCTGCCTCGTACAGGGGGATAACCCGGA
GAAATTCGGACTAATATCCCATAATGATATTGAAAGGCATCTCTTAATAT
TTAAAGCTCAGGCGGTACGGGATGGGCATGCGGAACATTAGCTGGTTGGT
AGGGTAACGG
>F0OV55002C09X1
AGAGTTTGATCCTGGCTCAGAGTGAACGCTGGCGGCGTGCTTAACACATG
CAAGTCGAACGATGAAGTCCCTTCGGGATGGATTAGTGGCGCACGGGTGA
GTAATATATAGGTAATGTGCCTCTTAGTCTGGGATAGCCACTGGAAACGG
TGATTAATACTAGATACTCCTTCTTACTTCAAGGTAAGTCGGGAAAGTTT
TTTCGCTAAGAGATCGGCCTATATCCTATCAGTTAGTTGGTGAGGTAATG
GCTCACCAAGGCG
>F0OV55002C09XO
AGAGTTTGATCCTGGCTCAGGATGAACGCTGGCGGCGTGCCTAACACATG
CAAGTCGAGCGAGAAATTTGGGAATGATCCTTCGGGTGAGTGAACAAATG
GAAAGCGGCGGACGGGTGAGTAACGCGTGGGTAACCTGCCCCATACAAAG
GGATAGCCACTGGAAACGGTGATTAATACCATATAATACTAAGAGGTCGC
ATGACTTCTTAGTCAAAGATTTATCGGTATGGGATGGACCCGCGTCTGAT
TAGCTAGTTGGTAAGG
>F0OV55002C09XS
AGAGTTTGATCCTGGCTCAGAACGAACGCTGGCGGCATGCCTAACACATG
CAAGTCGAACGAGACCTTCGGGTCTAGTGGCGCACGGGTGCGTAACGCGT
GGGAATCTGCCCTTGGGTTCGGAATAACAGTTAGAAATGACTGCTAATAC
CGGATGATGACTTCGGTCCAAAGATTTATCGCCCAGGGATGAGCCCGCGT
CGGATTAGCTAGTTGGTGGGGTAAAAGCCTACCAAGGCGACGATCCGTAG
CTGGTCTGAGAGGA
>F0OV55002C09Z1
AGAGTTTGATCCTGGCTCAGGATGAACGCTAGCGGCAGGCCTAACACATG
CAAGTCGTGGGGTAACAGGTGTAGCAATACATGCTGACGACCGGCGCACG
GGTGAGTAACGCGTATGTAACCTTCCTTTTGCTGGAGGATAGCCCCGAGA
AATCGGGATTAATACTCCATAATATCATTGAGAGGCATCTTTTAATGATT
AAAGCTCCGGCGGCAAAAGACGGGCATGCGTGACATTAGCTTGTTGGTGA
GG
>F0OV55002C09Z8
AGAGTTTGATCCTGGCTCAGGATGAACGCTGGCGGCGTGCCTAACACATG
CAAGTCGAGCGATAAACAGTGGATGGAATTCTTCGGAAGGAAAGAAACTG
TTGAAAGCGGCGGACGGGTGAGTAACGCGTGGGCAACCTGCCCTATACAG
GGGGATAGCCACTGGAAACGGTGATTAATACCCCATGACACCTTAACCTC
GCATGAGGAGAGGGTCAAAGATTATATCGGTATAGGATGGGCCCGCGTCT
GATTAGCTAGTTGG
>F0OV55002C09ZS
AGAGTTTGATCCTGGCTCAGGATGAACGCTAGCGACAGGCCTAACACATG
CAAGTCGAGGGGTAACATGAGAGCTTGCTCTTGATGACGACCGGCGCACG
GGTGAGTAACGCGTATGCAACCTTCCTTTAACAGGAGAATAGCCCCCGGA
AACGGGGATTAATGCTCCATAGCAATTATTTGCCACCTGACAGATGATTT
AAAGTTCCGACGGTTAAAGATGGGCATGCGTGACATTAGCCAGTTGGCGG
GGTAACGG
>F0OV55002C0A09
AGAGTTTGATCCTGGCTCAGAACGAACGCTGGCGGCGCGTTTTAAGCATG
CAAGTCGAACGGTATATAGTCTTCGGATTATAGAGAGTGGCGAACGGGTG
AGTAACACATCGGAACGTGTCCTGTCGTGGGGGATAACCAGTCGAAAGAT
TGGCTAATACCGCATGACCTCGTAAGAGAAAAGCGGGGGACCGCAAGGCC
TCGCGCGATTGGAGCGGCCGATGTCGGATTAGCTAGTTGGCGGGGTAAGA
GCCCACCAAGGCGACGATCCG
>F0OV55002C0A0L
AGAGTTTGATCCTGGCTCAGGATGAACGCTAGCGGCGCGCTTAATGCATG
TAAGTCGAGCGAGAAGGCTCCTTCGGGGGCTGGACAGCGGCAGACGGGTG
AGTAACACGTGAGGAACCTGCCCTTGAGTGGGGAATAACACCGAGAAATG
GGTGCTAATACCGCATAATGTCTTGGAAGCGCATGCTTTCGGGACCAAAG
GATTTATTCGCTTAAGGATGGACTCGCGTCCGATTAGGTAGTTAGTGAGG
TAACGGCCCACCAAG
>F0OV55002C0A0U
AGAGTTTGATCCTGGCTCAGGATGAACGCTGGCGGCGTGCCTAATACATG
CAAGTCGAACGCACCATTTCGGTGGTGAGTGGCGAACGGGTGAGTAACAC
GTAGATAACCTGCCCTTAAGACGAGGATAACCATTGGAAACGATGGCTAA
GACTGGATAGGAATATTAGAGGCATCTCTGATATTTTAAAAGACCTAGCA
ATAGGTATGCTTAAGGAGGGGTCTGCGGCGCATTAGTTAGTTGGTGGGGT
GATGGCCT
>F0OV55002C0A16
AGAGTTTGATCCTGGCTCAGGATGAACGCTAGCGGGAGGCCTAACACATG
CAAGTCGAGCGATATAGCGGCGAACGGGTGAGTAACACGTTGGAACCTGC
CTCGAACTCAGGGATAGCCATCCGAAAGGATGATTAATACCGGATAGTCC
CGAAAGGGTAAAGATTTTTCGGTTCGAGAGGGGCCTGCGGCCTATCAGCT
AGTTGGTAAGGTAATGGCTTACCAAGGCTATGACGGGTAACTGGTGTGAG
AGCATGACCAGTC
>F0OV55002C0A1C
AGAGTTTGATCCTGGCTCAGGATGAACGCTAGCGGCAGGCTTAACACATG
CAAGTCGAGGGGCAGCGCGGGTAGCAATACTTGGCGGCGACCGGCGCACG
GGTGAGTAACACGTATGCAACCTACCTTTAACAGGAGCATAGCCCTGAGA
AATCGGGATTAATACTCCGTAACAAAAGAGATGGCATCATTTCTTTTTGA
AAGCTGAGGCGGTTAAAGATGGGCATGCGCAACATTAGTTAGTTGGCGAG
GTAACGG
>F0OV55002C0A2I
AGAGTTTGATCCTGGCTCAGGGCGAACGCTGGCGGCGCGCTTAAAGCATG
TAAGTCGAACGAGATACCCGCAAGGGTGTCTAGTGGCGTACGGCTGAGTA
ACGCGTGGGTAACCTGCCCCGAAGTGGGGAATAACTTGTGGAAACATGGG
TTAATACCGCATGTGGTCTCTTCTCGCAAGGGGATAGACTAAAGACTTCG
GTCGCTTCGGGAGGGGCCCGCGTCCCATCAGCTAGTTGGTGGGGTAACGG
CTCACCAAGGCAATAACGGGTAGCTGG
>F0OV55002C0A3J
AGAGTTTGATCCTGGCTCAGAATGAACGCTAGCGGCAGGCCTAACACATG
CAAGTCGAGGGGCAGCGCGGTGTAGCAATACACCGGCGGCGACCGGCGCA
CGGGTGCGTAACGCGTATGCAACCTTACCCACTCCCGGGGGATAGCCCGC
CGAAAGGCGGATTAATACCCCATGGCCCCAGGGCGCCGCATGGCGGCCCG
GGTAAAGCTCCGGCGGGAATGGATGGGCATGCGTGCCATTAGCTGGTTGG
TGGGGTAACGGCCCACCAAGG
>F0OV55002C0A41
AGAGTTTGATCCTGGCTCAGGATTAACGCTGGCGGCGTGCTTAACACATG
CAAGTCGAACGAGAAGCTTTCACATGATTTCTTCGGATTGATTATGGGAG
CGGAAAGTGGCGAACGGGTGAGTAACGCGTGGGTAACCAACCTTAGACTG
GGGGACAGCACAGGGAAACTTGTGCTAATACCGCATATATGCAGACATGG
CATCATGATTGCAGGAAAGGCTTCGGCCGGTTTAAGACGGACCCGCGTCC
GATTAGTTAG
>F0OV55002C0A4P
AGAGTTTGATCCTGGCTCAGGATGAACGCTAGCGGGAGGCTTAACACATG
CAAGTCGAGGGGTAACAGGGGTAGCAATACCTGCTGACGACCGGCGAACG
GGTGAGTAACGCGTATGCAACCTGCCTCGAACCGGGGGATAGCTTTCGGA
AACGGAAATTAAAACCCCATAATGTTAATAGACGGCATCGTTTTTTAACT
AAAACTCCGGTGGTTTAAGATGGGCATGCGTAACATTAGCTGGTTGGTGA
GGTAACGGCTCACCAAGGCAACGATGTTTAGGGGT
>F0OV55002C0A4S
AGAGTTTGATCCTGGCTCAGGATGAACGCTGGCGGCGTGCCTAACACATG
CAAGTCGAGCGGAGATTACGAGGAGTACTTGTACAAATTGTAATCTTAGC
GGCGGACGGGTGAGTAACACGTGAGGAACCTGCCCTTGAGTGGGGAATAA
CACCGAGAAATGGGTGCTAATACCGCATAATGTCTTGGAAGCGCATGCTT
TCGGGACCAAAGGATTTATTCGCTTAAGGATGGACTCGCGTCCGATTAGG
TAGTTGGTGAGGTAACCGG
>F0OV55002C0A7K
AGAGTTTGATCCTGGCTCAGGACGAACGCTGGCGGCGTGCTTAACACATG
CAAGTCGAGCGGAAATATATTGAAGATTCGTCGGAAATATATTTTAGCGG
CGGACGGGTGAGTAACGCGTGGGCAATCTGCCTCACACAGGGGAATAACA
CTGGGAAACTAGTGCTAATACCGCATAACATAGCGAAGTGACATCACTTT
GTTATCAAAGGAGAAATCCGGTGTGAGATGAGCCCGCGTCCGATTAGCTA
GTTGG
>F0OV55002C0A9Q
AGAGTTTGATCCTGGCTCAGGATGAACGCTAGCGGGAGGCCTAACACATG
CAAGTCGAGCGGGAACCCCTTTCGGGGGGTGAGAGCGGCGCACGGGTGAG
TAACGCGTATGCAACCTGCCTTTAACAGGGGGATAGCCCGGGGAAACCCG
GATTAATACCCCATAACATTATTGAATGGCATCATTTAATAATTAAAGCT
CCGGCGGTTAAAGATGGGCATGCGTGACATTAGTTAGTTGGTGAGGTAAC
GGCTCACCAAGGCTACGATGTCTAGGGGTT
>F0OV55002C0AAJ
AGAGTTTGATCCTGGCTCAGGATGAACGCTAGCGGCAGGCCTAACACATG
CAAGTCGAACGGGATTCACCTTCGGGTGATGAGAGTGGCGCACGGGTGAG
TAACGCGTATGCAACCTACCTACAACAGGGGGATAGCTCCCGGAAACGGG
GATTAATACCGCATAAGACTACGGTTTCACATGGGACAGTAGTAAAAATT
CAGATGGTTGTAGATGGGCATGCGTGACATTAGGTAGTTGGTGAGGTAAT
GGCTCACCAAG
>F0OV55002C0AAS
AGAGTTTGATCCTGGCTCAGGATGAACGCTAGCGACAGGCCTAACACATG
CAAGTCGAGGGGTAACATGAGAGCTTGCTCTTGATGACGACCGGCGCACG
GGTGAGTAACGCGTATGCAACCTTCCTTTAACAGGAGAATAGCCCCCGGA
AACGGGGATTAATGCTCCATAGCAATTATTTGCCACCTGACAGATAATTT
AAAGTTCCGACGGTTAAAGGTGGGCATGCGTGACATTAGCCAGTTGGCGG
GGTAACGGCCCACCAAAG
>F0OV55002C0AC2
AGAGTTTGATCCTGGCTCAGGATGAACGCTGGCGGCGTGCCTAACACATG
CAAGTCGAGCGAGAGTTTGAGGAGTGAACCTTCGGGGGAACGAATCGAAT
GAAAGCGGCGGACGGGTGAGTAACGCGTGGGTAACCTGCCCTATGGAGGG
GGATAACGCAGAGAAATTTGCGCTAATACCGCATAAGCGCACAGTATCGC
ATGATACGGTGTGAAAAACTCCGGTGCCATAGGATGGACCCGCGTCTGAT
TAG
>F0OV55002C0ACN
AGAGTTTGATCCTGGCTCAGGACGAACGCTGGCGGCGTGCCTAACACATG
CATGTCAAGGAGAAAGACTGGTTTCGGCCGGTCAAGTAAACTGGCGGACG
GGTGAGTAACGCGTAGGCGACCTGCCCTTGTGTTTGGAATAACCCCGAGA
AATTGGGGCTAATACCGAATGACGCATTGAGTATGCATGTACTTGATGTT
AAAGGTGCTGCAAGGTACCGCACAGGGATGGGCCTGCGTTCCATTAGTTA
GATGGTAGGGTAACGG
>F0OV55002C0AEI
AGAGTTTGATCCTGGCTCAGGATGAACGCTAGCGGCAGGCCTAACACATG
CAAGTCGAGGGGTAACAGGAGTAGCAATACTTGCTGACGACCGGCGCACG
GGTGAGTAACGCGTATGCAACCTACCCTTAACTGGGGAATAGCCCGAAGA
AATTCGGATTAATGCCCCATAATACTGTATTGAAGCATTTCAGTGCATTT
AAAACTCCGGTGGTTAAGGATGGGCATGCGTGACATTAGCTAGTTGGTGA
GGTAACGGCT
>F0OV55002C0AEQ
AGAGTTTGATCCTGGCTCAGGATGGACGCTAGCGGGAGGCTTAACACATG
CAAGTCGAGGGGCAGCACGAGGTAGCAATACTTTGGTGGCGACCGGCGCA
CGGGTGAGTAACGCGTATGTAACCTACCCTGTACAGGGGAATAACCCGAA
GAAATTCGGATTAATGCCCCATAATACTGTATTGAAGCATTTCAGTGCAT
TTAAAACTCCGGTGGTTAAGGATGGGCATGCGTGACATTAGCTAGTTGGT
GAGGTAACGGCTC
>F0OV55002C0AGC
AGAGTTTGATCCTGGCTCAGGACGAACGCTGGCGGCGTGCCTAACACATG
CAAGTCGAGCGGAGAATGCAAGATGTTTACATTGCGCATTCTTAGCGGCG
GACGGGTGAGTAACACGTGGGTAACCTGCCTCAAAGTGGGGGATAGCCTT
TCGAAAGGAAGATTAATACCGCATAAGCTTGTAGCATCGCATGGTGCAGC
AAGAAAAGGAGCAATCCGCTTTGAGATGGACCCGCGGCGCATTAG
>F0OV55002C0AH3
AGAGTTTGATCCTGGCTCAGGATGAACGCTGGCGGCGTGCTTAATACATG
CAAGTCGAACGAAGTCAGTAGCAATATTGGCTGAGTGGCGAACGGGTGAG
TAACGCGTTGGTGACCTGCCCCGAAGAGAGGGATAACAGTTCGAAAGGAT
TGCTAATACCCCATGTGGTCATTTGGATTAGATGCCTTATGACTAAACGG
ATTTATTCGCTTCGGGAGGGCCTGCGTCCCATCAGCTAGTTGGTGGGGTA
ATGGCT
>F0OV55002C0AH6
AGAGTTTGATCCTGGCTCAGGATGAACGCTGGCGGAATGCTTAACACATG
CAAGTCAACTCGAACAGACTTCGGTCTGCATAGAGTGGCGGACGGGTGAG
TAACGCGTGAAGAACTTGCCCTTAGGACCGGGACAACAGTTGGAAACGAC
TGCTAAAACCGGATAAGCTCACATCATCGCATGATGAAGTGAGAAAACAC
TATATGTGCCTAAGGAGAGCTTCGCGTCCTATTAGCTAGTTGGTAGGGTA
AAGG
>F0OV55002C0AHX
AGAGTTTGATCCTGGCTCAGGATGAACGCTAGCGGGAGGCTTAACACATG
CAAGTCGAGCGGTATAAACCTTTCGGGGTTTAGAGAGCGGCGCACGGGTG
AGTAACGCGTATGCAACCTACCTTTTACCGGGGAATAGCCCGGAGAAATT
TGGATTAATGCCCCATAGTTCCTTAAGTCTGCATGGATGTAAGGATAAAG
TTGAGGCGGTAAAAGATGGGCATGCGTGACATTAGCTAGTTGGGGGGGTA
ACGGCCCACCAAGGCTACGATGTCTAGGGGTT
>F0OV55002C0AIB
AGAGTTTGATCCTGGCTCAGGACGAACGCTGGCGGCGTGCTTAACACATG
CAAGTCAAGGAGAGGATTCCTTTCGGGGAATTAGTAAACTGGCGCACGGG
TGAGTAACATGTAAGTAACCTACCCTTAGGATTGGGATAACCTTGAGAAA
TTAGGGATAATACCAAATGATACAATGAACTCGCATGGGTTTATTGTTAA
AGTTGCTTTTGTAACACTTAAGGATGGGCTTGCACCCAATTAGTTTGTTG
GCGGAGTAAAAGCCCACCAAGACTACGATTGGTAG
>F0OV55002C0AJ4
AGAGTTTGATCCTGGCTCAGGATGAACGCTGGCGGCGTGCCTAATACATG
CAAGTCGAACGCACCATTTCGGTGGTGAGTGGCGAACGGGTGAGTAACAC
GTAGATAACCTGCCCTTAAGACGAGGATAACCATTGGAAACGATGGCTAA
GACTGGATAGGAATATTAGAGGCATCTCTGATATTTTAAAAGACCTAGCA
ATAGGTATGCTTAAGGAGGGGTCTGCGGCGCATTAGTTAGTTGGTGGGGT
GATGGCCT
>F0OV55002C0AJ7
AGAGTTTGATCCTGGCTCAGGATGAACGCTAGCGGCAGGCCTAATACATG
CAAGTCGAACGAGATTGTTGTAGCAATATGACATGAAAGTGGCGCACGGG
TGCGTAACACGTATGCAATCTACCTCTAATAGGAGCATAGCTTCGAGAAA
TCGGAATTAATACTCCATAACATTATCGAGTGGCATCATTTGATAATCAA
ACCTCCGGGGATTAGAGATGAGCATGCGC
>F0OV55002C0ALO
AGAGTTTGATCCTGGCTCAGGATGAACGCTAGCGGGAGGCTTAACACATG
CAAGTCGAGGGGCAGCACGAGGTAGCAATACTTTGGTGGCGACCGGCAGA
CGGGTGAGTAACGCGTATGTAACCTGCCCTGTACAGGGGGATAACCCGGA
GAAATTCGGACTAATATCCCATGGTAATATTGGAAGGCATCTTCTGATAT
TTAAAGTTCCGGCGGTACAGGAGGGGCATGCGTAACATTAGCTGGTTGGT
AAGGTAACGGCTTACCAAGGCGA
>F0OV55002C0ALR
AGAGTTTGATCCTGGCTCAGAACGAACGCTGGCGGCATGCCTAACACATG
CAAGTCGAACGAGACCTTCGGGTCTAGTGGCGCACGGGTGCGTAACGCGT
GGGAATCTGCCCTTGGGTTCGGGATAACAGTTGGAAACGACTGCTAATAC
CGGATGATGACTTCGGTCCAAAGATTTATCGCCCAGGGATGAGCCCGCGT
AGGATTAGCTAGTTGGTGAGGTAAAGGCTCACCAAGGCGACGATCCTTAG
CTGGTCTGAGAGG
>F0OV55002C0ALU
AGAGTTTGATCCTGGCTCAGAACGAACGCTGGCGGCATGCTTAACACATG
CAAGTCGAACGCGAAAGGGACTTCGGTCCTGAGTAAAGTGGCGCACGGGT
GAGTAACGCGTGGATAATCTACCCAATGATCCGGGATAACACTTCGAAAG
GGGTGCTAATACCGGATAAGACCACGGGATCTACGGGTTCTGCGGTAAAA
GGTGGGGACCTTCGGGCCTACCGTCATCGGATGAGTCCGCGTACCATTAG
CTAGTTGGTGGGGTAATGGCCTACCAAGGCTACG
>F0OV55002C0ALX
AGAGTTTGATCCTGGCTCAGGATGAACGCTAGCGGCGCGCTTAATGCATG
CAAGTCGAGCGATGAAGCCCTTCGGGGCTATCAGCGGCAGACGGGTGAGT
AACACGTAGGTGACCTGCCCCCAAGTCAGGGATAACGGGTGGAAACACAC
GCTAATACCGGATGGTCTCAGTCGGTCAAAGGATTGAGGAAAGCTACGGT
GCTTGGGGAGGGGCCTGCGGCCCATCAGCTAGTTGGTAGGGTAACGGCCT
ACCAAGGCACAGG
>F0OV55002C0ANP
AGAGTTTGATCCTGGCTCAGGATGAACGCTAGCGGCGCGCTTAATGCATG
CAAGTCGAGCGATGAAGCCCTTCGGGGCTATCAGCGGCAGACGGGTGAGT
AACACGTAGGTGACCTGCCCCAAGTCAGGGATAACGGGTGGAAACACACG
CTAATACCGGATGGTCTCAGTCGGTCAAAGGATTGAGGAAAGCTACGGTG
CTTGGGGAGGGGCCTGCGGCCCATCAGCTAGTTGGTAGGGTAACGGCCTA
CCAAGGCACAGG
>F0OV55002C0ANV
AGAGTTTGATCCTGGCTCAGGATGAACGCTAGCGACAGGCCTAACACATG
CAAGTCGAACGGGATTTATCCTTCGGGGTAATGAGAGTGGCGCACGGGTG
AGTAACGCGTATGCAACCTACCTGTAACTGGGGAATAGCTCCCTGAAAGG
GGAATTAACACCGCATAAGACCACACCTTCGCATGGAAGAGTGGTAAAAT
ATTTATAGGTTACAGATGGGCATGCGTGACATTAGTTTGTTGGTGAGGTA
ACGGCTCACCAAG
>F0OV55002C0AP4
AGAGTTTGATCCTGGCTCAGGACGAACGCTGGCGGCGTGCTTAACACATG
CAAGTCAAGGAGAAAGTTTCTTTCGGGAGATAAGTAAACTGGCGCACGGG
TGAGTAAAATGTAAGTAATCTACCCTTTGGATGGGAATAACTACTAGAAA
TGGTGGCTAATACCGAATAATGCAGCGGCACCGAGTGGTGATGTTGTTAA
AGACCGAAAGGTTGCCAAGGGATGAGCTTGCATCTGATTAGCTAGTTGGC
GGGGTAAAAGCCCACCAAGGCG
>F0OV55002C0AP7
AGAGTTTGATCCTGGCTCAGAACGAACGCTGGCGGCGTGGATTAGGCATG
CAAGTCGAACGACGAACTATCGTGATTTTCGGGGCAACTTGAAGATTACG
GTGGGGAAAGTGGCGAACTGGTGAGTAACACGTGGGTAACCTGCCCTGGA
GCGGGGGACAACTTCGGGAAACCGAAGCTAATACCGCATACGTTTATCTG
ATCAAAAGTTCAGATAAAGAAAGATGAAGGAAGGGAAACCGACCTTTGTC
ACTCCGGGATGGGCCCGCGCCCCATCAGCTAGTTGG
>F0OV55002C0AR8
AGAGTTTGATCCTGGCTCAGGACGAACGCTGGCGGCGTGCTTAACACATG
CAAGTCGAACGGTGATCCATCAGCCTGCTGGTGGTGATCAGTGGCGAACG
GGTGAGTAACACGTGAGTAACCTGCCCCAGACTCTGGAATAACCCCGGGA
AACCGGGGCTAATACCGGATATGACACAGAGCCGCATGGTTACTGTGTGG
AAAGTTTTTCGGTCTGGGATGGACTCGCGGCCTATCAGCTTGTTGGTGAG
GTAGTGG
>F0OV55002C0ARL
AGAGTTTGATCCTGGCTCAGAACGAACGCTGGCGGCGTGCCTAACACATG
CAAGTCGAACGCGAAAGCCCTTTCGGGGGTGAGTAAAGTGGCGCACGGGT
GAGTAACACGTGGATAATCTGCCTGATAATCTGGGATAACATCTCGAAAG
AGATGCTAATACCGGATAAGCCCACAGTCTCCTCGGAGACAGCGGGAAAA
GATGGCCTCTTCTTGAAAGCTATTGTTATCAGATGAGTCCGCGGCCCATT
AG
>F0OV55002C0ARO
AGAGTTTGATCCTGGCTCAGGATGAACGCTGGCGGCGTGCCTAATACATG
CAAGTCGAACGCACCATTTCGGTGGTGAGTGGCGAACGGGTGAGTAACAC
GTAGATAACCTGCCCTTAAGACGAGGATAACCATTGGAAACGATGGCTAA
GACTGGATAGGAATATTAGAGGCATCTCTGATATTTTAAAAGACCTAGCA
ATAGGTATGCTTAAGGAGGGGTCTGCGGCGCATTAGTTAGTTGGTGGGGT
GATGGCCT
>F0OV55002C0ARZ
AGAGTTTGATCCTGGCTCAGGATGAACGCTAGCGGGAGGCTTAACACATG
CAAGTCGAGCGGCAGCACGGTCTTCGGACTGGTGGCGAGCGGCGCACGGG
TGCGTAACGCGTATGCAACCTTCCTTATGCAGGGGGATAGCCCATGGAAA
CGTGGATTAATACCCCATATTATTTATGGATCGCATGGTTTATAGATGAA
AGTTTTAATGGCATAAGATGGGCATGCGTCTGATTAGCTTGTTGGTG
>F0OV55002C0ASN
AGAGTTTGATCCTGGCTCAGAACGAACGCTGGCGGCATGCCTAACACATG
CAAGTCGAACGAACCCTTCGGGGTTAGTGGCGCACGGGTGCGTAACGCGT
GGGAATCTGCCCTTTGCTTCGGAATAACTCAGGGAAACTTGTGCTAATAC
CGGATGATGTCGAAAGACCAAAGATTTATCGGCAAAGGATGAGCCCGCGT
AGGATTAGGTAGTTGGTGGGGTAAAGGCCTACCAAGGCTCTGATGGGTAG
CCGGCCTGAGAGGGTGAACGACC
>F0OV55002C0AT0
AGAGTTTGATCCTGGCTCAGGACGAACGCTGGCGGCGTGCCTAACACATG
CAAGTCAAAGTGCAAGTAACTTCGGTTATGAGTACTTGGCGCAAGGGTGA
GTAAGGCATAGGTAATCTGCCCTTTGGACTGGGATAACCTCGAGAAATCG
AGGACAATACCAGATGATGCAGCGGAACCGCATGGTTATGTTGTTAAAGA
TTTATCGCCAAAGGATGAGCCTATGTTCCATCAGGTAGTTGGTAGGGTAA
CGGCCT
>F0OV55002C0AT9
AGAGTTTGATCCTGGCTCAGGATGAACGCTGGCGGCGTGGCTAAGGCATG
CAAGTCGAAGGCACCCTTCGGGGTGACTGGCAAACGGGTGAGTAACACAT
TGGTAACCTACCTCTAAGACAGGAATAATTCCGAGAAATCGGGACTAATA
CCTGATAGTCTCTAATCTTACTTAGATTAGAGTAAAACTCCGGTGCTTAG
AGAGGGGCCTATGGCTTATCAGCTTGTTGGTGAGGTAAAAGCTCACCAAG
GCAATGACGAGTAGCGGG
>F0OV55002C0ATR
AGAGTTTGATCCTGGCTCAGAGTGAACGCTGGCGGCGTGCTTAACACATG
CAAGTCGAACGATGAAGTCTTTGCTTGCAAAGACGGATTAGTGGCGCACG
GGTGAGTAATGTATAGCTAACCTGCCCTTTAGTGGGGACAACAGTTGGAA
ACGACTGCTAATACCCCATACTCCTTTTTACTCTAAGGTAAATTGGGAAA
GATTTATTGCTAAAGGATGGGGCTGTATCGTATCAGCTAGTTGGTGAGGT
AATGGCTCACCAAGG
>F0OV55002C0ATX
AGAGTTTGATCCTGGCTCAGAATGAACGCTGGCGGCGTGCTTAACACATG
CAAGTCGCACGAGAAAGCCTTGACTTGCCAGGGCGAGTAAAGTGGCGCAC
GGGTGAGTAACGCGTGGGTAATCTACCCTCGAATTTGGGATAACAGCTCG
AAAGGGTTGCTAATACCGGATAACATCACGGTTTCTTCGGAGGCTGTGAT
CAAAGGTGGCCTCTACATGTAAGCTACTGTTTGGGGATGAGCCCGCGTAC
CATTAG
>F0OV55002C0AUC
AGAGTTTGATCCTGGCTCAGGATGAACGCTGGCGGCGTGCCTAACACATG
CAAGTCGAGCGATAAACGGTGGATGGAATTCTTCGGAAGGAAAGAAACTG
TTGAAAGCGGCGGACGGGTGAGTAACGCGTGGGCAACCTGCCCTATACAG
GGGGATAGCCACTGGAAACGGTGATTAATACCCCATGACACCTTAACCTC
GCATGAGGAGAGGGTCAAAGATTATATCGGTATAGGATGGGCCCGCGTCT
GATTAGCTAGTTGGTAAGG
>F0OV55002C0AWD
AGAGTTTGATCCTGGCTCAGATTGAACGCTGGCGGCATGCCTTACACATG
CAAGTCGAACGCGAAAGCGGGGCAACCCGCAAGTAGAGTGGCGAACGGGT
GAGTAATACATCGGAACATGTCCAGTAGCGGGGGATAACCTGTCGAAAGA
TAGGCTAATACCGCATACGATCTACGGATGAAAGCGGGGGACCGCAAGGC
CTCGCACTATTGGAGTGGCCGATGTCGGATTAGCTAGTTGGTGGGGTAAA
AGCTTACCAAGGCG
>F0OV55002C0AWG
AGAGTTTGATCCTGGCTCAGAATGAACGCTGGCGGCAGGCCTAACACATG
CAAGTCGGACGGAAACGACAAGAACAATCACTTCGGTGTGCGTTTTTGGG
CGTCGAGTGGCGGACGGGTGAGTAACGCGTGGGAATCTACCCTTTAGTTG
GGGACAACATATGGAAACGTATGCTAATACCGAATATGCTCTACGGAGTA
AAGGTGCCCTCTCCTTGGAAGGTATCGCTAAAGGATGAGCCCGCGTTAGA
TTAGCTAGTTGGTAAGGTAAAGGCTT
>F0OV55002C0AYM
AGAGTTTGATCCTGGCTCAGGATGAACGCTAGCGGGAGGCTTAACACATG
CAAGTCGAGCGGGATTAGTAGCAATACTATGAGAGCGGCGGACGGGTGAG
TAACGCGTATGCAACCTACCTTTTACAGGGAATAGCCCAGAGAAATTTGG
ATTAATGCCCATGGTACTATTAGATCGCATGGTTTAATAGTTAAAGATTT
AATCGGTAAAAGATGGGCATGCGTGACATTAGATTGTTGGCGGGGTAACG
GCCCACCAAGT
>F0OV55002C0BBL
AGAGTTTGATCCTGGCTCAGGATGAACGCTAGCGGCAGGCTTAACACATG
CAAGTCGAACGCTCTCTTCGGAGGGAGTGGCAGACGGGTGAGTAACGCGT
GGGAATCTACCCAGTTCTACGGAATAACGCAGGGAAACTTGTGCTAATAC
CGTATACGCCCTACGGGGGAAAGATTTATCTGAATTGGATGAGCCCGCGT
CGGATTAGCTAGTTGGTGAGGTAACGGCTCACCAAGGCGACGATCCGTAG
CTGGTCTGAGAGGA
>F0OV55002C0BBO
AGAGTTTGATCCTGGCTCAGGACGAACGCTGGCGGCGTGCCTAATACATG
CAAGTCGAACGGTCTTTTCTATAGGAAGCTTGCTTCCACTGGAAAGATAG
TGGCGAACGGGTGAGTAACACGTGGGTAACCTGCCCATAAGAGGGGGATA
ACATCCGGAAACGGGTGCTAATACCGCATAGTTTTCTTGATCGCATGATT
GAGAAAGGAAGACGGCCTTTGTGCTGTCGCTTATGGATGGACCCGCGGCG
TATTAGTTAGTTGGTGAGG
>F0OV55002C0BDU
AGAGTTTGATCCTGGCTCAGGATGAACGCTGGCGGCGTGCCTAACACATG
CAAGTCGAGCGCGATTAGTTGGAACGGAGGCTTCGGTCAAAGGGAAGACT
ATGAAAGCGGCGGACGGGTGAGTAACGCGTGAGCAACCTGCCCTGTACAG
GGGGATAGCCACTGGAAACGGTGATTAATACCCCATAACCCCATTGGATC
GCATGGTCTGATGGGCAAAGCCTTGGCGGTACAGGATGGGCTCGCGTCTG
ATTAG
>F0OV55002C0BDX
AGAGTTTGATCCTGGCTCAGGATGAACGCTAGCGACAGGCCTAACACATG
CAAGTCGAACGGGATTCACCTTCGGGTGATGAGAGTGGCGCACGGGTGAG
TAACGCGTATGCAACCTACCTACAACAGGGGGATAGCTCCCGGAAACGGG
GATTAATACCGCATAAGACTACGGTTTCACATGGGACAGTAGTAAAAATT
CAGATGGTTGTAGATGGGCATGCGTGACATTAGGTAGTTGGTGAGGTAAT
GGCTCACCAAG
>F0OV55002C0BEC
AGAGTTTGATCCTGGCTCAGGACGAACGCTGGCGGCGTGCCTAACACATG
CAAGTCAACTTGAGGAGGCAACTCTGATGGTGGCGAACGGGTGAGTAACG
GGTAGACAATCTGCCCCTCAGTCTGGAATAATTCATGGAAACGTGGACTA
ATACCGGATGATGTCTTTCAGATGCATGTTTGAAGGATTAAAGATCTTGA
ATTGCTGAGGGATGAGTCTGCGTGGCATTAGCTAGTTGGTG
>F0OV55002C0BFG
AGAGTTTGATCCTGGCTCAGGATGAACGCTAGCGGGAGGCTTAACACATG
CAAGTCGAGCGGTATAAACCTTTCGGGGTTTAGAGAGCGGCGCACGGGTG
AGTAACGCGTATGCAACCTACCTTTTACCGGGGAATAGCCCGGAGAAATT
TGGATTAATGCCCCATGGTTCCTTAAGTCTGCATGGATGTAAGGATAAAG
TTGAGGCGGTAAAAGATGGGCATGCGTGACATTAGCTAGTTGGGGGGGTA
ACGGCCCACCAAGGCTACGATGTCTAGGGGTT
>F0OV55002C0BFP
AGAGTTTGATCCTGGCTCAGGATGAACGCTAGCGGCAGGCCTAACACATG
CAAGTCGAGGGGTAACAGGAGTAGCAATACTTGCTGACGACCGGCGCACG
GGTGAGTAACGCGTATGCAACCTACCCTTAACTGGGGAATAGCCCGAAGA
AATTCGGATTAATGCCCCATAATACTGTATTGAAGCATTTCAGTGCATTT
AAAACTCCGGTGGCTAAGGATGGGCATGCGTGACATTAGCTAGTTGGTGA
GGTAACGG
>F0OV55002C0BFS
AGAGTTTGATCCTGGCTCAGGATGAACGCTGGCGGCGTGCCTAATACATG
CAAGTCGAACGCACTAGTTTGCTAGTGAGTGGCGAACGGGTGAGTAACAC
GTAGGTAACCTGCCCTTAAGACGAGGATAACCGTTGGAAACGATGGCTAA
AACTGGATAGGAACATTGAAGGCATCTTTGATGTTTTAAAAGACCTAGCA
ATAGGTATGCTTAAGGAGGGGCCTGCGGCGCATTAGTTAGTTGGTGAGGT
GAAGGCTTACCAAG
>F0OV55002C0BH4
AGAGTTTGATCCTGGCTCAGGACGAACGCTGGCGGCGTGCTTAACACATG
CAAGTGGGACGAAGGTTTTTGTTGGAAGGTTTCGGCTGGAAGATAAGGAT
ACTGAGTCGCGGACGGGTGAGTAATGCGTGAGAACCTGTCTCAAAGAGGG
GGACAGCCCCGGGAAACCGGGATTAATACCCCATATGCCTAAGGGTGAAA
CGGAGCAATCCGCTTTGAGAGGGGCTCGCGTCCTATCAGCTAGTTGGTGA
GGTAATGGCTCACCAAGGCGAAGACGGG
>F0OV55002C0BHY
AGAGTTTGATCCTGGCTCAGAATGAACGCTGGCGGCGTGCTTAACACATG
CAAGTCGAACGAGAAACCCCGGCTTGCCGGGGGAGTAAAGTGGCGCACGG
GTGAGTAACGCGTGGGTAATCTACCCTCGAATTGGGGATAACACATCGAA
AGGTGTGCTAATACCGAATAAGACCACGGTGGTTTCGGCCACTGGGGTCA
AAGATGGCCTCTGCTTGCAAGCTGTCGTTTGAGGATGAGCCCGCGTCCCA
TTAGCTAGTTGGTGGGGTAAGAG
>F0OV55002C0BID
AGAGTTTGATCCTGGCTCAGAGTTAACGTTGGCGGCGTGCCTAACACAAT
GCAAGTCGAACGCGTTCCGGGGGCAACTCCGGGATGAGTGGCGAACGGGT
GAGTAACACGTGGGTAATCTTCCTTTAAGTGGGGAATAAGCTCTCGAAAG
GGAGTCTAATACCGCATGACGTTCCGGGACATAAGTCCCGTAACCAAAGC
CGCAAGGCGCTTGAAGATGAGCCTGCGTCCTATTAGCTAGTTGGTGGGGT
AATGGCCTACCAAGGCTCAGATGAGTA
>F0OV55002C0BIG
AGAGTTTGATCCTGGCTCAGGATGAACGCTGGCGGCGTGCCTAACACATG
CAAGTCGAGCGGAGATTACGAGGAGTACTTGTACAAATTGTAATCTTAGC
GGCGGACGGGTGAGTAACACGTGAGGAACCTGCCCTTGAGTGGGGAATAA
CACCGAGAAATGGGTGCTAATACCGCATAATGTCTTGGAAGCGCATGCTT
TCGGGACCAAAGGATTTATTCGCTTAAGGATGGACTCGCGTCCGATTAGG
TAGTTGGTGAGGTAACCGG
>F0OV55002C0BIV
AGAGTTTGATCCTGGCTCAGATAGAACGCTGGCGGCATGCTTAACACATG
CAAGTCGAACGGTAACAGGCCTTCGGGCGCTGACGAGTGGCGGACGGGTG
AGTAACGCGTGGGAATCTGCCTGGTAGTGGGGGATAACGTAGGGAAACTT
ACGCTAATACCGCATGTGGTCTACGGACTAAAGCAGGGGATCTTCGGACC
TTGTGCTACCAGATGAGCCCGCGTTGGATTAGCTAGTTGGTAGGGTAAAG
GCCTACCAAGGCGACGAT
>F0OV55002C0BK1
AGAGTTTGATCCTGGCTCAGGATGAACGCTAGCGGGAGGCTTAACACATG
CAAGTCGAGCGGTATAATTCCTTCGGGGGTTAGAGAGCGGCGCACGGGTG
AGTAACGCGTATGCAACCTACCTTTTACCGGGGAATAGCCCGGAGAAATT
TGGATTAATGCCCCATGGTTCCTTATGTCTGCATGGATGTAAGGATAAAG
TTGAGGCGGTAAAAGATGGGCATGCGTGACATTAGCTAGTTGGGGGGGTA
ACGGCCCACCAAGGGCTACGATGT
>F0OV55002C0BKK
AGAGTTTGATCCTGGCTCAGGATGAACGCTGGCGGCGTGCCTAATACATG
CAAGTCGAACGCACCGGTTTACCGGTGAGTGGCGAACGGGTGAGTAACAC
GTAGGTAACCTGCCCTCAAGACGAGGATAACCGTTGGAAACGATGGCTAA
GACTGGATAGGAACCGAGGAGGCATCTCTTTGGTTTTAAAGGACCCGCAA
GGGTACGCTTGAGGAGGGGCCCGCGGCGCATTAGTTAGTTGGCGGGGTGA
AGGCCCACCAAGACTTTGATGCGTAGCCGG
>F0OV55002C0BKP
AGAGTTTGATCCTGGCTCAGGATGAACGCTAGCGACAGGCCTAACACATG
CAAGTCGAACGGGATTTATCCTTCGGGGTAATGAGAGTGGCGCACGGGTG
AGTAACGCGTATGCAACCTACCTGTAACTGGGGAATAGCTCCCTGAAAGG
GGAATTAACACCGCATAAGACCACACTTTCGCATGGAAGAGTGGTAAAAT
ATTTATAGGTTACAGATGGGCATGCGTGACATTAGTTTGTTGGTGAGGTA
ACGGCTCACCAAG
>F0OV55002C0BKS
AGAGTTTGATCCTGGCTCAGAACGAACGCTGGCCGCAGGCTTAACACACG
CAAGTCGAACGCATCCTTCGGGTGAGTGGCAGACGGGTGAGTAACGCGTG
GGAACGTGCCCTTCAGTTCGGGATAACCCAGGGAAACTTGGGCTAATACC
GGATACGTGCGAGAGCAGAAAGATTTATCGCTGAAGGATCGGCCCGCGTC
TGATTAGCTAGTTGGTGGGGTAATGGCCCACCAAGGCGACGATCAGTAGC
TGGTCTGAGAGGA
>F0OV55002C0BNE
AGAGTTTGATCCTGGCTCAGGATGAACGCTGGCGGCATGCCTAATACATG
CAAGTCGAACGCACTAGTTTACTAGTGAGTGGCGAACGGGTGAGTAACAC
GTAGATAACCAACCCTAAAGACGAGGATAACCCGGGGAAACCTGGACTAA
TACTGGATAGGAGCTAATTTCACAAGGGATTAGTTTTAAAGGCGCATTAA
AGCGCCGCTATAGGATGGGACTGCGTCGCATTAGCTAGTTGGTGGGGTAA
CGGCCTACCAAGGCAACGATGCG
>F0OV55002C0BNK
AGAGTTTGATCCTGGCTCAGGATGAACGCTGGCGGCGTGGCTAAGACATG
CAAGTCGAACGGGGCCCGCAAGGGTCCAGTGGCGGACGGGTGAGTAATGA
ATCGCTAACGTGCCCTCTTGCCGGGGATAGCCAGCCGAAAGGCTGGGTAA
TACCCGATGACGTGACGCCCGGGCATCCGGGTGTCCCCAAAGCCGCAAGG
CACATGAGGAGCGGGCGATTTCGTATCAGGTAGTTGGTGGGGTAACGGCC
CACCAAGCCGACGACGCGTAGCCGGG
>F0OV55002C0BNQ
AGAGTTTGATCCTGGCTCAGATTGAACGCTGGCGGCATGCTTTACACATG
CAAGTCGAACGGGGTGGGGGGCAACCCTCATTCAGTGGCGAACGGGTGAG
TAATGCATCGGAACGTATCCCGTAGTGGGGGACAACGCCGCGGAAGCGGC
GCTAATACCGCATATGCTCTACGGAGGAAAGTGGGGGACCGCAAGGCCTC
ACGCTATGGGAGCGGCCGATGTCCGATTAGCTAGTTGGTGGGGTAATGGC
CCACCAAGGCGACGA
>F0OV55002C0BP2
AGAGTTTGATCCTGGCTCAGGATGAACGCTGGCGGAGTGCCTAATACATG
CAAGTCGAGCGGCAGCACGAGTAGTTTACTACTTGGTGGCGAGCGGCGAA
CGGCTGAGTAACGCGTGGGAACGTGCCCCAAAGTGAGGAATAACTGCCCG
AAAGGGTAGCTAATACCGCATATGGTCTTCGGATTAAAGTAATTATTTAC
GCTTTGGGAGCGGCCCGCGTCCGATTAGATAGTTGGTGAGGTAATGGCTC
ACCAAGTCGACGATCGG
>F0OV55002C0BPT
AGAGTTTGATCCTGGCTCAGGATGAACGCTGGCGGCGTGCCTCATACATG
CAAGTCGAACGGGAACCTTTGGATTCGTCTGAAGGGGAGAGTGGCGAACG
GGTGAGTAACACGTAGGCGACCTGCCCCGAAGACGGGGATAACTGTTGGA
AACGGCAGCTAATACCCGATGTACACGACGATTCGTTTCGTCGTGTAAAG
CTCCGGCGCTTCGGGATGGGCCTGCGGCCTATCAGCTAGTTGGTAGGGTA
ATAGCCTACCAAGGCGAAGACGGGTAGGGG
>F0OV55002C0BRR
AGAGTTTGATCCTGGCTCAGGACGAACGCTGGCGGCGTGCTTAACACATG
CAAGTCGAACGGGGCATACAGATAGCTTGCTAGAAGTATGTTTAGTGGCG
GACGGGTGAGTAACGCGTGAATACCTGTCCATCGGAGGGGGACAACGGCT
GGAAACGGCCGCTAATACCGCGTAAGCCGAGAGGTGAAAGGTTACCTTAG
GGTAGCCGCCGATGGGGGGGTTCGCGTCCTATCAGCTAGTTGGTGGGGTA
AGGGCCTACCAAGGCGAAGACGGGTAGCTGGT
>F0OV55002C0BV5
AGAGTTTGATCCTGGCTCAGGATGAACGCTGGCGGCGTGCCTAATACATG
CAAGTCGAACGGCAACACTTCGGTGTTGAGTGGCGAACGGGTGAGTAACA
CGTAGGTAACCTGCCCTTAAGACGAGGATAACCGTTGGAACGATGGCTAA
GACTGGATAGGAACAGAAGAGGCATCTCTTGTGTTTTAAAAGACCTAGCA
ATAGGTATGCTTGAGGAGGGCCTGCGGCGCATTAGTTAGTTGGCAGGGTG
AAGGCCCACCAAGACG
>F0OV55002C0BWG
AGAGTTTGATCCTGGCTCAGGACGAACGCTGGCGGCGTGCCTAACACATG
CAAGTCAAAGGAAAGCGGCTTCGGCCGGGAGTACTTGGCGCAAGGGTGAG
TAAGGCATAGGTAATCTGCCCTTTGGACTGGGATAACCTCGAGAAATCGA
GGACAATACCAGATGATGCAGCGGGACCGCATGGTCATGTTGTTAAAGAT
TTATCGCCAAGGGATGAGCCTATGTTCCATCAGGTAGTTGGTAGGGTTAA
CGGCCTACCAAG
>F0OV55002C0BXW
AGAGTTTGATCCTGGCTCAGGATGAACGCTGGCGGCATGCCTAAGACATG
CAAGTCGAACGGAGCGATTTATATTGAACATGAGGTGCTTGCACCAAGTG
GGATCTATCTTTCGCTTAGTGGCAGACGGGTGAGTAACACGTAGGTAACC
TACCTCTTAGTTTGGGATAGCAGTTGGAAACGACTGGTAATACCGGATTA
TATGTAACTAGATAACTAGATACACTAAAAGGAGCTTCGGCTTCGCTTTG
AGATGGG
>F0OV55002C0C16
AGAGTTTGATCCTGGCTCAGAACGAACACTGATGGCGTGCTTAATACATG
CAAGTCGAACGGCAAGAACCTTTCGGGGTTCCTAGAGTGGCGTACGGGTG
CGTAACGCGTATGCAACCTACCTTTAACAGGGGGATAGCCCGGGGAAACC
CGGATTAATACCCCATGGCATTGCGAAGTGGCATCACTATGCAATTAAAG
ATTTATCGGTTAAAGATGGGCATGCGTGCCATTAGTTAGTTGGCAGGGTA
ACGGCCTACCAAGACTACGATGG
>F0OV55002C0C2B
AGAGTTTGATCCTGGCTCAGGATGAACGCTAGCGGCAGGCCTAACACATG
CAAGTCGAGGGGTAGCACAGGTAGCAATACTGGGTGACGACCGGCGCACG
GGTGAGTAACGCGTATGCAACCTACCATATACAGGGGGATAGCCTCCCGA
AAGGGAGATTAATACCGCATAAAGCAGGGGTACCACCTGGTACTATTTGC
TAAAGATTTATCGGTATATGATGGGCATGCGTGTCATTAGCTAGTTGGTG
AGGTAACGG
>F0OV55002C0C2K
AGAGTTTGATCCTGGCTCAGGACGAACGCTGGCGGCGTGCCTAACACATG
CAAGTCTACTCAGCAATGGGTGGCGAACGGGTGAGTAACGCGTAGACAAT
CTGCCCTTTAATCACGGATAACCTAGTGAAAACTGGACTAAAACGGGATG
TGGTCGCGATATGGCATCATAAGCGATCAAAGACGTAGTCGTTAAAGGAG
GAGTCTGCGTAACATTAGCTAGTTGGTAAGGTAACGGCTTACCAAGGCGA
CGATGTTTAG
>F0OV55002C0C38
AGAGTTTGATCCTGGCTCAGGACGAACGCTGGCGGCGTGCCTAACACATG
CAAGTCGAACGGGGGTATTTAAGAATTTATTCTAAAATATCTTAGTGGCG
AACGGGTGAGTAACGCGTAGGCAACCTACCTCAGGCTGGGGGATAACACA
TGGAAACGTGTGCTAATACCGCATAAAGTTTAACTGTGGCATCGCAGATA
AAACAAAGGAGTAATCCGGCAAGAGATGGGCCTGCGTCCAATTAGCTAGT
TGGTGGGGTAAAAGCTTACCAAGGCGACG
>F0OV55002C0C3U
AGAGTTTGATCCTGGCTCAGGATGAACGCTAGCGGCAGGCCTAACACATG
CAAGTCGAACGAACTAGTTTACTAGTTAGTGGCGAACGGGTGAGTAACAC
GTAGATAACCAACCCTTAAGACGAGGATAACCCGGGGAAACCTGGACTAA
TACTGGATAGGAGCTATTTTCAAAAGAGGATAGTTTTAAAGGTGCCCTAA
AGCACCGCTAAAGGCTGGGACTGCGTCGCATTAGCTAGTTGGTGGGGTAA
CGGCCTACCAAGGCAACGATGCGTAG
>F0OV55002C0C5I
AGAGTTTGATCCTGGCTCAGAGTGAACGCTGGCGGCGTGCCTAACACATG
CAAGTCGAGCGGTCTGTCGGTTGACACCGAGCATCTTTGGAAACAGAGAT
GCTGGGTGTTGACCGGCAGGTAGCGGCGGACGGGTGAGTAACGCGTGAGC
AACCTGCCTTGTACTGGGGGATAACGTCGGGAAACCGGCGCTAATACCGC
ATAAGACTCCGGAATCACATGGTTCTGCAGTCAAAACTCCGGTGGTGCAA
GATGGG
>F0OV55002C0C5R
AGAGTTTGATCCTGGCTCAGAATCAACGCTGGCGGCGTGCCTAACACATG
CAAGTCGAACGAGAAAGTGGGGCTTGCTCCACGAGTAAAGTGGCGCACGG
GTGAGTAACACGTGGATAATCTGCCTGATGATCTGGGATAACATTTCGAA
AGGAGTGCTAATACCAGATAAGCCCACAGCATCTTCGGATGCAGCGGGAA
AAGGGGGCCTCTTCATGAAAGCTTCTGTCATTAGATGAGTCCG
>F0OV55002C0C67
AGAGTTTGATCCTGGCTCAGAACGAACGCCGGCGGCGCGCTTTAAACATG
CAAGTCGAACGAGAACCTCTGTGCTTGCACTGAGGGGACAGTGGCGAACG
GGTGAGTAACACGTGAGTAATCTTCCTTCGAGTTCGGGACAACCATCCGA
GAGGGTGGCTAATACCGGATAACATGGTAACATCAAAGGTGGGGATCGTA
AGACCTGCCGCTTGAAGATGAGCTCGCGGCCCATTAGCTAGTTGGTGGGG
TAATGGCCTACCAAGG
>F0OV55002C0C6V
AGAGTTTGATCCTGGCTCAGAATCAACGCTGGCGGCGTGCCTAACACATG
CAAGTCGAACGCGAAAGGGGCTTCGGCCCTGAGTAGAGTGGCGAACGGGT
GAGTAACGCGTGGGTGACCTACCCTTGAGTGGGGGATAACGTTCCGAAAG
GGACGCTAATACCGCATGACATTCCTGGTTTGAAGACTGGGAAATCAAAG
CCGGGGACCGCAAGGCCTGGCGCTCGAGGAGGGGCCCGCGTCTGATTAGC
TAGTTGGCGGGGTAATGGCCCACCAAGGCG
>F0OV55002C0C78
AGAGTTTGATCCTGGCTCAGAACGAACGCTGGCGGCGCGTTTTAAGCATG
CAAGTCGAGGGAGAATCCGGTGCTTGCACTGGAGGGAACCGGCGAACGGG
TGAGTAACACGTAGATAATCTGCCTTGAAGTTGGGGATAGCCCATAGAAA
TATGGGGTAATACCGGATAATCTCTTTTTACTTTGGTGAATAGAGGAAAG
GGGCTTCGGCCTCGCTTTGAGATGAGTCTGCGGCTGATTAGCTAGTTGGT
AGGGTAAAGGCCTACCAAGGCGACG
>F0OV55002C0C8K
AGAGTTTGATCCTGGCTCAGGATGAACGCTAGCGGCGCGCTTAATGCATG
CAAGTCGAGCGATGAGTTTCTTCGGAGACATCAGCGGCAGACGGGTGAGT
AACACGTGGATGACCTGCCCTCAAGTCTGGGATAACGGGTGGAAACACGC
GCTAATACCGGATAGACTGCTGGGGTCGCAACCAGCAGTAAAGCGGTAGT
GCTTGAGGAGGGGTCCGCGGCCCATCAGCTAGTTGGTAGGGTAAAGGCCT
>F0OV55002C0C8N
AGAGTTTGATCCTGGCTCAGGACGAACGCTGGCGGCGTGGATAAGGCATG
CAAGTCGAACGCGAACGGAATAACTAATTCGTTAGGAGTTCCTAGTAGAG
TGGCGAACGGGTGAGTAACACGTGGATAACATACCTCTCAGTGGGGAATA
ACATCGGGAAATTGATGCTAATACCGCAGATGTCATTTCGTCGTATGGTG
GGATGACTGAAGGTGGGGCTCCTTCGGGACCTACCGCTGAGAGATTGGTC
CGCGTCCCATTAG
>F0OV55002C0C9Z
AGAGTTTGATCCTGGCTCAGAACTAACGCTAGCGGCGTGCCTAACACATG
CAAGTCGAACGGCAGCACAGCTTAGCTTGCTAAGCGGGTGGCGAGTGGCG
AACGGGTGAGTAACGCGTAGGAATATATCCTTAAGAGGGGGACAACTCGG
GGAAACCCGAGCTAATACCGCATATACTCTGAGGAGTAAAGCTGGGGACC
TTCGGGCCTGGCGCTTAGGGGATAGCCTGCGTCCGATTAGCTAGTTGGTG
GGGTAAAGGCCTACCAAGGCGACG
>F0OV55002C0CQW
AGAGTTTGATCCTGGCTCAGGACGAACGCTGGCGGCGGGCTTAACACTTG
CAAGTCGAAGGAGAAGGTGAGTGCTTGCACTCACTGGAGACTGGCGGACG
GGTGAGTAACGCGTAGATAACCTGCCTATATCTGGGGGATAACATTCCGA
AAGGGGTGCTAATACCGCATAATGCAGCGGGGCCGCATGGCCACAGTTGT
TAAAGGTTTCGGCCGGATATAGAGGGGTCTGCGTACTATTAGTTAGTTGG
TGGGGTAACGGCCCACCAAGGCG
>F0OV55002C0CSV
AGAGTTTGATCCTGGCTCAGGATGAACGCTGGCGGCGTGCCTAATACATG
CAAGTCGAACGCTTCGATTTATCGAAGAGTGGCGAACGGGTGAGTAATAC
ATAAGTAACCTGCCCTTAACAGGGGGATAACTACTAGAAATGGTAGCTAA
GACCGCATAGGTGGATTGATCGCATGATCGATTCATTAAAAGACCTTTCA
AGGTCTGGATAAGGATGGACTTATGTCGCATTAGCTAGTTGGTAAGGTAA
CGGCTTACCAAGG
>F0OV55002C0CSY
AGAGTTTGATCCTGGCTCAGATTGAACGCTGGCGGCATGCCTAACACATG
CAAGTCGAACGGCAGCGCGGGTAGCTTGCTACCTGGCGGCGAGTGGCGGA
CGGGTGAGTAATGGCTTGGGAATCTGCCTAGTAGTGGGGGACAACCCGGG
GAAACTCGGGCTAATACCGCATACGCCCTAACGGGGAAAGCGGGGGATCT
TCGGACCTCGCGCTATTGGATGAGCCTAAGTCGGATTAGCTAGTTGGTGG
GGTAAAGGCCTACCAAGGCGACGA
>F0OV55002C0CT9
AGAGTTTGATCCTGGCTCAGGATGAACGCTGGCGGCGTGCCTAACACATG
CAAGTCGAGCGAGAATTGATGGAATGCGGACTTCGGTCCAAGTGAAGTCG
AGGAAAGCGGCGGACGGGTGAGTAACGCGTGGGTAACCTGCCCCATACAA
TGGGATAGCCACTGGAAACGGTGATTAATACCATATGATGCTTTATAATC
GCATGATTTAAAAGCTAAAGATTTATCGGTATGGGATGGACCCGCGTCTG
ATTAG
>F0OV55002C0CUV
AGAGTTTGATCCTGGCTCAGGATGAACGCTGGCGGCGTGCCTAACACATG
CAAGTCGAGCGGGGTGTCAGTTGACACCGAGCATCTTTGGAAACAGAGGT
GTTGGGTGTTGACTGGCACTTAGCGGCGGACGGGTGAGTAACGCGTGAGC
AACCTGCCTTGTACTGGGGGATAACGTCGGGAAATCGGCGCTAATACCGC
ATAAGACTCCGGAATCACATGGTTCTGCAGTCAAAACTCCGGTGGTACAG
GATGGG
>F0OV55002C0CVV
AGAGTTTGATCCTGGCTCAGATTGAACGCTGGCGGCAGGCCTAACACATG
CAAGTCGAGCGGTAACAGAGAGAAGCTTGCTTCTCTGCTGACGAGCGGCG
GACGGGTGAGTAAGACTTGGGAATTTGCCTTTAGGCGGGGGACAACCACG
GGAAACTGTGGCTAATACCGCATAATGTCTACGGACCAAAGTGGGGGACC
TTCGGGCCTCACACCTAAAGATGAGCCCAAGCGGGATTAGCTAGTTGGTG
GGGTAAAGGCTCACCAAGGCG
>F0OV55002C0CWP
AGAGTTTGATCCTGGCTCAGAACGAACGCTGGCGGCGTGCTTAACACATG
CAAGTCGAACGTGATTCAGAGCTTGCTCTGATGAAAGTGGCGCACGGGTG
AGTAACACGTGGATAATCTGCCTGGCGATTCGGGATAACACTTCGAAAGG
GGTGCTAATACCGAATAAGCCCACGGTCTCTTAGGGGAGCGCGGGAAAAG
GGGGCCTCTGTATATGCTCCTGTCGCTAGATGAGTCCGCGGCCCATTAG
>F0OV55002C0CWS
AGAGTTTGATCCTGGCTCAGGATGAACGCTGGCGGCGTGCTTAACACATG
CAAGTCGAACGGTGAAATCTACTATTTATAGTGGGTGGATCAGTGGCGGA
CTGGTGAGTAACACGTAGGTGACCTGCCCCAAAGTGGGGAATAACTTGAC
GAAAGTGAAGCTAATACCCCATGTGCTTGGCCGTTCGTACGGTCAAGTAA
AGCTCCGGCGCTTTGGGAGGGGCCTGCGGCCCATCAGCTAGTTGGTAGGG
TAATGGCCTACCAAGGCTAAGG
>F0OV55002C0CXE
AGAGTTTGATCCTGGCTCAGGACGAACGCTGGCGGCGTGCTTAACACATG
CAAGTCAAGGAGAAAGTTTCTTTCGGGGGATAAGTAAACTGGCGCACGGG
TGAGTAAAATGTAAGTAATCTACCCTTTGGATGGGAATAACTACTAGAAA
TGGTGGCTAATACCGAATAATGCAGCGGCACCGAGTGGTGATGTTGTTAA
AGACCGAAAGGTTGCCAAGGGATGAGCTTGCATCTGATTAGCTAGTTGGC
GGGGTAAAAGCCCACCAAGGCGACG
>F0OV55002C0CYJ
AGAGTTTGATCCTGGCTCAGGATGAACGCTGGCGGCGTGCTTGATACATG
CAAGTCGAACGGTTGAGCGGTGGGAAGAAGCCTTGGAAGTTGTGGAATAT
GAGAAATCGTAGGAAGTGACGGAAGGGGTAGGCGCCCTGAGCTTGACAGT
GGCGGACGGGTGAGTAACACGTAGGAATCTGCCCCGAGGTGGGGAATAAC
TGACCGAAAGGTGAGCTAATTCCGCATAAGATCCGGAAGGATGAAAGGCG
CGAGTCGCCTTGGGA
>F0OV55002C0CYP
AGAGTTTGATCCTGGCTCAGGACGAACGCTGGCGGCGTGCCTAACACATG
CAAGTCGAACGGAGAACATTTAGCAATAGGTGTTCTTAGTGGCGGACGGG
TGAGTAACGCGTGAGCAATCTGCCCTTCGGAGGGGGACAACAGCTGGAAA
CGGCTGCTAATACCGCATAACGTATACGAGCGGCATCGTTTGTATACCAA
AGATTCATCGCCGAAGGATGAGCTCGCGTCTGATTAGCTAGTTGGTAGGG
TAATGG
>F0OV55002C0CYU
AGAGTTTGATCCTGGCTCAGAACGAACGCTGGCGGCGCGTTTTAAGCATG
CAAGTCGAACGGGATTTCAGGCTTCGGCCTGGATGAGAGTGGCGAACGGG
TGAGTAACACGTAAGTGATCTGCCCTGGGGATGGGGATAGCTCATGGAAA
CATGGGGTAAGACCGAATACCGTAACACTATTTGAAGGTTATGTTACGAA
AAGAGCTACGGCTCTGCCCTGGGATGAGCTTGCGGCCCATTAGCTAGTTG
GTGAGGTAAAGGCCC
>F0OV55002C0CZG
AGAGTTTGATCCTGGCTCAGGACGAACGCTGGCGGCGGGCCTAACACATG
CAAGTCGTGGGAGAAGGTGAGTGCTTGCACTCACTGGAGACCGGCGGATG
GGTGAGTAACGCGTAGGCAACCTGCCTTTGGACCGGGGATAACATCGCGA
AAGCGGTGCTAATACCCGATGATGCAGCGGCCCCGCATGGGGACAGTTGT
TAAAGCCTTCGGGCGGCCAAAGAGGGGCCTGCGTGCCATTAGCTAGTTGG
TAGGGTAAAAGCCT
>F0OV55002C0D1H
AGAGTTTGATCCTGGCTCAGGATGAACGCTAGCGACAGGCCTAACACATG
CAAGTCGAACGGGATTTATCCTTCGGGGTAATGAGAGTGGCGCACGGGTG
AGTAACGCGTATGCAACCTACCTGTAACTGGGGAATAGCTCCCTGAAAGG
GGAATTAACACCGCATAAGACCACACTTTCGCATGGAAGAGTGGTAAAAT
ATTTATAGGTTACAGATGGGCATGCGTGACATTAGTTTGTTGGTGAGGTA
ACGGCTCACCAAG
>F0OV55002C0D1L
AGAGTTTGATCCTGGCTCAGGATAAACGCTGGCGGCATGCCTAATACATG
CAAGTCGAACAGACTAGTTTACTAGTCAGTGGCGAACGGGTGAGTAACAC
GTAAGGAACCAACCCCTGACACGAGGATAACTCCGGGAAACTGGAGCTAA
TACTGGATAGGATATAGATACAGAAGTATTTATATTTAAAGGCGCTTTCG
GGCGGTGGTGAAGGATGGTCTTGCGTCGCATTAGATAGTTGGTGAGGGTA
ACGGCCCACCAAGTCAACGA
>F0OV55002C0D2T
AGAGTTTGATCCTGGCTCAGGACGAACGCTGGCGGCGTGCCTAACACATG
CAAGTCGAACGGAAGTAAGAAGCTTGCTTTTTACTTTAGTGGCGCACGGG
TGAGTAACGCGTGGATAATCTGCCTGATAATCCGGGATAACCTCTCGAAA
GAGGAGCTAATACCGGATAAGCCCACAGCCTCCTCGGAGGCAGCGGGAAA
AGATGGCCTCTTCATGAAAGCTATTGTTATCAGATGAGTCCGCGGTCCAT
TAG
>F0OV55002C0D46
AGAGTTTGATCCTGGCTCAGGATGAACGCTAGCGACAGGCCTAACACATG
CAAGTCGAACGGGATTCACCTTCGGGTGATGAGAGTGGCGCACGGGTGAG
TAACGCGTATGCAACCTACCTACAACAGGGGGATAGCTCCCGGAAACGGG
GATTAATACCGCATAAGACTACGGTTTCACATGGGACAGTAGTAAAAATT
CAGATGGTTGTAGATGGGCATGCGTGACATTAGGTAGTTGGTGAGGTAAT
GGCTCACCAAG
>F0OV55002C0D4W
AGAGTTTGATCCTGGCTCAGGATGAACGCTAGCGGGAGGCTTAACACATG
CAAGTCGAGGGGCATCACGGAGTAGCAATATTCTGGTGGCGACCGGCGCA
CGGGTGAGTAACACGTATGCAACCTGCCTCGTAACAGGGGGATAACCCGG
AGAAATTCGGACTAATATCCCATAATGATATTGAAAGGCATCTTTTAATA
TTTAAAGCTCAGGCGGTACGGGATGGGCATGCGGAACATTAGCTGGTTGG
TAGGGTTAACGGCCT
>F0OV55002C0D5F
AGAGTTTGATCCTGGCTCAGGATGAACGCTGGCGGCGTGCCTAATACATG
CAAGTCGAACGGGGATACTTATTCGTAAGGGTGAGTATTCTAGTGGCAGA
CGGGTGAGTAACACGTAGTTGACCTACCCTGAAGAGGGGGATAACGTTTC
GAAAGGGATGCTAATACCCCATAAGCACCCAGAGGTTAGAGGCTCGGGGT
GAAAAGGGGGCGTCGGAAGACGCTTACCGCTTCAGGAGGGGACTGCGGCC
CATCAGCTAGTTGGTGAGGTAGAAGCCC
>F0OV55002C0D7J
AGAGTTTGATCCTGGCTCAGAACGAACGCTGGCGGCGCGTTTTAAGCATG
CAAGTCGAACGGCAGCACGGGTGCTTGCACCTGGTGGCGAGTGGCGAACG
GGTGAGTAATGCGTCGGAACGTACCGAGTAATGGGGGATAACGCACCGAA
AGGTGTGCTAATACCGCATACGCCCTGAGGGGGAAAGTGGGGGATCGTAA
GACCTCACGTTATTCGAGCGGCCGACGTCTGATTAGCTAGTTGGTGGGGT
AATGGCTCACCAAGGCGACGA
>F0OV55002C0D7R
AGAGTTTGATCCTGGCTCAGGATGAACGCTGGCGGCGTGCCTAACACATG
CAAGTCGAGCGGAGATTACGAGGAGTACTTGTACAAATTGTAATCTTAGC
GGCGGACGGGTGAGTAACACGTGAGGAACCTGCCCTTGAGTGGGGAATAA
CACCGAGAAATGGGTGCTAATACCGCATAATGTCTTGGAAGCGCATGCTT
TCGGGACCAAAGGATTTATTCGCTTAAGGATGGACTCGCGTCCGATTGGG
TAGTTGGTGAGGTAACCGG
>F0OV55002C0D81
AGAGTTTGATCCTGGCTCAGGACGAACGCTGGCGGCGTGCTTAACACATG
CAAGTCGAGGGGAAAGCTATCTTCGGATGGTGAGTATACTGGCGGACGGG
TGAGTAACGCGTAGGTAACCTGCCCTTATGTTTGGGATAACCTTGCGAAA
GCGGGGCTAATACCGGATGTGGTCTTATGGGTGAATGCTTGTAGGATTAA
AGTAGCCGGGGGTGACCCTGGTCACGCATAGGGATGGGCCTGCGTTCCAT
TAGCTAGTTGGTGGGGTGACGG
>F0OV55002C0D84
AGAGTTTGATCCTGGCTCAGGATGAACGCTGGCGGCGTGCCTAACACATG
CAAGTCGAGCGAGAATTGATGGAATGCGGACTTCGGTCCAAGTGAAGTCG
AGGAAAGCGGCGGACGGGTGAGTAACGCGTGGGTAACCTGCCCCATACAA
TGGGATAGCCACTGGAAACGGTGATTAATACCATATGATGCTTTAAAATC
GCATGATTTAAAAGCTAAAGATTTATCGGTATGGGATGGACCCGCGTCTG
ATTAG
>F0OV55002C0D87
AGAGTTTGATCCTGGCTCAGAACGAACGCTGGCGGCATGCCTAACACATG
CAAGTCGAACGAGACCTTCGGGTCTAGTGGCGCACGGGTGCGTAACGCGT
GGGAATCTGCCCTTGGGTTCGGAATAACAGTTAGAAATGACTGCTAATAC
CGGATGATGACTTCGGTCCAAAGATTTATCGCCCAGGGATGAGCCCGCGT
AGGATTAGCTTGTTGGTGAGGTAAAAGCTCACCAAGGCGACGATCCTTAG
CTGGT
>F0OV55002C0D8D
AGAGTTTGATCCTGGCTCAGGATGAACGCTAGCGGGAGGCTTAACACATG
CAAGTCGAGCGGTATGATCCCTTCGGGGTTTAGAGAGCGGCGCACGGGTG
AGTAACGCGTATGCAACCTACCTTTTACCGGGGAATAGCCCGGAGAAATT
TGGATTAATGCCCCATGGTTCCTTAAGTCTGCATGGATGTAAGGATAAAG
TTGAGGCGGTAAAAGATGGGCATGCGTGACATTAGCTAGTTGGGGGGTAA
CGGCCCACCAAGGCTACGATGT
>F0OV55002C0DAN
AGAGTTTGATCCTGGCTCAGAATGAACGCTGGCGGCGTGCCTAACACATG
CAAGTCGAACGAGAAACTCCGGCTTCGGCTGGGGGAGTAAAGTGGCGCAC
GGGTGAGTAACGCGTGGGTAACCTGCCCTTGAATCTGGGATAACTTCGCG
AAAGCGATGCTAATACCGGATATCGTCACCGAGACTTAGGTCTTTGTGAT
GAAAGGTGACCTCTTCATGAAAGTTGCCGTTCAGGGAGGGGCCCGCGTAC
CATTAGCTAGTTGGTGGGGTAA
>F0OV55002C0DB0
AGAGTTTGATCCTGGCTCAGGATGAACGCTGGCGGCGTGCTTAACACATG
CAAGTCTAGGAAAGACTTCGAGCTTGCTTGAAGTGGAAACTGGCGAACGG
GTGAGTAACACGTAGATAACCTACCCAGAGGCGGGGGATAACGTCGAGAA
ATCGGCACTAATACCGCATATAATTTTAGATTAATTTTTTAAAATTAAAG
GGGGCTTCGGCTCTCACCTTTGGATGGGTCTGCGTCTGATTAGCTTGTTG
GTGGGGTAATGGCTCACCAAGGCTACG
>F0OV55002C0DB6
AGAGTTTGATCCTGGCTCAGAACGAACGCTGGCGGCAGGCCTAACACATG
CAAGTCGAACGTGAAGCCACCTTCGGGTGGTGGAAAGTGGCAGACGGGTG
AGTAACGCGTGGGAACGTACCTTTCGGTTCGGAATAACCCGGGGAAACTC
GGGCTAATACCGGATACGTCCGCAAGGAGAAAGATTTATCGCCGAAAGAT
CGGCCCGCGTCGGATTAGCTTGTTGGTGGGGTAATGGCCTACCAAGGCAA
CGATCCGTAGCTGGTCTGAGAGGATGATCAG
>F0OV55002C0DDL
AGAGTTTGATCCTGGCTCAGGATGAACGCTAGCGGCAGGCTTAACACATG
CAAGTCGAGGGGTAACAGGGTGCTTGCACCGCTGACGACCGGCGCACGGG
TGCGTAACGCGTATACAATCTACCTTTTACAGGGGCATAGCCCGGGGAAA
CCCGGATTAATATCCCATGGTATCATTTAGTGGCATCATTTGAATGATTA
AAGCTTCGGCGGTAAAAGATGAGTATGCGTCCTATTAGTTAGTTGGTAAG
GTAACGGCTTACCAAGGCAG
>F0OV55002C0DDX
AGAGTTTGATCCTGGCTCAGGATGAACGCTGGCGGCGTGCCTAACACATG
CAAGTCGAGCGAGACGGTTGTGAAGGATCCTTCGGGTGACTGATCAGCTA
GACAGCGGCGGACGGGTGAGTAACGCGTGGGCAACCTGCCTTGTACTGGG
GGATAACGTTTTGAAAAGAACGCTAATACCGCATAAGCGCACAGTATCGC
ATGATACAGTGTGAAAAACTCCGGTGGTACAAGATGGGCCCGCGTCTGAT
TAG
>F0OV55002C0DFG
AGAGTTTGATCCTGGCTCAGGGCGAACATTGGCGGCGCGTTTAACACATG
CAAGTCGAGCGAGAAAACTTCTTCGGAAGTGAGTAGAGCGGCGAACGGGT
GAGTAACACGTGAGTGACCTGCCCCCAAGCTTGGGATAGCCACGGGAAAC
TGTGGGTAATACCGGATGCGACTTTATTATTAGAAGATGAAGTTGAAAGC
GTGGGACCCTTCGGGGCCACGTACTTGGGGATGGGCTCGCGTCCCATTAG
CTAGTTGGAGAGGTAACGGCTCACCAAGG
>F0OV55002C0DFP
AGAGTTTGATCCTGGCTCAGAATCAACGCTGGCGGCGTGCCTAACACATG
CAAGTCGAACGAGAAAGTGGGGCTTGCTCCACGAGTAAAGTGGCAAACGG
GTGAGTAACACGTGAACAACCTACCCTCGAGTGGGGAATAACACCGCGAA
AGCGGTGCTAATACCGCATAACATCCCGGGGTCGCATGGTCCTGGGGTCA
AAAGCGCAAGTTGCTTGAGGAGGGGTTCACGGCTGATTAGCTAGTTGGTG
AGGTAACGGCCCACCAAGGCAACG
>F0OV55002C0DG2
AGAGTTTGATCCTGGCTCAGAACGAACGCTGGCGGCGCGTTTTAAACATG
CAAGTCGAACGAGAACCTCTGTGCTTGCACTGAGGGGACAGTGGCGAACG
GGTGAGTAACACGTGAGTAATCTTCCTTCGAGTTCGGGACAACCATCCGA
AAGGGTGGCTAATACCGGATAACATGGTAACATCAAAGGTGGGGATCGTA
AGACCTGCCGCTTGAAGATGAGCTCGCGGCCCATTAGCTAGTTGGTGGGG
TAATGGCCTACCAAGGCAACG
>F0OV55002C0DGW
AGAGTTTGATCCTGGCTCAGAACGAACGCTGGCGGCGCGTTTTAAGCATG
CAAGTCGAACGGGATTGAGAGTGCTTGCACTTTCATGAGAGTGGCGAACG
GGTGAGTAACACGTAGTTGACCTGCCTTTCAGCTGGGGATAGCCTATGGA
AACATAGGGTAATACCGAATACTCTCTTTACCCTTTGGGGTTTAGAGGAA
AGATCCGTTTGGATCACTGAGAGATGGGACTGCGGCTGATTAGCTTGTTG
GTGGGGTAATGG
>F0OV55002C0DI2
AGAGTTTGATCCTGGCTCAGAACAACGCTAGCGGCGTGCCTAACACATGC
AAGTCTTACGAGAAAGTCCCGTTCGCGGGATGAGTAAAGTGGCGCACGGG
TGAGTAACGCGTGGATAATCTGCCCTTTAGTCTGGGATAACTTGTCGAAA
GATGGGCTAATACCAGATAATGCTTATCTGTTTAGACGGATAAGCCGAAG
GTGGCCTCTATTTATAAGCTACTGCTAAAGGATGAGTTCGCGTACCATTA
GCTTGTTGGTGGGG
>F0OV55002C0DI5
AGAGTTTGATCCTGGCTCAGGGTGAACGCTGGCGGCGTGCTTGACACATG
CAAGTCGAACGGTATGTGGCAACACATAGAGTGGCGAACGGGTGAGTAAC
ACGTGGGAACGTACCTTCTGCAGGGGGATAACTGACCGAAAGGACAGCTA
ATACCGCATAAGACCGAGAGGAGAAAGGTGCAACAGCATCGGCAGAGGAG
CGGCCCGCGGACCATCAGCTAGTTGGTGGGGTAAGAGCCTACCAAGGCAA
CGACGGA
>F0OV55002C0DKX
AGAGTTTGATCCTGGCTCAGGATGAACGCTGGCGGCGTGCCTAATACATG
CAAGTCGAACGCACCATTTCGGTGGTGAGTGGCGAACGGGTGAGTAACAC
GTAGATAACCTGCCCTTAAGACGAGGATAACCATTGGAAACGATGGCTAA
GACTGGATAGGAATATTAGAGGCATCTCTGATATTTTAAAAGACCTAGCA
ATAGGTATGCTTAAGGAGGGGTCTGCGGCGCATTAGTTAGTTGGTGGGGT
GATGGCCT
>F0OV55002C0DMP
AGAGTTTGATCCTGGCTCAGGATGAACGCTGGCGGCAGGTTTGACACATG
CAAGTCGAACGGGAAGTCGGTGCTTGCACCGGCGGAGAGTGGCGAACGGC
TGAGTAACACGTAGGAACCTACCCCTCGGACCGGGATAACGGAGCGAAAG
CCCCGCTAATACCGGATATATTCCTCGGAAGGAAATGGTCCGCCGCCGAG
GGAGGGGCCTGCGGCGTATTAGCTTGATGGTGGGGTAACGGCCTACCATG
GCAATGATGCGTAGCTGGT
>F0OV55002C0DOG
AGAGTTTGATCCTGGCTCAGAATGAACGCTGGCGGCGTGCCTAACACATG
CAAGTCGAACGAGAAATTTCCTGCTTGCAGGAGAGAGTAAAGTGGCGCAC
GGGTGAGTAACGCGTGGGTAACCTACCCTTGAATCGGGGATAACCTTGCG
AAAGCGTTGTTAATACCGGATATTGTCCCAAAGACTATGGTTTTTGTGAT
GAAAGGTGACCTCTTCATGAAAGTTGCCGTTTAAGGATGGGCCCGCGTAC
CATTAGCTTGTTGGTAGGGTAATGG
>F0OV55002C0DQI
AGAGTTTGATCCTGGCTCAGAACGAACGCTGGCGGCATGCCTAACACATG
CAAGTCGAACGAGACCTTCGGGTCTAGTGGCGCACGGGTGCGTAACGCGT
GGGAATCTGCCCTTGGGTTCGGAACAACAGTTGGAAACGACTGCTAATAC
CGGATGATGACTTCGGTCCAAAGATTTATCGCCCAGGGATGAGCCCGCGT
AGGATTAGCTTGTTGGTGAGGTAAAAGCTCACCAAGGCGACGATCCTTAG
CT
>F0OV55002C0DR1
AGAGTTTGATCCTGGCTCAGGATGAACGCTGGCGGCGTGCTTAATACATG
CAAGTCGAACGGAGTATGTAGCAATACGTACTTAGTGGCGAACGGGTGAG
TAACGCGTTGGTGACCTGCCTCGAAGAGAGGGATAACAGTCCGAAAGGAT
TGCTAATACCTCATGTGATCATGGACTTTAGAAATCTATGATTAAAGGAG
TAATTCACTTCGAGAGGGGCCTGCGTACCATCAGCTAGTTGGCGAGGTAA
CGG
>F0OV55002C0DR4
AGAGTTTGATCCTGGCTCAGGATGAACGCTGGCGGCGTGCCTAACACATG
CAAGTCGAGCGGAAATCACGGAAGTATTCGTACGGAAGTGATTTTAGCGG
CGGACGGGTGAGTAACACGTGAGCAATCTGCCTTCTGCAGGGGAATAACA
CTGGGAAACCAGTGCTAATACCGCATAATATATCACCGGGGCATCCCGGA
GATATCAAAGGAGAAATCCGGCAGAAGATGAGCTCGCGTCCGATTAG
>F0OV55002C0DT2
AGAGTTTGATCCTGGCTCAGGATGAACGCTAGCGGCAGGCCTAACACATG
CAAGTCGAGGGGCAGCACGGGGTAGCAATACTCTGGTGGCGACCGGCGCA
CGGGTGAGTAACGCGTATGCAACCTACCTTTAACAGGAAGATAGCCCCGA
GAAATCGGGATTAATACTCCATAATGATTAGAAATCGCATGGTTTTTAAT
TTAAAGTTCCGACGGTTAAAGATGGGCATGCGTGACATTAGCTAGTTGGT
GAGGTAACGGCTC
>F0OV55002C0DUA
AGAGTTTGATCCTGGCTCAGGATGAACGCTAGCGGGAGGCTTAACACATG
CAAGTCGAGCGGTATGATCCCTTCGGGGTTTAGAGAGCGGCGCACGGGTG
AGTAACGCGTATGCAACCTACCTTTTACCGGGGAATAGCCCGGAGAAATT
TGGATTAATGCCCCATGGTTCCTTAAGTCTGCATGGATGTAAGGATAAAG
TTGAGGCGGTAAAAGATGGGCATGCGTGACATTAGCTAGTTGGGGGGGTA
ACGGCCCACCAAGGCTACGATGT
>F0OV55002C0DUY
AGAGTTTGATCCTGGCTCAGGATGAACGCTAGCGGGAGGCCTAACACATG
CAAGTCGAACGGGATTGAGAGCTTGCTCTCATGAGAGTGGCGCACGGGTG
AGTAACGCGTATGCAACCTGCCCTTGACAGGGGGATAGCCCGGAGAAATC
CGGATTAATACCCCATGGTATTTAAGTTCCGCATGGGATTTAAATTAAAG
ATTTATCGGTCAGGGATGGGCATGCGTGACATTAGCTAGTTGGCGGGGTA
ACGGCCCACCAAGG
>F0OV55002C0DWH
AGAGTTTGATCCTGGCTCAGGATGAACGCTGGCGGCGTGCCTAACACATG
CAAGTCGAGCGGAGATTACGAGGAGTACTTGTACAAATTGTAATCTTAGC
GGCGGACGGGTGAGTAACACGTGAGGAACCTGCCCTTGAGTGGGGAATAA
CACCGAGAAATGGGTGCTAATACCGCATAATGTCTTGGAAGCGCATGCTT
TCGGGACCAAAGGACTTATTCGCTTAAGGATGGACTCGCGTCCGATTAGG
TAGTTGGTGAGGTAACCGG
>F0OV55002C0DWQ
AGAGTTTGATCCTGGCTCAGGACGAACGCTGGCGGCGTGCTTAACACATG
CAAGTAGAACGAAGCAATCGGAATTAGTTTACTAAGGAAGATTGACTTAG
TTGCGGACGGGTGAGTAACGCGTGAGTAACCTACCTTTATGAGGGGGACA
ACAGCTGGAAACGGCTGCTAATACCGCATAAGGCCACGGTGTCGATTGGC
ACAGTGGTAAAAGATTTATCGCATAGAGATGGACTCGCGTCCCATTAGAT
AGTTGGTGAGGTAACGG
>F0OV55002C0DYL
AGAGTTTGATCCTGGCTCAGAATCAACGCTGGCGGCGTGCCTAACACATG
CAAGTCGAACGAGAAAGTGGGGCTTGCTCCACGAGTAAAGTGGCAAACGG
GTGAGTAACACGTGAACAACCTACCCTCGAGTGGGGAATAACACCGCGAA
AGCGGTGCTAATACCGCATAACATCCCGGGGTCGCATGGTCCTGGGATCA
AAAGCGCAAGTTGCTTGAGGAGGGGTTCACGGCTGATTAGCTAGTTGGTG
AGGTAACGGCCCACCAAGG
>F0OV55002C0DYO
AGAGTTTGATCCTGGCTCAGGATGAACGCTAGCGGTGCGCCTAACACATG
CAAGTCGAGCGATATAGCGGCGAACGGGTGAGTAACACGTTGGAACCTGC
CTCGAACTCAGGGATAGCCATCCGAAAGGATGATTAATACCGGATAGTCC
CGAAAGGGTAAAGATTTTTCGGTTCGAGAGGGGCCTGCGGCCTATCAGCT
AGTTGGTAAGGTAATGGCTTACCAAGGCTATGACGGGTAACTGGTGTGAG
AGCATGACCAGT
>F0OV55002C0E2M
AGAGTTTGATCCTGGCTCAGGATGGACGCTGGCGGCGTGCCTAACACATG
CAAGTCGAGCGGAGATTACGAGGAGTACTTGTACAAATTGTAATCTTAGC
GGCGGACGGGTGAGTAACACGTGAGGAACCTGCCCTTGAGTGGGGAATAA
CACCGAGAAATGGGTGCTAATACCGCATAATGTCTTGGAAGCGCATGCTT
TCGGGACCAAAGGATTTATTCGCTTAAGGATGGACTCGCGTCCGATTAGG
TAGTTGGTGAGGTAACCGG
>F0OV55002C0E33
AGAGTTTGATCCTGGCTCAGGATGAACGCTGGCGGCGTGCCTAACACATG
CAAGTCGAGCGATAAACAGTGGATGGAATTCTTCGGAAGGAAAGAAACTG
TTGAAAGCGGCGGACGGGTGAGTAACGCGTGGGCAACCTGCCCTATACAG
GGGGATAGCCACTGGAAACGGTGATTAATACCCCATGACACCTTAACCTC
GCATGAGGAGAGGGTCAAAGATTATATCGGTATAGGATGGGCCCGCGTCT
GATTAGCTAGTTGG
>F0OV55002C0E3U
AGAGTTTGATCCTGGCTCAGGATGAACGCTGGCGGCGTGCCTAATACATG
CAAGTCGAACGCACTAGTTTACTAGTGAGTGGCGAACGGGTGAGTAACAC
GTAGATAACCTGCCCTTAAGACGAGGATAACCATTGGAAACGATGGCTAA
GACTGGATAGGAATATTAGAGGCATCTCTGATATTTTAAAAGACCTAGCA
ATAGGTATGCTTAAGGAGGGGTCTGCGGCGCATTAGTTAGTTGGTGGGGT
GATGGCCT
>F0OV55002C0EA5
AGAGTTTGATCCTGGCTCAGGATGAACGCTAGCGACAGGCCTAACACATG
CAAGTCGAGGGGTATAAGCAGCTTGCTGCTTAGAGACCGGCGCACGGGTG
AGTAACGCGTATGCAACCTACCTTTTACTGGGGGATAGCCCAAAGAAATT
TGGATTAATACCGCATAATATATTTGAATCGCATGGTTTGGATATTAAAT
CTACGGAGGTAAAAGATGGGCATGCGTAGCATTAGTTAGTTGGTGAGGTA
ACGGCTC
>F0OV55002C0EBE
AGAGTTTGATCCTGGCTCAGAACGAACGCTGGCGGCGTGGATTAGGCATG
CAAGTCGAACGCGAAAGTGGGAGCAATCCCGCGAGTAGAGTGGCGAACGG
GTGAGTAACGCGTGAAGAACCTGCCTTCAACAGGGGGATAACACTCCCAA
CGGGGTGCTAATACCGCATGAGACCACGGGTCTGCATGGACCTGAGGTCA
AAGGTGGCCTCTGCTTGCAAGCTACCGGCTGAAGATGGCTTCGCGTCCCA
TTAG
>F0OV55002C0EBQ
AGAGTTTGATCCTGGCTCAGGATGAACGCTAGCGACAGGCCTAACACATG
CAAGTCGAACGGGATTTATCCTTCGGGGTAATGAGAGTGGCGCACGGGTG
AGTAACGCGTATGCAACCTACCTGTAACTGGGGAATAGCTCCCTGAAAGG
GGAATTAACACCGCATAAGACCACACTTTCGCATGGAAGAGTGGTAAAAT
ATTTATAGGTTACAGATGGGCATGCGTGACATTAGTTTGTTGGTGAGGTA
ACGGCTCACCAAG
>F0OV55002C0EE2
AGAGTTTGATCCTGGCTCAGGATGAACGCTAGCGACAGGCCTAACACATG
CAAGTCGAACGGGAATTAGCCTTCGGGTTAATGAGAGTGGCGCACGGGTG
GGTAACGCGTATGCAACCTGCCTGTAACAGGGGAATAGCTCCCTGAAAGG
GGAATTAATACCGCATAAGACTACACTATCGCATGATAGAGTGGTAAAAT
ATTTATAGGTTACAGATGGGCATGCGTGACATTAGCTAGTTGGCGAGGTA
ACGGCT
>F0OV55002C0EF0
AGAGTTTGATCCTGGCTCAGAACGAACGCTGGCGGCGCGTTTTAAGCATG
CAAGTCGAACGGTATATAGTCTTCGGATTATAGAGAGTGGCGAACGGGTG
AGTAACACGTAGATAATCTACCTTGAAGTGGGGGATAGTCCATGGAAACA
TGGAGTAATACCGCATATGTCTTTGGATGAAAGTTCCAATTGGAACGCTT
TGAGATGAGTCTGCGGCTCATTAGCTTGTTGGTGGGGTAAAGGCCTACCA
AGGCAACG
>F0OV55002C0EFU
AGAGTTTGATCCTGGCTCAGGACGAACGCTGGCGGCGTGCCTAACACATG
CAAGTCGAGCGATAAACAGTGGATGGAATTCTTCGGAAGGAAAGAAACTG
TTGAAAGCGGCGGACGGGTGAGTAACGCGTGGGCAACCTGCCCTATACAG
GGGGATAGCCACTGGAAACGGTGATTAATACCCCATGACACCTTAACCTC
GCATGAGGAGAGGGTCAAAGATTATATCGGTATAGGATGGGCCCGCGTCT
GATTAGCTAGTTGGTAAGG
>F0OV55002C0EFX
AGAGTTTGATCCTGGCTCAGGATGAACGCTAGCGGTGCGCCTAACACATG
CAAGTCGGGCGATATAGCGGCGAACGGGTGAGTAACACGTTGGAACCTGC
CTCGAACTCAGGGATAGCCATCCGAAAGGATGATTAATACCGGATAGTCC
CGAAAGGGTAAAGATTTTTCGGTTCGAGAGGGGCCTGCGGCCTATCAGCT
AGTTGGTAAGGTAATGGCTTACCAAGGCTATGACGGGTAACTGGTGTGAG
AGCATGACCAGTC
>F0OV55002C0EH6
AGAGTTTGATCCTGGCTCAGAGTGAACGCTAGCGGTGCGCCTAACACATG
CAAGTCGAGTGGTAGACTTTCTAGCTTGCTAGAGAGTTGAGAGCGGCGAA
CGGGTGAGTAATACGTTGATATTTGCCCCTAGGTCAGGGATAGCCATCTG
AAAAGATGATTAATACCGGATAGTCTCTTCGGAGTAAAAATTTATTGCCT
AGGGAGAAGTCTTCGTTCTATCAGTTAGTTGGTGAGGTAATGGCTCACCA
AGACTACG
>F0OV55002C0EIC
AGAGTTTGATCCTGGCTCAGGACGAACGCTGGCGGCGTGCCTAACACATG
CAAGTCGAACGGACATAATCCGGTAGCAATACGGGAGTATGTTAGTGGCG
AACGGGTGAGTAATGCGTGAGCAACCTGCCTTTCAGAGGGGGACAACAGT
TGGAAACGACTGCTAATACCGCATAAAGTATTCGGATGGCATCATCTGAA
TACCAAAGGAGCAATTCGCTGAAAGATGGGCTCACGTCTGATTAG
>F0OV55002C0EKG
AGAGTTTGATCCTGGCTCAGAACGAACGCTGGCGGCGCGTTTTAAGCATG
CAAGTCGAACGGTAAAAGGGTGCTTGCACCCTTTGAGAGTGGCGAACGGG
TGAGTAACACGTAGGTGATCTGCCCTTTGGTTGGGGATAGCCTGTGGAAA
CACAGGGTAATACCGAATAAGATCGGGACTCTTTGGAGATCCGATGAAAG
CAGCTTCGGCTGCACCGAAGGATGAGCCTGCGGCTGATTAGCTTGTTGGC
GGGGTAAAGGCCCACCAAGG
>F0OV55002C0EKM
AGAGTTTGATCCTGGCTCAGAACGAACGCTGGCGGCGTGCTTAATACATG
CAAGTCGAACGTGAAACGAGTAGCAATACTTGTGGAAAGTGGCGAACGGG
TGAGTAATACGTAAGCAATCTACCTTTAAGATTGGGATAACCTTGCCAAC
GCGGGGCTAATACCGGATGTGGTCATTTTAACGCATGTTAGAATGATTAA
AGGAGTGATCCGCTTAAGGATAAGCTTGCGGCCCATTAGTTAGTTGGCGG
GGTAACGGCCCACCAAGACCGCGATGGG
>F0OV55002C0EKS
AGAGTTTGATCCTGGCTCAGAACGAACGCTGGCGGCGCGTCTTAAGCATG
CAAGTCGGACGGCATGAGGAATGCTTGCATTCCTCAGAGAGTGGCGGACT
GGTGAGTAACACGTGGGTGACCTACCCTTGAGATGGGGATAGCCGTTAGA
AATAGCGGATAATACCGAATACGCTCTACGAACTGTGGTTTGTAGAGGAA
ATCAGGCTACGGCCTGGCTCGAGGATGGGCCCGCGTCCCATTAGCTAGTT
GGTG
>F0OV55002C0EL5
AGAGTTTGATCCTGGCTCAGGATGAACGCTAGCGACAGGCCTAACACATG
CAAGTCGAACGGGATTTATCCTTCGGGGTAATGAGAGTGGCGCACGGGTG
AGTAACGCGTATGCAACCTACCTGTAACTGGGGAATAGCTCCCTGAAAGG
GGAATTAACACCGCATAAGACCACACTTTCGCATGGAAGAGTGGTAAAAT
ATTTATAGGTTACAGATGGGCATGCGTGACATTAGTTTGTTGGTGAGGTA
ACGGCTCACCAAG
>F0OV55002C0EMB
AGAGTTTGATCCTGGCTCAGAACGAACGCTGGCGGCGTGCTTAACACATG
CAAGTCGGATGCGAAAGGGGCTTTCGGGCGCTGAGTAGCATGGCAGACGG
GTGAGGAGTGCGTATCTGACGAAACTCAGGCTGGGGGATAGTCCCTCGAA
AGGGGGTTGAATACCGCATGTGCTCGGCGCTGTCATGGTGTCGAGGAAAG
GTGGCCTCTGCATGCACGCTATTGGCCTGAGATCGGG
>F0OV55002C0EMV
AGAGTTTGATCCTGGCTCAGGATTAACGCTGGCGGCGTGCTTAACACATG
CAAGTCGAACGAGAAGCTTTCACATGATTTCTTCGGATTGATTATGGGAG
CGGAAAGTGGCGAACGGGTGAGTAACGCGTGGGTAACCAACCTTAGACTG
GGGGACAACACAGGGAAACTTGTGCTAATACCGCATATATGCAGACATGG
CATCATGATTGCAGGAAAGGCTTCGGCCGGTTTAAGACGGACCCGCGTCC
GATTAGTTAGTTGG
>F0OV55002C0EMY
AGAGTTTGATCCTGGCTCAGGATGAACGCTAGCGGCAGGCTTAACACATG
CAAGTCGAGGGGTAACAGGGTGCTTGCACCGCTGACGACCGGCGCACGGG
TGCGTAACGCGTATACAATCTACCTTTTACAGGGGCATAGCCCGGGGAAA
CCCGGATTAATATCCCATGGTATCATTTAGTGGCATCATTTGAATGATTA
AAGCTTTGGCGGTAAAAGATGAGTATGCGTCCTATTAGTTAGTTGGTAAG
GTAACGGCTTACCAAGGCAG
>F0OV55002C0EO4
AGAGTTTGATCCTGGCTCAGGATGAACGCTGGCGGCGTGCCTAACACATG
CAAGTCGAGCGGTATATGGTGGAATGAAACTTCGGTCGAGTGAAGCCATA
GAGAGCGGCGGACGGGTGAGTAACGCGTAGGCAACCTGCCCCATACAGAG
GGATAGCCTCGGGAAACCGGGATTAAAACCTCATAACGCAGAGAGTTCAC
ATGGACTATCTGCCAAAGATTTATCGGTATGGGATGGGCCTGCGTCTGAT
TAG
>F0OV55002C0EOS
AGAGTTTGATCCTGGCTCAGAACGAACGCTGGCGGCGTGGTTCAGGCATG
CAAGTCGAACGGTCCCGCAAGGGACAGTGGCAAACGGATGAGGAACACGT
GGATAACCTACCCTGAATTTGGGGATAACACTGCGAAAGCGGTTGGTAAT
ACCGAATGTGGTGTAATTGTACTTCGATTACACTAAAGATGGCCTCTACT
TGTAAGCTGTCGATTCTGGATGGGTCTGCGTCCTATTAGCTAGTTGGTAG
GGTAATAGCCTACCAAGG
>F0OV55002C0EPA
AGAGTTTGATCCTGGCTCAGGATGAACGCTAGCGACAGGCCTAACACATG
CAAGTCGAACGGGAATTAGCCTTCGGGTTAATGAGAGTGGCGCACGGGTG
AGTAACGCGTATGCAACCTGCCTGTAACAGGGGAATAGCTCCCTGAAAGG
GGAATTAATACCGCATAAGACTACACTATCGCATGATAGAGTGGTAAAAT
ATTTATAGGTTACAGATGGGCATGCGTGACATTAGCTAGTTGGTGAGGTA
ACGG
>F0OV55002C0EQ5
AGAGTTTGATCCTGGCTCAGGACTAACGCTGGCGGCGCGCTTAACACATG
CAAGTCGAACGGTGAAGCAGGGCTTGCCCTGCGGATCAGTGGCGGACGGG
TGAGTAACGCGTAGGTTACGTGCCTTCTCGCTGGGGATAACCATTCGAAA
GGGTGGCTAATACCGAATACATTCACATATATATCTATTGTGTGAAGAAA
GTACGATTTATCGTGCGCGGGGAGAGCGGCCTGCGTCCTATTAGCTTGTT
GGTGAGG
>F0OV55002C0EQQ
AGAGTTTGATCCTGGCTCAGGATGAACGCTGGCGGCGTGCCTAATACATG
CAAGTCGAACGCACCATTTCGGTGGTGAGTGGCGAACGGGTGAGTAACAC
GTAGATAACCTGCCCTTAAGACGAGGATAACCATTGGAAACGATGGCTAA
GACTGGATAGGAATATTAGAGGCATCTCTGATATTTTAAAAGACCTAGCA
ATAGGTATGCTTAAGGAGGGGTCTGCGGCGCATTAGTTAGTTGGTGGGGT
GATGGCCT
>F0OV55002C0EQZ
AGAGTTTGATCCTGGCTCAGAACGAACGCTGGCGGCGCGTTTTAAGCATG
CAAGTCGAACGGTAAAAGGGTGCTTGCACCCTTTGAGAGTGGCGAACGGG
TGAGTAACACGTAGGTGATCTGCCCTTTGGTTGGGGATAGCCTGTGGAAA
CACAGGGTAATACCGAATAAGATCGGGACTCTTTGGAGATCCGATGAAAG
CAGCTTCGGCTGCACCGAAGGATGAGCCTGCGGCC
>F0OV55002C0ERN
AGAGTTTGATCCTGGCTCAGGATGAACGCTAGCGGCAGGCCTAACACATG
CAAGTCGAGGGGTAACAGGAGTAGCAATACTTGCTGACGACCGGCGCACG
GGTGAGTAACGCGTATGCAACCTACCCTTAACTGGGGAATAGCCCGAAGA
AATTCGGATTAATGCCCCATAATACTGTATTGAAGCATTTCAGTGCATTT
AAAACTCCGGTGGTTTAAAGGATGGGCGTGCGTGACATTAGCTAGTTGGT
GAGGTAACGGCTC
>F0OV55002C0ET2
AGAGTTTGATCCTGGCTCAGAACAAACGCTGGCGGCGTGTCTTAAGCATG
CAAGTTGAGCGGCAAGGGGAGCTTGCTCCCCCTAGAGCGGCGGACTGGTG
AGTAACACGTGGATGATCTACCCATGGCATGGGGATAGCCACTAGAAATA
GTGGGTAATACCGAATACGGTGCGTACTGTGAGGGTACGCAAGAAAGGTG
CTACGGCACCGGCCTAGGATGAGTCTGCGTCCCATTAGCTAGTTGGTGAG
GTAAG
>F0OV55002C0ETF
AGAGTTTGATCCTGGCTCAGATTGAACGCTGGCGGCAGGCCTAACACATG
CAAGTCGAGCGGCAGCAGGCCCTTCGGGGTGCTGGCGAGCGGCGGACGGG
TGAGTAACGCGTGGGAACCTGCCCCTTGGTGGGGGACAACCCGGGGAAAC
TCGGGCTAATACCGCATACGCTCTACGGAGGAAAGCGTGCCTCTGCTTGC
AAGCACGCGCCGAGGGATGGGCCCACGTCCTATCAGCTAGTTGGTGAGGT
AACGGCTTACCAAGGCG
>F0OV55002C0ETU
AGAGTTTGATCCTGGCTCAGGATTAACGCTAGCGGCAGGCCTAATACATG
CAAGTCGAACGGCAGCACGGGTAGCAATACCTGGTGGCGAGTGGCGCACG
GGTGCGTAACGCGTATGCAATCTACCTATAACTGGGGAATAGCTCCCTGA
AAGGGGAATTAACACCGCATAAGACCACACTTTCGCATGGAAGAGTGGTA
AAATATTTATAGGTTACAGATGGGCATGCGTGACATTAGTTTGTTGGTGA
GGTAACGG
>F0OV55002C0EZ1
AGAGTTTGATCCTGGCTCAGGATGAACGCTAGCGGGAGGCTTAACACATG
CAAGTCGAGGGGTACGGTAGCAATACTGGAGACCGGCGCACGGGTGAGTA
ACGCGTATGCAACCTGCCCTTTACAGGGGGATAGCCCGTCGAAAGGCGGA
TTAATACCCCATAAGATAGTACCCTCGCATGAGGGAGCTATAAAAGCTTC
GGCGGTAAAGGATGGGCATGCGTGACATTAGCTAGTTGGTAGGGTAACGG
CCTACCAAGGCTACGATGT
>F0OV55002C0F10
AGAGTTTGATCCTGGCTCAGATTGAACGCTGGCGGCATGCTTAACACATG
CAAGTCGAACGGTAACAGGCCTTCGGGCGCTGACGAGTGGCGGACGGGTG
AGTAATACATGGGAATCTGCCCTTAGGTGGGGGATAACGTTGGGAAACTA
ACGCTAATACCGCATAACCTCTTTGGAGCAAAGCGTGGGATCTTCGGACC
ACGTGCCAAAGGATGAGCCCATGTCTGATTAGCTAGTTGGTGAGGTAACG
GCTCACCAAGGCG
>F0OV55002C0F5L
AGAGTTTGATCCTGGCTCAGGATGAACGCTAGCGGCAGGCCTAACACATG
CAAGTCGAGGGGTAACAGGTAGAAAGCTTGCTTTCTATGCTGACGACCGG
CGCACGGGTGAGTAACGCGTATGCAACCTACCTTTAACAGGAAGATAGCC
CCGAGAAATCGGGATTAATACTCCATAATATATATGAATCGCATGGTTTA
TATATTAAAGCTCCGGCGGTTAAAGATGGGCATGCGTGACATTAGCTAGT
TGGTACGG
>F0OV55002C0F6D
AGAGTTTGATCCTGGCTCAGAACGAACGCTGGCGGCGTGCTTAATACATG
CAAGTCGAACGCACTAGTTTACTAGTGAGTGGCGAACGGGTGAGTAACAC
GTAGGTAACCTGCCCTTAAGACGAGGATAACTATTGGAAACGATAGCTAA
TACCGGATAGGTGATTTGAAGGCATCTTCGAATCATTAAAGTAGGGTCAC
TACACCAATGGATGAGTTTATGGCGCATTAGTTAGTTGGCGGGGTAACGG
CCCACCAAGACGATG
>F0OV55002C0F6M
AGAGTTTGATCCTGGCTCAGAACGAAGGTTAGCGGCGTGCTTAACACATG
CAAGTCGAACGAGAAAGTATCTTCGGATATGAGTAGAGTGGCGCACGGGT
GAGTAACACGTGGGTAACCTGCCCTTTGGAGGGGGACAACATCTGGAAAC
GGATGCTAATACCGCATATGCTCACGGTGATTAGAAAGCGGTGAGGAAAC
GTTCCGGCGCTGAAGGAGGGGGCTGTGGCCCATCAGCTAGTTGGTGTGGT
AACGGCACACCAAGG
>F0OV55002C0F7L
AGAGTTTGATCCTGGCTCAGAATGAACGCTGGCGGCGTGCCTAACACATG
CAAGTCGTACGAGAAAGGGGCTTCGGCCCTGAGTAGAGTGGCGCACGGGT
GAGTAACGCGTGGGTAATCTACCCTTGGATTTGGGATAACTTCGCGGAAA
GCGGAGCTAATACCGGATAGTCTGGCTTTAATTAAGAAGTCGGTAAAGGA
TGCCTCTGCATATGCATTCGTCCGAGGATGAGCCCGCGTCTCATTAGCTA
GTTGGTAGGGTAA
>F0OV55002C0F8I
AGAGTTTGATCCTGGCTCAGGATGAACGCTAGCGACAGGCCTAACACATG
CAAGTCGAGCGGGAACCCCTTTCGGGGGGTGAGAGCGGCGCACGGGTGAG
TAACGCGTATGCAACCTGCCTTTAACAGGGGGATAGCCCGGGGAAACCCG
GATTAATACCCCATAACATTATTGAATGGCATCATTTAATAATTAAAGCT
CCGGCGGTTAAAGATGGGCATGCGTGACATTAGTTAGTTGGTGAGGTAAC
GGCTCACCAAGGCTACGGTGTCTAGGGGTT
>F0OV55002C0F8L
AGAGTTTGATCCTGGCTCAGGATGAACGCTAGCGGGAGGCTTAACACATG
CAAGTCGAGCGGGATTCCCGATTTATCGGGATGAGAGCGGCGCACGGGTG
AGTAACGCGTATGCAACCTGCCTTTTACAGGGGAATAGCCCAGAGAAATT
TGGATTAATACCCCATAGTATCACTTTATCGCATGATAAATTGATTAAAG
ATTTATCGGTAAAAGATGGGCATGCGTGGCATTAGCTAGTTGGTAAGGTA
ACGGCTTACCAAGG
>F0OV55002C0F8U
AGAGTTTGATCCTGGCTCAGGATGAACGCTAGCGGGAGGCTTAACACATG
CAAGTCGAGCGGGATCCCCTTCGGGGGTGAGAGCGGCGCACGGGTGCGTA
ACGCGTATGCAACCTGCCTTGTACAGGGGGATAGCCCATGGAAACGTGGA
TTAATACCCCATAGCATTGTTAGATCGCATGGTTTAACAATTAAAGCTTA
GGTGGTACAAGATGGGCATGCGTAGGATTAGCTAGTAGGTGAGGTAACGG
CTCACCTAGGCG
>F0OV55002C0F94
AGAGTTTGATCCTGGCTCAGGATGAACGCTGGCGGCGTGCCTAACACATG
CAAGTCGAGCGAGAGTTTGAAGAACGAGCCTTCGGGTAAGGGAATCGAAT
GAAAGCGGCGGACGGGTGAGTAACGCGTGGGTAACCTGCCCTATGGAGGG
GGATAACGCAGAGAAATTTGCGCTAATACCGCATAAGCGCACAGTATCGC
ATGATACAGTGTGAAAAACTCCGGTGCCATAGGATGGACCCGCGTCTGAT
TAG
>F0OV55002C0FW2
AGAGTTTGATCCTGGCTCAGGATGAACGCTAGCGGCAGGCCTAACACATG
CAAGTCGAGGGGTAACAGGGAAGAGCTTGCTCTTTCGCTGACGACCGGCG
CACGGGTGCGTAACGCGTATACAACCTACCTTTTGGAGGGGAATAGCCCA
GGGAAACTTGGATTAATGCCCCATAGTATGGGAATATCTCCTGATATTTT
CATTAAACATTTATGGCCATTAGATGGGTATGCGTCCTATTAGTTAGTTG
GTAAGGTAACGGCTTACCAAGG
>F0OV55002C0FWJ
AGAGTTTGATCCTGGCTCAGGATGAACGCTAGCGGCAGGCTTAATACATG
CAAGTCGAGGGGCAGCACAGATAGCAATATTGGGTGGCGACCGGCAAACG
GGTGCGGAACACGTACACAACCTACCTGAAGGTGGGGGATAGCCCAGAGA
AATTTGGATTAATACCCCATAATAAATAGGACTGGCATCAGTTTTATTTT
AAAGATTTATTGTCTTCAGATGGGTGTGCGTATGATTAGGTAGTTGGCGG
GGTAACGGCCCACCAAG
>F0OV55002C0FX0
AGAGTTTGATCCTGGCTCAGGATGAACGCTAGCGGCAGGCTTAACACATG
CAAGTCGAGGGGCAGCACGTCTTCGGATGGTGGCGACCGGCGCACGGGTG
CGTAACGCGTATACAATCTACCTTTTACAGGGGCATAGCCCGGGGAAACC
CGGATTAATATCCCATGGTATGGAGAAGTGGCATCGCTTTTTCATTAAAG
TTTCGGCGGTAAAAGATGAGTATGCGTCCTATTAGTTAGTTGGTAAGGTA
ACGGCTTACCAAGGCAGCGATAGGG
>F0OV55002C0FX6
AGAGTTTGATCCTGGCTCAGAACGAACGCTGGCGGCAGGCTTAACACATG
CAAGTCGAACGGGCATAGCAATATGTCAGTGGCAGACGGGTGAGTAACGC
GTGGGAATCTACCCAACCCTATGGAATAACGCATGGAAACGTGTGCTAAT
ACCATATACGCCCCCCTTTAAAATATCAGGAAGTATAAAATGGCCTGGCA
TTTTATGGGGGGGGAAAAGATTTAATCGGGGATGGATGAGCCCGCGTTGG
ATTAGGCTAGGTTGGTGGGGTAAAGG
>F0OV55002C0FY3
AGAGTTTGATCCTGGCTCAGGATGAACGCTAGCGACAGGCCTAACACATG
CAAGTCGAACGGGATTCACCTTCGGGTGATGAGAGTGGCGCACGGGTGAG
TAACGCGTATGCAACCTACCTACAACAGGGGGATAGCTCCCGGAAACGGG
GATTAATACCGCATAAGACTACGGTTTCACATGGGACAGTAGTAAAAATT
CAGATGGTTGTAGATGGGCATGCGTGACATTAGGTAGTTGGTGAGGTAAT
GGCTCACCAAG
>F0OV55002C0FYC
AGAGTTTGATCCTGGCTCAGAACGAACGCTGGCGGCGTGCTTAACACATG
CAAGTCGAACGCGAAAGAGTTCTTCGGAACTTGAGTAGAGTGGCGCACGG
GTGAGTAACGCGTAAGTGATCTACCCCTGTATCTGGAATAACTATGGGAA
ACTGTAGCTAATACCGGATACGTTCATGTGATTGGCGATCATGTGAAGAA
AGATGGCCTCTGACATAAGCTATCGTACAGGGAGGAGCTTGCGTACCA
>F0OV55002C0FYI
AGAGTTTGATCCTGGCTCAGGATGAACGCTAGCGGCAGGCCTAACACATG
CAAGTCGAGGGGCAGCGGGGTGTAGCAATACACTGCCGGCGACCGGCGCA
CGGGTGAGTAACGCGTATGCAACCTACCTTCAACAGGAGGATAGCCCCGA
GAAATCGGGATTAATACTCCATGACATTTATAAGTCGCATGATTTATATC
TTAAAGTTCCGGCGGTTGAAGATGGGCATGCGTGACATTAGCTAGTTGGT
G
>F0OV55002C0FZS
AGAGTTTGATCCTGGCTCAGAACGAACGCTGGCGGCGTGTCTTAAGCATG
CAAGTCGAGCGGCAAGCGCCAGCAATGGCGCCTAGAGCGGCGGACTGGTG
GGTAACGCGTGGGTGATCTGCCCTTGGGATGGGGATAGCCATTAGAAATA
GTGGGTAATACCGAATACGCTTCTGTGGCCGAGGCCATGGGAGGAAAGGC
GCTACGGCGCCACCCGAGGATGAGCCCGCGTCCCATTAGCTAGTTGGTGA
GGTAACCGG
>F0OV55002C0FZV
AGAGTTTGATCCTGGCTCAGGATGAACGCTGGCGGCGTGCCTAACACATG
CAAGTCGAGCGAGATTTAGTGGAGTGCGGACTTCGGTCCAAGTGAAGCTG
ATGGAAGCGGCGGACGGGTGAGTAACGCGTGGGTAACCTGCCCTATGGAG
GGGATAACGCAGAGAAATTTGCGCTAATACCGCATAAGCGCACGGTATCG
CATGATACAGTGTGAAAAACTCCGGTGCCATAGGATGGACCCGCGT
>F0OV55002C0G2L
AGAGTTTGATCCTGGCTCAGAACGAACGTTAGCGGCGTGCTTAACACATG
CAAGTCGAACGAGAAAGTATCTTCGGATATGAGTAGAGTGGCGCACGGGT
GAGTAACACGTGGGTAACCTGCCCTTTGGAGGGGGACAACATCTGGAAAC
GGATGCTAATACCGCATAAGTCGTCTTCGGACGGGAAAGGTGGCTTCGGC
TACCGCCAGAGGATGGGCCCGCGTCCCATCAGCTAGTTGGTAAGGTAACG
GCTTACCAAGGCAACGACGGGTAG
>F0OV55002C0G2R
AGAGTTTGATCCTGGCTCAGAACGAACGCTGGCGGCGCGTCTTAAGCATG
CAAGTCGAACGGCAAGTCAGATGCTTGCATCTGGCCTAGAGTGGCGGACT
GGTGAGTAACACGTGGGTGACCTACCCTTGAGATGGGGATAGCCATTAGA
AATAGTGGATAATACCGAATACGCTCTACGGACTCTGGTTTGTAGAGGAA
ACAGGCTACGGCCTGGCTCGAGGATGGGCCCGCGTCCCATTAGCTAGTTG
GTG
>F0OV55002C0G2X
AGAGTTTGATCCTGGCTCAGGATGAACGCTAGCGACAGGCCTAACACATG
CAAGTCGAACGGGATTTATCCTTCGGGGTAATGAGAGTGGCGCACGGGTG
AGTAACGCGTATGCAACCTACCTGTAACTGGGGAATAGCTCCCTGAAAGG
GGAATTAACACCGCATAAGACCACACTTTCGCATGGAAGAGTGGTAAAAT
ATTTATAGGTTACAGATGGGCATGCGTGACATTAGTTTGTTGGTGAGGTA
ACGGCCCACCAAGGCGACG
>F0OV55002C0G4S
AGAGTTTGATCCTGGCTCAGGATGAACGCTGGCGGCGTGCCTAATACATG
CAAGTCGAACGCACCATTTCGGTGGTGAGTGGCGAACGGGTGAGTAACAC
GTAGATGACCTGCCCTTAAGACGAGGATAACCATTGGAAACGATGGCTAA
GACTGGATAGGAATATTAGAGGCATCTCTGATATTTTAAAAGACCTAGCA
ATAGGTATGCTTAAGGAGGGGTCTGCGGCGCATTCGTTAGTTGGTGGGGT
GATGG
>F0OV55002C0G7J
AGAGTTTGATCCTGGCTCAGGATGAACGCTGGCGGCGTGCTTAATACATG
CAAGTCAAGGAGAACAGTTGCTTCGGTGACTAAGTAAACTGGCGAACGGG
TGAGTAACACGTAGGTAATCTACCTTCGGGATGAGAATAACTCCGGGAAA
CCGGAGCTAATACTGAATAATATTGCACTCTCAATTGAGTGCAATTAAAG
GTGGGGCTCTTCGGACCTACCGCCTGAAGATGAGCCTGCGTCTGATTAGC
TTGTTGGTGGGG
>F0OV55002C0G7M
AGAGTTTGATCCTGGCTCAGAACGAACGCTGGCGGCGCGTTTTAAGCATG
CAAGTCGAGGGAGAATCCGGTGCTTGCACTGGAGGGAACCGGCGAACGGG
TGAGTAACACGTAGATAATCTGCCTTTAGGTTGGGGATAGCTCATGGAAA
CATGGGGTAATACCGAATGTGGTTCGATGTTCAAAAGGACATTGAAAGAA
AGGAGCTTAGGCTTCGCCTGAAGATGAGTCTGCGTCTGATTAGGTAGTAG
GTAGGGTAACGGCCT
>F0OV55002C0G8O
AGAGTTTGATCCTGGCTCAGGATGAACGCTGGCGGTCTGCTTAACACATG
CAAGTCGAACGGGGGTAGAAATACCCTAGTGGCGGACGGGTGAGTAACGC
GTGAGAATCTGCCTTCAGGTTCGGGACAACCACTGGAAACGGTGGCTAAT
ACCGGATATGCTTCACGGTGAAAGATTTATTGCCTGAAGAGGAGCTCGCG
TCTGATTAGCTAGTTGGTAGGGTAAAAGCCTACCAGGGCAACGATCAGTA
GCT
>F0OV55002C0GAC
AGAGTTTGATCCTGGCTCAGAACGAACGCTGGCGGCGCGTTTTAAACATG
CAAGTCGAACGAGAACCTCTGTGCTTGCACTGAGGGGACAGTGGCGAACG
GGTGAGTAACACGTGAGTAATCTTCCTTCGAGTTCGGGACAACCATCCGA
AAGGGTGGCTAATACCGGATAACATGGTAACATCAAAGGTGGGGATCGTA
AGACCTGCCGCTTGAAGATGAGCTCGCGGCCCATTAGCTAGTTGGTGGGG
TAATGGCCTACCAAGGCAACG
>F0OV55002C0GC5
AGAGTTTGATCCTGGCTCAGGGCGAACGCTGGCGGCGCGCTTAAAGCATG
TAAGTCGAACGAGATACCCGCAAGGGTGTCTAGTGGCGTACGGCTGAGTA
ACGCGTGGGTAACCTGCCCCGAAGTGGGGAATAACTTGTGGAAACATGGG
TTAATACCGCATGTGGTCTCTTCTCGCAAGGGGATAGACTAAAGACTTCG
GTCGCTTCGGGAGGGGCCCGCGTCCCATCAGCTAGTTGGTGGGGTAACGG
CTCACCAAGGCAATAACGGGTAGCTGG
>F0OV55002C0GC8
AGAGTTTGATCCTGGCTCAGGATGAACGCTGGCGGCGTGCCTAACACATG
CAAGTCGAGCGATAAACAGTGGATGGAATTCTTCGGAAGGAAAGAAACTG
TTGAAAGCGGCGGACGGGTGAGTAACGCGTGGGCAACCTGCCCTATACAG
GGGGATAGCCACTGGAAACGGTGATTAATACCCCATGACACCTTAACCTC
GCATGAGGAGAGGGTCAAAGATTATATCGGTATAGGGTGGGCCCGCGTCT
GATTAGCTAGTTGGTAAGG
>F0OV55002C0GDJ
AGAGTTTGATCCTGGCTCAGGATGAACGCTGGCGGCGTGCCTAACACATG
CAAGTCGAACGAAGCACTCTTGTTGATCCTTCGGGTGAAACGTTAGTGAC
TGAGTGGCGGACGGGTGAGTAACGCGTGGGTAACCTGCCCTGTACAGGGG
GATAACAGTCAGAAATGACTGCTAATACCGCATAAGCGCACGAGAGGACA
TCCTCATGTGTGAAAAACTCCGGTGGTACAGGATGGGCCCGCGTCTGATT
AG
>F0OV55002C0GE2
AGAGTTTGATCCTGGCTCAGGATGAACGTTGGCGGCGTGCCTAATACATG
CAAGTCGAACGCGAAGCTTGTTTTCGGACGAGCGGAGAGTGGCGCACGGG
TGAGTAACACATGGCTGACCTGCCCTTCAGAGGGGGACAACCACTGGAAA
CGGTGGCTAATACCCCATATGCTCACGGTGATTAGAAAGCGGTGAGGAAA
CGTTCCGGCGCTGAAGGAGGGGGCTGTGGCCCATCAGCTAGTTGGTGTGG
TAACGGCAC
>F0OV55002C0GEQ
AGAGTTTGATCCTGGCTCAGATTGAACGCTGGCGGCAGGCCTAACACATG
CAAGTCGAGCGGCAGCGGGAGGTGCTTGCACCTCGCCGGCGAGCGGCGGA
CGGGTGAGTAATGCATAGGAAACTGCCCGGTAGTGGGGGATAACCTGGGG
AAACCCAGGCTAATACCGCATACGTCCTACGGGAGAAAGCAGGGGCTCTT
CGGACCTTGCGCTATCGGATGTGCCTATGTCGGATTAGCTGGTTGGTGAG
GTAACGGCT
>F0OV55002C0GEU
AGAGTTTGATCCTGGCTCAGGACGAACGCTGGCGGCGCGTTTTAAGCATG
CAAGTCGAACGGTAAAAGGGTGCTTGCACCCTTTGAGAGTGGCGAACGGG
TGAGTAACACGTAGGTGATCTGCCCTTTGGTTGGGGATAGCCTGTGGAAA
CACAGGGTAATACCGAATAAGATCGGGACTCTTTGGAGATCCGATGAAAG
CAGCTTCGGCTGCACCGAAGGATGAGCCTGCGGCTGATTAGCTTGTTGGC
GGGGTAAAGGCCCACCAAGG
>F0OV55002C0GIO
AGAGTTTGATCCTGGCTCAGAACGAACGCTGGCGGCGCGTTTTAAGCATG
CAAGTCGAACGGTAAAAGGGTGCTTGCACCCTTTGAGAGTGGCGAACGGG
TGAGTAACACGTAGGTGATCTGCCCTTTGGTTGGGGATAGCCTGTGGAAA
CACAGGGTAATACCGAATAAGATCGGGACTCTTTGGAGATCCGATGAAAG
CAGCTTCGGCTGCACCGAAGGATGAGCCTGCGGCTGATTAGCTTGTTGGC
GGGGTAAAGGCCCACCAAGG
>F0OV55002C0GL1
AGAGTTTGATCCTGGCTCAGAACGAACGCTGGCGGCGCGTCTTAAGCATG
CAAGTCGAACGGCAAGATTGGTGCTTGCACTAATCCTAGAGTGGCGGACT
GGTGAGTAACACGTGGGTGACCTACCCAAAGGTTGGGGATAGCCACTGGA
AACGGTGATTAATACCCCATGACACCTTAACCTCGCATGAGGAGAGGGTC
AAAGATTATATCGGTATAGGATGGGCCCGCGTCTGATTAGCTAGTTGGTA
AGGTAACGGCTTACCAAGG
>F0OV55002C0GL5
AGAGTTTGATCCTGGCTCAGGATGAACGCTAGCGGCAGGCTTAACACATG
CAAGTCGAACGCGAAAGGGACTTCGGTCCTGAGTAAAGTGGCGCACGGGT
GAGTAACGCGTGGATAATCTACCCAATGATCCGGGATAACACTTCGAAAG
GGGTGCTAATACCGGATAAGACCACGGGATCTACGGGTTCTGCGGTAAAA
GGTGGGGACCTTCGGGCCTACCGTCATCGGATGAGTCCGCGTACCATTAG
CTAGTTGGTGGGGTAATGGCCTACCAAGGCTACG
>F0OV55002C0GLQ
AGAGTTTGATCCTGGCTCAGAACTAACGCTAGCGGCGTGCCTAACACATG
CAAGTCTTACGAGAAAGTCCCGTTCGCGGGATGAGTAAAGTGGCGCACGG
GTGAGTAACGCGTGGATAATCTGCCCTTTAGTCTGGGATAACTTGTCGAA
AGATGGGCTAATACCAGATAATGCTTATCTGTTTAGACGGATAAGCCGAA
GGTGGCCTCTATTTATAAGCTACTGCTAAAGGATGAGTTCGCGTACCATT
AGCTTGTTGGT
>F0OV55002C0GNW
AGAGTTTGATCCTGGCTCAGAACGAACGCTGGCGGCAGGCTTAACACATG
CAAGTCGCAGGAGAAGGAGGCTTCGGCTTCCGGACACTGGCGGACGGGTG
AGTAACGCGTGGGGACCTACCCTGGGGTGGGGGACAACCACTGGAAACGG
TGGCTAATACCGCATACGCCCTTTGTTTAGGCATTGGGGAAAACTCCGGT
GCCCTGGGATGGCCCCGCGTCGGATTAGCTAGTTGGTGGGGTAACGGCCT
ACCAAGGCGACGATCCGTAGCTGGTCTGAGAGG
>F0OV55002C0GPL
AGAGTTTGATCCTGGCTCAGGATGAACGCTGGCGGCGTGCCTAACACATG
CAAGTCGAGCGATAAACAGTGGATGGAATTCTTCGGAAGGAAAGAAACTG
TGGAAAGCGGCGGACGGGTGAGTAACGCGTGGGCAACCTGCCCCATACAG
CCGGATAGCCACTGGAAACGGTGATTAATACGGCATAAGACCACAGCATC
ACATGGTGCAGCGGCCAAAGATTTATCGGTATGGGGATGGGGCCCGCGT
>F0OV55002C0GPR
AGAGTTTGATCCTGGCTCAGGATGAACGCTAGCGACAGGCCTAACACATG
CAAGTCGAACGGGATTCACCTTCGGGTGATGAGAGTGGCGAACGGGTGAG
TAACGCGTAGGTGATCTACCTTCAGATGGGGGACAACCCAGGGAAACTTG
GGCTAATACCGCATGTGGCTGTAAAGCTAAAGCCGGCCTCTATTTATAAG
CTGGTGTCTGGAGATGAGCCTGCGTCTGATTAGCTAGTTGGTGGGGTAAC
GGCCTACCGAGG
>F0OV55002C0GPU
AGAGTTTGATCCTGGCTCAGGATGAACGCTAGCGGTAGGCCTAATACATG
CAAGTCGAGCGGCAAGTTGAGGAGTAATCTGAGACCTAGAGCGGCGCACG
GGTGCGTAACGCGTATGCAACCTACCCTTTACCGGGGGATAGGCCCGGGG
AAACCCGGATTAATACCCCATAGAATAACATGATGGCATCATTGAGTTAT
TAAAGATTTATCGGTAAGGGATGGGCATGCGTAGGATTAGTTAGTTGGCG
GGGTAACGGCCCACCAAGACT
>F0OV55002C0GSP
AGAGTTTGATCCTGGCTCAGGATGAACGCTAGCGGGAGGCTTAACACATG
CAAGTCGGGCGGGATTCCCGATTTATCGGGATGAGAGCGGCGCACGGGTG
AGTAACGCGTATGCAACCTGCCTTTTACAGGGGAATAGCCCAGAGAAATT
TGGATTAATACCCCATAGTATCACTTTATCGCATGATAAATTGATTAAAG
ATTTATCGGTAAAAGATGGGCATGCGTGGCATTAGCTAGTTGGTGAGGTA
ACGGCTC
>F0OV55002C0GSV
AGAGTTTGATCCTGGCTCAGAATGAACGCTGGCGGCGTGCTTAACACATG
CAAGTCGAACGATGAAGCCTAGCTTGCTAGGTGGATTAGTGGCGCACGGG
TGAGTAATATATAGATAACGTACCTCCGAGACCGGGATAGCCATTGGAAA
CGATGATTAATACTGGATACTCCTTCTCTATCTAATTAGAGTCGGGAAAG
TTTTTTCGCTCGGAGATCGGTCTATATCCTATCAGTTAGTTGGTGAGGTA
ACGGCT
>F0OV55002C0GUG
AGAGTTTGATCCTGGCTCAGGATGAACGCTAGCGGTGCGCCTAACACATG
CAAGTCGAGCGATATAGCGGCGAACGGGTGAGTAACACGTTGGAACCTGC
CTCGAACTCAGGGATAGCCATCCGAAAGGATGATTAATACCGGATAGTCC
CGAAAGGGTAAAGATTTTTCGGTTCGAGAGGGGCCTGCGGCCTATCAGCT
AGTTGGTAAGGTAATGGCTTACCAAGGCTATGACGGGTAACTGGTGTGAG
AGCATGACCAGT
>F0OV55002C0GUS
AGAGTTTGATCCTGGCTCAGAACGAACGTTAGCGGCGCGCTTAACACATG
CAAGTCGAACGAGAAAGGGGCTTCGGCCCTGAGTAGAGTGGCGCACGGGT
GAGTAACACGTGGGTAATCTACCCTTTGGTGGGGGACAACATCTAGAAAT
GGATGCTAATACCGCATGAGTCCACTTCGGTGGGGAAAGGCGGCTTCGGC
TGTCGCCAAAGGATGAGCCCGCGGCCCATCAGCTAGTTGGTAGGGTAAAA
GCCTACCAAGGCAACGACGGGTAG
>F0OV55002C0GWL
AGAGTTTGATCCTGGCTCAGGACGAACGCTGGCGGCGCGCTTAACACATG
CAAGTCGAACGGGGTCCTTCGGGGCCCAGTGGCGAACGGGTGCGTAACAC
GTGAGCAACCTGCCCTTGTGCGGGGGATAACCCGGGGAAACCCGGGCTAA
TACCGCATGTTCTCGTCTGGTCGATGACCGGAGGAGGAAGGCCGCTGCAA
GGCGGTGCGCAGGGAGGGGCTCGCGGCGTATCAGCTAGTTGGTGAGGTAA
CGGCTCACCAAGGCGATGACGCGG
>F0OV55002C0GY1
AGAGTTTGATCCTGGCTCAGGATGAACGCTGGCGGCGTGCCTAACACATG
CAAGTCGAACGGAAATACATTTGTAGCAATATAGATGTATTTTAGTGGCG
GACGGGTGAGTAACGCGTGAGCAACCTGGCCTTTCAGAGGGGGACAAACA
GTTGGAAACGACTGCTAATACCGCATAAAGTATTTAGATTGGCATCATCT
GAATACCAAAGATTTATCCGCTGAAAGATGGGCTCGCGTCTGATTAGCTT
AGG
>F0OV55002C0GY4
AGAGTTTGATCCTGGCTCAGGATGAACGCTAGCGGGAGGCTTAACACATG
CAAGTCGAGGGGCAACACGAGGTAGCAATACTTTGGTGGCGACCGGCGCA
CGGGTGAGTAACACGTATGCAACCTACCCTGTACAGGGGGATAGCCCGGA
GAAATTCGGATTAAATACCCCATAACAATATGAAGAGGCATCTTTTTATA
TTTAAAGCTTCGGCGGTACGGGATGGGCATGCGCAACATTAGCTAGTTGG
TAGGGTAACGGCCTACCAAGGCAACG
>F0OV55002C0GY7
AGAGTTTGATCCTGGCTCAGGACGAACGCTGGCGGCGTGCTTAACACATG
CAAGTCGAACGGGGCATACGGATAGCTTGCTAGAAGTATGTTTAGTGGCG
GACGGGTGAGTAACGCGTGAATACCTGTCCATCGGAGGGGGACAACGGCT
GGAAACGGCCGCTAATACCGCGTAAGCCGAGAGGTGAAAGGTGCTCTTCG
GAGTGCCGCCGATGGGGGGGTTCGCGTCCTATCAGCTAGTTGGTGGGGTA
AGGGCCTACCAAGGCGAAGACGGGTAGCCGG
>F0OV55002C0H0U
AGAGTTTGATCCTGGCTCAGGATGAACGCTGGCGGCGTGCCTAATACATG
CAAGTCGAACGCACCATTTCGGTGGTGGGTGGCGTACGGGTGAGTAACAC
GTAGATAACCTGCCCTTAAGACGAGGATAACCATTGGAAACGATGGCTAA
GACTGGATAGGAATATTAGAGGCATCTCTGATATTTTAAAGACCTAGCAA
TAGGTATGCTTAAGGAGGGGTCTGCGGCGCATTAGTTAGTTGGTGGGGTG
ATGGCCTACCAAG
>F0OV55002C0H17
AGAGTTTGATCCTGGCTCAGGATGAACGCTAGCGGGAGGCTTAACACATG
CAAGTCGAGGGGCATCACGCCTTCGGGTGGTGGCGACCGGCGCACGGGTG
CGTAACGCGTATGCAACCTGCCTTATGCAGGGGGATAGCCCATGGAAACG
TGGATTAATACTCCATAGTATCAATGAATCGCATGGTTTATTGATTAAAA
TTTCGATGGTATAAGATGGGCATGCGTAGGATTAGCTAGTAGGTAGTGTA
ACGG
>F0OV55002C0H1K
AGAGTTTGATCCTGGCTCAGATTGAACGCTGGCGGCGTGCTTAACACATG
CAAGTCGTACGAGAACTCTTCAGCTTGCTGAAGATAGTAAAGTGGCGCAC
GGGTGAGTAAGGCGTAGGTAATTTGCCTTTAAGTCCGGGACAACACTGCG
AAAGCGGTGCTAATACCGGATAATATTTGTAAAGCCCCGGCTTAACAAAT
CAAAGGTGGCCTCTACACGTAAGCTTCTGCTTAAAGAAAAGCCCGCGTAC
CATTAGCTTGTTGGTGAGGTAACGG
>F0OV55002C0H2A
AGAGTTTGATCCTGGCTCAGGATGAACGCTGGCGGTGTGCCTTAAGCATG
CAAGTCGAACGCTCCGCAAGGAGAGTGGCAGACGGGTGAGTAACACGTAG
GAATCTACCGTAAAATGGGGGATAGCTCGCCGAAAGGCGGGGTAATACCG
CATGTGATCGCGAGATCAAAGACGCAAGTCGTTTTACGAGGAGCCTGCGC
ATTATCAGGTAGTTGGTGGGGTAATGGCCTACCAAGCCTACGACGATTAG
CCG
>F0OV55002C0H2D
AGAGTTTGATCCTGGCTCAGGACGAACGCTGGCGGCGTGCCTAACACATG
CAAGTCTACTCAGCAATGGGTGGCGAACGGGTGAGTAACGCGTAGATAAT
CTGCCCTTTAATCACGGACAACCTAGTGAAAACTGGACTAATACGGGATA
TTATCACTGATCGACATCGATGGTGATGAAAGACTACGGGTCGTTAAAGG
ATGAGTCTGCGTATCATTAGCTAGTTGGTGTGGTAACGGCGCACCAAGGC
GACG
>F0OV55002C0H2V
AGAGTTTGATCCTGGCTCAGGATGAACGCTAGCGGGAGGCTTAACACATG
CAAGTCGAGGGGTAGGGTAGCAATACCTGAGACCGGCGCACGGGTGAGTA
ACGCGTATGCAACCTGCCCTTTACAGGGGGATAGCCCATGGAAACGTGGA
TTAATACCCCATGGTACCATACCACGGCATCGTGGTTTGGTTAAAGTTAC
AGCGGTAAAGGATGGGCATGCGTGGCATTAGATTGTTGGCGGGGTAACGG
CCCACCAAGTCTTCGATGCCTAGGGG
>F0OV55002C0H4H
AGAGTTTGATCCTGGCTCAGGATGAACGCTAGCGACAGGCCTAACACATG
CAAGTCGAACGGGATTCACCTTCGGGTGATGAGAGTGGCGCACGGGTGAG
TAACGCGTATGCAACCTACCTACAACAGGGGGATAGCTCCCGGAAACGGG
GATTAATACCGCATAAGACTACGGTTTCACATGGGACAGTAGTAAAAATT
CAGATGGTTGTAGATGGGCATGCGTGACATTAGGTAGTTGGTGAGGTAAT
GGCTCACCAAG
>F0OV55002C0H4N
AGAGTTTGATCCTGGCTCAGAACGAACGCTGGCGGCAGGCTTAACACATG
CAAGTCGAACGCTCTCTTCGGAGAGAGTGGCAGACGGGTGAGTAACGCGT
GGGAACGTGCCCTTCGCTTCGGAATAGCCTCGGGAAACTGGGAGTAATAC
CGAATACGCCGTATTGGGAAAGATTTATCGGCGAAGGATCGGCCCGCGTT
AGATTAGGTAGTTGGCGGTGTAATGGACCACCAAGCCTACGATCTATAGC
TGGTCTGAGAGG
>F0OV55002C0H6K
AGAGTTTGATCCTGGCTCAGGATGAACGCTGGCGGCATGCCTAACACATG
CAAGTCGAACGAAGGCTTCGGCCTTAGTGGCGCACGGGTGCGTAACGCGT
GGGAATCTGCCCTCAGGTTCGGAATAACAGCGAGAAATTGCTGCTAATAC
CGGATGATACCGCGAGATCAAAGATTTATCGCCTTTAGCTAGTTGGTGTG
GTAAAGGCGCACCAAGGCGACGATCCTTAGCTGGTCTGAGAGG
>F0OV55002C0H78
AGAGTTTGATCCTGGCTCAGAACGAACGTTAGCGGCGCGCCTAACACATG
CAAGTCGAGCGAGAAAGGGCTTCGGCCCCGGTAAAGCGGCGCACGGGTGA
GTAACACGTAGGTAATCTACCCCCGAGTGGTGGATAACCCTCCGAAAGGA
GGACTAATACAGCATGAGACCACGAGCTCGCTGAGCTTGTGGCCAAAGCA
GGCCTCTGCATGCAAGCTTGCGCTTGGGGACGAGCCTGCGGCCCATCATG
>F0OV55002C0H8B
AGAGTTTGATCCTGGCTCAGGATGAACGCTGGCGGCGTGCCTAACACATG
CAAGTCGAACGGGAATCCCTGGACTCGTCTGGGGAGGAGAGTGGCGTACG
GGTGAGTAACACGTAGCTGACCTACCCTGGAGAGGGGGATAACTATTGGA
AACGATAGCTAAAACCCCATACGCTCTTGATAATTTGAAAGTCAAGAGGG
AAACTCCGGTGCTCTGGGATGGGGCTGCGGTCCATCAGCTAGTTGGTGCG
GTAAAAGCGCACCAAGGCG
>F0OV55002C0H8X
AGAGTTTGATCCTGGCTCAGGATGAACGCTGGCGGCGTGCCTAACACATG
CAAGTCGAGCGATAAACAGTGGATGGAATTCTTCGGAAGGAAAGAAACTG
TTGAAAGCGGCGGACGGGTGAGTAACGCGTGGGCAACCTGCCCTATACAG
GGGGATAGCCACTGGAAACGGTGATTAATACCCCATAACCCCACCAGATC
GCATGGTCTGATGGGCAAAGCCTTGGCGGTACAGGATGGGCTCGCGTCTG
ATTAG
>F0OV55002C0HBY
AGAGTTTGATCCTGGCTCAGGATGAACGCTGGCGGCGTGCCTAACACATG
CAAGTCGAGCGGAGATTTCCGAGTAGTAATACGAGGGGATTTTAGCGGCG
GACGGGTGAGTAACACGTGAGCAATCTGCCTTCTGCTGGGGAATAACATT
GTGAAAACAGTGCTAATACCGCATAACGTACCTTGGGGGCATCTCCGGGG
TACCAAAGGAGAAATCCGGCAGGAGATGAGCTCGCGTCCGATTAGGTAGT
TGGTGAGGTAACGG
>F0OV55002C0HFB
AGAGTTTGATCCTGGCTCAGGATGAACGCTAGCGGTGCGCCTAACACATG
CAAGTCGAGCGATATAGCGGCGAACGGGTGAGTAACACGTTGGAACCTGC
CTCGAACTCAGGGATAGCCATCCGAAAGGATGATTAATACCGGATAGTCC
CGAAAGGGTAAAGATTTTTCGGTTCGAGAGGGGCCTGCGGCCTATCAGCT
AGTTGGTAAGGTAATGGCTTACCAAGGCTATGACGGGTAACTGGTGTGAG
AGCATGACCAGT
>F0OV55002C0HFE
AGAGTTTGATCCTGGCTCAGGATGAACGCTAGCGACAGGCCTAACACATG
CAAGTCGAACGGGATTTATCCTTCGGGGTAATGAGAGTGGCGCACGGGTG
AGTAACGCGTATGCAACCTACCTGTAACTGGGGAATAGCTCCCTGAAAGG
GGAATTAACACCGCATAAGACCACACTTTCGCATGGAAGAGTGGTAAAAT
ATTTATAGGTTACAGATGGGCATGCGTGACATTAGTTTGTTGGTGAGGTA
ACGGCTCACCAAG
>F0OV55002C0HFH
AGAGTTTGATCCTGGCTCAGGGTGAACGCTGGCGGCGTGCCTAACACATG
CAAGTCGAGCGATAAACAGTGGATGGAATTCTTCGGAAGGAAAGAAACTG
TTGAAAGCGGCGGACGGGTGAGTAACGCGTGGGCAACCTGCCCTATACAG
GGGGATAGCCACTGGAAACGGTGATTAATACCCCATGACACCTTAACCTC
GCATGAGGAGAGGGTCAAAGATTATATCGGTATAGGATGGGCCCGCGTCT
GATTAGCTAGTTGGTAAGG
>F0OV55002C0HH2
AGAGTTTGATCCTGGCTCAGAACGAACGCTGGCGGCGCGTTTTAAACATG
CAAGTCGAACGAGAACCTCTGTGCTTGCACTGAGGGGACAGTGGCGAACG
GGTGAGTAACACGTGAGTAATCTTCCTTCGAGTTCGGGACAACCATCCGA
AAGGGTGGCTAATACCGGATAACATGGTAACATCAAAGGTGGGATCGTAA
GACCTGCCGCTTGAAGATGAGCTCGCGGCCCATTAGCTAGTTGGTGGGGT
AATGGCCTACCAAGGCAACG
>F0OV55002C0HH8
AGAGTTTGATCCTGGCTCAGAACGAACGCTGGCGGCAGGCCTAACACATG
CAAGTCGAAGGAGAAGCACCTTTCGGGGTGTGGACACTGGCGCACGGGTG
AGTAACGCGTGGGAATCTACCCCGGGGTGGGGAATAACCGCTGGAAACGG
CGGCTAATACCGCATACGCCCCAAGCCTTTGGCTTGGGGGAAAGCTTTAG
CGCCCTGGGATGAGCCCGCGTTAGATTAGCTAGTTGGTGTGGTAACGGCG
CACCAAGGCGACGATCCGTAGCTGGT
>F0OV55002C0HI0
AGAGTTTGATCCTGGCTCAGGATGAACGCTGGCGGCGTGCCTAATACATG
CAAGTCGAACGCGAAGCTTGTTTTCGGACGAGCGGAGAGTGGCGCACGGG
TGAGTAACACATGGCTGACCTGCCCTTCAGAGGGGGACAACCACTGGAAA
CGGTGGCTAATACCCCATATGCTCACGGTGATTAGAAAGCGGTGAGGAAA
CGTTCCGGCGCTGAAGGAGGGGGCTGTGGCCCATCAGCTAGTTGGTGTGG
TAACGGC
>F0OV55002C0HII
AGAGTTTGATCCTGGCTCAGAACGAACGCTGGCGGCGTGCTTAACACATG
CAAGTCGAACGTGAAGGGGGCTTCGGTCCCTGGAAAGTGGCGCACGGGTG
AGTAACACGTGGATAATCTACCCGATGATCCGGGATAACCTTTCGAAAGG
GGGGCTAATACCGGGTAAGCTCACGAACTCCTCGGAGTTTGCGGGAAAAG
GTGGGGACCTTCGGGCCTACCGTCATCGGATGAGTCCGCGGCCCATTAGC
TAGTTGGTGGGGTAATGGCCTACCAAGGCAACGATGGGTAG
>F0OV55002C0HIL
AGAGTTTGATCCTGGCTCAGATCGAACGCTGGCGGCGGGCCTAACACATG
CAAGTCGAACGAGAAAATCCGCTTCGGTGGATGAGTAAAGTGGCGCACGG
GTGAGTAACACGTGGGTAATTTACCTTCAAGTCTGGGATAATCTGCCGAA
AGGCGGCCTAATACCGGATAATACCCATAGACCGAGGTTTATGGGTCAAA
GGTGGCCTCTCAATGAAGCTATCACTTGAAGATAAGCCCGCGGACTATTA
GCTAGTTGGTAGAGTAAAAG
>F0OV55002C0HIR
AGAGTTTGATCCTGGCTCAGGACGAACGCTGGCGGCGTGCCTAACACATG
CAAGTCAAGGAGAAAGACTGGTTTCGGCCGGTCAAGTAAACTGGCGGACG
GGTGAGTAACGCGTAGGCGACCTGCCCTTGTGTTTGGAATAACCCCGAGA
AATTGGGGCTAATACCGAATGACGCATTGAGTATGCATGTACTTGATGTT
AAAGGTGCTGCAAGGTACCGCACAGGGATGGGCCTGCGTTCCATTAGTTA
GATGGTAGGGTAACGGCCT
>F0OV55002C0HKO
AGAGTTTGATCCTGGCTCAGGATGAACGCTGGCGGCGTGCCTAACACATG
CAAGTCGAGCGATAAACAGTGGATGGAATTCTTCGGAAGGAAAGAAACTG
TTGAAAGCGGCGGACGGGTGAGTAACGCGTGGGCAACCTGCCCTATACAG
GGGGATAGCCACTGGAAACGGTGATTAATACCCCATGACACCTTAACCTC
GCATGAGGAGAGGGTCAAAGATTATATCGGTATAGGATGGGCCCGCGTCT
GATTAGCTAGTTGG
>F0OV55002C0HKR
AGAGTTTGATCCTGGCTCAGAACGAACGCTGGCGGCGCGTCTTAAGCATG
CAAGTCGAGCGGGATCCGTAGCAATACGGTGAGAGCGGCGGACTGGTGAG
TAACACGTAGGTGATCTGCCTCTGGGAATGGGGATAGCCCGTGGAAACAC
GGGGTAATACCGAATACGCTCTTTCCGCCGTGGCGGGAAGAGGAAACGAG
CGATTGCTCGGCCCGGAGATGAGCCTGCGTCTGATTAGCTAGTTGGCGGG
GTAAAGGCCCACCAAGG
>F0OV55002C0HMA
AGAGTTTGATCCTGGCTCAGGATGAACGCTAGCGGCAGGCCTAACACATG
CAAGTCGAGGGGTAACAGGTAGAAAGCTTGCTTTTTATGCTGACGACCGG
CGCACGGGTGAGTAACGCGTATGCAACCTACCCTTAACTGGGGAATAGCC
CGAAGAAATTCGGATTAATGCCCCATAATACTGTATTGAAGCACTTCAGT
GCATTTAAAACTCCGGTGGTTAAGGATGGGCATGCGTGACATTAGCTAGT
TGGTGAGGTAACGG
>F0OV55002C0HMG
AGAGTTTGATCCTGGCTCAGAACGAACGCTGGCGGCGCGTTTTAAGCATG
CAAGTCGAGGGGTAGAGTGCCTTCGGGCACTTGAGACCGGCGGACGGGTG
AGTAACGCGTATGCAACCTACCTGTAACTGGGGAATAGCTCCCTGAAAGG
GGAATTAACACCGCATAAGACCACACTTTCGCATGGAAGAGTGGTAAAAT
ATTCATAGGTTACAGATGGGCATGCGTGACATTAGTTTGTTGGTGAGGTA
ACGGCTCACCAAGACTACG
>F0OV55002C0HO1
AGAGTTTGATCCTGGCTCAGGACGAACGCTGGCGGCGTGGATAAGGCATG
CAAGTCGAACGGGAACTTAACATCTAATTCGTTAGAAGTTTTGTTCTAGT
GGCGAACGGGTGAGTAACGCGTGAACAACATACCTCTCAGAGGGGAATAA
CACAGGGAAACTTGTGCTAATACCGCATATGTGCTTATGATGATTTCATA
TTCATGAAAGGTGGGGACCTTCGGGCCTGCCGCTGAGAGATTGGTTCGCG
TCCCATTAG
>F0OV55002C0HPA
AGAGTTTGATCCTGGCTCAGGATGAACGCTAGCGGTGCGCCTAACACATG
CAAGTCGAGCGATATAGCGGCGAACGGGTGAGTAACACGTTGGAACCTGC
CTCGAACTCAGGGATAGCCATCCGAAAGGATGATTAATACCGGATAGTCC
CGAAAGGGTAAAGATTTTTCGGTTCGAGAGGGGCCTGCGGCCTATCAGCT
AGTTGGTAAGGTAATGGCTTACCAAGGCTATGACGGGTAACTGGTGTGAG
AGCATGACCAGT
>F0OV55002C0HQW
AGAGTTTGATCCTGGCTCAGGATGAACGCTAGCGGGAGGCTTAACACATG
CAAGTCGAGCGGTATAAACCTTTCGGGGTTTAGAGAGCGGCGCACGGGTG
AGTAACGCGTATGCAACCTACCTTTTACCGGGGAATAGCCCGGAGAAATT
TGGATTAATGCCCCATGGTTCCTTAAGTCTGCATGGATGTAAGGATAAAG
TTGAGGCGGTAAAAGATGGGCATGCGTGACATTAGCTAGTTGGGGGGTAA
CGGCCCACCAAGGCTACGATGTCTAGGGGTT
>F0OV55002C0HS5
AGAGTTTGATCCTGGCTCAGGATGAACGCTAGCGGCAGGCTTAACACATG
CAAGTCGAGGGGTAACAGGGTGCTTGCACCGCTGACGACCGGCGCACGGG
TGCGTAACGCGTATACAATCTACCTTTTACAGGGGCATAGCCCGGGGAAA
CCCGGATTAATATCCCATGGTATCATTTAGTGGCATCACTTGAATGATTA
AAGCTTCGGCGGTAAAAGATGAGTATGCGTCCTATTAGTTAGTTGGTAAG
GTAACGGCTTACCAAGGCAG
>F0OV55002C0HSF
AGAGTTTGATCCTGGCTCAGGATGAACGCTAGCGGCAGGCCTAACACATG
CAAGTCGAGCGATATAGCGGCGAACGGGTGAGTAACACGTTGGAACCTGC
CTCGAACTCAGGGATAGCCATCCGAAAGGATGATTAATACCGGATAGTCC
CGAAAGGGTAAAGATTTTTCGGTTCGAGAGGGGCCTGCGGCCTATCAGCT
AGTTGGTAAGGTAATGGCTTACCAAGGCTATGACGGGTAACTGGTGTGAG
AGCATGACCAGT
>F0OV55002C0HSW
AGAGTTTGATCCTGGCTCAGGATGAACGCTAGCGGTGCGCCTAACACATG
CAAGTCGAGCGATATAGCGGCGAACGGGTGAGTAACACGTTGGAACCTGC
CTCGAACTCAGGGATAGCCATCCGAAAGGATGATTAATACCGGATAGTCC
CGAAAGGGTAAAGATTTTTCGGTTCGAGAGGGGCCTGCGGCCTATCAGCT
AGTTGGTAAGGTAATGGCTTACCAAGGCTATGACGGGTAACTGGTGTGAG
AGCATGACCAGT
>F0OV55002C0HTB
AGAGTTTGATCCTGGCTCAGAACAAACGCTAGCGGCGTGCCTAACACATG
CAAGTCAGACGAGAAAGTTCGCTTCGGCGAATGAGTAGAGTGGCGCACGG
GTGAGTAACGCGTGGACAATCTGCCCTAGAGTTAGGAATAACCCACCGAA
AGGTGGGCTAATACCCAATAATGCTATACTTCTTCGGGAGTATAGCCAAA
GATGGCCTCTGTTTACAAGCTATCGCTCAAGGATGAGTTCGCGTACCATT
AG
>F0OV55002C0HTM
AGAGTTTGATCCTGGCTCAGGATGAACGCTAGCGGCGCGCTTAATGCATG
TAAGTCGAGCGATGAGTTTCTTCGGAGACATCAGCGGCAGACGGGTGAGT
AACACGTGGATGACCTGCCCTCAAGACCGGGATAACGGGTGGAAACATGC
GCTAATACCGGATAGGCTCTCGGGGTCGCAACCGGGAGTAAAGCTACGGT
GCTTGAGGAGGGGTCCGCGGCCCATCAGCTAGTCGGTAGGGTAACGGCCT
ACCAAGGCGAAGACGGGG
>F0OV55002C0HU5
AGAGTTTGATCCTGGCTCAGAATGAACGCTGGCGGCGTGCCTAACACATG
CAAGTCGAACGAGAAAGTCTCTTCGGAGGCGAGTAAAGTGGCGAACTGGT
GAGTAACACGTGAGAATCTACCTTTTAGTGAAGAATAACCTCGAGAAATC
GAGGTTAATGCTGCATAAGTTCCTTCGGGAAGAAAGATGGCCTCTTTGCT
ATCGCTAAAAGATGAGCTCGCGGACTATTAGCTTGTTGGTAAGGTAAAGG
CTTACCAAGGCGA
>F0OV55002C0HU8
AGAGTTTGATCCTGGCTCAGGATGAACGCTAGCGACAGGCCTAACACATG
CAAGTCGAGGGGTAACATGAGAGCTTGCTCTTGATGACGACCGGCGCACG
GGTGAGTAACGCGTATGCAACCTACCCTGTACCGGGAAATAACCCGGAGA
AATTCGGACTAATATCCCATAATAATATAAAGGGGCATCCCTTAATATTT
AAAGTTCCGGCGGTACAGGATGGGCATGCGTAACATTAGCTAGTTGGAGG
GGTAACGGCCCACCAAGGCAACGA
>F0OV55002C0HVC
AGAGTTTGATCCTGGCTCAGAACGAACGCTGGCGGCGTGCTTAATACATG
CAAGTCGAACGTGAAACGAGTAGCAATACTTGTGGAGAGTGGCGAACGGG
TGAGTAATACGTAAGCAATCTACCTTTAAGATTGGGATAACCTTGCCAAC
GCGGGGCTAATACCGGATGTGGTCATTTTAACGCATGTTAGAATGATTAA
AGGAGTGATCCGCTTAAGGATGAGCTTGCGGCCCATTAGTTAGTTGGCGG
GGTAACGGCCCACCAAGACCGCG
>F0OV55002C0HVK
AGAGTTTGATCCTGGCTCAGGATGAACGCTAGCGGTAGGCTTAACACATG
CAAGTCGAGGGGTAACAGGACTTTCGGGTCGCTGACGACCGGCGCACGGG
TGAGTAACGCGTATGCAACCTACCTGAATCTGGAAAATAGCCCCCGGAAA
CGGGGATTAATGTTCCATAATGTTCGATTGTCGCATGGCAATTGGACCAA
AGTTCTGACGGATTCAGATGGGCATGCGTGACATTAGCTTGTTGGTGAGG
TAACGGCTC
>F0OV55002C0HX6
AGAGTTTGATCCTGGCTCAGGACGAACGCTGGTGGCGTGCCTAACACATG
CAAGTCGAGCGGGGACTACGGAGTAGTAATACGAAGTAGTTCTAGCGGCG
GACGGGTGAGTAACGCGTGAGCAACCTGTCCTTGCCTGGGGGATAAGAAG
CCGAAAGGCTTTCTAATACCGCATGAGACCACAGGACCGCATGGTCAAGA
GGTCAAAGGAGAAATTCGGGCAAGGGTGGGCTCGCGTCTGATTAGCTAGT
TGGTGGGGTAACGGCTC
>F0OV55002C0HXC
AGAGTTTGATCCTGGCTCAGGATGAACGCTGGCGGCGTGCCTAATACATG
CAAGTCGAACGCACCATTTCGGTGGTGAGTGGCGAACGGGTGAGTAACAC
GTAGATAACCTGCCCTTAAGACGAGGATAACCATTGGAAACGATGGCTAA
GACTGGATAGGAATATTAGAGGCATCTCTGATATTTTAAAAGACCTAGCA
ATAGGTATGCTTAAGGAGGGGTCTGCGGCGCATTAGTTAGTTGGTGGGGT
GATGGCCT
>F0OV55002C0HXO
AGAGTTTGATCCTGGCTCAGGATGAACGCTAGCGACAGGCTTAACACATG
CAAGTCGAACGATCCTTCGGGATAGTGGCGGACGGGTGAGTAACACGTGG
GAACGTGCCTTTTGGTTCGGAACAACTCAGGGAAACTTGAGCTAATACCG
AATGTGCCCTTCGGGGAAAGGATTTATCGCCATTAGAGCGGCCCGCGTCT
GATTAGCTAGTTGGTGGGGTAAAGGCTCACCAAGGCTACGATCAGTAGCT
GGTCTGAGAGG
>F0OV55002C0HXX
AGAGTTTGATCCTGGCTCAGGATGAACGCTGGCGGCGTGCCTAATACATG
CAAGTCGAACGAAGAGAGAAGCTTGCTTCTCTTTTAGTGGCGAACGGGTG
AGTAATACATAAGCAACCTACCCATTTGACCGGGATAACAGTTGGAAACG
ACTGCTAATACCGGATAGGTGACCGGGGGACATCCCCTGATCATTAAAGC
TGGGACACAGCACGAATGGATGGGCTTATGGCGCATTAGTTAGTTGGCGG
GGTAACGGCCCACCAAG
>F0OV55002C0HYE
AGAGTTTGATCCTGGCTCAGGATGAACGCTAGCGGCAGGCTTAACACATG
CAAGTCGAGGGGTAACAGGGGAGCTTGCTCTCGCTGACGACCGGCGCACG
GGTGAGTAACGCGTATGCAACCTACCTGTAACTGGGGAATAGCTCCCTGA
AAGGGGAATTAACACCGCATAAGACCACACTTTCGCATGGAAGAGTGGTA
AAATATTTATAGGTTACAGATGGGCATGCGTGACATTAGTTTGTTGGTGA
GGTAACGGCT
>F0OV55002C0HZ6
AGAGTTTGATCCTGGCTCAGAACGAACGCTGGCGGCGCGTTTTAAGCATG
CAAGTCGAGCGGCAAGGGCCTTCGGGCCCCTAGAGCGGCGGACGGGTGAG
TAACACGTGGACAATCTGCCCCCCGGCCGGGGATAGCCCAGGGAAACCTG
GATTAATACCGGATGAGACGGGACGCACGAGGGTGCGATCCGGGAAAGGC
GCTGCGGCGCCGCCGGGGGATGAGTCCGCGACCCATTAGCTAGACGGCGG
GGTAAAGGCCCACCGTGGCGACGATGGGTAGCCGG
>F0OV55002C0HZ9
AGAGTTTGATCCTGGCTCAGGATGAACGCTAGCGGCAGGCCTAACACATG
CAAGTCGAGGGGTAACAGGGGAGCTTGCTCCCGCTGACGACCGGCGCACG
GGTGCGTAACGCGTATGCAACCTACCCTATACAGGGGGATAGCCACTGGA
AACGGTGATTAATACCCCATGACACCTTAACCTCGCATGAGGAGAGGGTC
AAAGATTATATCGGTATAGGATGGGCCCGCGTCTGATTAGCTAGTTGGTA
AGGTAACGGCTTACCAAGG
>F0OV55002C0I13
AGAGTTTGATCCTGGCTCAGGATGAACGCTAGCGGTGCGCCTAACACACG
CAAGTCGAGCGATATAGCGGCGAACGGGTGAGTAACACGTTGGAACCTGC
CTCGAACTCAGGGATAGCCATCCGAAAGGATGATTAATACCGGATAGTCC
CGAAAGGGTAAAGATTTTTCGGTTCGAGAGGGGCCTGCGGCCTATCAGCT
AGTTGGTAAGGTAATGGCTTACCAAGGCTATGACGGGTAACTGGTGTGAG
AGCATGACCAGTC
>F0OV55002C0I59
AGAGTTTGATCCTGGCTCAGGATGAACGCTGGCGGCGTGCCTAATACATG
CAAGTCGAACGCACCATTTCGGTGGTGAGTGGCGAACGGGTGAGTAACAC
GTAGATAACCTGCCCTTAAGACGAGGATAACCATTGGAAACGATGGCTAA
GACTGGATAGGAATATTAGAGGCATCTCTGATATTTTAAAAGACCTTAGC
AATAGGTATGCTTAAGGAGGGTCTGCGGCGCATTAGTTAGTTGGTGGGGT
GATGGCCT
>F0OV55002C0I5B
AGAGTTTGATCCTGGCTCAGGATGAACGCTGGCGGCGTGCCTAATACATG
CAAGTCGAACGCACCGGTTTACCGGTGAGTGGCGAACGGGTGAGTAACAC
GTAGGTGATCTGCCCTTTGGTTGGGGATAGCCTGTGGAAACACAGGGTAA
TACCGAATAAGATCGGGACTCTTTGGAGATCCGATGAAAGCAGCTTCGGC
TGCACCGAAGGATGAGCCTGCGGCTGATTAGCTTGTTGGCGGGGTAAAGG
CCCACCAAGGCGACG
>F0OV55002C0I5E
AGAGTTTGATCCTGGCTCAGGATGAACGCTAGCGACAGGCCTAACACATG
CAAGTCGAACGGGATTTATCCTTCGGGGTAATGAGAGTGGCGCACGGGTG
AGTAACGCGTATGCAACCTACCTGTAACTGGGGAATAGCTCCCTGAAAGG
GGAATTAACACCGCATAAGACCACACTTTCGCATGGAAGAGTGGTAAAAT
ATTTATAGGTTACAGATGGGCATGCGTGACATTAGTTTGTTGGTGAGGTA
ACGGCTCACCAAG
>F0OV55002C0I5H
AGAGTTTGATCCTGGCTCAGGATGAACGCTAGCGACAGGCCTAACACATG
CAAGTCGAACGGGATTCACCTTCGGGTGATGAGAGTGGCGCACGGGTGAG
TAACGCGTATGCAACCTACCTACAACAGGGGGATAGCTCCCGGAAACGGG
GATTAATACCGCATAAGACTACGGTTTCACATGGGACAGTAGTAAAAATT
CAGATGGTTGTAGATGGGCATGCGTGACATTAGGTAGTTGGTGAGGTAAT
GGCTCACCAAG
>F0OV55002C0I80
AGAGTTTGATCCTGGCTCAGGATGAACGCTAGCGGGAGGCTTAACACATG
CAGGTCGAGGGGCAGCACGAGGTAGCAATACTTTGGTGGCGACCGGCAGA
CGGGTGAGTAACGCGTATGCAACCTACCCTTAACTGGGGAATAGCCCGAA
GAAATTCGGATTAATGCCCCATAATACTGTATTGAAGCATTTCAGTGCAT
TTAAAACTCCGGTGGTTAAGGATGGGCATGCGTGACATTAGCTAGTTGGT
GAGGTAACGGCT
>F0OV55002C0I86
AGAGTTTGATCCTGGCTCAGGATGAACGCTAGCGGTGCGCCTAACACATG
CAAGTCGAGCGATATAGCGGCGAACGGGTGAGTAACACGTTGGAACCTGC
CTCGAACTCAGGGATAGCCATCCGAAAGGATGATTAATACCGGATAGTCC
CGAAAGGGTAAAGATTTTTCGGTTCGAGAGGGGCCTGCGGCCTATCAGCT
AGTTGGTAAGGTAATGGCTTACCAAGGCTATGACGGGTAACTGGTGTGAG
AGCATGACCAGT
>F0OV55002C0J1C
AGAGTTTGATCCTGGCTCAGGATGAACGCTAGCGACAGGCCTAACACATG
CAAGTCGAACGGGAGTTATCCTTCGGGGTAATGAGAGTGGCGCACGGGTG
AGTAACGCGTATGCAACCTACCTGTAACTGGGGAATAGCTCCCTGAAAGG
GGAATTAACACCGCATAAGACCACACTTTCGCATGGAAGAGTGGTAAAAT
ACTTATAGGTTACAGATGGGCATGCGTGACATTAGTTTGTTGGTGAGGTA
ACGGCTCACCAAG
>F0OV55002C0J1F
AGAGTTTGATCCTGGCTCAGAACGAACGCTGGCGGCGTGCCTAACACATG
CAAGTCGAACGCGAAAGCCCTTTCGGGGGTGAGTAAAGTGGCGCACGGGT
GAGTAACACGTGGATAATCTGCCTGATAATCTGGGATAACATCTCGAAAG
AGATGGCTAATACCGGATAAGCCCACAGTCTCCCCGGAGACAGCGGGAAA
AGATGGCCTCTTCTTGAAAGCTATTGTTATCAGATGAGTCCGCGGTCCAT
TAGG
>F0OV55002C0J28
AGAGTTTGATCCTGGCTCAGAACGAACGCTGGCGGCGCGTTTTAAGCATG
CAAGTCGAACGGTAGAGGTGCTTGCACCTTGAGAGTGGCGAACGGGTGAG
TAACACGTAGGTGATCTGCCCTGAGGTTGGGGATAGCCTGTGGAAACACA
GGGTAATACCGAATGAGCCCATAATACTGTGGTGTTATGGGGAAAGTTTG
CTAAGGCAACACCTTGGGATGAGCCTGCGGCTGATTAGCTAGTTGGTGGG
GTAAGAGCCT
>F0OV55002C0J55
AGAGTTTGATCCTGGCTCAGGGCGAACGCTGGCGGCAGGCCTAATACATG
CAAGTCGAACGCACCTTCGGGTGAGTGGCGGACGGGTGAGTAACGCGTGG
GAACGTGCCCTTTGGTTCGGAATAACTCAGGGAAACTTGAGCTAATACCG
GATGTGCCCCTTCGGGGGAAAGATTTATCGCCATTGGAGCGGCCCGCGTT
GGATTAGCTAGTTGGTGAGGTAAAGGCTCACCAAGGCTACGATCCATAGC
TGGTCTGAGAGGATGAT
>F0OV55002C0J7I
AGAGTTTGATCCTGGCTCAGGGTGAACGCTGGCGGCGTGCCTTAGGTATG
CAAGTCGAACGGTTCCAATATTACGGATTCACAATTTCCTCGGAAAAAGT
GTTGAAGTGCCTTTGGAATAGTGGCAGACGGGTGAGTAATGCACAGGAAG
TTGCCTTTAGAACTGGAATAGCTCATCGAAAGATGGGGTAATACCGGATG
GTCTTCTCTTTTTGAGAAGTAAAGGTCTAATTTATTAGATCGTCTAGAGA
GATGCCTGTGTCCTAT
>F0OV55002C0J7L
AGAGTTTGATCCTGGCTCAGAACGAACGCTGGCGGCGTGCTTAACACATG
CAAGTCGAACGTGAAGGGGGCTTCGGTCCCTGGAAAGTGGCGCACGGGTG
AGTAACACGTGGATAATCTACCCAATGATCCGGGATAACACTTCGAAAGG
GGTGCTAATACCTGATAAGCCCACGGGCTCCTCGGAGCTTGCGGGAAAAG
GTGGGGAACCTTCGGGTCCTGCCGTCACTGGATGAGTCCGCGTCCCATTA
GCTAGTTGGTGGGGTAATGGCCTACCAAGG
>F0OV55002C0J84
AGAGTTTGATCCTGGCTCAGGATGAACGCTGGCGGCGTGCCTAACACATG
CAAGTCGAGCGTGAAGGTTCGGATTGAAGCTTCGGCAGAGAGAAGAACTG
GAAAGCGGCGGACGGGTGAGTAACGCGTGGGCAACCTGCCCCATACAGCC
GGATAGCCACTGGAAACGGTGATTAATACGGCATAAGACCACGACATCGC
ATGGTGACGGGGTCAAAGATTTATCGGTATGGGATGGGCCCGCGTCTGAT
TAG
>F0OV55002C0J87
AGAGTTTGATCCTGGCTCAGGATGAACGCTAGCGGGAGGCTTAACACATG
CAAGTCGAGGGGCAGCACGAGGTAGCAATACTTTGGTGGCGACCGGCAGA
CGGGTGAGTAACGCGTATGTAACCTGCCCTGTACAGGGGGATAACCCGGA
GAAATTCGGACTAATATCCCATGGTAATATTGGAAGGCATCTTCTGATAT
TTAAAGTTCCGGCGGTACAGGAGGGGCATGCGTAACATTAGCTGGTTGGT
AAGGTAACGGCTTACCAAGGCGA
>F0OV55002C0J8Y
AGAGTTTGATCCTGGCTCAGGATGAACGCTGGCGGCGTGCCTAACACATG
CAAGTCGAACGGGAATCCCTGGACTCGTCTGGGGAGGAGAGTGGCGTACG
GGTGAGTAACACGTAGCTGACCTACCCTGGAGAGGGGGATAACTATTGGA
AACGATAGCTAAAACCCCATACGCTCTTGATAATTTGAAAGTCAAGAGGA
AAACTCCGGTGCTCTGGGATGGGGCTGCGGTCCATCAGCTAGTTGGTGCG
GTAAAAGCGCACCAAGGCG
>F0OV55002C0J9M
AGAGTTTGATCCTGGCTCAGGATGAACGCTAGCGACAGGCCTAACACATG
CAAGTCGAACGGGATTTATCCTTCGGGGTAATGAGAGTGGCGCACGGGTG
AGTAACGCGTATGCAACCTACCTGTAACTGGGGAATAGCTCCCTGAAAGG
GGAATTAACACCGCATAAGACCACACTTTCGCATGGAAGAGTGGTAAAAT
ATTTATAGGTTACAGATGGGCATGCGTGACATTAGTTTGTTGGTGAGGTA
ACGGCTCACCAAG
>F0OV55002C0JA5
AGAGTTTGATCCTGGCTCAGGATGAACGCTGGCGGTGTGCCTTAAGCATG
CAAGTCGAACGAGTTTAGTAGCAATACTAAGCTAGTGGCAGACGGGTGAG
TAGCGCGTAGGAATCTACCTTGAAATGGGGAATAGCCAGCCGAAAGGTTG
GGTAATACCGCATGATATCGCAAGATCAAAGGCCTTCACCGGCCGTTTCA
AGAGGAGCCTGCGTCCTATCAGCTAGTTGGTGAGATAATAGCCCACCAAG
GCG
>F0OV55002C0JAJ
AGAGTTTGATCCTGGCTCAGAACGAACGCTGGCGGCAGGCCTAACACATG
CAAGTCGAGCGAGGTCTTCGGACCTAGCGGCGGACGGGTGAGTAACGCGT
GGGAACGTGCCTCTTGCTACGGAATAGCCTCGGGAAACTGGGAGTAATAC
CGTATGTGCCCTACGGGGAAAGATTTTATCGGCAAGAGATCGGCCCGCGT
TGGATTAGGTAGTTGGTGAGGTAACGGCTCACCAAGCCGACGATCCATAG
CTGGTTTGAGAGGATGAT
>F0OV55002C0JE4
AGAGTTTGATCCTGGCTCAGGATGAACGCTGGCGGCGTGCCTAACACATG
CAAGTCGAGCGAGACGGTTGTGAAGGATCCTTCGGGTGACTGATCAGCTA
GACAGCGGCGGACGGGTGAGTAACGCGTGGGCAACCTGCCTTGTACTGGG
GGATAACGTTTTGAAAAGAACGCTAATACCGCATAAGCGCACAGTATCGC
ATGATACAGTGTGAAAAACTCCGGTGGTACAAGATGGGCCCGCGTCTGAT
TAG
>F0OV55002C0JH8
AGAGTTTGATCCTGGCTCAGGATGAACGCTAGCGGTCGGCCTAACACATG
CAAGTCGAGCGGTAGCATTAAGTAGCAATACTTAGATGGCGAGCGGCAGA
CGGGTGCGTAACGCGTAGGCAACCTACCCATTTCAGGGAGATAGCCCGGC
GAAAGCTGGATTAATACCCCGTATATAACTTTAAGGCATCTTAGGGTTAT
GAAAGCTCCGGCGGGAATGGATGGGCCTGCGTCCTATTAGTTAGTTGGAG
AGGTAACGGCTCCCCAAGGCG
>F0OV55002C0JHT
AGAGTTTGATCCTGGCTCAGATTGAACGCTGGCGGCATGCCTTACACATG
CAAGTCGAACGGCAGCACGGGAGTAATCCTGGTGGCGAGTGGCGAACGGG
TGAGTAATATATCGGAACGTGCCCAGTCGTGGGGGATAACGCAGCGAAAG
CTGTGCTAATACCGCATACGATCTGTGGATGAAAGCGGGGGATCGCAAGA
CCTCGCGCGATTGGAGCGGCCGATATCAGATTAGCTAGTTGG
>F0OV55002C0JHZ
AGAGTTTGATCCTGGCTCAGGATGAACGCTAGCGGCAGGCCTAACACATG
CAAGTCGAGGGGCAACAGGGGTAGCAATACTTGCTGGCGACCGGCGCACG
GGTGAGTAACGCGTATGCAACCTACCCATAACAAGGGGATAGCTCCCGGA
AACGGAAATTAATACCCTATGGTACCTAAGTATCGCATGATATTAAGGTT
AAAACTACGGTGGTTATGGATGGGCATGCGTGCCATTAGCTAGTTGGCGG
GGTAACGGCCCACCAAGGCGACG
>F0OV55002C0JLC
AGAGTTTGATCCTGGCTCAGGATGAACGCTAGCGACAGGCCTAACACATG
CAAGTCGAGGGGTATAAGCAGCTTGCTGCTTAGAGACCGGCGCACGGGTG
AGTAACGCGTATGCAACCTACCTTTTACTGGGGGATAGCCCAAAGAAATT
TGGATTAATACCGCATAATATATTTGAATCGCATGGTTTGGATATTAAAT
CTGCGGAGGTAAAAGATGGGCATGCGTAGCATTAGTTAGTTGGTGAGGTA
ACGGCT
>F0OV55002C0JPW
AGAGTTTGATCCTGGCTCAGGATGAACGCTAGCGGGAGGCTTAACACATG
CAAGTCGAGGGGCATCACGCCTTCGGGTGGTGGCGACCGGCGCACGGGTG
CGTAACGCGTATGCAACCTGCCTTATGCAGGGGGATAGCCCATGGAAACG
TGGATTAATACCCCATAAGCTTTATTATATGCATATATATTAAAGGAAAA
CTTAGGTGGCATAAGATGGGCATGCGTCTGATTAGCTAGTTGGTAAGGTA
ACGGCTT
>F0OV55002C0JQH
AGAGTTTGATCCTGGCTCAGGATGAACGCTAGCGGTGCGCCTAACACATG
CAAGTCGAGCGATATAGCGGCGAACGGGTGAGTAACACGTTGGAACCTGC
CTCGAACTCAGGGATAGCCATCCGAAAGGATGATTAATACCGGATAGTCC
CGAAAGGGTAAAGATTTTTCGGTTCGAGAGGGGCCTGCGGCCTATCAGCT
AGTTGGTAAGGTAATGGCTTACCAAGGCTATGACGGGTAACTGGTGTGAG
AGCATGACCAGT
>F0OV55002C0JQK
AGAGTTTGATCCTGGCTCAGGATGAACGCTAGCGGGAGGCTTAACACATG
CAAGTCGAGGGGCAGCACGATGTAGCAATACGTTGGTGGCGACCGGCGCA
CGGGTGAGTAACGCGTATGCAACCTACCCTGTACTGGAAGATAACCCGGA
GAAATTCGGACTAATATTCCATAAAGATATAGAGAGGCGTCTTTTTATAT
TTAAAGCTCTGGCGGTACGGGATGGGCATGCGTAACATTAGCTAGTTGGC
AGGGTAACGGCCT
>F0OV55002C0JR0
AGAGTTTGATCCTGGCTCAGAATGAACGCTGGCGGCGCGCCTAACACATG
CAAGTCGAGCGAGAAAGTTTCTTCGGAAATGAGTACAGCGGCGGACGGTT
GAGTAACACGTGAGAATCTGCCCTTCAATGAAGGATACCCTCGAGAAATC
GAGGTTAATACTGCATACGTCCCTTCGGGGAGAAAGATGGCTTATTTAGC
TGTCGTTGAAGGATGAGCTTGCGGCCTATCAGTTTGTTGGCGGGGTAATG
GCCCACCAAG
>F0OV55002C0JR6
AGAGTTTGATCCTGGCTCAGAACGAACGCTGGCGGCGCGTTTTAAGCATG
CAAGTCGAACGGGATTGATCCTTCGGGATCATGAGAGTGGCGAACGGGTG
AGTAACACGTAGATGATCTGCCTTGAAGTTGGGGATAGCCCATAGAAATA
TGGGGTAATACCGGATAATCTCTTTTTACTTTGGTGAATAGAGGAAAGGG
GCTTCGGCCTCGCTTCGAGATGAGTCTGCGGCTGATTGGCTAGTTGGTAG
GGTAAAGGCCTACCAAGG
>F0OV55002C0JT3
AGAGTTTGATCCTGGCTCAGGATGAACGCTAGCGACAGGCCTAACACATG
CAAGTCGAACGGGATTCACCTTCGGGTGATGAGAGTGGCGCACGGGTGAG
TAACGCGTATGCAACCTACCTACAACAGGGGGATAGCTCCCGGAAACGGG
GATTAATACTGCATAAGACTACGGTTTCACATGGGACAGTAGTAAAAATT
CAGATGGTTGTAGATGGGCATGCGTGACATTAGGTAGTTGGTGAGGTAAT
GGCTC
>F0OV55002C0JT9
AGAGTTTGATCCTGGCTCAGAACGAACGTTCGCGGCGCGCTTAACACATG
CAAGTCGAACGAGAAAGCATCTTCGGATGTGAGTAAAGTGGCGCACGGAT
GAGTAACACGTAGGTAATCTACCTTATGGTAAAAAACAACATCTTGAAAA
AAATACTAATACCGCATAAGTCAACTTCGGTTGGGAAAGGCGCTTTTGTG
TCGCCATAAGATGAGCTCGCGTCCCATCAGCTAGTTGGTAAGGTAATGGC
TTACCAAGGCAACGACGGGTAG
>F0OV55002C0JTR
AGAGTTTGATCCTGGCTCAGGATTAACGTTGGCGGCATGCCTAACACATG
CAAGTCGAGCGGAAAGGCCACTTCGGTGGTACTCGAGCGGCGAACGGGTG
AGTAACACGTGAGTAATCTGCCCTTGGCTTCGGGATAGCCACCGGAAACG
GTGATTAATACCGGATATGACCACTTCACGCATGTGATGGTGGTGGAAAG
TTTTTCGGCCAGGGATGTGCTCGCGGCCTATCAGCTTGATGGTGAGGTAA
TGGCT
>F0OV55002C0JV6
AGAGTTTGATCCTGGCTCAGGATGAACGCTGGCGGCGTGCCTTAAGCATG
CAAGTCGAACGATTCTAGTAGCAATACTAATTTAGTGGCAGACGGGTGAG
GAATATACAGGAATCTACCTCTTGGTGGGGGATAGCTCGCCGAAAGGCGG
GGTAATACCCCATGAGGTCTACGGATCAAAGACCGTAACTGGTCGCCGGG
AGAGGAGCCTGTATCCTATCAGCTAGTTAGTGAGGTAATGGCTCACCAAG
GCTACGACGGGTAGGGGG
>F0OV55002C0JVY
AGAGTTTGATCCTGGCTCAGGATGAACGCTAGCGGGAGGCTTAACACATG
CAAGTCGAGCGGTATAAACCTTTCGGGGTTTAGAGAGCGGCGCACGGGTG
AGTAACGCGTATGCAACCTACCTTTTACCGGGGAATAGCCCGGAGAAATT
TGGATTAATGCCCCATGGTTCCTTAAGTCTGCATGGATGTGAGGATAAAG
TTGAGGCGGTAAAAGATGGGCATGCGTGACATTAGCCAGTTGGGGGGGTA
ATGGCCCACCAAGGCTACGATGT
>F0OV55002C0JXG
AGAGTTTGATCCTGGCTCAGGATGAACGCTGGCGGCGTGCCTAACACATG
CAAGTCGAGCGAGAAATTTGGGAATGATCCTTCGGGTGAGTGAACAAATG
GAAAGCGGCGGACGGGTGAGTAACGCGTGGGTAACCTGCCCCATACAAAG
GGATAGCCACTGGAAACGGTGATTAATACCATATAATACTAAGAGGTCGC
ATGACTTCTTAGTCAAAAGATTTATCGGTATGGGATGGACCCGCGTCTGA
TTAGCTAGTTGGTAAAGG
>F0OV55002C0JY8
AGAGTTTGATCCTGGCTCAGGATGAACGCTAGCGGGAGGCTTAACACATG
CAAGTCGAGGGGCATCACGGGGTAGCAATACTCTGGTGGCGACCGGCGCA
CGGGTGAGTAACGCGTATGCAACCTACCTTCTACAGGAGGATAGCTTTCG
GAAACGGAAATTAATACTCCATAACTTCAATTGAAGGCATCTTTGATTGA
TTAAAGCTCCGGCGGTAGGAGATGGGCATGCGTAACATTAGTTAGTTGGT
GAGGTAACGGCT
>F0OV55002C0K1O
AGAGTTTGATCCTGGCTCAGGATGAACGCTAGCGGCAGGCTTAATACATG
CAAGTCGAGGGGCAGCAGGACGGTAGCAATACCGTTGCTGGCGACCGGCA
AACGGGTGCGGAACACGTACGCAACTTACCCATAACTGGGGGATAGCCCG
GGGAAACCCGGATTAATACCTCGTAACATAATTGAGTGGCATCACTTAAT
TATTATAGCTCCGGCGGTTATGGATGGGCGTGCGGCTGATTAGGTAGTTG
GCGGGGTAACGGCCCACCAAGCCTACG
>F0OV55002C0K1U
AGAGTTTGATCCTGGCTCAGGATGAACGCTAGCGGGAGGCTTAACACATG
CAAGTCGAACGGTAACAGTTCCTTCGGGAAGCTGACGAGTGGCGCACGGG
TGCGTAACGCGTATGCAACCTGCCTTATACAGGAGGATAGCCCATGGAAA
CGTGGATTAATACTCCATAGTATATAATTATCGCATGGTAATTATATTAA
AACTTCGGTGGTATAAGATGGGCATGCGTAGGATTAGCTAGTAGGTGAGG
TAATGG
>F0OV55002C0K2C
AGAGTTTGATCCTGGCTCAGAACGAACGCTGGCGGCGTGCCTAACACATG
CAAGTCGAACGAGAAAGGGACTTCGGTCCTGAGTAGAGTGGCGCACGGGT
GAGTAACACGTGGATAATCTGCCTGATAATCCGGGATAACCTCTCGAAAG
AGGAGCTAATACCGGATAAGCCCACAGCCTCCTCGGAGGCAGCGGGAAAA
GATGGCCTCTTCATGAAAGCTATTGTTATCAGATGAGTCCGCGGTCCATT
AG
>F0OV55002C0K4C
AGAGTTTGATCCTGGCTCAGAGTGAACGCTGGCGGCGTGCTTAACACATG
CAAGTCGAACGAGAACGGGACATAGCTTGCTATGTTTGTCAGCTAAGTGG
CGGACGGGTGAGTAATGTATAGCTAATGTACCCCTTGGAGGGGGATAACA
GTTGGAAACGGCTGCTAATACCCCATACTCCTTCTATCTTAATGGTAGTT
GGGAAATGTTTTTTCGCCAAGGGATCGGGCTATATGGTATCAGTTAGTTG
GTGAGGTAATGGCT
>F0OV55002C0K4L
AGAGTTTGATCCTGGCTCAGGATGAACGCTGGCGGCGTGCCTAACACATG
CAAGTCGAGCGATAAACAGTGGATGGAATTCTTCGGAAGGAAAGAAACTG
TTGAAAGCGGCGGACGGGTGAGTAACGCGTGGGCAACCTGCCCTATACAG
GGGGATAGCCACTGGAAACGGTGATTAATACCCCATGACACCTTAACCTC
GCATGAGGAGAGGGTCAAAGATTATATCGGTATAGGATGGGCCCGCGTCT
GATTAGCTAGTTGG
>F0OV55002C0K4U
AGAGTTTGATCCTGGCTCAGGATGAACGCTAGCGGGAGGCTTAACACATG
CAAGTCGAGGGGCAGCACGAGGTAGCAATACCTTGGTGGCGACCGGCAGA
CGGGTGAGTAACGCGTATGTAACCTGCCCTGTACAGGGGGATAACCCGGA
GAAATTCGGACTAATATCCCATGGTAATATTGGAAGGCATCTTCTGATAT
TTAAAGTTCCGGCGGTACAGGAGGGGCATGCGTAACATTAGCTGGTTGGT
AAGGTAACGGCTTACCAAGGCGA
>F0OV55002C0K6V
AGAGTTTGATCCTGGCTCAGGACGAACGCTGGCGGCGTGCTTAACTCATG
CAAGTCAAGGCAGAAAATACTTTCGGGTATGAGTAAACTGGCGAACGGGT
GAGTAACATGTAGGTAATTTACCTTTGAATGGGGGATAGCCACGGGAAAC
TGTGATTAATACCGCATAAAGTCCGATTACGATGGTATTCGGATGAAAGT
TGGGGACTTTCGGGCCCAACGTTTGAAGATAAGCCTGCATCTGATTAGTT
AGTTGGTAGGGTAATGGCCTACCAAGACCGCG
>F0OV55002C0K7I
AGAGTTTGATCCTGGCTCAGGATGAACGCTGGCGGCGTGCCTAATACATG
CAAGTCGAACGCACCATTTCGGTGGTGAGTGGCGAACGGGTGAGTAACAC
GTAGATAACCTGCCCTTAAGACGAGGATAACCATTGGAAACGATGGCTAA
GACTGGATAGGAATATTAGAGGCATCTCTGATATTTTAAAAGACCTAGCA
ATAGGTATGCTTAAGGAGGGGTCTGCGGCGCATTAGTTAGTTGGTGGGT
>F0OV55002C0K7O
AGAGTTTGATCCTGGCTCAGGATGAACGCTAGCGGGAGGCTTAACACATG
CAAGTCGAGGGGCATCACGAGGTAGCAATACTTTGGTGGCGACCGGCGCA
CGGGTGAGTAACGCGTATGCAACCTACCCTGTACAGTGGGATAACCCGGA
GAAATTCGGACTAATACCGCATAAAGATATTTTGAGGCATCTTAAGATAT
TTAAAGCTTCGGTGGTACGGGATGGGCATGCGTAACATTAGCTAGTTGGC
AGGGTAACGGCCTACCAAGG
>F0OV55002C0K8T
AGAGTTTGATCCTGGCTCAGAACGAACGCTGGCGGCATGCCTAACACATG
CAAGTCGAACGAATATCCTTCGGGATGTTAGTGGCGCACGGGTGCGTAAC
GCGTGGGAATCTGCCCTTGGGTCTGGGATAACAGTTGGAAACGACTGCTA
ATACCGGATGATATCGCGAGATCAAAGATTTATCGCCTGAGGATGAGCCC
GCGTACGATTAGGTAGTTGGTGGGGTAAAGGCCTACCAAGCCGACGATCG
TTAGCTGGT
>F0OV55002C0K8Z
AGAGTTTGATCCTGGCTCAGGACGAACGCTGGCGGCGTGCCTAACACATG
CAAGTCTACTCAGCAATGGGTGGCGAACGGGTGAGTAACGCGTAGACAAT
CTGCCCTTTAATCACGAATAACCTAGTGAAAACTGGACTAACACGGGATG
TGGTCGCGATATGGCATCATATGCGATCAAAGACGTAGTCGTTAAAGGAG
GAGTCTGCGTAACATTAGCTAGTTGGTAAGGTAACGGCTTACCAAGGCGA
CGATGTTTAG
>F0OV55002C0KA2
AGAGTTTGATCCTGGCTCAGGATGAACGCTAGCGACAGGCCTAACACATG
CAAGTCGAACGGGATTCACCTTCGGGTGATGAGAGTGGCGCACGGGTGAG
TAACGCGTATGCAACCTACCTACAACAGGGGGATAGCTCCCGGAAACGGG
GATTAATACCGCATAAGACTACGGTTTCACATGGGACAGTAGTAAAAATT
CAGATGGTTGTAGATGGGCATGCGTGACTAGTTAGGTTAGGTTGGTGGAA
GGTTAAGTGGCCTCCAACCAACGG
>F0OV55002C0KA8
AGAGTTTGATCCTGGCTCAGGACGAACGCTGGCGGCGTGCTTAACACATG
CAAACTGAACGGGATCTTATGAAGGATTACTTTCGGGTTTGAATTCATGA
GGTTTAGTAGCGGACGGGTGAGTAATGCATGAGAATCTGCCCTCAAGCGG
GGGACAACAGTTGGAAACGGCTGCTAATACCCCATAGGCCTACGGGTTAA
AGGAGCGATCCACTTGAGGAGGGGCTCATGTCCTATCAGCTGGTTGGTGG
GGTAAAGGCCTACCAAGGCG
>F0OV55002C0KBK
AGAGTTTGATCCTGGCTCAGGATGAACGCTGGCGGCGTGCCTAACACATG
CAAGTCGAGCGAGATTGTTATGCGTGATTCTTCGGAGGAGCAATTAGCAT
GAAAGCGGCGGACGGGTGAGTAACGCGTGGGTAACCTGCCCCATACACAG
GGATAGCCATTGGAAACGATGATTAATACCTAATAATACTAAGAATTCGC
ATGAACTTTTAGTCAAAGATTTATCGGTATGGGATGGACCCGCGTCTGAT
TAG
>F0OV55002C0KBN
AGAGTTTGATCCTGGCTCAGAATGAACGCTGGCAGCGTGCTTAACACATG
CAAGTCGTGCGCGAAAGTGGCTTCGGCCACGAGTAGAGCGGCGGACGGGT
GAGTAACACGTGGGTGACCTGCCTCGGAGTGGGGGATAACTTGGGGAAAC
TCGAGCTAATACCGCATGTGTCGGCCAGGCTACGGCCTGGTCGGCAAAGC
TGGCCTCTGCTTGCAAGCTAGCGCTCTGAGAGGGGCCCGCG
>F0OV55002C0KDO
AGAGTTTGATCCTGGCTCAGGATGAACGCTAGCGGCAGGCCTAATACATG
CAAGTCGAACGGTAAATATTTTAGCAATAGAATATGAGAGTGACGTACGG
GTGCGTAACACGTATGCAACCTACCCTTTACAGGTGGATAGCTCGGGGAA
ACTCGAATTAACCCATCATAAGATCATAGAGTGGCATCACTTAGTGATTA
AAATTACGGTGGTAAAGGATGGGCATGCGTCTGATTAGTTAGTTGGTGCG
GGTAACGGCCC
>F0OV55002C0KDR
AGAGTTTGATCCTGGCTCAGGATGAACGCTAGCGGCAGGCTTAACACATG
CAAGTCGAGGGGTAACGGGGTAGCAATACTGCCGACGACCGGCGCACGGG
TGAGTAACGCGTATGCAACCTACCCATAACAGGGGGATAGCTTTCGGAAA
CGGAAATTAATACCCTATAGTATCTAAATATCGCATGATATTAAGATTAA
AGTTACGACGGTACAGGATGGGCATGCGTAACATTAGCTAGTTGGCAGGG
TAACGGCCTACCAAGGCAACGA
>F0OV55002C0KE9
AGAGTTTGATCCTGGCTCAGGATGAACGCTAGCGACAGGCCTAACACATG
CAAGTCGAACGGGATTTATCCTTCGGGGTAATGAGAGTGGCGCACGGGTG
AGTAACGCGTATGCAACCTGCCTGTAACAGGGGAATAGCTCCCTGAAAGG
GGAATTAATACCGCATAAGACCACACTGCCGCATGGTAGAGTGGTAAAAT
ATTTATAGGTTACAGATGGGCATGCGTGACATTAGCTAGTTGGTGAGGTA
ACGGCT
>F0OV55002C0KEV
AGAGTTTGATCCTGGCTCAGGATGAACGCTGGCGGCGTGCCTAATACATG
CAAGTCGAACGCACCATTTCGGTGGTGAGTGGCGAACGGGTGAGTAACAC
GTAGATAACCTGCCTTTAAGACGAGGATAACCATTGGAAACGATGGCTAA
GACTGGATAGGAATATTAGAGGCATCTCTGATATTTTAAAAGACCTAGCA
ATAGGTATGCTTAAGGAGGGGTCTGCGGCGCATTAGTTAGTTGGTGGGGT
GATGGCCT
>F0OV55002C0KF9
AGAGTTTGATCCTGGCTCAGGATGAACGCTAGCGACAGGCCCAACACATG
CAAGTCGAACGGGATTCACCTTCGGGTGATGAGAGTGGCGCACGGGTGAG
TAACGCGTATGCAACCTACCTACAACAGGGGGATAGCTCCCGGAAACGGG
GATTAACACCGCATAAGACCACACTTTCGCATGGAAGAGTGGTAAAATAT
TTATAGGTTACAGATGGGCATGCGTGACATTAGTTTGTTGGTGAGGTAAC
GGCTCACCAAG
>F0OV55002C0KFR
AGAGTTTGATCCTGGCTCAGGGTGAATGCTAGCGGTGTGCCTAAGGTATG
CAAGTCGAACGATTCTGCAGCAATGCAAGATAGTGGCGAACGGCTGAGTA
ACACGTGGGAATCTACCCCTAAGTAAGGCATAGCCCCTCGAAAGAGGGAG
TAATTCCTTATGTGAAGGAAACTTCAAAGCGGCAACGCGCTTGGGGATGA
GCCTGCGGCCTATCAGGTAGTTGGTGAGGTAAAAGCCCACCAAGCCTATG
ACGGGTAG
>F0OV55002C0KH7
AGAGTTTGATCCTGGCTCAGGATGAACGCTAGCGGGAGGCCTAACACATG
CAAGTCGAACGGGATTGAGAGCTTGCTCTCATGAGAGTGGCGCACGGGTG
AGTAACGCGTATGCAACCTGCCCTTGACAGGGGGATAGCCCGGAGAAATC
CGGATTAATACCCCATGGTATTTAAGTTCCGCATGGGATTTAAATTAAAG
ATTTATCGGTCAGGGATGGGCATGCGTGACATTAGCTAGTTGGCGGGTAA
CGGCCCACCAAGG
>F0OV55002C0KIG
AGAGTTTGATCCTGGCTCAGGATGAACGCTGGCGGCATGCCTAATACATG
CAAGTCGAACGAACTGTTTACTAGTTAGTGGCGAACGGGTGAGTAACACG
TAGATAACCAACCCTTAAGACGAGGATAACCCGGGGAAACCTGGACTAAT
ACTGGATAGGAGCTATTTTCAAAAGAGGATAGTTTTAAAGGTGCCCTAAA
GCACCGCTAAGGCTGGGACTGCGTCGCATTAGCTAGTTGGTGGGGTAACG
GCCTACCAAGGCAACGATG
>F0OV55002C0KIJ
AGAGTTTGATCCTGGCTCAGGACGAACGCTAGCGGCGTGCTTAACACATG
CAAGTCGAGGGCACTTGGGGGCAACTCCGAGTGACCGGCGAACGGGTGCG
TAACACGTGAGCGATCTACCCTGGTGTGGGGGATAGCCGGCCCAACGGCC
GGGTAATACCGCATACGCTTGTTTGACCGCATGGTCGAGCAAGGAAAGCC
TTCGGGCGTACTGGGAGGGGCTCGCGGCCTATCAGCTAGTTGGCGGGGTC
ATGGCTCACCAAGGCGACGG
>F0OV55002C0KIM
AGAGTTTGATCCTGGCTCAGGATGAACGCTAGCGGCAGGCCTAACACATG
CAAGTCGAGGGGTAACAGGAGTAGCAATACTTGCTGACGACCGGCGCACG
GGTGAGTAACGCGTATGCAACCTACCCTTAACTGGGGAATAGCCCGAAGA
AATTCGGATTAATGCCCCATAATACTGTATTGAAGCATTTCAGTGCATTT
AAAACTCCGGTGATTAAGGATGGGCATGCGTGACATTAGCTAGTTGGTGA
GGTAACGG
>F0OV55002C0KJK
AGAGTTTGATCCTGGCTCAGAACGAACGCTGGCGGCGCGTTTTAAGCATG
CAAGTCGGACGGTATAGGGAGCTTGCTCCCTAGAGAGTGGCGAACGGGTG
AGTAACACGTAGATGATCTGCCTTTTAAGTTGGGGATAGCCCATGGAAAC
ATGGGGTAATACCGAATACGTTCTCACTGGTAAAGTGGTGAGAAGAAAGG
GGCTAAGGCCCCGCTTAAAGATGAGTCTGCGGTTCATTAGCTAGTTGGTG
GGGTAAAGGCCTACCAAGGCGACG
>F0OV55002C0KJN
AGAGTTTGATCCTGGCTCAGGATGAACGCTGGCGGCGTGCCTGATACATG
CAAGTCGAACGCATCGTTTGGCCGTGGAAGTTTAGGAAAGCGTGAAAGAT
GAGAAATCGTTGGAAGCGCTGGACTGAGTGGAAGCGGTAATGGCGGTGAG
TGGCGGACGGGTGAGTAACACGTGGGTCATTTGCCCTCGAGTGGGGAACA
ACTGTTCGAAAGAGCAGCTAATTCCGCATAGCATCTTTGGATGAAAGGCC
TTCGGG
>F0OV55002C0KJT
AGAGTTTGATCCTGGCTCAGGATGAACGCTAGCGGCAGGCCTAATACATG
CAAGTCGAACGGTAAGGACCCGCTTGCGGGTCACACGAGTGGCGTACGGG
TGCGTAACGCGTATGCAACCTACCTTCAACTGGAGCATAGCCCCGAGAAA
TCGGGATTAATACTCCATAACATCCAGCTTTCGCATGTTAGCTGGATTAA
AGTCCCGACGGTTGAAGATGGGCATGCGTGACATTAGTTAGTTGGTGAGG
TAACGGCT
>F0OV55002C0KKB
AGAGTTTGATCCTGGCTCAGGATGAACGCTGGCGGCGTGCCTAACACATG
CAAGTCGAGCGATAAACAGTGGATGGAATTCTTCGGAAGGAAAGAAACTG
TTGAAAGCGGCGGACGGGTGAGTAACGCGTGGGCAACCTGCCCTATACAG
GGGGATAGCCACTGGAAACGGTGATTAATACCCCATGACACCTTAACCTC
GCATGAGGAGAGGGTCAAAGATTATATCGGTATAGGATGGGCCCGCGTCT
GATTAGCTAGTTGG
>F0OV55002C0KL6
AGAGTTTGATCCTGGCTCAGGATGAACGCTGGCGGCGTGCCTAACACATG
CAAGTCGAGCGGAAATCACGGAAGTAGTAATACGGACGTGATTTTAGCGG
CGGACGGGTGAGTAACACGTGAGCAATCTGCCTTCTGCAGGGGAATAACA
TTGTGAAAACAGTGCTAATACCGCATAACGTCCTATCGGGGCATCCCGTA
AGGACCAAAGGAGAAATCCGGCAGGAGATGAGCTCGCGTCCGATTAGCTG
GTTGGCGGGG
>F0OV55002C0KLW
AGAGTTTGATCCTGGCTCAGGATGAACGCTAGCGACAGGCCTAACACATG
CAAGTCGAGGGGCAGCACGTCTTCGGATGGTGGCGACCGGCGCACGGGTG
AGTAACGCGTATGTAACCTGCCTACAACAGGGGGATAGCTCGCTGAAAAG
CGAATTAAGACCGCATAAGACCACGCTTTCGCATGTTAGCGTGGTAAAAT
ATTTATAGGTTGTAGATGGGCATGCGTGACATTAGCTAGTTGGTAAGGTA
ACGG
>F0OV55002C0KO1
AGAGTTTGATCCTGGCTCAGAACGAACGCTGGCGGCGTGTCTTAAGCATG
CAAGTCGAGCGGCAAGGCGGGGCAACCCGCCCTAGAGCGGCGGACTGGTG
AGTAACGCGTGGGTGATCTACCCTTCGGGATGGGGATAGCCATTAGAAAT
AGTGGGTAATACCGAATACGCTCGTCACTTCGGTGTGACGAGGAAAGGCG
CCACGGCGCCACCCGAGGATGAGCCCGCGTCTCATTAGCTAGTTGGTGGG
GTAATGGCTCACCAAGG
>F0OV55002C0KQ1
AGAGTTTGATCCTGGCTCAGGATGAACGCTAGCGGGAGGCCTAATACATG
CAAGTCGAACGGGTGAATTAGCTTCGGTTGATTCACTAGTGGCGCACGGG
TGAGTAACGCGTACGCAATCTGCCCTATGCTGGGGAATAGCCCTGGGGAA
CTGGGAGTAATACGCCATAGTTCTGTGAATTCGCATGGGTTTACAGATAA
AGCTGCGGCGGCATAGGATGAGCGTGCGTCTGATTAGGTAGTTGGTGAGG
>F0OV55002C0KS7
AGAGTTTGATCCTGGCTCAGGATGAACGCTAGCGGCGCGCTTAATGCATG
CAAGTCGAGCGATGAGGCTCCTTCGGGGGCTATCAGCGGCAGACGGGTGA
GTAACACGTGGGTGACCTACCCCGAAGACGAGGATAACGGCTGGAAACAG
TCGCTAATACTCGATAGACTCTCTATGTCATAGTTGAGAGTAAAGCTCCG
GCGCTTCGGGAGGGGCCCGCGGCCTATCAGCTAGTTGGTAGGGTAACGGC
CTACCAAGG
>F0OV55002C0KSE
AGAGTTTGATCCTGGCTCAGGATGAACGCTGGCGGCGTGCCTAACACATG
CAAGTCGAGCGGTATATGGTGGAATGAAACTTCGGTCGAGTGAAGCCATA
GAGAGCGGCGGACGGGTGAGTAACGCGTAGGCAACCTGCCCCATACAGAG
GGATAGCCTCGGGAAACCGGGATTAAAACCTCATAACGCAGAGAGTTCAC
ATGGACTATCTGCCAAAGATTTATCGGTATGGGATGGGCCTGCGTCTGAT
TAG
>F0OV55002C0KSN
AGAGTTTGATCCTGGCTCAGGATGAACGCTGGCGGCGTGCCTAATACATG
CAAGTCGAACGCACTAGTTTACTAGTGAGTGGCGAACGGGTGAGTAACAC
GTAGGTAACCTGCCCTTAAGACGAGGATAACCGTTGGAAACGATGGCTAA
GACTGGATAGGAACATTGAAGGCATCTTTGATGTTTTAAAAGACCTAGCA
ATAGGTATGCTTAAGGAGGGGCCTGCGGCGCATTAGTTAGTTGGTGAGGT
GAAGGCTTACCAAG
>F0OV55002C0KSS
AGAGTTTGATCCTGGCTCAGAACGAACGCTGGCGGCATGCCTAACACATG
CAAGTCGAACGGGATCCGGACTTCGGTCCGGTGAGAGTGGCGGACGGGTG
AGTAACGCGTGGGAATCTGCCCAGTGGTGGGGGATAACTGCGGGAAACTG
CAGCTAATACCGCATGAGCCCGAGAGGGGAAAGATTTATCGCCATTGGAG
GAGCCCGCGTTCGATTAGGTAGTTGGTGAGGTAACGGCTCACCAAGCCGA
CGATCGATAG
>F0OV55002C0KSY
AGAGTTTGATCCTGGCTCAGAACGAACGCTGGCGGCGCGTTTTAAGCATG
CAAGTCGAGCGGCAAGGGCCTTCGGGCCCCTAGAGCGGCGGACGGGTGAG
TAACACGTGGACAATCTGCCCCCCGGCCGGGGATAGCCCAGGGAAACCTG
GATTAGTACCGGATGAGACGGGACGCACACAGGTGCGATCCGGGAAAGGC
GCTGCGGCGCCGCCGGGGGATGAGTCCGCGACCCATTAGCTAGACGGCGG
GGTAATGGCCTACCAAGGCGACGATGGA
>F0OV55002C0KTD
AGAGTTTGATCCTGGCTCAGGATGAACGCTAGCGGCAGGCCTAACACATG
CAAGTCGAGGGGTAACAGGAGTAGCAATACTTGCTGACGACCGGCGCACG
GGTGAGTAACGCGTATGCAACCTACCCTTAACTGGGGAATAGCCCGAAGA
AATTCGGATTAATGCCCCATAATACTGTATTGAAGCATTTCAGTGCATTT
AAAACTCCGGTGGTTAAGGATGGGCATGCGTGACATTAGCTAGTTGGTGA
GGTAACGGCT
>F0OV55002C0KVB
AGAGTTTGATCCTGGCTCAGGATGAACGCTAGCGGCAGGCTTAACACATG
CAAGTCGAGGGGTAACAGGGTGCTTGCACCGCTGACGACCGGCGCACGGG
TGCGTAACGCGTATACAATCTACCTTTTACAGGGGCATAGCCCGGGGAAA
CCCGGATTAATATCCCATGGTATCAAGAAGTGGCATCGCTTTTTGATTAA
AGTTTCGGCGGTAAAAGATGAGTATGCGTTCTATTAGCTAGATGGTAAGG
TAACGGCTTACCATGGCTTTG
>F0OV55002C0KVE
AGAGTTTGATCCTGGCTCAGAACGAACGCTGGCGGCATGCCTAACACATG
CAAGTCGAACGGCAGCATGAGAGAGCTTGCTCTCTTGATGGCGAGTGGCG
GACGGGTGAGTAAGGCATCGGAATCTGCCCTGTTGTGGGGGACAACCTGG
GGAAACCCGGGCTAATACCGCATACGTCCTACGGGAGAAAGTGGGGGAGC
CTTCGGGCCCTCACGCGACAGGATGAGCCGATGTTCGATTAGTTTGTTGG
TGGGGTAACGG
>F0OV55002C0KVH
AGAGTTTGATCCTGGCTCAGAACGAACGCTGGCGGCGTGGATTAGGCATG
CAAGTCGAACGGTAGTATTTCTTTCGGGAGATATGAGAGTGGCGAACGGG
TGAGTAACGCGTAGGTGATCTACCTTCAAGTGGGGGACAACCCAGGGAAA
CTTGGGCTAATACCGCATGTGGCAGCAATGCTAAAGCCGGCCTCTGTATA
TGCTGGTGCTTGGAGATGAGCTTGCGTCTGATTAGCTAGTTGGTGGGGTA
AAGG
>F0OV55002C0KVK
AGAGTTTGATCCTGGCTCAGGATGAACGCTAGCGGGAGGCTTAACACATG
CAAGTCGAGGGGCAGCATAAGGTAGCAATACTTTGATGGCGACCGGCGCA
CGGGTGAGTAACGCGTATGCAACCTGCCCTGTACTGGGGGATAACCCGGA
GAAATTCGGACTAATACTCCATAATAATATTGAGAGGCATCTTTTAATAT
TTAAAGTTACGACGGTACAGGATGGGCATGCGTAACATTAGCTAGTTGGC
AGGGTAACGGCCT
>F0OV55002C0KW3
AGAGTTTGATCCTGGCTCAGATTGAACGCTGGCGGAATGCTTTACACATG
CAAGTCGAACGGCAGCACGGGGGCAACCCTGGTGGCGAGTGGCGAACGGG
TGAGTAATACATCGGAACGTGCCCAGTCGTGGGGGATAACTACGCGAAAG
CGTAGCTAATACCGCATACGAACTCTGGTTGAAAGCGGGGGATCGCAAGA
CCTCGCGCGATTGGAGCGGCCGATGGCAGATTAGGTAGTTGGTGGGGTAA
AGGCCTACCAAGCCGACG
>F0OV55002C0KWX
AGAGTTTGATCCTGGCTCAGGACGGACGCTGGCGGCGTGCTTAACACATG
CAAGTCGAGCGACAGCACTCTTCGGGGTGTATGGAGCGGCGAACGGGTGA
GTAACACGTGGGTAACCTGCCCTCAGCTCTGGGACAACTCCGGGAAACCG
GGGCTAATACCGGATACGACCACTTCTCGCATGGGATGGTGGTGGAAAGT
TTTTCGGCTGGGGATGGGCCCGCGGCCTATCAGCTTGTTGGTGGGGTGAT
GGCCTACCAAGGCGACGACGGGTAG
>F0OV55002C0KZ2
AGAGTTTGATCCTGGCTCAGGATGAACGCTGGCGGCGTGCCTAACACATG
CAAGTCGAGCGATAAACAGTGGATGGAATTCTTCGGAAGGAAAGAAACTG
TTGAAAGCGGCGGACGGGTGAGTAACGCGTGGGCAACCTGCCCTATACAG
GGGGATAGCCACTGGAAACGGTGATTAATACCCCATGACACCTTAACCTC
GCATGAGGAGAGGGTCAAAGATTATATCGGTATAGGATGGGCCCGCGTCT
GATTAGCTAGTTGG
>F0OV55002C0KZK
AGAGTTTGATCCTGGCTCAGATTGAACGCTGGCGGCAGGCTTAACACATG
CAAGTCGAGCGGTAACAGGTCCTTCGGGATGCTGACGAGCGGCGGACGGG
TGAGTAATGCTTAGGAATCTGCCTGGTAGTGGGGGATAGCCCGGGGAAAC
CCGGATTAATACCGCGTACGCCCTTCGGGGGAAAGCAGGGGATCTTCGGA
CCTTGCGCTATCAGATGAGCCTAAGCCGGATTAGCTAGTTGGTAGGGTAA
AGGCCTACCAAGGCGACGATCCGTAG
>F0OV55002C0KZZ
AGAGTTTGATCCTGGCTCAGGATGAACGCTAGCGGCGCGCTTAATGCATG
CAAGTCGAGCGATGAGGCCCCTTCGGGGGCACATCAGCGGCAGACGGGTG
AGTAACACGTAGGTGACCTACCCCAAAGACGCGGATAACGGCTGGAAACA
GGCGCTAATACGCGATAGACTTGTGGAGTCGCATCCACAAGTAAAAGTTC
CGGCGCTTTGGGAGGGGCCTGCGGCCTATCAGCTAGTTGGTGAGGTAACG
GCTC
>F0OV55002C0L77
AGAGTTTGATCCTGGCTCAGGATGAACGCTAGCGGGAGGCTTAACACATG
CAAGTCGAGCGGTATAAACCTTTCGGGGTTTAGAGAGCGGCGCACGGGTG
AGTAACGCGTATGCAACCTACCTTTTACCGGGGAATAGCCCGGAGAAATT
TGGATTAATGCCCCATGGTTCCTTAAGTCTGCATGGATGTAAGGATAAAG
TTGAGGCGGTAAAAGATGGGCATGCGTGACATTAGGCTAGTTGGGGGGTA
ACGCCACCAAGGCTACGGATGTCTAGGGGTT
>F0OV55002C0L7M
AGAGTTTGATCCTGGCTCAGGATGAACGCTAGCGGCAGGCCTTAACACAT
GCAAGTCGAGGGGTAACGATGGTAGCTTGCTACCAGGCGACGACCGGCGC
ACGGGTGAGTAACGCGTATGCAACCTTCCTTTAACAGGAGAATAGCCCCC
GGAAACGGGGATTAATGCTCCATAGTAATTATTTGCCACCTGACAGATAA
TTTAAAGTTCCGACGGTTAAAGATGGGCATGCGTGACATTAGCCAGTTGG
CGGGGTAACGGCCCACCAAAGCAACG
>F0OV55002C0L8W
AGAGTTTGATCCTGGCTCAGGACGAACGCTGGCGGCGTGCCTCATACATG
CAAGTCGAGCGGATGTAGCAATACATCAGCGGCGGACGGGTGAGTAACAC
GTGGGCAACCTGGCCTTAAGAGGGGGATAACGTCCCGAAAGGGACGCTAA
TACCGCGTAAATCAGCGAGATCGCATGATTTTGTTGGAAAAGGAGCAATC
CGCTTAAGGATGGGCCCGCGGCCTATTAGCTAGTTGGTAGGGTAACGGCC
TACCAAGGCGACGATAGG
>F0OV55002C0L9C
AGAGTTTGATCCTGGCTCAGGATAAACGCTGGCGGCATGCCTAATACATG
CAAGTCGTACGAACTTACCTTCGGGTAGGTTAGTGGCGAACGGGTGAGTA
ACACGTAAGAAACCTGCCCCTTAGACGAGGATAACCATTGGAAACGATGG
CTAATACTGGATAGGATAATGAATCGCATGATTCTTTATTTAAAGGTGCT
CCAAAGCACCACTATGGGATGGTCTTGCGCTGCATTAGCTAGTTGGTAGG
GTAACGGCCTACCAAGGCG
>F0OV55002C0LA8
AGAGTTTGATCCTGGCTCAGGATGAACGCTAGCGGCAGGCCTAACACATG
CAAGTCGAGGGGTAACAGGAGTAGCAATACTTGCTGACGACCGGCGCACG
GGTGAGTAACGCGTATGCAACCTACCCTTAACTGGGGAATAGCCCGGAAG
AAATTCGGATTAATGCCCCATAATACTGTATTGAAGCATTTCAGTGCATT
TAAAACTCCGGTGGTTAAGGATGGGCATGCGTGACATTAGCTAGTTGGTG
AGGTAACGGCT
>F0OV55002C0LAI
AGAGTTTGATCCTGGCTCAGAACGAACGCTGGCGGCGCGTCTTAAGCATG
CAAGTCGGACGGCAAGGGAGCTTGGCCCCCCCTAGAGTGGCGGACTGGTG
AGTAACGCGTGGGTGACCTACCCTTGAGATGGGGATAGCCATTAGAAATA
GTGGATAATACCGAATACGCTCATGACCCTGTGGGGATATGAGGAAATCA
GGCTACGGCCTGGCTCGAGGATGGGCCCGCGTCCCATTAGCTAGTTGGTG
AGGTAACGGCCC
>F0OV55002C0LAZ
AGAGTTTGATCCTGGCTCAGGACTAACGCTGGCGGCGTGCCTAACACATG
CAAGTCGTACGAGAAAGTTCGCTTCGGTGGATGAGTAAAGTGGCGCACGG
GTGAGTAGCGCGTGGATAATCTGCCCTTTAGTTAGGAATAACCCATCGAA
AGATGGGCTAATGCCCAATGATGCTGACGTGCTTCGGCAGGTCAGCCAAA
GGTGGCCTCTACATGTAAGCTATCGCTGAAGGATGAGTTCGCGT
>F0OV55002C0LCX
AGAGTTTGATCCTGGCTCAGGATGAACGCTAGCGGGAGGCTTAACACATG
CAAGTCGAGGGGCATCACGAGGTAGCAATACTTTGGTGGCGACCGGCGCA
CGGGTGAGTAACGCGTATGCAACCTACCCTGTACAGTGGGATAACCCGGA
GAAATTCGGACTAACACCGCATAAAGATATTTTGAGGCATCTTAAGATAT
TTAAAGCTTCGGTGGTACGGGATGGGCATGCGTAACATTAGCTAGTTGGC
AGGGTAACGGCCTACCAAGG
>F0OV55002C0LGB
AGAGTTTGATCCTGGCTCAGGATGAACGTTGGCGGCGTGCCTAATACATG
CAAGTCGAACGCGAAGCTATTGGGCAATCGATGGTGGAGAGTGGCGCACG
GGTGAGTAACACATGGCTGACCTGCCCTTCAGCGGGGGACAACCAGCGGA
AACGGTGGCTAATACCCCATACGCTTGCCGGGGTTAGAGGCTCGGTGAGG
AAAGCGGTTAGCGCTGAGGGAGGGGGCTGTGGCCCATCAGCTGGTTGGTG
TGGTAACGGCG
>F0OV55002C0LIR
AGAGTTTGATCCTGGCTCAGGATGAACGCTAGCGGGAGGCTTAACACATG
CAAGTCGAGGGGTAGGGTAGCAATACCTGAGACCGGCGCACGGGTGAGTA
ACGCGTATGCAACCTGCCCTTTACAGGGGGATAGCCCATGGAAACGTGGA
TTAATACCCCATGGTACCATACCACGGCATCGTGGTTTGGTTAAAGTTAC
AGCGGTAAAGGATGGGCATGCGTGGCATTAGATTGTTGGCGGGGTAACGG
CCCACCAAGTCTTCGATGCCTAGGGG
>F0OV55002C0M0A
AGAGTTTGATCCTGGCTCAGGATGAACGCTAGCGGTGCGCCTAACACATG
CAAGTCGAGCGATATAGCGGCGAACGGGTGAGTAACACGTTGGAACCTGC
CTCGAACTCAGGGATAGCCATCCGAAAGGATGATTAATACCGGATATCCC
GAAAGGGTAAAGATTTTTCGGTTCGAGAGGGGCCTGCGGCCTATCAGCTA
GTTGGTAAGGTAATGGCTTACCAAGGCTATGACGGGTAACTGGTGTGAGA
GCATGACCAGT
>F0OV55002C0M0D
AGAGTTTGATCCTGGCTCAGATTGAACGCTGGCGGCGTGCCTAACACATG
CAAGTCGTGCGAGAAAGTTCCCTTCGGGGAGCGAGTAGAGCGGCGCACGG
GTGAGTAACGCGTGGGTAATCTGCCCGAAAGACCGGGATAACAGTGGGAA
ACCGCTGCTAATACCGGATGTGCTTCATGTTTGACTTCATGGGGTAAAGG
TGGCCTCTGCTTGCAAGCTACCGCTTTTGGATGAGCCCGCGTCTCATTAG
CTAGTTGGG
>F0OV55002C0M0J
AGAGTTTGATCCTGGCTCAGGATGAACGCTAGCGGCAGGCCTAACACATG
CAAGTCGAGGGGTAACAGGAGTAGCAATACTTGCTGACGACCGGCGCACG
GGTGAGTAACGCGTATGCAACCTACCCTTAACTGGGGAATAGCCCGAAGA
AATTCGGATTAATGCCCCATAATACTGTATTGAAGCATTTCAGTGCATTT
AAAACTCCGGTGGTTAAGGATGGGCATGCGTGACATTAGCTAGTTGGTGA
GGTAACGGCT
>F0OV55002C0M0S
AGAGTTTGATCCTGGCTCAGGATGAACGCTAGCGGGAGGCTTAACACATG
CAAGTCGAACGGCAGCACGGGCTTCGGCCTGGTGGCGAGTGGCGCACGGG
TGCGTAACGCGTATGCAACCTACCTTATACAGGAGGATAGCCCATGGAAA
CGTGGATTAATACTCCATAGTATCATTAATCTGCATGGAATAATGATTAA
AACTTCGGTGGTATAAGATGGGCATGCGTAGGATTAGCTAGTTGGTGAGG
>F0OV55002C0M14
AGAGTTTGATCCTGGCTCAGGATGAACGCTAGCGGGAGGCCTAACACATG
CAAGTCGAACGGGATTGAGAGCTTGCTCTCATGAGAGTGGCGCACGGGTG
AGTAACGCGTATGCAACCTGCCCTTGACAGGGGGATAGCCCGGAGAAATC
CGGATTAATACCCCATGGTATTTAAGTTCCGCATGGGATTTAAATTAAAG
ATTTATCGGTCAGGGATGGGCATGCGTGACATTAGCTAGTTGGCGGGGTA
ACGGCCCACCAAGG
>F0OV55002C0M2E
AGAGTTTGATCCTGGCTCAGGACGAACGCTGGCGGCGTGGATTAGGCATG
CAAGTCGAACGCGAAAGGACTGCTTCGGCAGACCGAGTAGAGTGGCGAAC
GGGTGAGTAACGCGTAGGTAATCTGCCTTTAAGTGGGGGATAGCCTCGGG
AAACCGGGGGTAATACCGCATGTGTCAGGCGTAAGCCTGATAAAGATGGC
CTCTGACATAAGCTGTTGCTTAGAGATGAGCCTGCGTCCTATTAGCTAGT
TGGTGAGG
>F0OV55002C0M32
AGAGTTTGATCCTGGCTCAGAACGAACGCTGGCGGCACGTTTTAAGCATG
CAAGTCGAACGGTAGGAGGTGCTTGCACCTCCGAGAGTGGCGAACGGGTG
AGTAACACGTAGATGATCTACCTTTTAGTTGGGGATAGCCCATGGAAACA
TGGAGTAATACCGAATAATCTCTTAAAGCCTTTGCTTTTAGAGGAAAGCA
GCGTTTGCTGTGCTGAAAGATGAGTCTGCGCACTATTAGCTAGTTGGTGG
GGTAAGAG
>F0OV55002C0M35
AGAGTTTGATCCTGGCTCAGGATGAACGCTAGCGGGAGGCTTAACGCATG
CAAGTCGAACGGTAACAGTTCCTTCGGGAAGCTGACGAGTGGCGCACGGG
TGCGTAACGCGTATGCAACCTGCCTTATACAGGAGGATAGCCCATGGAAA
CGTGGATTAATACTCCATAGTATATAATTATCGCATGGTAATTATATTAA
AACTTCGGTGGTATATGATGGGCATGCGTAGGATTAGCTAGTAGGTGAGG
TAATGG
>F0OV55002C0M49
AGAGTTTGATCCTGGCTCAGGATGAACGCTGGCGGCGTGCCTAATACATG
CAAGTCGAACGAAGCACCTCGGTGCTTAGTGGCGAACGGGTGAGTAACAC
GTGGGTAACCTGCCCTCAAGGCGAGGATAACCGTTGGAAACGATGGCTAA
GACTGGATAGGAACCGAGGAGGCATCTCTTTGGTTTTAAAGGGCCCGCAA
GGGTACGCTTGAGGAGGGGCCTGCGGCGCATTAGTTAGTTGGCGGGGTGA
TGGCCCACCAAGACGATG
>F0OV55002C0M52
AGAGTTTGATCCTGGCTCAGGATGAACGCTGGCGGCGTGCCTAATACATG
CAAGTCGAACGAAGATCTAGCTTGCTAGATCTTAGTGGCGAACGGGTGAG
TAATACATAAATAATCTGCCCATTGGACTGGGATAACTGTTGGAAACGAT
AGCTAATACCGGATAGGTGATTTGAAGGCATCTTCGAATCATTAAAGTAG
GGTCACTACACCAATGGATGAGTTTATGGCGCATTAGTTAGTTGGCGGGG
TAACCGG
>F0OV55002C0M7P
AGAGTTTGATCCTGGCTCAGGATGAACGCTAGCGGCGCGCTTAATGCATG
TAAGTCGAGCGAGAAGGCTCCTTCGGGGGCCGGACAGCGGCAGACGGGTG
AGTAACACGTAGGTGACCTACCCCAGAGACGGGAATAACGAGTGGAAACG
CTTGCTAATGCCGGATGAGCTTGACCGGTCAGAGGGTCAAGGAAAGGGTT
CTTCGGGATCTGCTCTGGGAGGGGCTTGCGGCCCATCAGCTAGTTGGTAG
GGTAACGGCCTACCAAGGCG
>F0OV55002C0M9E
AGAGTTTGATCCTGGCTCAGAACGAACGCTGGCGGCGTGCCTAACACATG
CAAGTCGAACGCGAAAGTTTTCTTCGGAAAGCGAGTAGAGTGGCGCACGG
GTGAGTAACACGTGGATAACCTGCCCTAGAGTCTGGGATAACACTTCGAA
AGGGGTGCTAATACCGGATAAGCCCACGCCTTCTTCGGAAGAAGTGGGAA
AAGATTTATTGCTCTAGGATGGGTCCGCGGTCCATTAGCTAGTTGGTGGG
GTAATGGCCTACCAAGG
>F0OV55002C0M9W
AGAGTTTGATCCTGGCTCAGGATGAACGCTAGCGACAGGCCTAACACATG
CAAGTCGAACGGGATTTATCCTTCGGGGTAATGAGAGTGGCGCACGGGTG
AGTAACGCGTATGCAACCTACCTGTAACTGGGGAATAGCTCCCTGAAAGG
GGAATTAACACCGCATAAGACCACACTTTCGCATGGAAGAGTGGTAAAAT
ATTTATAGGTTACAGATGGGCATGCGTGACATTAGTTTGTTGGTGAGGTA
ACGGCTCACCAAG
>F0OV55002C0MBP
AGAGTTTGATCCTGGCTCAGGATGAACGCTAGCGGTGCGCCTAACACATG
CAAGTCGAGCGATATAGCGGCGAACGGGTGAGTAACACGTTGGAACCTGC
CTCGAACTCAGGGATAGCCATCCGAAAGGATGATTAATACCGGATAGTCC
CGAAAGGGTAAAGATTTTTCGGTTCGAGAGGGGCCTGCGGCCTATCAGCT
AGTTGGTAAGGTAATGGCTTACCAAGGCTATGACGGGTAACTGGTGTGAG
AGCATGACCAGT
>F0OV55002C0MDR
AGAGTTTGATCCTGGCTCAGAACGAACGCTGGCGGCGCGTTTTAAGCATG
CAAGTCGAGCGGCAAGGGCCTTCGGGCCCCTAGAGCGGCGGACGGGTGAG
TAACACGTGGACAATCTGCCCCCCGGCCGGGGATAGCCCAGGGAAACCTG
GATTAATACCGGATGAGACGGGACGCACACAGGTGCGATCCGGGAAAGGC
GCTGCGGCGCCGCCGGGGGATGAGTCCGCGACCCATTAGCTAGACGGCGG
GGTAAAGGCCCACCGTGGCGACGATGGGTAGCCGG
>F0OV55002C0MDU
AGAGTTTGATCCTGGCTCAGGATGAACGCTAGCGACAGGCCTAACACATG
CAAGTCGAACGGGATTCACCTTCGGGTGATGAGAGTGGCGCACGGGTGAG
TAACGCGTATGCAACCTACCTACAACAGGGGGATAGCTCCCGGAAACGGG
GATTAATACCGCATAAGACTACGGTTTCACATGGGACAGTAGTAAAAATT
CAGATGGTTGTAGATGGGCATGCGTGACATTAGGTAGTTGGTGAGGTAAT
GGCTCACCAAG
>F0OV55002C0MFD
AGAGTTTGATCCTGGCTCAGAACGAACGCTGGCGGCGTGCCTAACACATG
CAAGTCGAACGTGATTAGAGAGCTTGCTCTCTATGAAAGTGGCGCACGGG
TGAGTAACGCGTAGATAATCTACCTGATGATCCGGGATAACACTTCGAAA
GGGGTGCTAATACCTGATAAGCCCACGGAGTCCTTGGACTCTGCGGGAAA
AGGGGGGATCGCAAGACCTTCCGTCATCAGATGAGTCTGCGTACCATTAG
>F0OV55002C0MFZ
AGAGTTTGATCCTGGCTCAGGACGAACGCTGGCGGCGTGCCTAACACATG
CAAGTTGAGCGGAGATTTAAGTTTACTTAGATCTTAGCGGCGGACGGGTG
AGTAACGCGTGAGTAACCTGCCTTATACAGAGGGATAGCCTTGGGAAACC
GGGATTAATACCTCATGACATAGTGCGATCGCATGATGGTGCTATCAAAA
TGAACGTGGTATAAGATGGACTCGCGTCTGATTAGTTAGTTGG
>F0OV55002C0MGU
AGAGTTTGATCCTGGCTCAGATTGAACGCTGGCAGCATGCTTTACACATG
CAAGTCGAGCGGCAGCGCGGGGGCAACCCTGGCGGCGAGCGGCGAACGGG
TGAGGAATACATCGGAACGTGCCCCGGAGTGGGGGATAACGCCGCGAAAG
CGGCGCTAATACCGCATATGCTCTGAGGAGGAAAGCGGGGGACCTGCAAG
GGCCTCGCGCTCTGGGAGCGGCCGATGTCCGATTAGCTAGTTGGTGGGGT
AAAGG
>F0OV55002C0MH8
AGAGTTTGATCCTGGCTCAGGATGAACGCTAGCGGGAGGCCTAACACATG
CAAGTCGAGCGGGATTTCCCTTCGGGGATTGAGAGCGGCGCACGGGTGAG
TAACGCGTATGCAACCTGCCCTTTACAGGGGAATAGCCCGGAGAAATTTG
GATTAATGCCCCATGGTTCCTTATGTCTGCATGGATGTAAGGATAAAGTT
GAGGCGGTAAAAGATGGGCATGCGTGACATTAGCTAGTTGGGGGGGTAAC
GGCCCACCAAGGCTACGA
>F0OV55002C0MI7
AGAGTTTGATCCTGGCTCAGGACGAACGCTGGCGGCGTGCTTAACGCATG
CAAGTCGAACGGTTTTCTATTGAAAGCTTGCTGAATATAGGAGATAGTGG
CGGACGGGTGAGTAACGCGTGAATACCTGTCCATCGGAGGGGGACAACGG
CTGGAAACGGCCGCTAATACCGCGTAAGCCGAGAGGTGAAAGGTTCTCTT
CGGGGAGCCGCCGATGGGGTGGTTCGCGTCCTATCAGCTAGTTGGTGGGG
TAAGGGCCTACCAAGGCGAAGACGGGTAGCCGG
>F0OV55002C0MJA
AGAGTTTGATCCTGGCTCAGGATGAACGCTAGCGACAGGCCTAACACATG
CAAGTCGAACGGGATTTATCCTTCGGGGTAATGAGAGTGGCGCACGGGTG
AGTAACGCGTATGCAACCTACCTGTAACTGGGGAATAGCTCCCTGAAAGG
GGAATTAACACCGCATAAGACCACACTTTCGCATGGAAGAGTGGTAAAAT
ATTCATAGGTTACAGATGGGCATGCGTGACATTAGTTTGTTGGTGAGGTA
ACGGCTCACCAAG
>F0OV55002C0MJJ
AGAGTTTGATCCTGGCTCAGAGTGAACGCTGGCGGCATGCTTAACACATG
CAAGTCTACTCAGCAATGGGTGGCGAACGGGTGAGTAACGCGTAGACAAT
CTGCCCTTTAATCACGGATAACCTAGTGAAAACTGGACTAAAACGGGATG
TGGTCGCGATATGGCATCATAAGCGATCAAAGACGTAGTCGTTAAAGGAG
GAGTCTGCGTAACATTAGCTAGTTGGTAAGGTAACGGCTTACCAAGGCGA
CGATGTTTAG
>F0OV55002C0MJV
AGAGTTTGATCCTGGCTCAGGATGAACGCTAGCGGCAGGCTTGACACATG
CAAGTCGAGGGGCAGCACGTCTTCGGATGGTGGCGACCGGCGCACGGGTG
CGTAACGCGTATACAATCTACCTTGTAGAGGGGGATAGCCCGGGGAAACC
CGGATTAATACCCCATGGTATGTAGGGATAGCATTATCCTTTCATTAAAC
ATTCATGGCTACAAGATGAGTATGCGTCCTATTAGTTAGTTGGTAAGGTA
ACGGCTTACCAAG
>F0OV55002C0MME
AGAGTTTGATCCTGGCTCAGAACGAACGCTGGCGGCGTGCTTAACACATG
CAAGTCGAACGGGATTCACCTTCGGGTGATGAGAGTGGCGCACGGGTGAG
TAACGCGTATGCAACCTACCTGTAACTGGGGAATAGCTCCCTGAAAGGGG
AATTAACACCGCATAAGACCACACTTTCGCATGGAAGAGTGGTAAAATAT
TTATAGGTTACAGATGGGCATGCGTGACATTAGTTTGTTGGTGAGGTAAC
GGCTCACCAAG
>F0OV55002C0MMN
AGAGTTTGATCCTGGCTCAGGATGAACGCTAGCGGGAGGCTTAACACATG
CAAGTCGAGGGGCAGCATAAGGTAGCAATACTTTGATGGCGACCGGCGCA
CGGGTGAGTAACCGCGTATGCAACCTGCCCTGTACTGGGGGATAACCCGG
AGAAATTCGGACTAATACTCCATAATAATATTGAGAGGCATCTTTTAATA
TTTAAAGTTACGACGGTACAGGATGGGCATGCGTAACATTAGCTAGTTGG
CAGGGTAACGGCCTACCG
>F0OV55002C0MMT
AGAGTTTGATCCTGGCTCAGAACGAACGCTGGCGGCGCGTTTTAAGCATG
CAAGCCGAACGGTATATAGTCTTCGGATTATAGAGAGTGGCGAACGGGTG
AGTAACACGTAGATAATCTACCTTGAAGTGGGGGATAGTCCATGGAAACA
TGGAGTAATACCGCATATGTCTTTGGATGAAAGTTCCAATTGGAACGCTT
TGAGATGAGTCTGCGGCTCATTAGCTTGTTGGTGGGGTAAAGGCCTACCA
AGGCAACG
>F0OV55002C0MOB
AGAGTTTGATCCTGGCTCAGGATGAACGCTAGCGGCAGGCTTAACACATG
CAAGTCGAGGGGTAACAGGGTGCTTGCACCGCTGACGACCGGCGCACGGG
TGCGTAACGCGTATACAATCTACCTTTTACAGGGGCATAGCCCGGGGAAA
CCCGGATTAATATCCCATGGTATCATTTAGTGGCATCACTTGAATGATTA
AAGCCTCGGCGGTAGAAGATGAGTATGCGTCCTATTAGTTAGTTGGTAAG
GTAACGGCTTACCAAGG
>F0OV55002C0MOH
AGAGTTTGATCCTGGCTCAGGACGAACGCTGGCGGCGTGCTTAACACATG
CAAGTCAGGGGGTGGGGCAACCCATCACCGGCGAACGGGTGCGTAACACG
TGAGCGACCTGCCCTCGAGTGGGGGATAGCCGGCCCAACGGCCGGGTAAT
ACCGCATACGACTGGCGCCTCGCATGGGGCGGCAGTGAAACCACTTGGGC
TCGGGGAGGGGCTCGCGGCCTATCAGCTAGTTGGCGGGGTAACGGCCCAC
CAAGGCGATGACGGGTAGCTGGT
>F0OV55002C0MPI
AGAGTTTGATCCTGGCTCAGAACGAACGCTGGCGGCATGCCTAACACATG
CAAGTCGAACGGTAACAGGCCTTCGGGTGCTGACGAGTGGCGCACGGGTG
AGTAACACGTGAGTAACCTGCCCTTAGCACTGGGATAACAGTGGGAAACT
ACTGCTAATACCAGATAATGTAATATTACACAGGTAGTATTATCAAAGAA
GTAATTCGGCGAAGGATGGGCTCGCGTCCCATTAGATAGTTGGTAAGGTA
ACGGCTTACCAAGT
>F0OV55002C0MPX
AGAGTTTGATCCTGGCTCAGGATGAACGCTAGCGACAGGCCTAACACATG
CAAGTCGAACGGGATTTATCCTTCGGGGTAATGAGAGTGGCGCACGGGTG
AGTAACGCGTATGCAACCTACCTGTAACTGGGGAATAGCTCCCTGAAAGG
GGAATTAACACCGCATAAGACCACACTTTCGCATGGAAGAGTGGTAAAAT
ATTT
>F0OV55002C0MS7
AGAGTTTGATCCTGGCTCAGAATCAACGCTGGCGGCGTGCCTAACACATG
CAAGTCGAACGCGAAAGCCCCTTCGGGGGTGAGTAGAGTGGCGTCCGGGT
GAGTAACGCGTGGGTAATCTACCCTCGGGTGGGGAATAACCAGTCGAAAG
ATTGGCTAATACCGCATAATGCAGCGGCTCGACATCGAGACAGTTGTTAA
AGCAGTAATGCGCCTGAGGAGGAGCCTGCGTCTGATTAGCTAGTTGGCAG
GGTAATGG
>F0OV55002C0MU2
AGAGTTTGATCCTGGCTCAGGATGAACGCTAGCGGTGCGCCTAACACATG
CAAGTCGAGCGATATAGCGGCGAACGGGTGAGTAACACGTTGGAACCTGC
CTCGAACTCAGGGATAGCCATCCGAAAGGATGATTAATACCGGATAGTCC
CGAAAGGGTAAAGATTTTTCGGTTCGAGAGGGGCCTGCGGCCTATCAGCT
AGTTGGTAAGGTAATGGCTTACCAAGGCTATGACGGGTAACTGGTGTGAG
AGCATGACCAGT
>F0OV55002C0MU8
AGAGTTTGATCCTGGCTCAGGATGAACGCTGGCGGCGTGCCTAACACATG
CAAGTCGAACGCGGTTACCCCGCAAGGGGTGACTGAGTGGCAAACGGGTG
AGTAACGCGTGGGTGACCTACCTTCGAGTGGGGGATAACGTTTCGAAAGG
AACGCTAATACCGCATGGCATCCTGCCTTTGGACAGGTGGAGATCAAAGC
CGGGGATCGCAAGACCTGGCGCTTGAAAAGGGGCCCGCGTCCGATTAGCT
AGTTGGTGGGGTAACGGCTCACCAAGGCG
>F0OV55002C0MUN
AGAGTTTGATCCTGGCTCAGAGCGAACGCTGGCGGCAGGCTTAACACATG
CAAGTCGAGCGCCCCCGCAAGGGGGAGCGGCAGACGGGTGAGTAACACGT
GGGAACGTGCCCTTCAGTTCGGAACAACCCAGGGAAACTTGGGCTAATAC
CGGATACGTCCGTAAGGAGAAAGATTTATCGCTGAAGGATCGGCCCGCGT
CTGATTAGCTAGTTGGTGGGGTAATGGCTCACCAAGGCTACGATCAGTAG
CTGGT
>F0OV55002C0MUZ
AGAGTTTGATCCTGGCTCAGGACGAACGCTGGCGGCGTGCTTAACACATG
CAAGTGGAGCGACGAACCAGGGGCTTGCCCCTGGGGCAGAGCCGCGAACG
GGTGAGTAACACGTGGGTGACCTGCCTCGATGACCGGGACAACCCGAGGA
AACTCGGGCTAATACCGGATGTGCTCCCAGCCATAGCGGGCTGGGTGGAA
AGGTAGCTTCGGCTTCCGCGTCGAGATGGGCCCGCGGCGCATTAGCTTGT
TGGTGAGGTAACGGCT
>F0OV55002C0MVE
AGAGTTTGATCCTGGCTCAGGATGAACGCTGGCGGCGTGCCTAACACATG
CAAGTCGAGCGGAGATTACGAGGAGTACTTGTACAAATTGTAATCTTAGC
GGCGGACGGGTGAGTAACACGTGAGGAACCTGCCCTTGAGTGGGAATAAC
ACCGAGAAATGGGTGCTAATACCGCATAATGTCTTGGAAGCGCATGCTTT
CGGGACCAAAGGATTTATTCGCTTAAGGATGGACTCGCGTCCGATTAGGT
AGTTGGTGAGGTAACCGG
>F0OV55002C0MYM
AGAGTTTGATCCTGGCTCAGGATGAACGCTAGCGGTGCGCCTAACACATG
CAGGTCGAGCGATATAGCGGCGAACGGGTGAGTAACACGTTGGAACCTGC
CTCGAACTCAGGGATAGCCATCCGAAAGGATGATTAATACCGGATAGTCC
CGAAAGGGTAAAGATTTTTCGGTTCGAGAGGGGCCTGCGGCCTATCAGCT
AGTTGGTAAGGTAATGGCTTACCAAGGCTATGACGGGTAACTGGTGTGAG
AGCATGACCAGT
>F0OV55002C0N1R
AGAGTTTGATCCTGGCTCAGAACGAACGCTGGCGGCACGTTTTAAGCATG
CAAGTCGAACGGTAGGAGGTGCTTGCACCTCCGAGAGTGGCGAACGGGTG
AGTAACACGTAGATGATCTACCTTTTAGTTGGGGATAGCCCATGGAAACA
TGGAGTAATACCGAATAATCTCTTAAAGCCTTTGCTTTTAGAGGAAAGCA
GCGTTTGCTGTGCTGAAAGATGAGTCTGCGCACTATTAGCTAGTTGGTGG
GGTAAGAG
>F0OV55002C0N1U
AGAGTTTGATCCTGGCTCAGAACGAACGCTGGCGGCGGCGTCTTAAGCAT
GCAAGTCGAACGGCAAGTCAGATGCTTGCATCTGGCCTAGAGTGGCGGAC
TGGTGAGTAACACGTGGGTGACCTACCCTTGAGATGGGGATAGCCATTAG
AAATAGTGGATAATACCGAATACGCTCTACGGACTCTTGGTTTGTTAAGA
GGAAACAGGCTACGGCCTGGCTCGAGGATGGGCCCGCGTCCCATTAGCTA
GTTGGTG
>F0OV55002C0N77
AGAGTTTGATCCTGGCTCAGGACGAACGCTGGCGGCGTGCCTAACACATG
CAAGTCAAGGGGAAAGGTTAATTTCGATTGACCGAGTATACTGGCGAACG
GGTGAGTAACGCGTAGGTAACCTGCCTGAGAGTTTGGGATAACACTGCAA
ACGTGGTGCTAATACCGGATGAGGCCTGCTATTCGCATGGGTAGTGGGTT
AAAGCGGGCGCAAGCCTGTGCTCACAGATGGACCTGCGTCTCATTAGCTA
GTTGGCGGGG
>F0OV55002C0N7Y
AGAGTTTGATCCTGGCTCAGAACGAACGTTAGCGGCGTGCTTAACACATG
CAAGTCGAACGAGAAAGTATCTTCGGATATGAGTAGAGTGGCGCACGGGT
GAGTAACACGTGGGTAACCTGCCCTTTGGAGGGGGACAACATCTGGAAAC
GGATGCTAATACCGCATAAGTCGTCTTCGGACGGGAAAGGTGGCTTCGGC
TACCGCCAGAGGATGGGCCCGCGTCCCATCAGCTAGTTGGTAAGGTAACG
GCTTACCAAGGCAACGACGGGTAG
>F0OV55002C0N8A
AGAGTTTGATCCTGGCTCAGAACGAACGCTGGCGGCATGCCTAACACATG
CAAGTCGAACGAGACCTTCGGGTCTAGTGGCGCACGGGTGCGTAACGCGT
GGGAATCTGCCCTAAGGTTCGGAATAACTCGGAACGG
>F0OV55002C0N97
AGAGTTTGATCCTGGCTCAGGATGAACGCTAGCGGCAGGCTTAACACATG
CAAGTCGAGGGGTAACAGGGTGCTTGCACCGCTGACGACCGGCGCACGGG
TGCGTAACGCGTATACAATCTACCTTTTACAGGGGCATAGCCCGGGGAAA
CCCGGATTAATATCCCATGGTATCATTTAGTGGCATCACTTGAATGATTA
AAGCTTCGGCGGTAAAAGATGAGTATGCGTCCTATTAGTTAGTTGGTAAG
GTAACGGCTTACCAAGGCAG
>F0OV55002C0NAB
AGAGTTTGATCCTGGCTCAGGACGAACGCTGGCGGCGCGCTTAACACATG
CAAGTCGAGCGAGAACCAGTCCTTCGGGACTGGGGAAAGGCGGCGAACGG
GTGAGTAACACGTGAGTAATCTGTCCTCGGCACCGGGATAGCCCGGGGAA
ACCCGGATTAATACTGGATGGCCTTTCGAGTCTTCGGACTCGTCAGAAAA
GGTGGCTTCGGCTTCCGGCTGAGGAGGAGCTCGCGGCGGATTAGCTTGTT
GGCGGGGTAATGGCCCACCAAGGCGACGA
>F0OV55002C0NB6
AGAGTTTGATCCTGGCTCAGGATGAACGCTGGCGGCGTGCCTAATACATG
CAAGTCGAACGCACCATTTCGGTGGTGAGTGGCGAACGGGTGAGTAACAC
GTAGATAACCTGCCCTTAAGACGAGGATAACCATTGGAAACGATGGCTAA
GACTGGATAGGAATATTAGAGGCATCTCTGATATTTTAAAAGACCTAGCA
ATAGGTATGCTTAAGGAGGGGTCTGCGGCGCATTAGTTAGTTGGTGGGGT
GATGGCCT
>F0OV55002C0NB9
AGAGTTTGATCCTGGCTCAGAGCAAACGTTAGAGGGATGTATTAAGCATG
CAAGTCGAACGGTAAGGCCCTTCGGGGTACACGAGTGGCGAACTGGTGAG
TAACACGTAGATATCTGCCCCTTAGACTGGGATAGCCGCTGGAAACAGTG
ATTAATACCTGATATGACTAAGGTTGAAAGGTGCGTTTTGCACCGCTAGG
GGATGAGTCTGCGTCCTATTAGCTAGATGGTAGGGTAGAGGCCTACCATG
GCGACGATAGG
>F0OV55002C0NBI
AGAGTTTGATCCTGGCTCAGGACGAACGCTGGCGGCGTGCCTAACACATG
CAAGTCGAACGCGATCCAGGGAGTAGTTTACTATGAACTGGTGAAAGTGG
CGGACGGGTGAGTAACGCGTGGGTAACCTGGCTTATGGAAGGGGATAGCC
TCGGGAAACCGGGATTAATACCGTATGGAGTTGGCAGACCGCATGGTCTG
CCAATGAAAGATTTTATCGCCATAAGATGGACCCGCGTCCCATTAGCTAG
TTGGTGAGGTAAAAGCCCACCAAGG
>F0OV55002C0NBL
AGAGTTTGATCCTGGCTCAGGATGAACGCTGGCGGCGTGCCTAACACATG
CAAGTCGAGCGATAAACAGTGGATGGAATTCTTCGGAAGGAAAGAAACTG
TTGAAAGCGGCGGACGGGTGAGTAACGCGTGGGCAACCTGCCCTATACAG
GGGGATAGCCACTGGAAACGGTGATTAATACCCCATGACACCTTAACCTC
GCATGAGGAGAGGGTCAAAGATTATATCGGTATAGGATGGGCCCGCGTCT
GATTAGCTAGTTGG
>F0OV55002C0ND0
AGAGTTTGATCCTGGCTCAGGATGAACGCTAGCGACAGGCCTAACACATG
CAAGTCGAACGGGATTTATCCTTCGGGGTAATGAGAGTGGCGCACGGGTG
AGTAACGCGTATGCAACCTACCTGTAACTGGGGAATAGCTCCCTGAAAGG
GGAATTAACACCGCATAAGACCACACTTTCGCATGGAAGAGTGGTAAAAT
ATTTATAGGTTACAGATGGGCATGCGTGACATTAGTTTGTTGGTGAGGTA
ACGGCTCACCAAG
>F0OV55002C0NDS
AGAGTTTGATCCTGGCTCAGGTTGAACGCTGGCGGCATGCTTTACACATG
CAAGTCGAACGGTAACAGGGAGCTTGCTCCGCTGACGAGTGGCGAACGGG
TGAGTAATATATCGGAACGTACCCAAGAGTGGGGGATAACGTAGCGAAAG
TTACGCTAATACCGCATACGATCTAAGGATGAAAGCAGGGGACCGCAAGG
CCTTGTGCTCCTGGAGCGGCCGATATCTGATTAGCTAGTTGGTAGGGTAA
AGGCCTACCAAGG
>F0OV55002C0NDV
AGAGTTTGATCCTGGCTCAGGATGAACGCTAGCGGGAGGCTTAACACATG
CAAGTCGAGGGGCATCACGGGGTAGCAATACTCTGGTGGCGACCGGCGCA
CGGGTGAGTAACGCGTATGCAACCTACCTTCTACAGGAGGATAGCTTTCG
GAAACGGAAATTAATACTCCATAACTTCAGTTGAAGGCATCTTTGATTGA
TTAAAGCTCCGGCGGTAGGAGATGGGCATGCGTAACATTAGTTAGTTGGT
GAGGTAACGGCT
>F0OV55002C0NE5
AGAGTTTGATCCTGGCTCAGGATGAACGCTAGCGACAGGCCTAACACATG
CAAGTCGAACGGGATTTATCCTTCGGGGTAATGAGAGTGGCGCACGGGTG
AGTAACGCGTATGCAACCTACCTGTAACTGGGGAATAGCTCCCTGAAAGG
GGAATTAACACCGCATAAGACCACACTTTCGCATGGAAGAGTGGTAAAAT
ATTTATAGGTTACAGATGGGCATGCGTGACATTAGTTTGTTGGTGAGGTA
ACGGCTCACCAAG
>F0OV55002C0NE8
AGAGTTTGATCCTGGCTCAGAACGAACGCTGGCGGCGTGCCTAACACATG
CAAGTCGGATGCGAACGCGCCTTTCGGGGGCTAGTAGCATGGCAGACGGG
TGAGGAGCACGTATCTGACCGGACTCATCATGGGGGATACCCTTGCGAAA
GTGGGGATAATACCGCATACGCTCGTTGCGGGAGCGCGACGAGGAAAGCT
GGCCTCTGCGAGCATGCTGGCGTGGTGAGAGGGGGATGCGG
>F0OV55002C0NFS
AGAGTTTGATCCTGGCTCAGAACGAACGTTAGCGGCGCGCTTAACACATG
CAAGTCGCACGAGAAAGGGCTTCGGCCCCGGTAAAGTGGCGCACGGGTGA
GTAACACGTAGGTCATCTACCCTCGAGTGGGGGACAACCCTCCGAAAGGA
GGGCTAATACCGCATGACGCCAGAAATGGCCAAAGCGGGCCTCTCCATGG
AAGCTCGCGCTTAAGGATGAGCCTGCGGCCCATCAGCTTGTTGGCGGGGT
AACGGCCCACCAAGGCAAAGACGGG
>F0OV55002C0NHQ
AGAGTTTGATCCTGGCTCAGGATGAACGCTAGCGACAGGCCTAACACATG
CAAGTCGAACGGGATTCACCTTCGGGTGATGAGAGTGGCGCACGGGTGAG
TAACGCGTATGCAACCTACCTACAACAGGGGGATAGCTCCCGGAAACGGG
GATTAATACCGCATAAGACTACGGTTTCACATGGGACAGTAGTAAAAATT
CAGATGGTTGTAGATGGGCATGCGTGACATTAGGTAGTTGGTGAGGTAAT
GGCTCACCAAG
>F0OV55002C0NIP
AGAGTTTGATCCTGGCTCAGGACGAACGCTGGCGGCGTGCCTAACACATG
CAAGTCAAAGTGCAAGTAACTTCGGTTATGAGTACTTGGCGCAAGGGTGA
GTAAGGCATAGGTAATCTGCCCTTTGGACTGGGATAACCTCGAGAAATCG
AGGACAATACCAGATGATGCAGCGGAACCGCATGGTTATGTTGTTAAAGA
TTTATCGCCAAAGGATGAGCCTATGTTCCATCAGGTAGTTGGTAGGGTAA
CGGCCT
>F0OV55002C0NIW
AGAGTTTGATCCTGGCTCAGGATGAACGCTAGCGGCAGGCTTAACACATG
CAAGTCGAGGGGTAACAGGGTGCTTGCACCGCTGACGACCGGCGCACGGG
TGCGTAACGCGTATACAATCTACCTTTTACAGGGGCATAGCCCGGGGAAA
CCCGGATTAATATCCCATGGTATCATTTAGTGGCATCACTTGAATGATTA
AAGCTTCGGCGGTAAAAGATGAGTATGCGTCCTATTAGTTAGTTGGTAAG
GTAACGGCTTACCAAGG
>F0OV55002C0NJO
AGAGTTTGATCCTGGCTCAGGATGAACGCTGGCGGCATGCCTAATACATG
CAAGTCGAACGAACTAGTTTACTAGTTAGTGGCGAACGGGTGAGTAACAC
GTAGATAACCTGCCCTTAAGACGAGGATAACCATTGGAAACGATGGCTAA
GACTGGATAGGAATATTAGAGGCATCTCTGATATTTTAAAAGACCTAGCA
ATAGGTATGCTTAAGGAGGGGTCTGCGGCGCATTAGTTAGTTGGTGGGGT
GATGGCCTACCAAG
>F0OV55002C0NJU
AGAGTTTGATCCTGGCTCAGGATGAACGCTAGCGGCAGGCCTAATACATG
CAAGACGAACGGTAAGATTTTTAGCAATAAGAGTCCTAGAGTGTCGTAAG
GGTGCGTAACACGTATGCAATCTGCCCTCAACAGGAGGATAGCTCCCCGA
AAGGGGAATTAACACTCCATAAGATTGTGGTCTGGCATCAGACAGCAATT
AAAACTACGGTGGTTGAGGATGAGCATGCGCATGATTAGTTAGTTGGCGG
GG
>F0OV55002C0NJX
AGAGTTTGATCCTGGCTCAGAGCGAACGTTAGCGGCACGCCTAACACATG
CAAGTCGCACGAGAAGGGGGCAACCCCTGAAAGTGGCGCACGGGTGCGTA
ACACGTAGATAACCTGCCCCTCGGAGGGGGACAACGTTCCGAAAGGAGCG
CTAATACCGCGTAAAGCTTCTGGTGGTTTGCCACTGGAGGACAAAGGTAG
GGACCGGCAACGGCCTACCGCCGGGGGAGGGTCTGCGGCCCATCAGCTAG
TTGGTGAGGTAATGGCTCACCAAGGCAAAGACGGG
>F0OV55002C0NL9
AGAGTTTGATCCTGGCTCAGGATGAACGCTGGCGGCGTGCCTAACACATG
CAAGTCGAGCGATAAACAGTGGATGGAATTCTTCGGAAGGAAAGAAACTG
TTGAAAGCGGCGGACGGGTGAGTAACGCGTGGGCAACCTGCCCTATACAG
GGGGATAGCCACTGGAAACGGTGATTAATACCCCATGACACCTTAACCTC
GCATGAGGAGAGGGTCAAGGATTATATCGGTATAGGATGGGCCCGCGTCT
GATTAGCTAGTTGG
>F0OV55002C0NMP
AGAGTTTGATCCTGGCTCAGGACGAACGCTGGCGGCGTGCCTAACACATG
CAAGTCAACTGGAAGCAGCAATGTTTTCGGTGGCGAACGGGTGAGTAACG
CGTAGACAATCTGCCATTTAGCCACGGATAACCTAGTGAAAACTGGACTA
ATACGTGATGAAATCATTATTCGGCATCGGATATTGATTAAAGGCTATAA
GCTGTTAAATGAGGAGTCTGCGTAACATTAGCTAGTTGGTAAGGTAACGG
CTTACCAAGG
>F0OV55002C0NN5
AGAGTTTGATCCTGGCTCAGGATGAACGCTAGCGACAGGCCTAACACATG
CAAGTCGAACGGGATTTATCCTTCGGGGTAATGAGAGTGGCGCACGGGTG
AGTAACGCGTATGCAACCTACCTGTAACTGGGGAATAGCTCCCTGAAAGG
GGAATTAACACCGCATAAGACCACACTTTCGCATGGAAGAGTGGTAAAAT
ATTTATAGGTTACAGATGGGCATGCGTGACATTAGTTTGTTGGTGAGGTA
ACGGCTCACCAAG
>F0OV55002C0NO2
AGAGTTTGATCCTGGCTCAGGATGAACGCTGGCGGCGTGCCTAACACATG
CAAGTCGAGCGGAGATTACGAGGAGTACTTGTACAAATTGTAATCTTAGC
GGCGGACGGGTGAGTAACACGTGAGGAACCTGCCCTTGAGTGGGGAATAA
CACCGAGAAATGGGTGCTAATACCGCATAATGTCTTGGAAGCGCATGCTT
TCGGGACCAAAGGATTTATTCGCTTAAGGATGGACTCGCGTCCGATTAGG
TAGTTGGTGAGGTAACCGG
>F0OV55002C0NOK
AGAGTTTGATCCTGGCTCAGGACGAACGCTGGCGGCGTGCCTAACACATG
CAAGTCAAGGGTGTAGCAATACACACTGGCGAACGGGTGAGTAACGCGTA
GGTTACCTGCCCTTATCCCCGACACAACTCAGAGAAATTTGAGCTAATAT
CGGATGAGGCATTTCGATGTCAAAGGAGCAATCTGGATAAGGAGGGGCCT
GCGTCTGATTAGCTAGTTGGTAGGGTAATAGCCTACCAAGGCGACGATCA
GTAG
>F0OV55002C0NQE
AGAGTTTGATCCTGGCTCAGGACGAACGCTGGCGGCGTGCCTAACACATG
CAAGTCAAAGTGCAAGTAACTTCGGTTATGAGTACTTGGCGCAAGGGTGA
GTAAGGCATAGGTAATCTGCCCTTTGGACTGGGATAACCTCGAGAAATCG
AGGACAATACCAGATGATGCAGCGGAACCGCATGGTTATGTTGTTAAAGA
TTTGTCGCCAAAGGATGAGCCTATGTTCCATCAGGTAGTTGGTAGGGTAA
CGGCCT
>F0OV55002C0NQL
AGAGTTTGATCCTGGCTCAGAACGAACGTTAGCGGCGTGCTTAACACATG
TAAGTCGAACGAGAAAGTATCTTCGGATATGAGTATAGTGGCGCACGGGT
GAGTAACACGTGGGTAACCTACCCTTTGGAGGGGGACAACATTTGGAAAC
GAATGCTAATACCGCATAAGTCAGCTTCGGCTGGGAAAGGTGGCTTCGGC
TACCGCCAGAGGATGGGCCCGCGACCCATCAGCTAGTTGGTAAGGTAATG
GCTTACCAAGGCAACGACGGGTAG
>F0OV55002C0NR7
AGAGTTTGATCCTGGCTCAGGATGAACGCTGGCGGCATGCCTAATACATG
CAAGTCGAACGAATTGACCTTCGGGTCAGTTAGTGGCGAACGGGTGAGTA
ACACGTAGATAACCAACCCTAAAGACGAGGATAACCCGGGGAAACCTGGA
CTAATACTGGATAGGAGCTATTTTCAAAAGAGGATAGTTTTAAAGATGCC
TTAAAGCATCGCTATAGGCTGGGACTGCGTCGCATTAGCTAGTTGGTGGG
TAAGGACCGCCAACGACGACG
>F0OV55002C0NS6
AGAGTTTGATCCTGGCTCAGAACGAACGCTGGCGGCATGCCTAACACATG
CAAGTCGAACGAGACCTTCGGGTCTAGTGGCGCACGGGTGCGTAACGCGT
GGGAACCTGCCTTGAGGTTCGGAATAACTTCCCGAAAGGGATGCTAATAC
CGGATGATGTCTTCGGACCAAAGATTTATCGCCTTTAGATGGGCCCGCGT
AAGATTAGGTAGTTGGTGGGGTAAAGGCCTACCAAGCCGACGATCTTTAG
CTGGTCTGA
>F0OV55002C0NSD
AGAGTTTGATCCTGGCTCAGAACGAACGCTGGCGGCGTGCTTAATACATG
CAAGTCGAACGTGAAACGAGTAGCAATACTTGTGGAAAGTGGCGAACGGG
TGAGTAATACGTAAGCAATCTACCTTTAAGATTGGGATAACCTTGCCAAC
GCGGGGCTAATACCGGATGTGGTCATTTTAACGCATGTTAGAATGATTAA
AGGAGTGATCCGCTTAAGGATGAGCTTGCGGCCCATTAGTTAGTTGGCGG
GGTAACGGCCCACCAAGACCGCGA
>F0OV55002C0NSI
AGAGTTTGATCCTGGCTCAGGATGAACGCTAGCGGTGCGCCTAACACATG
CAAGTCGAGCGATATAGCGGCGAACGGGTGAGTAACACGTTGGAACCTGC
CTCGAACTCAGGGATAGCCATCCGAAAGGATGATTAATACCGGATAGTCC
CGAAAGGGTAAAGATTTTTCGGTTCGAGAGGGGCCTGCGGCCTATCAGCT
AGTTGGTAAGGTAATGGCTTACCAAGGCTATGACGGGTAACTGGTGTGAG
AGCATGACCAGT
>F0OV55002C0NSU
AGAGTTTGATCCTGGCTCAGAACGAACGCTGGCGGCGTGCTTAACACATG
CAAGTCGGATGCGAAAGGGGCTTTCGGGCGCTGAGTAGCATGGCAGACGG
GTGAGGAGTGCGTATCTGACGAAACTCAGGCTGGGGGATAGTCCCTCGAA
AGGGGGTTGAATACCGCATGTGCTCGGCGCTATCATGGTGTCGAGGAAAG
GTGGCCTCTGCATGCACGCTATTGGCCTGAGATCGGG
>F0OV55002C0NU1
AGAGTTTGATCCTGGCTCAGGATGAACGCTGGCGGCGTGCCTAATACATG
CAAGTCGAACGCACTAGTTTACTAGTGAGTGGCGAACGGGTGAGTAACAC
GTAGGTAACCTGCCCTTAAGACGAGGATAACCATTGGAAACGATGGCTAA
GACTGGATAGGAATATTTAAGGCATCTTAAATATTTTAAAAGACCTAGCA
ATAGGTATGCTTAAGGAGGGGCCTGCGGCGCATTAGTTAGTTGGTGAGGT
GAGAGCTCACCAAGACG
>F0OV55002C0NWH
AGAGTTTGATCCTGGCTCAGAACGAACGCTGGCGGCGCGTCTTAAGCATG
CAAGTCGAACGGCAAGTCAGATGCTTGCATCTGGCCTAGAGTGGCGGACT
GGTGAGTAACACGTGGGTGACCTACCCTTGAGATGGGGGATAGCCATTAG
AAATAGTGGATAATACCGAATACGCTCTACGGACTCTGGTTTGTAGAGGA
AACAGGCTACGGCCTGGCTCGAGGATGGGCCCGCGTCCCATTAGCTAGTT
GGTG
>F0OV55002C0NZE
AGAGTTTGATCCTGGCTCAGGATGAACGCTAGCGACAGGCCTAACACATG
CAAGTCGAACGGGATTTAGTAGCTTGCTACTAATGAGAGTGGCGCACGGG
TGCGTAACGCGTATGCAACCTACCTATAACTGAGGGATAGCCCAGAGAAA
TTTGGATTAATACCTCATAATATCAATTTAAGGCATCTTAGTTTGATTAA
AGCTCCGGCGGTTATAGATGGGCATGCGTCCCATTAGTTAGTTGGTAAGG
TAACGGCTT
>F0OV55002C0OA1
AGAGTTTGATCCTGGCTCAGGATGAACGCTGGCGGCAGGCCTAACACATG
CAAGTCGAGCGCGAAAGTCTTCGGATGAGTAAAGCGGCGGACGGGTGAGT
AATGCATGGGAATCTGCCTGGTAGTGGGGGACAACGTTTCGAAAGAGACG
CTAATACCGCATACGACCTACGGGTGAAAGGGGGGATCGCAAGACCTCTC
GCTATTGGAGCGGCCGATGTCAGATTAGGTAGTTGGTGGGGTAAAAGCCT
ACCAAGCCGACGAT
>F0OV55002C0OAP
AGAGTTTGATCCTGGCTCAGGATGAACGCTGGCGGCGTGCCTAATACATG
CAAGTCGAACGCACTAGTTTACTAGTGAGTGGCGAACGGGTGAGTAACAC
GTAGGTAACCTGCCCTTAAGACGAGGATAACCATTGGAAACGATGGCTAA
GACTGGATAGGAATATTTAAGGCATCTTAAATATTTTAAAAGACCTAGCA
ATAGGTATGCTTAAGGAGGGGCCTGCGGCGCATTAGTTAGTTGGTGAGGT
GAGAGCTCACCAAGACG
>F0OV55002C0OAY
AGAGTTTGATCCTGGCTCAGGATGAACGCTAGCGGTGCGCCTAACACATG
CAAGTCGAGCGATATAGCGGCGAACGGGTGAGTAACACGTTGGAACCTGC
CTCAAACTCAGGGATAGCCATCCGAAAGGATGATTAATACCGGATAGTCC
CGAAAGGGTAAAGATTTTTCGGTTCGAGAGGGGCCTGCGGCCTATCAGCT
AGTTGGTAAGGTAATGGCTTACCAAGGCTATGACGGGTAACTGGTGTGAG
AGCATGACCAGT
>F0OV55002C0OC7
AGAGTTTGATCCTGGCTCAGGATGAACGCTAGCGGCAGGCTTAACACATG
CAAGTCGAGGGGCAGCACGTCTTCGGATGGTGGCGACCGGCGCACGGGTG
CGTAACGCGTATACAATCTACCTTTTACAGGGGCATAGCCCGGGGAAACC
CGGATTAATATCCCATGGTATTATTAAATGGCATCGTTTGATAATTAAAG
CTTCGGCGGTAAAAGATGAGTATGCGTCCTATTAGCTAGATGGTAAGGTA
ACGGCTTACCATGGCTACG
>F0OV55002C0OE0
AGAGTTTGATCCTGGCTCAGGATGAACGCTGGCGGCGTGCTTAACACATG
CAAGTCGAACGAGGTCCAACCTTCGGGTGAAGACCGAGTGGCGAACGGGT
GAGTAACACGTGGGGAACCTGCCCTTCTCTCTGGGATAACGTCGAGAAAT
CGGTGCTAATACCGGATACTCCTTGCGGATCGCATGGTCTGCTCGGGAAA
GCTCCGGCGGAGAAGGATGGCCCCGCGGCCCATTAGCTAGTTGGTAGAAG
TAGCCGCCCAACGAGACAA
>F0OV55002C0OE3
AGAGTTTGATCCTGGCTCAGGACGAACGCTGGCGGCGTGCTTAACACATG
CAAGTCTAGGGGAAAGTGGTCTTCGGATCGCAAGTATACTGGCGAACGGG
TGAGTAACACGTAGGTAATCTACCTTCGAGATTGGGATAACGTCGAGAAA
TTGACGCTAATACCGAATGATGCCTCGGTAGTTAATATCGGGATGAAAGA
TGGGGATCTTCGGACCTATCGCTTGAAGATGAGCCTGCGTCTGATTAGCT
TGTTGGTAGGG
>F0OV55002C0OFH
AGAGTTTGATCCTGGCTCAGAGTGAACGCTGGCGGCGTGCCTAACACATG
CAAGTCGAACGCGAAAGTCCCGCAAGGGATAAGTAGAGTGGCAGACGGGT
GAGTAATGCATAGGTAATCTACCCTTGAGTGGGGGATAACTCCGGGAAAC
CGGTGCTAATCCCGCATGACTTCCTGATGCGAAGGCATTAGGATCAAAGG
GGGGGATCCTTCGGGACCTCCCGCTTGAGGATGAGCCTATGTCCTATTAG
CTAGTTGGTGAGG
>F0OV55002C0OG3
AGAGTTTGATCCTGGCTCAGGATTAACGCTGGCGGCGTGCTTAACACATG
CAAGTCGAACGAGAAGCTTTCACATGATTTCTTCGGATTGATTATGGGAG
CGGAAAGTGGCGAACGGGTGAGTAACGCGTGGGTAACCAACCTTAGACTG
GGGGACAACACAGGGAAACTTGTGCTAATACCGCATATATGCAGACATGG
CATCATGATTGCAGGAAAGGCTTCGGCCGGTTTAAGACGGACCCGCGTCC
GATTAGTTAGTTGG
>F0OV55002C0OG6
AGAGTTTGATCCTGGCTCAGGATGAACGCTGGCGGCGTGCCTAATACATG
CAAGTCGAACGCACTAGTTTACTAGTGAGTGGCGAACGGGTGAGTAACAC
GTAGGTAACCTGCCCTTAAGGCGAGGATAACCGTTGGAAACGATGGCTAA
GACTGGATAGGAACATTGAAGGCATCTTTGATGTTTTAAAAGACCTAGCA
ATAGGTATGCTTAAGGAGGGGCCTGCGGCGCATTAGTTAGTTGGTGAGGT
GAAGGCTTACCAAG
>F0OV55002C0OHF
AGAGTTTGATCCTGGCTCAGGATGAACGCTGGCGGCGTGCCTAACACATG
CAAGTCAAAGTGCAAGTAACTTCGGTTATGAGTACTTGGCGCAAGGGTGA
GTAAGGCATAGGTAATCTGCCCTTTGGACTGGGATAACCTCGAGAAATCG
AGGACAATACCAGATGATGCAGCGGAACCGCATGGTTATGTTGTTAAAGA
TTTATCGCCAAAGGATGAGCCTATGTTCCATCAGGTAGTTGGTAGGGTAA
CGG
>F0OV55002C0OJ0
AGAGTTTGATCCTGGCTCAGAACGAACGCTGGCGGCAGGCCTAACACATG
CAAGTCGAGCGAGATCTTCGGATCTAGCGGCGGACGGGTGAGTAACGCGT
GGGGATGTGCCCTTTGCTACGGAATAGTCCCGGGAAACTGGGTTTAATAC
CGTATGAGCCCTTCGGGGGGAAAGATTTATCGGCAAAGGATCAACCCGCG
TTGGATTAGGTAGTTGGTGGGGTAATGGCCTACCAAGCCGACGATCCATA
GCTGGTCTGA
>F0OV55002C0OJ9
AGAGTTTGATCCTGGCTCAGGATGAACGCTAGCGGGAGGCTTAACACACG
CAAGTCGAGGGGCAGCACGAGGTAGCAATACCTTGGTGGCGACCGGCAGA
CGGGTGAGTAACGCGTATGTAACCTGCCCTGTACAGGGGGATAACCCGGA
GAAATTCGGACTAATATCCCATGGTAATATTGAAAGGCATCTTTTAATAT
CTAAAGTTCCGGCGGTACAGGAGGGGCATGCGTAACATTAGCTGGTTGGT
AAGGTAACGGCTTACCAAGGCG
>F0OV55002C0OK4
AGAGTTTGATCCTGGCTCAGGATGAACGCTAGCGGCAGGCTTAACACATG
CAAGTCGAGGGGCAGCATGGTCTTCGGACCGATGGCGACCGGCGCACGGG
TGCGTAACGCGTATACAATCTACCTTTTACAGGGGCATAGCCCGGGGAAA
CCCGGATTAATATCCCATGGTATCATTGAATGGCATCATTTAATGATTAA
AGCTTTGGCGGTAAAAGATGAGTATGCGTTCTATTAGTTAGTTGGTAAGG
TAACGGCTTACCAAGG
>F0OV55002C0OKC
AGAGTTTGATCCTGGCTCAGAACGAACGCTGGCGGCGTGCTTAACACATG
CAAGTCGAACGCGAAAGGGACTTCGGTCCTGAGTAAAGTGGCGCACGGGT
GAGTAACACGTGGATAATCTGCCTGATGATCTGGGATAACATTTCGAAAG
GAGTGCTAATACCAGATAAGCCCACAGCATCTTCGGATGCAGCGGGAAAA
GGGGGCCTCTTCATGAAAGCTTCTGTCATTAGATGAGTCCGCGGTCCA
>F0OV55002C0OLE
AGAGTTTGATCCTGGCTCAGAACAAACGCTAGCGGCGTGCCTAACACATG
CAAGTCAGACGAGAAAGTTCGCTTCGGCGAATGAGTAGAGTGGCGCACGG
GTGAGTAACGCGTGGACAATCTGCCCTAGAGTTAGGAATAACCCACCGAA
AGGTGGGCTAATACCCAATAATGCTATACTTCTTCGGGAGTATAGCCAAA
GATGGCCTCTGTTTACAAGCTATCGCTCAAGGATGAGTTCGCGTACCATT
AGCTTG
>F0OV55002C0OM0
AGAGTTTGATCCTGGCTCAGGATGAACGCTGGCGGCGTGCCTAATGCATG
CAAGTCGAACGGTACTTTGATTTCGGTTAGAGTGCAGTGGCGAACGGCTG
AGTAATGCGAAGGTAACCTACCCCCCAGTGGGGAATACCTCCGAGAAATC
GGAGATAATACCGCATGTCGTCATCACACGCGAGTGTGATGATGAGAGCC
TTCGGGCGCTGGAGGATGGGCCTTTGCCCATCAGGCAGTTGGCAGGG
>F0OV55002C0OOV
AGAGTTTGATCCTGGCTCAGAATCAACGCTGGCGGCGTGCCTAACACATG
CAAGTCGAACGAGAAAGCTGTCTTCGGACGGCAAGTACAGTGGCAAACGG
GTGAGTAACGCGTGGGACATCTACCCTGATGAGGGGAATAACTCTCCGAA
AGGAAAGCTAATACCGCATATACCGTGCAAACGGAAAAGGCCTTCGGGCC
GCATCAGGAGGAGCCCGCGTCCGATTAGCTAGTTGGTGAGGTAATGGCTC
ACCAAGGCGACGA
>F0OV55002C0P20
AGAGTTTGATCCTGGCTCAGGATGAACGCTGGCGGCGTGCTTAACACATG
CAAGTCGAACGGATCAAATTTGTGGAAGTTTTCGGATGGAAGCAGGTTTG
GTTAGTGGCGGACGGGCGAGTAACGCGTGAGCAATCTGCCTTATACTGGG
GATAACGTCGGGAAATCGGCGCTAATACCGCATAAGACTACGATATCGCA
TGGTGATGTAGTCAAAACTCCGGTGGTATAAGATGAGCTCGCGTCCAATT
AG
>F0OV55002C0P2R
AGAGTTTGATCCTGGCTCAGGATGAACGCTAGCGGGAGGCTTAACACATG
CAAGTCGAACGGTAACAGTTCCTTCGGAAAGCTGACGAGTGGCGCACGGG
TGCGTAACGCGTATGCAACCTGCCTTATACAGGAGGATAGCCCATGGAAA
CGTGGATTAATACTCCATAGTATATAATTATCGCATGGTAATTATATTAA
AACTTCGGTGGTATAAGATGGGCATGCGTAGGATTAGCTAGTAGGTGAGG
TAATGG
>F0OV55002C0P3C
AGAGTTTGATCCTGGCTCAGAACGAACGCTGGCGGCAGGCCTAACACATG
CAAGTCGAGCGAGGACTTCGGTCCTAGCGGCGGACGGGTGAGTAACGCGT
GGGAACGTGCCCTTTGCTACGGAATAGCCCTGGGAAACTGGGAGTAATAC
CGTATGTGCCCTTCGGGGGAAAGATTTATCGGCAAAGGATCGGCCCGCGT
TGGATTAGGTAGTTGGTGGGGTAAAGGCTCACCAAGGCGACGATCAGTAG
CCGACCTGAGAGGGTGAACGGCCACACTGG
>F0OV55002C0P41
AGAGTTTGATCCTGGCTCAGGATGAACGCTGGCGGCGTGCCTAATACATG
CAAGTCGAACGCACCATTTCGGTGGTGAGTGGCGAACGGGTGAGTAACAC
GTAGATAACCTGCCCTTAAGACGAGGATAACCATTGGAAACGATGGCTAA
GACTGGATAGGAATATTAGAGGCATCTCTGATATTTTAAAAGACCTAGCA
ATAGGTATGCTTAAGGAGGGGTCTGCGGCGCATTAGTTAGTTGGTGGGGT
GATGGCCT
>F0OV55002C0P47
AGAGTTTGATCCTGGCTCAGGATGAACGCTAGCGGGAGGCTTAACACATG
CAAGTCGAGCGGGATTCCCGATTTATCGGGATGAGAGCGGCGCACGGGTG
AGTAACGCGTATGCAACCTGCCTTTTACAGGGGAATAGCCCAGAGAAATT
TGGATTAATACCCCATAGTATCACTTTATCGCATGATAAATTGATTAAAG
ATTTATCGGTAAAAGATGGGCATGCGTGGCATTAGCTAGTTGGTAAGGTA
ACGGCTTACCAAGG
>F0OV55002C0P4J
AGAGTTTGATCCTGGCTCAGGATGAACGCTGGCGGCGTGCCTAATACATG
CAAGTCGAACGCACTAGTTTACTAGTGAGTGGCGAACGGGTGAGTAACAC
GTAGGTAACCTGCCCTTAAGACGAGGATAACCTGTAA
>F0OV55002C0P7B
AGAGTTTGATCCTGGCTCAGAACGAACGCTGGCGGCGTGCTTAACACATG
CAAGTCGGATGCGAAAGGGGCTTTCGGGCGCTGAGTAGCATGGCAGACGG
GTGAGGAGTGCGTATCTGACGAAACTCAGGCTGGGGGATAGTCCCTCGAA
AGGGGGTTGAATACCGCATGTGCTCAGGGATGTCATGTTCCTGAGGAAAG
GTGGCCTCTCTATGGAAGCTGCTGGCCTGAGATCGGGATGCCG
>F0OV55002C0P8B
AGAGTTTGATCCTGGCTCAGGACGAACGCTGGCGGCGGGCTTAACACATG
CAAGTTGAAGGAGAAGCCCTGACTTCGGTTGGGGTGGAGACTGGCGCACG
GGTGAGTAACGCGTAGACAACCTGCCTGTTCCTGGGGGATAACTCCGCGA
AAGCGGGGCTAATACCGCATAATGCAGCGGGGCCGCATGGCCACAGTTGT
TAAAGGTTTAGACCGGGTGCAGATGGGTCTGCGTGCTATTAGTTAGTTGG
TAGGGTAACGGCCTACCAAGGCGA
>F0OV55002C0P8K
AGAGTTTGATCCTGGCTCAGAACGAACGCTGGCGGCGTGCTTAACACATG
CAAGTCGGATGCGAAAGGGGCTTTCGGGCGCTGAGTAGCATGGCAGACGG
GTGAGGAGTGCGTATCTGACGAAACTCAGGCTGGGGGATAGTCCCTCGAA
AGGGGGTTGAATACCGC
>F0OV55002C0P8Q
AGAGTTTGATCCTGGCTCAGGATGAACGCTGGCGGCGTGCCTAACACATG
CAAGTCGAACGAGAAAGCTCTCTTCGGAGAGCGAGTACAGTGGCGAACGG
GTGAGTAACACGTTGGTGACCTGCCCCGAGGTGGGGGACAACTGTGGGAA
ACCACAGCTAATACCCCAAATGTTGAGGAGTCTAGACGCCCTTAACTAAA
GTTCCGGCGCCTCGGGAGGGGCCTGCGGGCTATCAGCTTGTTGGTAGGGT
AATGGCCTACCAAGGCTAAGACGGCG
>F0OV55002C0P96
AGAGTTTGATCCTGGCTCAGGACGAACGCTGGCGGCGTGCTTAACACATG
CAAGTCAACTTGAGGGGGCAACTCTGATGGTGGCGAACGGGTGAGTAACG
CGTAGACAATCTGCCCCTCAGTCTGGAATAATTCATGGAAACGTGGACTA
ATACCGGATGATGTCTTTCAGATGCATGTTTGAAGGATTAAAGATCTCGA
ATTGCTGAGGGATGAGTCTGCGTGGCATTAGCTAGTTGGTGG
>F0OV55002C0PFN
AGAGTTTGATCCTGGCTCAGGATGAACGCTGGCGGCGTGCCTAACACATG
CAAGTCGAGCGATAAACAGTGGATGGAATTCTTCGGAAGGAAAGAAACTG
TTGAAAGCGGCGGACGGGTGAGTAACGCGTGGGCAACCTGCCCTATACAG
GGGGATAGCCACTGGAAACGGTGATTAATACCCCATGACACCTTAACCTC
GCATGAGGAGAGGGTCAAAGATTATATCGGTATAGGATGGGCCCGCGTCT
GATTAGCTAGTTGG
>F0OV55002C0PFQ
AGAGTTTGATCCTGGCTCAGAACGAACGCTGGCGGCATGCTTAACACATG
CAAGTCGAACGTGAAAGTGGACTTCGGTCCGCGAGTAAAGTGGCGCACGG
GTGAGTAACACGTGGATAATCTACCCGATGATCTGGAATAACACTTCGAA
AGGGGTGCTAATACCGGATAAGCTCACGACGTCTTCGGACGACGCGGGAA
AAGGGGGCTTCGGCTCCTGTCATCGGATGAGTCCGCGGCCCATTAGCTAG
TTGGTAGGGTAATGGCCT
>F0OV55002C0PG3
AGAGTTTGATCCTGGCTCAGGATGAACGCTGGCGGCGTGCCTAACACATG
CAAGTCGAGCGATAAACAGTGGATGGAATTCTTCGGAAGGAAAGAAACTG
TTGAAAGCGGCGGACGGGTGAGTAACGCGTGGGCAACCTGCCCTATACAG
GGGGATAGCCACTGGAAACGGTGATTAATACCCCATGACACCTTAACCTC
GCATGAGGAGAGGGTCAAAGATTATATCGGTATAGGATGGGCCCGCGTCT
GATTAGCTAGTTGG
>F0OV55002C0PH9
AGAGTTTGATCCTGGCTCAGGATGAACGCTAGCGGGAGGCTTAACACATG
CAAGTCGAGCGGGGTCCCCTTCGGGGGTGAGAGCGGCGCACGGGTGCGTA
ACGCGTATGCAACCTGCCTTGTACAGGGGGATAGCCCATGGAAACGTGGA
TTAATACCCCATAGTATTGTTAGATCGCATGGTTTAACAATTAAAGTTTA
GGTGGTACAAGATGGGCATGCGTAGGATTAGCTAGTAGGTGAGGTAACGG
CTCACCTAGGCGACGATTCCG
>F0OV55002C0PIU
AGAGTTTGATCCTGGCTCAGGATAAACGCTAGCGGTGTGCCTTATGCATG
CAAGTCGAACGGTTTATCGAAAGATAGATAGTGGCAAACGGCTGAGTAAC
ACGTAATTAATCTGTCCCTAAGTGGGGAATAATCTGCCGAAAGGCGGACT
AATACCGCATGTGGTAGTGGAGGTAGGTTTCTACTACTAAAGCCTTCGGG
CGCTTGGGGAGGAGTTTGCGTCCTATCAGGTAGTTGGTGAGGTAACGGCC
CACCAAGCCTATGACGGGTAGCTTGG
>F0OV55002C0PLO
AGAGTTTGATCCTGGCTCAGGGTGAACGCTGGCGGCGTGCTTTACACATG
CAAGTTGAACGAGAACTCGGAGGTTCTTACTTCGGTAAGAAAGGAAGAGG
GACAGTAGCGAACGAGTGAGTAACACGTAGTAACCTGCCCACTGGAGGGG
GAGAACCACTGGAAACGGTGGCTAATACCGCATAAGCCCGAAAGGGGAAA
GCAATTTATTGTGCCGGTGGAGGGGACTGCGGGCCATCAGGAAGATGGTG
AGGTAAAAGCTCACCAAACCGACGACGGCTAT
>F0OV55002C0PM2
AGAGTTTGATCCTGGCTCAGAACGAACGCTGGCGGCGTGCCTAACACATG
CAAGTCGAACGCGAAAGCCCTTTCGGGGGTGAGTAAAGTGGCGCACGGGT
GAGTAACACGTGGATAATCTGCCTGATAATCTGGGATAACATCTCGAAAG
AGATGCTAATACCGGATAAGCCCACAGTCTCCTCGGAGACAGCGGGAAAA
GATGGCCTCTTCTTGAAGGCTATTGTTATCAGATGAGTCCGCGGTCCATT
AG
>F0OV55002C0PMD
AGAGTTTGATCCTGGCTCAGGACGAACGCTGGCGGCGTGCCTAACACATG
CAAGTCGAGCGGGGACATTAGGAGAAGTAATTCACCTTTTGTTCTAGCGG
CGGACGGGTGAGTAACGCGTGAGCAACCTGTCCTTGTCTGGGGGATAAGG
AGCCGAAAGGCTCTCTAATACCGCATGAGACCACGGGATCACATGGTTCT
GAGGTCAAAGGATTTCGGTCCGGACAGGGGTGGGCTCGCGTCTGATTAGC
TAGTTGGTGGGGTAAGGG
>F0OV55002C0PMG
AGAGTTTGATCCTGGCTCAGGATGAACGCTAGCGACAGGCCTAACACATG
CAAGTCGAGGGGTAACATGAGAGCTTGCTCTTGATGACGACCGGCGCACG
GGTGAGTAACGCGTATGCAACCTTCCTTTAACAGGAGAATAGCCCCCGGA
AACGGGGATTAATGCTCCATAGCAATTATTTGCCACCTGACAGATAATTT
AAAGTTCCGACGGTTAAAGATGGGCATGCGTGACATTAGCCAGTTGGCGG
GGTAACGGCCC
>F0OV55002C0PP5
AGAGTTTGATCCTGGCTCAGGATGAACGCTGGCGGCGTGCCTAACACATG
CAAGTCGAGCGGAGATTACGAGGAGTACTTGTACAAATTGTAATCTTAGC
GGCGGACGGGTGAGTAACACGTGAAGAACCTGCCCTTGAGTGGGGAATAA
CACCGAGAAATGGGTGCTAATACCGCATAATGTCTTGGAAGCGCATGCTT
TCGGGACCAAAGGATTTATTCGCTTAAGGATGGACTCGCGTCCGATTAGG
TAGTTGGTGAGGTAACCGG
>F0OV55002C0PPQ
AGAGTTTGATCCTGGCTCAGAACGAACGCTGGCGGCAGGCCTAATACATG
CAAGTCGAACGAACCTTCGGGTTAGTGGCGCACGGGTGCGTAACGCGTGG
GAATGTGCCCCTTGGTGCGGAACAACGTTTGGAAACGAACGCTAATACCG
CATAATATCTCCGGATCAAAGATTTATCGCCAAGGGATCAGCCCGCGTCA
GATTAGGTAGTTGGTGGGGTAATGGCCTACCAAGCCGACGATCTGTAGCT
GGTCTGAGAGG
>F0OV55002C0PPV
AGAGTTTGATCCTGGCTCAGAACGAACGCTGGCGGCGCGTCTTAAGCATG
CAAGTCGGACGGCAAGGGCAGCAATGCCCCTAGAGTGGCGGACTGGTGAG
TAACACGTGGGTGACCTACCCTTAAGTTGGGGATAACCGTTAGAAATAGC
GGATAATACCGAATACGCTTGCGACACTATGGTGATGCAAGGAAAGGAGC
TAAGGCTCCGCTTGAGGATGGGCCCGCGTCCCCATTAGCTAGTTGGTGAG
GTAAAGGCCCACCAAGGCG
>F0OV55002C0PQ8
AGAGTTTGATCCTGGCTCAGGATGAACGCTGGCGGCGTGCCTAATACATG
CAAGTCGGACGCACTAGTTTACTAGTGAGTGGCGAACGGGTGAGTAACAC
GTAGGTAACCTGCCCTTAAGACGAGGATAACCATTGGAAACGATGGCTAA
GACTGGATAGGAATATTTGAGGCATCTTAAATATTTTAAAAGACCTAGCA
ATAGGTATGCTTAAGGAGGGGCCTGCGGCGCATTAGTTAGTTGGTGGGGT
AGAAGCCTACCAAGACG
>F0OV55002C0PRE
AGAGTTTGATCCTGGCTCAGGATGAACGCTAGCGGCGCGCTTAATGCATG
TAAGTCGAGCGATGAAGCCCTTCGGGGCTATCAGCGGCAGACGGGTGAGT
AACACGTGGATGACCTGCCCTCAAGTCTGGGATAACGGGTGGAAACATGC
GCTAATACCGGATAGGCTTGTGGTGTCGGAGCCAGAAGTAAAGCTACGGT
GCTTGAGGAGGGGTCCGCGGCCCATCAGCTAGTTGGTAGGGTAATGGCCT
ACCAAGG
>F0OV55002C0PRK
AGAGTTTGATCCTGGCTCAGAACGAACGCTGGCGGCAGGCCTAACACATG
CAAGTCGAACGCCCCGCAAGGGGAGTGGCAGACGGGTGAGTAACACGTGG
GAACGTGCCCTAAGGTTCGGAATATTCCCGGGAAACTGGGAGCAATACCG
AATGTGACCGCAAGGTGAAAGATTTATCGCCTTAGGATCGGCCCGCGTCG
GATTAGCTAGTTGGTGGGGTAAAAGCCTACCAAGGCGACGATCCGTAGCT
GGTCTGAGAGGACGACCAGCCACACTGGG
>F0OV55002C0PUL
AGAGTTTGATCCTGGCTCAGAACGAACGCTGGCGGCGCGTTTTAAGCATG
CAAGTCGAGGGAGAATCCGGTGCTTGCACTGGAGGGAACCGGCGAACGGG
TGAGTAACACGTAGATAATCTGCCTTTAGGTTGGGGATAGCTCATGGAAA
CATGGAGTAATACCGCATATGTCTTTGGATGAAAGTTCCAATTGGAACGC
TTTGGGATGAGTCTGCGGCTCATTAGCTAGTTGGTGGGGTAAAGGCCTAC
CAAGGCAACG
>F0OV55002C0PV7
AGAGTTTGATCCTGGCTCAGGATGAACGCTAGCGGAACGCCTAACACATG
CAAGTCGAACGAGAGTTATTTTGTAGCAATACAAGATAATAAAAGTGGCA
AACGAGCGAGTAACACGTACTTAACCTGCCCAGAAGTTGAGGCCAACTAC
AGAGATGTAGCTAATCCTCAATAGTATCTAAGTGATGAAATTAGCTTAGA
TTAAAGATTTATCGCTTTTGGAGGGGGTGCGTCCTATCAGGTTGTTGGTG
AGGTAACGGCT
>F0OV55002C0PWA
AGAGTTTGATCCTGGCTCAGGATGAACGCTAGCGGCAGGCTTAACACATG
CAAGTCGAGGGGTAACAGGGTGCTTGCACCGCTGACGACCGGCGCACGGG
TGCGTAACGCGTATACAATCTACCTTTTACAGGGGCATAGCCCGGGGAAA
CCCGGATTAATATCCCATGGTATCAAGACATGGCATCATGATTTGATTAA
AGCTTCGGCGGTAAAAGATGAGTATGCGTCCTATTAGCTAGATGGTAAGG
TAACGGCTT
>F0OV55002C0PXV
AGAGTTTGATCCTGGCTCAGAACGAACGCTGGCGGCAGGCTTAGCACATG
CAAGTCGAGCGCCCCGCAAGGGGAGCGGCAGACGGGTGAGTAACGCGTGG
GAATCTACCGAGCCCTACGGAATAACGCATGGATACGTGTGCTAATACCG
TATACGCCCTACGGGGGAAAGATTTATCGGGGTTTGATGAGCCCGCGTTG
GATTAGCTAGTTGGTGGGGTAAAGGCCTACCAAGGCGACGATCCATAGCT
GGTCTGAGAGG
>F0OV55002C0PZB
AGAGTTTGATCCTGGCTCAGAACGAACGCTGGCGGCGTGTCTTAAGCATG
CAAGTCGAGCGGCAAGCGCCAGCAATGGCGCCTAGAGCGGCGGACTGGTG
AGTAACGCGTGGGTGATCTGCCCTTGGGATGGGGATAGCCATTAGAAATA
GTGGGTAATACCGAATACGCTTCTGTGGCCAAGGCCATGGGAGGAAAGGC
GCTACGGCGCCACCCGAGGATGAGCCCGCGTCCCATTAGCTAGTTGGTGA
GGG
>F0OV55002C0PZN
AGAGTTTGATCCTGGCTCAGGATGAACGCTGGCGGCGTGCCTAATACATG
CAAGTCGAACGCACCATTTCGGTGGTGAGTGGCGAACGGGTGAGTAACGC
GTAGGAATCTACCCCAGACTGAGGGATAACCAGCCGAAAGGTTGGCTAAT
ACCGCATAACCTCTTCGGAGAAAAGCTTCGGCGGTTTGGGAAGAGCCTGC
GTCCGATTAGCTAGTTGGTGAGGTAAAGGCTTACCAAGGCGACGATCGGT
AGCTGGT
>F0OV55002C0PZQ
AGAGTTTGATCCTGGCTCAGGACGAACGCTGGCGGCGTGCCTAATACATG
CAAGTCGAGCGGACCGAAGGGAGCTTGCTCCTTTAGGTTAGCGGCGGACG
GGCGAGTAACACGTGAGGAACCTGCCCTTGAGTGGGGAATAACACCGAGA
AATGGGTGCTAATACCGCATAATGTCTTGGAAGCGCATGCTTTCGGGACC
AAAGGATTTATTCGCTTAAGGATGGACTCGCGTCCGATTAGGTAGTTGGT
AGGGTAAAGGCCTACCAAGGCGACGA
>F0OV55002C0Q08
AGAGTTTGATCCTGGCTCAGGATGAACGCTGGCGGCGTGCCTAATACATG
CAAGTCGAACGCACCATTTCGGTGGTGAGTGGCGAACGGGTGAGTAACAC
GTAGATAACCTGCCCTTAAGACGAGGATAACCATTGGAAACGATGGCTAA
GACTGGATAGGAATATTAGAGGCATCTCTGATATTTTAAAAGACCTAGCA
ATAGGTATGCTTAAGGAGGGGTCTGCGGCGCATTAGTTAGTTGGTGGGGT
GATGGCCT
>F0OV55002C0Q12
AGAGTTTGATCCTGGCTCAGAACGAACGCTGGCGGCGTGCCTAACACATG
CAAGTCGAACGCGAAAGTTTTCTTCGGAAAGCGAGTAGAGTGGCGCACGG
GTGAGTAACACGTGGATAACCTGCCCTAGAGTCTGGGATAACACTTCGAA
AGGGGTGCTAATACCGGATAAGCCCACGCCTTCTTCGGAAGAAGTGGGAA
AAGATTTATTGCTCTAGGATGGGTCCGCGGTCCATTAGCTAGTTGGTGGG
GTAATGGCCTACCAAGG
>F0OV55002C0Q1H
AGAGTTTGATCCTGGCTCAGAACGAACGCTGGCGGCGCGTTTTAAGCATG
CAAGTCGAGCGGCAAGGGCCTTCGGGCCCCTAGAGCGGCGGACGGGTGAG
TAACACGTGGACAATCTGCCCCCCGGCCGGGGATAGCCCAGGGAAACCTG
GATTAATACCGGATGAGACGGGACGCACACAGGTGCGATCCGGGAAAGGC
GCTGCGGCGCCGCCGGGGGATGAGTCCGCGACCCATTAGCTAGACGGCGG
GGTAAAGGCCCACCGTGGCGACGATGGGTAGCCGG
>F0OV55002C0Q3T
AGAGTTTGATCCTGGCTCAGGACGAACGCTGGCGGCGTGCCTAACACATG
CAAGTCGAGCGGGGATATTGGAGGAGTAATCTGACGATATTCTAGCGGCG
GACGGGTGAGTAACACGTGAGCAATCTGCCGTTCTGCTGGGGAATAACAT
TGTGAAACAGTGCTAATACCGCATAACGTACCTTGGGGGCATCTCCGGGG
TACCAAAGGAGAAAGTCCGGCGAGGGAGATGAGCTCGCGTCCGATTAGGT
AGGTTGGTGAGG
>F0OV55002C0Q55
AGAGTTTGATCCTGGCTCAGGACGAACGCTGGCGGCGTGCTTAACACATG
CAAGTCGAACGATGAAGTCTTTGCTTGCAAAGACGGATTAGTGGCGCACG
GGTGAGTAATGTATAGCTAACCTGCTCTTTAGTGGGGGACAACAGTTGGA
AACGACTGCTAATACCCCATACTCCTTTTTACTCTAAGGTAAATTGGGAA
AGATTTATTGCTAAAGGATGGGGCTGTATCGTATCAGCTAGTTGGTTGGA
GGTAAGTTGGCTCACCAA
>F0OV55002C0Q6B
AGAGTTTGATCCTGGCTCAGGACGAACGCTGGCGGCGTGCTTTATACATG
CAAGTTGAACGAGAAAACATCTTCGGATGTGAGTAAAGTGGCGCACAGAA
GAGTAACACATAGGTAATCTACCTTATGGTAAGAGACAACATCTTGAAAA
GGATACTAATACCGCATAAGTCAACTTCGGTTGGGAAAGGCGCTTTTGTG
TCGCCATAAGATGAGCTCGCGTCCCATCAGCTAGTTGGTAAGGTAACGGC
TTACCAAGG
>F0OV55002C0Q7X
AGAGTTTGATCCTGGCTCAGGATGAACGCTAGCGGGAGGCTTAACACATG
CAAGTCGAGGGGCAGCACGAGGTAGCAATACTTTGGTGGCGACCGGCAGA
CGGGTGAGTAACGCGTATGTAACCTGCCCTGTACAGGGGGATAACCCGGA
GAAATTCGGACTAATATCCCATGGTAATATTGGAAGGCATCTTCTGATAT
TTAAAGTTCCGGCGGTACAGGAGGGGCATGCGTAACATTAGCTGGTTGGT
AAGGTAACGGCTTACCAAGGCGA
>F0OV55002C0Q9R
AGAGTTTGATCCTGGCTCAGATTGAACGCTGGCGGCAGGCTTAACACATG
CAAGTCGAGCGGTAACAGATCTAGCTTGCTAGATGCTGACGAGCGGCGGA
CGGGTGAGTAATGCATAGGAAACTGCCCAGTAGTGGGGGATAGCCCGGGG
AAACCCGGATTAATACCGCGTACGCCCTTCGGGGGAAAGCAGGGGATCTT
CGGACCTTGCGCTATTGGATGTGCCTATGTCGGATTAGCTAGTTGGTGGG
GTAAAGGCCTACCAAGG
>F0OV55002C0QB3
AGAGTTTGATCCTGGCTCAGGATGAACGCTAGCGGCAGGCCTAACACATG
CAAGTCGAGGGGCAGCATTTGTAGCAATACAAGATGGCGACCGGCGCACG
GGTGAGTAACGCGTATGCAACCTACCCATAACAGGGGGATAGCTCCCGGA
AACGGAAATTAATACCCCATAGTATCCAAAGAGCGCATGCTTTTAGGATT
AAAACTCAGGTGGTTATGGATGGGCATGCGTGCCATTAGCTAGTTGGCGG
GGTAACAG
>F0OV55002C0QDS
AGAGTTTGATCCTGGCTCAGGATGAACGCTAGCGGGAGGCCTAACACATG
CAAGTCGAACGGGATTGAGAGCTTGCTCTCATGAGAGTGGCGCACGGGTG
AGTAACGCGTATGCAACCTGCCCTTGACAGGGGGATAGCCCGGAGAAATC
CGGATTAATACCCCATGGTATTTAAGTTCCGCATGGGATTTAAATTAAAG
ATTTATCGGTCAGGGATGGGCATGCGTGACATTAGCTAGTTGGCGGGGTA
ACGGCCCACCAAGG
>F0OV55002C0QFS
AGAGTTTGATCCTGGCTCAGGACGAACGCTGGCGGCGTGCCTAACACATG
CAAGTCGAACGGAGATATGATTTCGGTTATATCTTAGTGGCGAACGGGTG
AGTAACGCGTGAGCAACCTGTCCTACAGAGGGGGATAACATTTGGAAACA
GATGCTAATACCGCATGAGACCACACTGTGACATCGCAGAGAGGTCAAAG
GAGAAATCCGCTGAAGGAGGGGCTCGCGTCCCATTAGATAGATGGCGGGG
>F0OV55002C0QFY
AGAGTTTGATCCTGGCTCAGGATGAACGCTAGCGGCGCGCTTAATGCATG
CAAGTCGAGCGATGAGGCTCCTTCGGGAGTACATCAGCGGCAGACGGGTG
AGTAACACGTGGGTGACCTACCCCAGAGACGGGAATAACGGATGGAAACA
TGCGCTAAAACCCGATGGCCTTCGAGGGTCGAAGCTTGAAGGAAACTACG
GTGCTCTGGGAGGGGCCTGCGGCCCATCAGCTAGTTGGTGAGGTAACGGC
TCACCAAGG
>F0OV55002C0QGF
AGAGTTTGATCCTGGCTCAGATTGAACGCTGGCGGCATGCTTTACACATG
CAAGTCGAACGGCAGCGCGGGGCAACCTGGCGGCGAGTGGCGAACGGGTG
AGTAATACATCGGAACGTACCCAGAAGTGGGGGATAACGTAGCGAAAGTT
ACGCTAATACCGCATACGTTCTACGGAAGAAAGTGGGGGACCGCAGGGCC
TCATGCTTTTGGAGCGGCCGATGTCTGATTAGCTAGTTGGTGAGGTAAAG
GCTCACCAAGGCGACG
>F0OV55002C0QHJ
AGAGTTTGATCCTGGCTCAGGATGAACGCTGGCGGCATGCCTAATACATG
CAAGTCGAACGCACTAGTTTACTAGTGAGTGGCGAACGGGTGAGTAACAC
GTAGATAACCAACCCTAAAGACGAGGATAACCCGGGGAAACCTGGACTAA
TACTGGATAGGAGCTAATTTCACAAGAGATTAGTTTTAAAGGCGCATTAA
AGCGCCGCTATAGGATGGGACTGCGTCGCATTAGCTAGTTGGTGGGGTAA
CGGCCTACCAAGGCAACG
>F0OV55002C0QIA
AGAGTTTGATCCTGGCTCAGGATGAACGCTAGCGGGAGGCTTAACACATG
CAAGTCGAGGGGCAGCACGAGGTAGCAATACTTTGGTGGCGACCGGCGCA
CGGGTGAGTAACACGTATGCAACCTACCCTGTACAGGGGGATAGCCCGGA
GAAATTCGGATTAATACCCCATAATAATATTGAAGAGGCATCTTTTTATA
TTTAAAGCTTCGGCGGTACGGGATGGGCATGCGCAACATTAGCTAGTTGG
TAGGGTAACGGCCTACCAAGG
>F0OV55002C0QID
AGAGTTTGATCCTGGCTCAGGATGAACGCTAGCGGCAGGCCTAACACATG
CAAGTCGAGGGGCAGCACGGGTAGCAATACTTGGTGGCGACCGGCGCACG
GGTGAGTAACGCGTTTGCAACCTACCTCTAACTGGGGCATAGCCCGAAGA
AATTCGGATTAATACCCCATAACACTATGATTGGGCATCTATTTATAGTT
AAAGTTTCGACGGTTAGAGATGGGCATGCGTAACATTAGCTAGTTGGTGA
GGTAACGGCTC
>F0OV55002C0QIL
AGAGTTTGATCCTGGCTCAGGATGAACGCTGGCGGCGTGCCTAATACATG
CAAGTCGAACGCACCATTTCGGTGGTGAGTGGCGAACGGGTGAGTAACAC
GTAGATAACCTGCCCTTAAGACGAGGATAACCATTGGAAACGATGGCTAA
GACTGGATAGGAATATTAGAGGCATCTCTGATATTTTAAAAGACCTAGCA
ATAGGTATGCTTAAGGAGGGGTCTGCGGCGCATTAGTTAGTTGGTGGGGT
GATGGCCT
>F0OV55002C0QIO
AGAGTTTGATCCTGGCTCAGAACGAACGCTGGCGGCGCGTTTTAAGCATG
CAAGTCGAACGGTATACGGTCTTCGGACTGTAGAGAGTGGCGAACGGGTG
AGTAACACGTAGATAATCTGCCTTGAAGTGGGGGATAGTCCATGGAAACA
TGGAGTAATACCGCATATGTCTTTGGATGAAAGTTCCAATTGGAACGCTT
TGGGATGAGTCTGCGGCTCATTAGCTAGTTGGTGGGGTAATGGCCTACCA
AGGCAACGATGGG
>F0OV55002C0QJ4
AGAGTTTGATCCTGGCTCAGGATGAACGCTGGCGGCATGCCTAATACATG
CAAGTCGAACGCACTAGTTTACTAGTGAGTGGCGAACGGGTGAGTAACAC
GTAGATAACCAACCCTAAAGACGAGGATAACCCGGGGAAACCTGGACTAA
TACTGGATAGGAGCTAATTTCACAAGGGATTAGTTTTAAAGGCGCATTAA
AGCGCCGCTATAGGATGGGACTGCGTCGCATTAGCTAGTTGGTGGGGTAA
CGGCCTACCAAGGCAACGATGCG
>F0OV55002C0QJ8
AGAGTTTGATCCTGGCTCAGAACGAACGCTGGCGGCGCGTCTTAAGCATG
CAAGTCGAGCGGTAAGTCGGGTGCTTGCACCCGGCCTAGAGCGGCGGACT
GGTGAGTAACACGTGGGTGATCTACCCGTAGGTTGGGGATAGCCATTAGA
AATAGTGGGTAATACCGAATGAGGTTGGAGGATTATGATTCTCCAAAGAA
AGGAGCTACGGCTCCGCCTGAGGATGAGCCCGCGTCCCATTAGCTAGTTG
GCAGGGTAAAGGCCT
>F0OV55002C0QL2
AGAGTTTGATCCTGGCTCAGATTGAACGCTGGCGGCATGCCTTACACATG
CAAGTCGAACGGTAACGCGGGGCAACCTGGCGACGAGTGGCGAACGGGTG
AGTAATATATCGGAACGTGCCCAGCAGTGGGGGATAGCCCGGCGAAAGCC
GGATTAATACCGCATACGACCTACGGGTGAAAGCGGGGGATCGCAAGACC
TCGCGCTATTGGAGCGGCCGATATCAGATTAGGTAGTTGGTGGGGTAAAA
GCCTACCAAGCCAACGAT
>F0OV55002C0QMB
AGAGTTTGATCCTGGCTCAGAACGAACGCTGGCGGCGTGCTTAACACATG
CAAGTCGCGGGAGGACTGCCCCTTCGGGGGTAGAGCCGACCGGCGGACGG
GTGCGTAACACGTAAGCAATCTGCCCCTGTGCGGGGGACAACCCGGGGAA
ACCCGGGCTAATACCGCATGACCCGGAATGGTCGCCTGGCCGATCCGGAA
AAGATGGCCTCTTCCTGAAAGCCATCGCGCAGGGAGGAGCTTGCGGGCTA
TCAGCTAGTTGGTGGGGTCGTGGCCC
>F0OV55002C0QNX
AGAGTTTGATCCTGGCTCAGGATGAACGCTAGCGGCAGGCTTAACACATG
CAAGTCGAGGGGTAACAGGGGAGCTTGCTCCCGCTGACGACCGGCGCACG
GGTGAGTAACGCGTATGCAACCTACCCTTAACTGGGGAATAGCCCGAAGA
AATTCGGATTAATGCCCCATAATACTGTATTGAAGCATTTCAGTGCATTT
AAAACTCCGGTGGTTAAGGATGGGCATGCGTGACATTAGCTAGTTGGTAA
GGTAACGGCTCACCAAGG
>F0OV55002C0QOW
AGAGTTTGATCCTGGCTCAGGATGAACGCTAGCGGCAGGCCTAACACATG
CAAGTCGAGGGGTAACGATGGCTTCGGCCAGGCGACGACCGGCGCACGGG
TGAGTATCGCGTTTGTAACCTACCTCTAACTGGAGAATAGCCCGAAGAAA
TTCGGATTAATACTCCATAAAGCTATGATTCGGCATCTTTTTATAGTTAA
AGCTCCGGCGGTTAGAGATGGGCATGCGTGACATTAGTTAGTTGGTGAGG
TAATGGCTC
>F0OV55002C0QOZ
AGAGTTTGATCCTGGCTCAGGATGAACGCTGGCGGCGTGCCTAATACATG
CAAGTCGAACGAGATGCTCTTGATCTTCGGAGATGGAGCGGACAGTGGCG
AACGGGTGAGTAACGCGTTGGTGACCTGCCCCAAAGAAGAGGACAACAGT
TCGAAAGGACTGCTAATACTCTATGTGGTCACGGAGGTTAGAGTCTCTGT
GATTAAAGCTCCGGCGCTTTGGGAGGGGCCTGCGTCCCATCAGCTTGTTG
G
>F0OV55002C0QS2
AGAGTTTGATCCTGGCTCAGGATGAACGCTAGCGGGAGGCTTAACACATG
CAAGTCGAGGGGCAGCACGAGGTAGCAATACTTTGGTGGCGACCGGCAGA
CGGGTGAGTAACGCGTATGTAACCTGCCCTGTACAGGGGGATAACCCGGA
GAAATCCGGACTAATATCCCATGGTAATATTGGAAGGCATCTTCTGATAT
TTAAAGTTCCGGCGGTACAGGAGGGGCATGCGTAACATTAGCTGGTTGGT
AAGGTAACGGCTTACCAAGGCGA
>F0OV55002C0QSZ
AGAGTTTGATCCTGGCTCAGGATGAACGCTAGCGACAGGCCTAACACATG
CAAGTCGAACGGGATTTATCCTTCGGGGTAATGAGAGTGGCGCACGGGTG
AGTAACGCGTATGCAACCTACCTGTAACTGGGGAATAGCTCCCTGAAAGG
GGAATTAACACCGGCATAAGACCACACTTTCGCATGGAAGAGTGGTAAAA
TATTTATAGGTTACAGATGGGCATGCGTGACATTAGTTTGTTGGTGAGGT
AACGGCTCACCAAG
>F0OV55002C0QWG
AGAGTTTGATCCTGGCTCAGGACGAACGCTGGCGGCGTGCCTAACACATG
CAAGTCGAACGGAGAACATTTAGCAATAGGTGTTCTTAGTGGCGGACGGG
TGAGTAACGCGTGAGCAATCTGCCCTTCGGAGGGGGACAACAGCTGGAAA
CGGCTGCTAATACCGCATAACGTATATTGGTGGCATCATCGATATACCAA
AGATTCATCGCCGAAGGATGAGCTCGCGTCTGATTAGCTAGTTGGTAGGG
>F0OV55002C0QWL
AGAGTTTGATCCTGGCTCAGGATGAACGCTAGCGGTAGGCCTAACACATG
CAAGTCGAGGGGCAGCATTTGTAGCAGTACAAGATGGCGACCGGCGCACG
GGTGAGTAACGCGTATGCAACCTACCCATAACAGGGGGATAGCTCCCGGA
AACGGAAATTAATACCCCATAGTATCCAAAGAGCGCATGCTTTTAGGATT
AAAACTCAGGTGGTTATGGATGGGCATGCGTGCCATTAGCTAGTTGGCGG
GGTAACAG
>F0OV55002C0QWO
AGAGTTTGATCCTGGCTCAGGACGAACGCTGGCGGCGTGCTTAACACATG
CAAGTGGGACGAAGGTTTTTGTTGGAAGGTTTCGGCTGGAAGATAAGGAC
ACTGAGTCGCGGACGGGTGAGTAATGCGTGAGAACCTGTCTCAAAGAGGG
GGACAGCCCCGGGAAACCGGGATTAATACCCCATATGCCTAAGGGTGAAA
CGGAGCAATCCGCTTTGAGAGGGGCTCGCGTCCTATCAGCTAGTTGGTGA
GGTAATGGCTCACCAAGGCGAAGACGGG
>F0OV55002C0QWR
AGAGTTTGATCCTGGCTCAGGACTAGCGCTGGCGGTGTGTCTTAGACATG
CAAGTCGGGCGGGACCCACAATTGTAGCAATACAGATGTGTGTCTAGCGG
CGAACGGGTGAGTAATACAAGGGCAACCATCCCTTAGGGGGGGCACAACC
TGCCGAAAGGCGGGCTAATTCCCCATGTTCTGCGGCGGAGGCATCTCTGC
CACAGCAAAGGCGCCGCAAGGTGCCGCCTCTGGACGGGCTCTTGTCCTAT
CAG
>F0OV55002C0QWX
AGAGTTTGATCCTGGCTCAGGATGAACGCTGGCGGCGTGCCTAATACATG
CAAGTCGAACGCACTAGTTTACTAGTGAGTGGCGGAACGGGTGAGTAACA
CGTAGGTAACCTGCCCTCAAGACGAGGATAACCGTTGGAAACGATGGCTA
AGACTGGATAGGAACAGAAGAGGCATCTCTTGTGTTTTAAAAGACCTAGC
AATAGGTATGCTTGAGGAGGGGCCTGCGGCGCATTAGTTAGTTGGCGGGG
TGAAGGCCCACCAAGACG
>F0OV55002C0QY7
AGAGTTTGATCCTGGCTCAGAACGAACGCTGGCGGCGTGTCTTAAGCATG
CAAGTCGAGCGGCAAGGCGGGGCAACCCGCCCTAGAGCGGCGGACTGGTG
AGTAACGCGTGGGTGATCTACCCTTCGGGATGGGGATAGCCATTAGAAAT
AGTGGGTAATACCGAATACGCTCGTCACTTCGGTGTGACGAGGAAAGGCG
CCACGGCGCCACCCGAGGATGAGCCCGCGTCTCATTAGCTAGTTGGTGGG
GTAATGGCTCACCAAGG
>F0OV55002C0QZA
AGAGTTTGATCCTGGCTCAGGATGAACGCTAGCGGGAGGCTTAACACATG
CAAGTCGAGGGGCAGCACGTCTTCGGATGGTGGCGACCGGCGCACGGGTG
CGTAACGCGTATACAATCTACCTCTTACTGAGGGATAGCCCATGGAAACG
TGGATTAATACCTCATAGTATTATTTAATGGCATCATTATATAATTAAAG
GTTACGGTAAGAGATGAGTATGCGTCCTATTAGTTAGTTGGTGTGGTAAC
GGCATACCAAG
>F0OV55002C0QZM
AGAGTTTGATCCTGGCTCAGGATGAACGCTGGCGGCGTGCCTAACACATG
CAAGTCGAGCGATAAACAGTGGATGGAATTCTTCGGAAGGAAAGAAATTG
TTGAAAGCGGCGGACGGGTGAGTAACGCGTGGGCAACCTGCCCTATACAG
GGGGATAGCCACTGGAAACGGTGATTAATACCCCATAACCCCAATAGGTC
GCATGGCCTGCTGGGCAAAGCCTTGGCGGTACAGGATGGGCTCGCGTCTG
ATTAGCTAGTTGG
>F0OV55002C0R0Q
AGAGTTTGATCCTGGCTCAGAACGAACGCTGGCGGCGTGCTTAGCACATG
CAAGTCGAATGCGAACGGACCTTTCGGGGTGCAAGTAGCATGGCAGACGG
GTGAGGAACACGTATCTGACCTGACACATCATGGGGGATAGCCTTGCGAA
AGTGGGGATAATACCGCATACGCTCATCGTGGTGGAGCGCGATGAGGAAA
GCTGGCCTCTGCGAGCAAGCTGGTGTGGTGTGAGGGGG
>F0OV55002C0RAA
AGAGTTTGATCCTGGCTCAGGACGAACGCTGGCGGCGGGCCTAACACATG
CAAGTCGTGGGAGAAGGTGAGTGCTTGCACTCACTGGAGACCGGCGGATG
GGTGAGTAACGCGTAGGCAACCTGCCTTTGGACCGGGGATAACATCGCGA
AAGCGGTGCTAATACCCGATGATGCAGCGGCCCCGCATGGGGACAGTTGT
TAAAGCCTTCGGGCGGCCAAAGAGGGGCCTGCGTGCCATTAGCTAGTTGG
TAGAGTAAAAG
>F0OV55002C0RAI
AGAGTTTGATCCTGGCTCAGGATGAACGCTAGCGGTGCGCCTAACACATG
CAAGTCGAGCGATATAGCGGCGAACGGGTGAGTAACACGTTGGAACCTGC
CTCGAACTCAGGGATAGCCATCCGAAAGGATGATTAATACCGGATAGTCC
CGAAAGGGTAAAGATTTTTCGGTTCGAGAGGGGCCTGCGGCCTATCAGCT
AGTTGGTAAGGTAATGGCTTACCAAGGCTATGACGGGTAACTGGTGTGAG
AGCATGACCAGT
>F0OV55002C0RAO
AGAGTTTGATCCTGGCTCAGAGTGAACGCTGGCGGCGTAGATTAGGCATG
CAAGTCGAGCGATACTTTTTCTTGATGTGGTGAAGCCGCAAGGCTGATCT
GTTGATGGAAAAAATTATAGCGGCAGACTGGTGAGTAATACGCGAGTAAT
TTACCTCTAAGTCGGGAATAGCCTTGCGAAAGCGAGAGTAATACCCGATG
TGTTTACGGTTGCATAAGTAGCCGTAAGTAAAGGGGGCCGTAAGGTTCTT
GTTTAGAG
>F0OV55002C0RBU
AGAGTTTGATCCTGGCTCAGGATGAACGCTGGCGGCGTGCCTTACACATG
CAAGTCGTACGCGAAAGGGGAATCCAGCTTGCTGGGGACCCCCGGTAGAG
TGGCGAACGGGAGCGTAACACGTGAGGAACCTGCCTCGGAGTGGGGAATA
ACCCAGAGAAATCTGGGCTAATTCCGCATGATGCAGCGGCCCCGCATGGG
GACAGTTGTTAAAGACCGCCTCTGCTTGCAAGCGGTTGCTTCGGAGATGG
TCTCGCGG
>F0OV55002C0RCU
AGAGTTTGATCCTGGCTCAGAGCGAACGCTAGCGGCGAGCTTAACACATG
CAAGTCGAACGCCGACCTTCGGGTCGGAGTGGCGAACGGGTGAGTAACAC
GTAGGTTACCTGCCCTCTGGTGGGGGATAACTGGAGGAAACTCCAGCTAA
TACCGCATATGGTCTACGGATCAAAGCCTTCGGGCGCCAGAGGATGGGCC
TGCGGCCCATTATTTAATCCTGGTTGGTGGGGTAACGGCCTACCAAGGGT
ACGATGGGTAGCTGGTCTGAGAGG
>F0OV55002C0RE4
AGAGTTTGATCCTGGCTCAGGATGAACGCTGACAGAATGCTTAACACATG
CAAGTCTACTTGAAGCACTTTCGGGTGTGGATGGTGGCGGACGGGTGAGT
AACGCGTAAAGAACTTGCCCCCTAGTCTGGGACAACTGTTGGAAACGACA
GCTAATACCGGATATTATGAAGAGATGGCATCATCTTTTTATGAAAGCTA
TATGCGCTAGGGGAGAGCTTTGCGTCCTATTAGCTAGTTGGTGAGGT
>F0OV55002C0REE
AGAGTTTGATCCTGGCTCAGGATGAACGCTGGCGGCGTGCCTAACACATG
CAAGTCGAGCGGAGATTACGAGGAGTACTTGTACAAATTGTAATCTTAGC
GGCGGACGGGTGAGTAACACGTGAGGAACCTGCCCTTGAGTGGGGAATAA
CACCGAGAAATGGGTGCTAATACCGCATAATGTCTTGGAAGCGCATGCTT
TCGGGACCAAAGGATTTATTCGCTTAAGGATGGACTCGCGTCCGATTAGG
TAGTTGGTGAGGTAACCGG
>F0OV55002C0RET
AGAGTTTGATCCTGGCTCAGGATGAACGCTAGCGGTGCGCCTAACACATG
CAAGTCGAGCGATATAGCGGCGAACGGGTGAGTAACACGTTGGAACCTGC
CTCGAACTCAGGGATAGCCATCCGAAAGGATGATTAATACCGGATAGTCC
CGAAAGGGTAAAGATTTTTCGGTTCGAGAGGGGCCTGCGGCCTATCAGCT
AGTTGGTAAGGTAATGGCTTACCAAGGCTATGACGGGTAACTGGTGTGAG
AGCATGACCAGT
>F0OV55002C0RFA
AGAGTTTGATCCTGGCTCAGGATGAACGCTGGCGGCATGCCTAATACATG
CAAGTCGAACGCACTAGTTTACTAGTGAGTGGCGAACGGGTGAGTAACAC
GTAGATAACCAACCCTAAAGACGAGGATAACCCGGGGAAACCTGGACTAA
TACTGGATAGGAGCTAATTTCACAAGAGATTAGTTTTAAAGGCGCATTAA
AGCGCTGCTATAGGATGGGACTGCGTCGCATTAGCTAGTTGGTGGGGTAA
CGGCCTACCAAGGCAACGA
>F0OV55002C0RFR
AGAGTTTGATCCTGGCTCAGGATGAACGCTAGCGGGAGGCCTAACACATG
CAAGTCGAACGGGAGTTGAGGAGCTTGCTCTCATGAGAGTGGCGCACGGG
TGAGTAACGCGTATGCAACCTGCCCTTGGACAGGGGGATAGCCCGGAGAA
ATCCGGATTAATACCCCATGGTATTTAAGTTCCGCATGGGATTTAATTAA
GATTTATCGGTCAGGGATGGGCATGCGTGACATTAGCTTAGTTGGCGGGG
TAACGGCCCACCAAGG
>F0OV55002C0RG5
AGAGTTTGATCCTGGCTCAGGATGAACGCTAGCGGCAGGCTTAACACATG
CAAGTCGAGGGGTAACAGGGTGCTTGCACCGCTGACGACCGGCGCACGGG
TGCGTAACGCGTATACAATCTACCTTTTACAGGGGCATAGCCCGGGGAAA
CCCGGATTAATATCCCATGGTATCATTTAGTGGCATCACTTGAATGATTA
AAGCTTCGGCGGTAAGAAGATGAGTATGCGTCCTATTAGCTAGATGGTAA
GGTAACGGCTT
>F0OV55002C0RH1
AGAGTTTGATCCTGGCTCAGGATGAACGCTGGCGGCATGCCTAATACATG
CAAGTCGAACGAACTAGTTTACTAGTTAGTGGCGAACGGGTGAGTAACAC
GTAGATAACCAACCCTTAAGACGAGGATAACCCGGGGAAACCTGGACTAA
TACTGGATAGGAGCTATTTTCAAAAGAGGATAGTTCTAAAGGTGCCCTAA
AGCACCGCTAAAGGCTGGGACTGCGTCGCATTAGCTAGTTGGTGGGGTAA
CGGCCTACCAAGGCAACGATGCGTAG
>F0OV55002C0RHD
AGAGTTTGATCCTGGCTCAGGACGAACGCTGGCGGCGTGCTTAACACATG
CAAGTCGAACGAAACTCAAGGAGCTTGCTCCTGAAGGTTTAGTGGCGAAC
GGGTGCGTAACACGTGAGAAACCTGTCCCGAACTTGGGAATAACAGTCGG
AAACGACTGCTAATACCGAATACCTTCGTAACGTCGCATGGCGAATCGAA
GAAAGCTTTATGCGGTTTGGGAGGGTCTCGCGGCCTATCAGCTAGTTGGT
GAGGTAATGGCTCACCAAGG
>F0OV55002C0RHT
AGAGTTTGATCCTGGCTCAGAACGAACGCTGGCGGCGTGCTTAACACATG
CAAGTCGAACGCGAAAGGGACTTCGGTCCTGAGTAAAGTGGCGCACGGGT
GAGTAACGCGTGGATAATCTACCCAATGATCCGGGATAACACTTCGAAAG
GGGTGCTAATACCGGATAAGACCACGGGATCTACGGGTTCTGCGGTAAAA
GGTGGGGACCTTCGGGCCTACCGTCATCGGATGAGTCCGCGTACCATTAG
CTAGTTGGTGGGGTAATGGCCTACCAAGGCTACGA
>F0OV55002C0RIS
AGAGTTTGATCCTGGCTCAGGATGAACGCTGGCGGCGTGCCTAATACATG
CAAGTCGAACGAAGATCTAGCTTGCTAGATCTTAGTGGCGAACGGGTGAG
TAATACATAAATAATCTGCCCATGTGACTGGGATAACTATTGGAAACGAT
AGCTAATACCGGATAGGTTAATTGGAGGCATCTCTGATTAATTAAAGTAG
GATTTCTACACAGATGGATGAGTTTATGGCGCATTAGTTAGTTGGTGGGG
>F0OV55002C0RIV
AGAGTTTGATCCTGGCTCAGGATGAACGCTAGCGGGAGGCTTAACACATG
CAAGTCGAGGGGCAGCACGAGGTAGCAATACTTTGGTGGCGACCGGCAGA
CGGGTGAGTAACGCGTATGTAACCTGCCCTGTACAGGGGGATAACCCGGA
GAAATTCGGACTAATATCCCATGGTAATATTGGAAGGCATCTTCTGATAT
TTAAAGTTCCGGCGGTACAGGAGGGGCATGCGTAACATTAGCTGGTTGGT
AAGGTAACGGCTTACCAAGGCGA
>F0OV55002C0RJK
AGAGTTTGATCCTGGCTCAGGATGAACGCTGGCGGCGTGCCTAACACATG
CAAGTCGAGCGATAAACAGTGGATGGAATTCTTCGGAAGGAAAGAAACTG
TTGAAAGCGGCGGACGGGTGAGTAACGCGTGGGCAACCTACCCTATACAG
GGGGATAGCCACTGGAAACGGTGATTAATACCCCATGACACCTTAACCTC
GCATGAGGAGAGGGTCAAAGATTATATCGGTATAGGATGGGCCCGCGTCT
GATTAGCTAGTTGGTAAGG
>F0OV55002C0RJT
AGAGTTTGATCCTGGCTCAGGATGAACGCTAGCGGCAGGCCTAACACATG
CAAGTCGAGGGGTAACGATGGCTTCGGCCAGGCGACGACCGGCGCACGGG
TGAGTAACGCGTTTGTAACCTACCCTTAACTGGGGAATAGCCCGAAGAAA
TTCGGATTAATGCCCCATAATACTGTATTGAAGCATTTCAGTGCATTTAA
AACTCCGGTGGTTAAGGATGGGCATGCGTGACATTAGTTAGTTGGTGAGG
TAATGGCTCACCAAGACCACG
>F0OV55002C0RL0
AGAGTTTGATCCTGGCTCAGGATGAACGCTAGCGACAGGCCTAACACATG
CAAGTCGAACGGGATTTATCCTTCGGGGTAATGAGAGTGGCGCACGGGTG
AGTAACGCGTATGCAACCTACCTGTAACTGGGGAATAGCTCCCTGAAAGG
GGAATTAACACCGCATAAGACCACACTTTCGCATGGAAGAGTGGTAAAAT
ATTTATAGGTTACAGATGGGCATGCGTGACATTAGTTTGTTGGTGAGGTA
ACGGCTCACCAAG
>F0OV55002C0RLU
AGAGTTTGATCCTGGCTCAGAGCGAACGCTGGCGGCAGGCCTAACACATG
CAAGTCGAACGAACCCTTCGGGGTTAGTGGCGGACGGGTGAGTAACACGT
GGGAACGTACCCTTAGGTTCGGAACAACACAGGGAAACTTGTGCTAATGC
CGAATGTGCCCTTCGGGGGAAAGATTTATCGCCTTTGGAGCGGCCCGCGT
CTGATTAGCTTGTTGGTGAGGTAAAGGCTCACCAAGGCTACGATCAGTAG
CTGGTCTGA
>F0OV55002C0RN6
AGAGTTTGATCCTGGCTCAGAGTGAACGCTTGCGACGTGCCTCACACATG
CAAGTCGAGCGAGAAAGCACCTTCGGGTGTGAGTAAAGCGGCGAACGGGT
GAGTAACACGTGGGTAACCTACCCTCAGGTGGGGGATAACACCCCGAAAG
GGGTGCTAATACCGCATGACATCTCTTGCATTAGTTTGCTTGAGATCAAA
GGTGAAAGTCGCCTGAGGAGGGGCCCGCGCCCCATTAGCTAGATGGCAGG
GTAATGGCCT
>F0OV55002C0RNP
AGAGTTTGATCCTGGCTCAGATTGAACGCTGGCGGAATGCTTTACACATG
CAAGTCGAGCGGCAGCGCGGGGCAACCTGGCGGCGAGCGGCGAACGGGTG
AGTAACACGTAGGTGACCTGCCCCAAAGAGGAGAACAACCCTGCGAAAGC
GGGGCTAATACTCCGTGTGATCGGCGATTCGTTTCGTCGATTAAAGCTCC
GGCGCTTTGGGAGGGGCCTGCGGCCCATCAGCTAGTTGGTAGGGTAATGG
CCTACCAAGGCTACGACGGG
>F0OV55002C0RNU
AGAGTTTGATCCTGGCTCAGGACGAACGCTGGCGGCGTGCTTAACACATG
CAAGTCTAGGCAGAACGTGCTTTCGGGCATTAGTAAACTGGCGAACGGGT
GAGTAACGCGTGGGTAATTTGCCTTCGAGAGGGGTATAGCCACTGGAAAC
GGTGATTAATACCGCATAAAGTCTCGAAACATAAGTTTCGGGATGAAAGT
TGGGGATCTTCGGACCCAACGCTTGAAGATAGGCCCGCGTCTGATTAGCT
AGTTGGTAAGGTAACGGCTTACCAAGGCTTCG
>F0OV55002C0RTJ
AGAGTTTGATCCTGGCTCAGATTGAACGCTGGCGGCATGCCTAACACATG
CAAGTCGAACGGCAGCGCGGAGAGCTTGCTCTCTGGCGGCGAGTGGCGAA
CGGGTGAGTAATGCATAGGAATCTGCCCAGTAGTGGGGGACAACTCGGGG
AAACTCGAGCTAATACCGCATACGTCCTACGGGAGAAAGTGGGGGACCTT
CGGGCCTCACGCTATTGGATGAGCCTATGTCTGATTAGCTTGTTGGTGGG
G
>F0OV55002C0RU2
AGAGTTTGATCCTGGCTCAGGACGAACGCTGGCGGCGTGCCTAACACATG
CAAGTCAAGGGGAAAGTGGGCTTCGGCCCATGATTATACTGGCGCACGGG
TGAGTAACGCGTAGATAATCTGCCTGATGATCTGGAATAACACTTCGAAA
GGAGTGCTAATACCGGATAAGCCCACGACGGCTTTGGTCGTTGCGGGAAA
AGGGGGGGACCATTTGGCCTTCTGTCATCAGATGAGTCTGCGTACCATTA
GCTAGTTGGG
>F0OV55002C0RU5
AGAGTTTGATCCTGGCTCAGAACGAACGCTGGCGGCGCGTCTTAAGCATG
CAAGTCGAAGGAGAAGTCAGTGCTTGCACTGATGGGAACTGGCGAACGGG
TGAGTAACACGTGAGAATCTACCCATAGATGGGGGATAGCCTATGGAAAC
ATGGGATAATACCGCGTATGTCCAGCACTCAATTTTTTCTTCAAAATTTA
ACATGAAGAAAGAAATTGAGTGCTGGATGAAAGCAGCAATTG
>F0OV55002C0RUZ
AGAGTTTGATCCTGGCTCAGGATGAACGCTGGCGGCGTGCCTAACACATG
CAAGTCGAGCGATAAACAGTGGATGGAATTCTTCGGAAGGAAAGAAACTG
TTGAAAGCGGCGGACGGGTGAGTAACGCGTGGGCAACCTGCCCTATACAG
GGGGATAGCCACTGGAAACGGTGATTAATACCCCATGACACCTTAACCTC
GCATGAGGAGAGGGTCAAAGATTATATCGGTATAGGATGGGCCCGCGTCT
GATTAGCTAGTTGG
>F0OV55002C0RVO
AGAGTTTGATCCTGGCTCAGAACGAACGTTCGCGGCGTGCTTAACGTATG
TAAGTCGAACGAGAAAGCATCTTCGGATGTGAGTAAAGTGGTGTACGGGT
GAGTAATATGTGGGTAATCTATCTTATGGTGGGGGATAACATTTTGAAAA
GGGTGCTAATACTGCATAAGTCAACTTCGGTTGGGAAAGGCGCTTTTGTG
TCGCCATAAGATGAGTTTGCGTCTCATCAGCTAGTTGGTAAGGTAATGGC
TTATCAAGGCAACGACGGG
>F0OV55002C0RW0
AGAGTTTGATCCTGGCTCAGGACGAACGCTGGCGGCGTGCCTAACACATG
CAAGTCGAGCGGAGATTTAAGTTTACTTAGATCTTAGCGGCGGACGGGTG
AGTAACGCGTGAGTAACCTGCCTTATACAGAGGGATAGCCTTGGGAAACC
GGGATTAATACCTCATGACATAGTGCGATCGCATGATGGTGCTATCAAAA
TGAATGTGGTATAAGATGGACTCGCGTCTGATTAGTTAGTTGGCGGGGTA
ACGG
>F0OV55002C0RWG
AGAGTTTGATCCTGGCTCAGAACGAACGCTGGGCGGCGCGTTTTAAGCAT
GCAAGTCGAACGGTATACGGTCTTCGGACTGTAGAGAGTGGCGAACGGGT
GAGTAACACGTAGATAATCTGCCTTGAAGTGGGGGATAGTCCATGGAAAC
ATGGAGTAATACCGCATATGTCTTTGGATGAAAGTTCCAATTGGAACGCT
TTGGGATGAGTCTGCGGCTCATTAGCTAGTTGGTGGGGTAAAGGCCTACC
AAGGCAACG
>F0OV55002C0RYT
AGAGTTTGATCCTGGCTCAGAACGAACGCTGGCGGCGCGTTTTAAGCATG
CAAGTCGAGGGAGAATCCGGTGCTTGCACTGGAGGGAACCGGCGAACGGG
TGAGTAACACGTAGATAATCTGCCTTTAGGTTGGGGATAGCTCATGGAAA
CATGGGGTAATACCGAATGTGGTTCGATGTTCAAAAGGCATTGAAAGAAA
GGAGCTTAGGCTTCGCCTGAAGATGAGTCTGCGTCTGATTAGGTAGTAGG
TAGGGTAACGGCCT
>F0OV55002C0S07
AGAGTTTGATCCTGGCTCAGAACGAACGCTGGCGGCGTGCTTAATACATG
CAAGTCGAACGTGAAGCCTTGGCTTGCCAAGGTGGAAAGTGGCGAACGGG
TGAGTAACACGTAAGTAATCTACCTCTAAGTTTGGGATAACCTTGCCAAC
GCGGGGCTAATACCGGATGTGGTCATGAAAACGCATGTTTTCGTGATTAA
AGGTGCAAATCGCTTAGAGATGAGCTTGCGGCCCATTATGCTTGTTGGTA
GGGTAACGGCCTACCAAGG
>F0OV55002C0S0G
AGAGTTTGATCCTGGCTCAGGACGAACGCTGGCGGCGTGCTTAACACATG
CAAGTCAGGGGGTGGGGCAACCCATCACCGGCGAACGGGTGCGTAACACG
TGAGGAACCTGCCTTCGAGTGGGGGATAGCCGGCCCAACGGCCGGGTAAT
ACCGCATACGACACCGTGGTGGCATCACCGGGGTGTGAAACCACTTGGGC
TCGAAGAGGGGCTCGCGGCCTATCAGCTAGTTGGTAAGGTAACGGCTTAC
CAAGGCAACGACGGGTAGCT
>F0OV55002C0S0J
AGAGTTTGATCCTGGCTCAGGATGAACGCTAGCGGGAGGCTTAACACATG
CAAGTCGAGCGGGATTCCCGATTTATCGGGATGAGAGCGGCGCACGGGTG
AGTAACGCGTATGCAACCTGCCTTTTACAGGGGAATAGCCCAGAGAGATT
TGGATTAATACCCCATAGTACCACTTTATCGCATGATAAATTGATTAAAG
ATTTATCGGTAAAAGATGGGCACGCGTGGCATTAGCTAGTTGGTAAGGTA
ACGGCTTACCAAGGCG
>F0OV55002C0S0S
AGAGTTTGATCCTGGCTCAGGATGAACGCTGGCGGCGTGCCTAACACATG
CAAGTCGAGCGAGACGGTTGTGAAGGATCCTTCGGGTGACTGATCAACTA
GACAGCGGCGGACGGGTGAGTAACGCGTGGGCAACCTGCCTTGTACTGGG
GGATAACGTTTTGAAAAGAACGCTAATACCGCATAAGCGCACAGTATCGC
ATGATACAGTGTGAAAAACTCCGGTGGTACAAGATGGGCCCGCGTCTGAT
TAG
>F0OV55002C0S2D
AGAGTTTGATCCTGGCTCAGGATGAACGCTGGCGGCGTGCCTAACACATG
CAAGTCGAGCGATAAACAGTGGATGGAATTCTTCGGAAGGAAAGAAACTG
TTGAAAGCGGCGGACGGGTGAGTAACGCGTGGGCAACCTGCCCTATACAG
GGGGATAGCCACTGGAAACGGTGATTAATACCCCATGACACCTTAACCTC
GCATGAGGAGAGGGTCAAAAGATTATATCGGTATAGGATGGGCCCGCGTC
TGATTAGCTAGTTGG
>F0OV55002C0S4K
AGAGTTTGATCCTGGCTCAGGACGAACGCTGGCGGCATGCCTAGCACATG
CAAGTCGAACGGGACTTCATACTACTAAGATTTCGGTCAAGGGAATATGG
AGTTTAGTGGCGGACGGGTGAGTAACGCGTGAGCAACCTGCCTTTCAGAG
GGGGACAACAGTTGGAAACGACTGCTAATACCGCATAAAATATACGAATG
GCATCATTTGTATATCAAAGATTTATCGCTGAAAGATGGGCTCGCGT
>F0OV55002C0S67
AGAGTTTGATCCTGGCTCAGGATGAACGCTGGCGGCGTGCCTAACACATG
CAAGTCGAGCGATAAACAGTGGATGGAATTCTTCGGAAGGAAAGAAACTG
TTGAAAGCGGCGGACGGGTGAGTAACGCGTGGGCAACCTGCCCTATACAG
GGGGATAGCCACTGGAAACGGTGATTAATACCCCATGACACCTTAACCTC
GCATGAGGAGAGGGTCAAAGATTATATCGGTATAGGATGGGCCCGCGTCT
GATTAGCTAGTTGG
>F0OV55002C0S70
AGAGTTTGATCCTGGCTCAGGACGAACGCTGGCGGCGCGCTTAACACATG
CAAGTCGAACGGGGCACTTCGGTGCCCAGTGGCGAACGGGTGCGTAACAC
GTGAGCGACCTGCCTGGAGTTGGGGGATAACCTCGGGAAACCGGGGCTAA
TACCGCATGTGCTCTCTGGCCTGATGGGCTGGGGAGGAAAGGAGCTTTCG
GGCTCTGACTTCAGAGGGGCTCGCGGCGTATCAGCTGGTTGGTGAGGTAA
CGGCTCACCAAGGCG
>F0OV55002C0S7I
AGAGTTTGATCCTGGCTCAGATTGAACGCTGGCGGCAGGCTTAACACATG
CAAGTCGAGCGGTAACAGATCCAGCTTGCTGGATGCTGACGAGCGGCGGA
CGGGTGAGTAATGCATAGGAAACTGCCCAGTAGTGGGGGATAGCCCGGGG
AAACCCGGATTAATACCGCGTACGCCCTTCGGGGAAAGCAGGGGATCTTC
GGACCTTGCGCTATTGGATGTGCCTATGTCTGATTAGCTTGTTGGTGGGT
AAAAGCCTAACCG
>F0OV55002C0S7R
AGAGTTTGATCCTGGCTCAGGATGAACGCTGGCGGCGTGCTTAACACATG
CAAGTCGAACGGGAAACCGCCTTCGGGTGGTGGAGAGTGGCGCACGGGTG
CGTAACACGTAGCTCATCTGCCCTGGAGATGGGGATAACTGTCGGAAACG
AGAGCTAATACCCAATAAGCTCGCGGTCTGTAGAGGACTGGGAGAAAAGC
TGAGGCGCTCTGGGATGAGGCTGCGGTCCATCAGCTAGATGGTGAAGG
>F0OV55002C0SIS
AGAGTTTGATCCTGGCTCAGGATGAACGCTGACAGAATGCTTAACACATG
CAAGTCGACTGGAATTCACCTTCGGGTGTTAGTACGGTGGCGGACGGGTG
GGTAACGCGTAAAGAACTTGCCCTTCAGGCCGGGACAACTGTTGGAAACG
ACAGCTAATACCGGATATTATGGAATCCCGGCATCGGGAAACTATGAAAG
CTATATGCGCTGAAGGAGAGCTTTGCGTCCCATTAGCTAGTTGGTAGGGT
AATGGCCTACCAAGGCGA
>F0OV55002C0SL3
AGAGTTTGATCCTGGCTCAGGATGAACGCTGGCGGCGTGCCTAACACATG
CAAGTCGAGCGATAAACAGTGGATGGAATTCTTCGGAAGGAAAGAAACTG
TTGAAAGCGGCGGACGGGTGAGTAACGCGTGGGCAACCTGCCCTATACAG
GGGGATAGCCACTGGAAACGGTGATTAATACCCCATGACACCTTAACCTC
GCATGAGGAGAGGGTCAAAAGATTATGTCGGTATAGGATGGGCCCGCGTC
TGATTAGCTAGTTGG
>F0OV55002C0SNP
AGAGTTTGATCCTGGCTCAGGATGAACGCTGGCGGCGTGCCTAATACATG
CAAGTCGAACGGAGAGGATAGCAATATCATCTTAGTGGCGAACGGGTGAG
TAACACGTTGGAACCTGCCTCGAACTCAGGGATAGCCATCCGAAAGGATG
ATTAATACCGGATAGTCCCGAAAGGGTAAAGATTTTTCGGTTCGAGAGGG
GCCTGCGGCCTATCAGCTAGTTGGTAAGGTAATGGCTTACCAAGGCTATG
ACGGGTAACTGGT
>F0OV55002C0SNY
AGAGTTTGATCCTGGCTCAGGATGAACGCTAGCGACAGGCCTAACACATG
CAAGTCGAACGGGATTCACCTTCGGGTGATGAGAGTGGCGCACGGGTGAG
TAACGCGTATGCAACCTACCTACAACAGGGGGATAGCTCCCGGAAACGGG
GATTAATACCGCATAAGACTACGGTTTCACATGGGACAGTAGTAAAAATT
CAGATGGTTGTAGATGGGCATGCGTGACATTAGGTAGTTGGTGAGGTAAT
GGCTCACCAAG
>F0OV55002C0SOX
AGAGTTTGATCCTGGCTCAGAACGAACGTTAGCGGCGTGCTTAACACATG
CAAGTCGAACGAGAAAGTATCTTCGGATATGAGTAGAGTGGCGCACGGGT
GAGTAACACGTGGGTAACCTGCCCTTTGGAGGGGGACAACATCTGGAAAC
GGATGCTAATACCGCATAAGTCGTCTTCGGACGGGAAAGGTGGCTTCGGC
TACCGCCAGAGGATGGGCCCGCGTCCCATCAGCTAGTTGGTAAGGTAACG
GCTTACCAAGGCAACGACGGGTAG
>F0OV55002C0SPX
AGAGTTTGATCCTGGCTCAGGATGAACGCTAGCGGCAGGCTTAACACATG
CAAGTCGAGGGGCAGCACGTCTTCGGATGGTGGCGACCGGCGCACGGGTG
CGTAACGCGTATACAATCTACCTTTTACAGGGGCATAGCCCGGGGAAACC
CGGATTAATATCCCATGGTATCATTTAGTGGCATCACTTGAATGATTAAA
GTTTCGGCGGTAAAAGATGAGTATGCGTTCTATTAGCTAGATGGTAAGGT
AACGGCTTACCATGG
>F0OV55002C0SQ8
AGAGTTTGATCCTGGCTCAGAGCGAACGCTGGCGGCAGGCCTAACACATG
CAAGTCGAACGAAGTCTTCGGACTTAGTGGCGGACGGGTGAGTAACACGT
GGGAACGTGCCTTTAGGCTCGGAATAACTCAGGGAAACTTGTGCTAATAC
CGAATGTGCCCTTCGGGGAAAGATTTATCGCCTTTAGAGCGGCCCGCGTC
TGATTAGCTAGTTGGTGGGGTAATGGCCCACCAAAGCTACGATCAGTAGC
TGGTCTGAGAGGATG
>F0OV55002C0SQZ
AGAGTTTGATCCTGGCTCAGGATGAACGCTAGCGGCAGGCCTAACACATG
CAAGTCGAGGGGTAACAATTCCGAGCAATCGGAAGTTGACGACCGGCGCA
CGGGTGAGTAACGCGTATGCAATCTACCTTTAACTAGAGGATAGCCCGAA
GAAATTCGGATTAATACTCTATAATATTATAAATTCGCATGTTTTTATAA
TTAAAGTTCCGGCGGTTAAAGATGAGCATGCGTGGCATTAGCTTGTTGGT
GAGGTAACAGCT
>F0OV55002C0SSP
AGAGTTTGATCCTGGCTCAGGATGAACGCTGGCGAGATGCTTTACACATG
CAAGTCGTACGAGAGTTTTTAACTCTAGTGGCGGACGGGTGAGTAACACG
TAAGAATTTGCCTTTAGGAGGGGGATAACAACTGGAAACGGTTGCTAATA
CCCCATATGCTTTCGAGTGAAATGGATTTTTCCGCCTAGAGAGAAGCTTG
CGGCTGATTAGCTTGTTGGTAAGGTAATGGCTTACCAAGGCGACGGATCA
GTATCTGGTTTGAGAGGACG
>F0OV55002C0STG
AGAGTTTGATCCTGGCTCAGGATGAACGCTAGCGACAGGCCTAACACATG
CAAGTCGAACGGGATTTATCCTTCGGGGTAATGAGAGTGGCGCACGGGTG
AGTAACGCGTATGCAACCTACCTGTAACTGGGGAATAGCTCCCTGAAAGG
GGAATTAACACCGCATAAGACCACACTTTCGCATGGAAGAGTGGTAAAAT
ATTTATAGGTTACAGATGGGCATGCGTGACATTAGTTTGTTGGTGAGGTA
ACGGCTCACCAAG
>F0OV55002C0SUK
AGAGTTTGATCCTGGCTCAGGATGAACGCTAGCGGCAGGCCTAACACATG
CAAGTCGAACGGGATTTATCCTTCGGGGTAATGAGAGTGGCGCACGGGTG
AGTAACGCGTATGCAACCTACCTGTAACTGGGGAATAGCTCCCTGAAAGG
GGAATTAACACCGCATAAGACCACACTTTCGCATGGAAGAGTGGTAAAAT
ATTTATAGGTTACAGATGGGCATGCGTGACATTAGTTTGTTGGTGAGGTA
ACGGCTCACCAAG
>F0OV55002C0SV0
AGAGTTTGATCCTGGCTCAGAACGAACGCTGGCGGCGTGCCTAACACATG
CAAGTCGAACGCGAACGGAATCTTCGGATTCCAAGTAGAGTGGCGCACGG
GTGAGTAACACGTGGATAACCTGCCCTAGAGTCTGGGATAACACTTCGAA
AGGGGTGCTAATACCGGATAAGCCCACGCCATCTTCGGATGAAGTGGGAA
AAGATTTATTGCTTTAGGATGGGTCCGCGGTCCATTAGCTAGTTGGTGGG
GTAATGGCCTACCAAGG
>F0OV55002C0SV8
AGAGTTTGATCCTGGCTCAGGATGAACGCTGGCGGCGTGCCTAACACATG
CAAGTCGAGCGGAGATATAGAGGAGTACTTGTACGAATCTTTATCTTAGC
GGCGGACGGGTGAGTAACACGTGAGGAACCTGCCCTTAAGTGTGGAATAA
CACCGAGAAATCGGTGCTAATACCGCATAACGTCCTGGAAGCGCATGCTT
TCGGGACCAAAGGATTTATTCGCTTAAGGATGGCCTCGCGGCCGATTAGG
TAGTTGGTAAGGTAACGG
>F0OV55002C0SY6
AGAGTTTGATCCTGGCTCAGGATGAACGCTAGCGGGAGGCCTAACACATG
CAAGTCGAGCGGGAACCCCTTTCGGGGGGTGAGAGCGGCGCACGGGTGAG
TAACGCGTATGCAACCTGCCTTTAACAGGGGGATAGGCCCGGGGAAACCC
GGATTAATACCCCATGACACCTTAACCTCGCATGAGGAGAGGGTCAAAGA
TTATATCGGTATAGGATGGGCCCGCGTCTGATTAGCTAGTTGGTAAGGTA
ACGGCTCACCAAGGCTACGATGTCTAGGGGG
>F0OV55002C0SZI
AGAGTTTGATCCTGGCTCAGGATGAACGCTGGCGGCGTGCCTAACACATG
CAAGTCGAGCGGGGTGTCAGTTGACACCGAGCATCTTTGGAAACAGGGGT
GTTGGGTGTTGACTGGCACTTAGCGGCGGACGGGTGAGTAACGCGTGAGC
AACCTGCCTTACACTGGGGGATAACGTCGGGAAACTGGTGCTAATACCGC
ATAATGTCCCACTGTCACATGGCGGAGGGACCAAAGGAGCAATCCGGGTG
AAGATGGG
>F0OV55002C0T0U
AGAGTTTGATCCTGGCTCAGGACGAACGCTGGCGGCGTGCTTAACACATG
CAAGTCAAGGGGAAAGGTTAATTTCGGTTGACCGAGTATACTGGCGAACG
GGTGAGTAACGCGTAGGTAACCTGCCTGAGAGTTTGGGATAACACTGCAA
ACGTGGTGCTAATACCGGATGAGGCCTGCTATTCGCATGGGTAGTGGGTT
AAAGCGGGCGCAAGCCTGTGCCCACAGATGGACCTGCGTCTCATTAGCTA
GTTGGCGGGGTAATAG
>F0OV55002C0T1L
AGAGTTTGATCCTGGCTCAGGATGAACGCTGGCGGCGTGCCTAATACATG
CAAGTCGTACGAAGGAGCTTGCTCCTTAGTGGCGAACGGGTGAGTAATAC
ATAAATAATCTGCCTATCAGACTGGGATAACTATTGGAAACGATAGCTAA
TACCGGATAGGTGATTCGGGGGCATCTCTGAATCATTAAAGTAGGTTTTC
TGCACTGATAGATGAGTTTATGGCGCATTAGTTAGTTGGTGAGGTAACGG
>F0OV55002C0T21
AGAGTTTGATCCTGGCTCAGATTGAACGCTGGCGGCAGGCCTAACACATG
CAAGTCGAGCGGATGAGGTAGCTTGCTACCGATTCAGCGGCGGACGGGTG
AGTAATGCCTAGGAATCTGCCTGATAGTGGGGGACAACGTTTCGAAAGGA
ACGCTAATACCGCATACGTCCTACGGGAGAAAGTGGGGGATCTTCGGACC
TCACGCTATCGGATGAGCCTAGGTCGGATTAGCTAGTTGGTGGGGTAAAG
GCTCACCAAGGCG
>F0OV55002C0T58
AGAGTTTGATCCTGGCTCAGGATGAACGCTGGCGGCGTGCCTAACACATG
CAAGTCGAGCGGAGATATAGAGGAGTACTTGTACGAATCTTTATCTTAGC
GGCGGACGGGTGAGTAACACGTGAGGAACCTGCCCTTAAGTGTGGAATAA
CACCGAGAAATCGGTGCTAATACCGCATAACGTCCTGGAAGCGCATGCTT
TCGGGACCAAAGGATTTATTCGCTTAAGGATGGCCTCGCGGCCGATTAGG
TAGTTGGTGAGGTAACCGG
>F0OV55002C0T5N
AGAGTTTGATCCTGGCTCAGGATGAACGCTAGCGGCAGGCCTAACACATG
CAAGTCGAGGGGTAACAGGAGTAGCAATACTTGCTGACGACCGGCGCACG
GGTGAGTAACGCGTATGCAACCTACCCTTAACTGGGAATAGCCCGGAAGA
AATTCGGATTAATGCCCATAATACTGTATTGAAGCATTTCAGTGCATTTA
AACTCCGGTGGTTAAGGATGGGCATGCGTGACATTAGCTAGTTGGTGAGG
TAACGGCT
>F0OV55002C0T5T
AGAGTTTGATCCTGGCTCAGAACGAACGCTGGCGGCGTGTCTTAAGCATG
CAAGTCGAGCGGCAAGCGCAGCAATGCGCCTAGAGCGGCGGACTGGTGAG
TAACGCGTGGGTGATCTACCTCGGGGTTGGGGATAGCCATTAGAAATAGT
GGGTAATACCGAATACGCTTCCATGATTACGGTTATGGAAGGAAAGGCGC
TACGGCGTCGACCTGAGATGAGCCCGCGTCCCATTAGCTAGTTGGTGAGG
TAACGG
>F0OV55002C0T7F
AGAGTTTGATCCTGGCTCAGAACGAACGCTGGCGGCGTGCCTAACACATG
CAAGTCGAACGCGAAAGCCCTTTCGGGGGTGAGTAAAGTGGCGCACGGGT
GAGTAACACGTGGATAATCTGCCTGATAATCTGGGATAACATCTCGAAAG
AGATGCTAATACCGGATAAGCCCACAGTCTCCTCGGAGACAGCGGGAAAA
GATGGCCTCTTCTTGAAAGCTATTGTTATCAGATGAGTCCGCGGTCCATT
AG
>F0OV55002C0T7O
AGAGTTTGATCCTGGCTCAGAACGAACGCTGGCGGCGTGCTTAACACATG
CAAGTCGAACGCGAAAGGGACTTCGGTCCTGAGTAAAGTGGCGCACGGGT
GAGTAACGCGTAGATAACCTGTCTTCGTGTCTGGAATAATACACCGAAAG
GGGTACTAATACCGGATAATCTTGCTTTTCATAAGTTTTGCAAGCAGAGG
TGGCCTCTGGCTTAAGCTACTGCATGAAGAGGGGTCTGCGTACCATTAGC
TAGTAGGTGGGGTAAAGG
>F0OV55002C0T7R
AGAGTTTGATCCTGGCTCAGAACGAACGCTGGCGGCACGTTTTAAGCATG
CAAGTCGAACGGTAGGAGGTGCTTGCACCTCCGAGAGTGGCGAACGGGTG
AGTAACACGTAGATGATCTACCTTTTAGTTGGGGATAGCCCATGGAAACA
TGGAGTAATACCGAATAATCTCTTAAAGCCTTTGCTTTTAGAGGAAAGCA
GCGTTTGCTGTGCTGAAAGATGAGTCTGCGCACTATTAGCTAGTTGGTGG
GGTAAGAG
>F0OV55002C0T93
AGAGTTTGATCCTGGCTCAGGATGAACGCTAGCGGGAGGCTTAACACATG
CAAGTCGAGGGGCATCACGCCTTCGGGTGGTGGCGACCGGCGCACGGGTG
CGTAACGCGTATGCAACCTGCCTTATGCAGGGGGATAGCCCATGGAAACG
TGGATTAATACCCCATAAGCTTTATTATATGCATATATATTAAAGGAAAA
CTTAGGTGGCATAAGATGGGCATGCGTCTGATTAGCTAGTTGGTAAGGTA
ACGGCTT
>F0OV55002C0T96
AGAGTTTGATCCTGGCTCAGAACGAACGCTGGCGGCGTGCTTAATACATG
CAAGTCGTGCGAGAAAGTTCCCCTTCGGGGGAGCGAGTAAAGCGGCGAAC
GGGTGAGTAACACGTAAGCAACCTGCCCCTAAATCTGGAATAACCCTGCC
AACGCGGGGCTAATACCGGATGTGATCATTTTTCCGCATGGTGAAATGAT
TAAAGGTGACCTCTTCATGAAAGTTGCCGTTTAGGGATGGGCTTGCGGGC
CATTAGCTTGTTGGTGGGGTAACGGCCT
>F0OV55002C0TAQ
AGAGTTTGATCCTGGCTCAGAACGAACGCTGGCGGCGCGTTTTAAGCATG
CAAGTCGAACGGTATACGGTCTTCGGACTGTAGAGAGTGGCGAACGGGTG
AGTAACACGTAGATAATCTGCCTTGAAGTGGGGGATAGGTCCATGGAAAC
CATGGAGTAATACCGCATATGTCTTTGGATGAAAGTTCCAATTGGAACGC
TTTGGGATGAGTCTGCGGCTCATTAGCTAGTTGGTGGGTAAAGGTCTACC
AAGGCAACG
>F0OV55002C0TC0
AGAGTTTGATCCTGGCTCAGGACGAACGCTGGCGGCGTGCCTAACACATG
CAAGTCGAACGAAGTATATTTTTCGGAATATACTTAGTGGCGGACGGGTG
AGTAACGCGTGAACAATCTGCCCTATACAAAGGAATAGCCTCGGGAAACC
GGGATTAAAACCATATAACACTTTTCGGTCGCATGACTGAGAAGTCAAAT
TGATTAAGAAGTATAGGATGAGTTCGCGTCTGATTAGCTAGTTGGTGAGG
TAATGGCTCACCAAGGCG
>F0OV55002C0TC9
AGAGTTTGATCCTGGCTCAGGATGAACGCTAGCGGGAGGCTTAACACATG
CAAGTCGAGGGGCAGCATAGGGTAGCAATACTCTGATGGCGACCGGCGCA
CGGGTGAGTAACGCGTATGCAACCTACCCTGTACTGGGGGATAACCCGGA
GAAATTCGGACTAATACTTCATAATTATATTGAGAGGCATCTTTTGATAT
ATAAAGTTCAGGCGGTACAGGATGGGCATGCGTAACATTAGCTAGTTGGC
AGGG
>F0OV55002C0TCX
AGAGTTTGATCCTGGCTCAGGATGAACGCTAGCGACAGGCCTAACACATG
CAAGTCGAGGGGCAGCATAAAGGTAGCAATACTTTGGTGGCGACCGGCGC
ACGGGTGAGTAACACGTATGCAACCTACCTGTAAGAGGGGAATAACCCGG
AGAAATCCGGACTAACACCGCATAATACTGCGAATCTGCATGGATTTGTA
GTTAAACATTTATGGCTTACAGATGGGCATGCGTATGATTAGCTAGTTGG
TG
>F0OV55002C0TE0
AGAGTTTGATCCTGGCTCAGGATGAACGCTAGCGGGAGGCTTAACACATG
CAAGTCGAGGGGCAGCACGAGGTAGCAATACTTTGGTGGCGACCGGCGCA
CGGGTGAGTAACGCGTATGCAACCTGCCTTGTACAGGGGGATAGCCCATG
GAAACGTGGATTAATACCCCATAGTATTGTTAGATCGCATGGTTTAACAA
TTAAAGTTTAGGTGGTACAAGATGGGCATGCGTAGGATTAGCTAGTAGGT
GAGGTAACGGCT
>F0OV55002C0TEX
AGAGTTTGATCCTGGCTCAGGATGAACGCTAGCGGCAGGCTTAACACATG
CAAGTCGAGGGGCAGCACGGGTAGCAATACCTGGTGGCGACCGGCGGAAG
GGTGCGTAACGCGTGAGCAACATGCCCTATACAGGGGAATAATCCAGGGA
AACTTGGTCTAATGCCCCATAGCAATAAGATAAGGCATCTTATTTTATTT
AAAGCTTCGGTGGTATAGGATTGGCTCGCGTGACATTAGCTTGATGGTGG
GGTAACGG
>F0OV55002C0TGC
AGAGTTTGATCCTGGCTCAGGATGAACGCTAGCGGGAGGCTTAACACATG
CAAGTCGAACGGCAGCACGGGCTTCGGCCTGGTGGCGAGTGGCGCACGGG
TGCGTAACGCGTATGCAACCTACCTTATACAGGAGGATAGCCCATGGAAA
CGTGGATTAATACTCCATAGTATCATTAATCTGCATGGAATAATGATTAA
AACTTCGGTGGTATAAGATGGGCATGCGTAGGATTAGCTAGTTGGTGAGG
>F0OV55002C0TGI
AGAGTTTGATCCTGGCTCAGGATGAACGCTGGCGGCGTGCTTAACACATG
CAAGTCTAGGAAAGACTTCGAGCTTGCTTGAAGTGGAAACTGGCGAACGG
GTGAGTAACACGTAGATAACCTACCCAGAGGCGGGGGATAACGTCGAGAA
ATCGGCACTAATACCGCATATAATTTTAGATTAATTTTTTAAAATTAAAG
GGGGCTTCGGCTCTCACCTTTGGATGGGTCTGCGTCTGATTAGCTTGTTG
GTGGGGTAATGGCTCACCAAGGCTACG
>F0OV55002C0TGY
AGAGTTTGATCCTGGCTCAGGATGAACGCTAGCGGCAGGCTTAACACATG
CAAGTCGAGGGGTAACAGGGTGCTTGCACCGCTGACGACCGGCGCACGGG
TGCGTAACGCGTATACAATCTACCTTTTACAGAGAGATACCCCAGAGAAA
TTTGGAATAATACCTCATAATATTATTGCTCGGCATCGAGTGACAATTAA
AGTTTCGGCGGTAAAAGATGAGTATGCGTCCTATTAGCTAGTTGGTAAGG
TAACGGCTTACCAAGG
>F0OV55002C0TH7
AGAGTTTGATCCTGGCTCAGGACGAACGCTGGCGGCGTGCTTAACACATG
CAAGTCGGACGGTTTTCTATTGAAAGCTTGCTGGATATAGGAGATAGTGG
CGGACGGGTGAGTAACGCGTGAATACCTGTCCATCGGAGGGGGACAACGG
CTGGAAACGGCCGCTAATACCGCGTAAGCCGAGAGGTGAAAGGTTCTCTT
CGGGGAGCCGCCGATGGGGTGGTTCGCGTCCTATCAGCTAGTTGGTGGGG
TAAGGGCCTACCAAGGCGAAGACGGGTAGCCGG
>F0OV55002C0TIA
AGAGTTTGATCCTGGCTCAGGATGAACGCTGGCGGCGTGCCTAATACATG
CAAGTCGAACGCACCATTTCGGTGGTGAGTGGCGAACGGGTGAGTAACAC
GTAGATACCTGCCCTTAAGACGAGGATAACC
>F0OV55002C0TJ3
AGAGTTTGATCCTGGCTCAGGACGAACGCTGGCGGCGTGCTTAACACATG
CAAGTCTAGGGGAAAGTGGTCTTCGGATCGCAAGTATACTGGCGAACGGG
TGAGTAACACGTAGGTAATCTACCTTCGAGATTGGGATAACGTCGAGAAA
TTGACGCTAATACCGAATGATGCCTCGGTAGTTAATATCGGGATGAAAGA
TGGGGATCTTCGGACCTATCGCTTGAAGATGAGCCTGCGTCTGATTAGCT
TGTTGGTAGGG
>F0OV55002C0TKI
AGAGTTTGATCCTGGCTCAGAACAAACGCTGGCGGCGTGCCTAACACATG
CAAGTCGTACGAGAAAGGGTCCTTCGGGACCTGAGTAAAGTGGCGCACGG
GTGAGTAACGCGTGGATAATCTGCCCTTCAGTTGGGAACAACTCATCGAA
AGGTGGGCTAATACCGAATAACACTGCGAGGCCTGGGTCGAGCAGTCAAA
GAGAGCCTCTGCTTGCAAGCGCTCGCTGAAGGATGAGTCCGCGTACCATT
AG
>F0OV55002C0TKL
AGAGTTTGATCCTGGCTCAGAACGAACGCTGGCGGCGCGTCTTAAGCATG
CAAGTCGGACGGCAAGGGGAGCTTGCTCCCCCTAGAGTGGCGGACTGGTG
AGTAACGCGTGGGTGACCTACCCTTGAGATGGGGATAGCCATTAGAAATA
GTGGATAATACCGAATACGCTCATGACCCTGTGGGGATATGAGGAAATCA
GGCTACGGCCTGGCTCGAGGATGGGCCCGCGTCCCATTAGCTAGTTGGTG
AGGTAACGG
>F0OV55002C0TMO
AGAGTTTGATCCTGGCTCAGGATGAACGCTGGCGGCGTGCCTAACACATG
CAAGTCGAACGGGAACCCTTGGATTCGTCTGGGGGGAGAGTGGCAAACGG
GTGAGTAATACGTAGGTGACCTGCCCCAAAGAGGGGAATAACTGCTGGAA
ACGGTGGCTAATACCTCATGTGCTCGGTAGTTCGTTCTACCGAGTAAAGT
TCCGGCGCTTTGGGAGGGGCCTGCGGCCCATCAGGTAGTTGGTAGGGTAA
TGGCTCACCAAGGCGACAACGGGTAGCTGGT
>F0OV55002C0TNI
AGAGTTTGATCCTGGCTCAGGATGAACGCTGGCGGCGTGCTTAACACATG
CAAGTCGAACGAGGTCCAACCTTCGGGTGAAGACCGAGTGGCGAACGGGT
GAGTAACACGTGGGGAACCTGCCCTTCTCTCTGGGATAACGTCGAGAAAT
CGTCGCTAATACCGGATACTCCTTGCGGACCGCATGGTCTGCTCGGGAAA
GCTCCGGCGGAGATGGATGGCCCCGCGGCCCATTAGCTAGTTGGTAAGGT
AACGGCTTACCAAGGCTTCGAT
>F0OV55002C0TOJ
AGAGTTTGATCCTGGCTCAGGATGAACGCTAGCGACAGGCCTAACACATG
CAAGTCGAACGGGATTCACCTTCGGGTGATGAGAGTGGCGCACGGGTGAG
TAACGCGTATGCAACCTACCTACAACAGGGGGATAGCTCCCGGAAACGGG
GATTAATACCGCATAAGACTACGGTTTCACATGGGACAGTAGTAAAAATT
CAGATGGTTGTAGATGGGCATGCGTGACATTAGGTAGTTGGTGAGGTAAT
GGCTCACCAAG
>F0OV55002C0TOP
AGAGTTTGATCCTGGCTCAGGATGAACGCTGGCGGCGTGCCTAATACATG
CAAGTCGAACGCACCATTTCGGTGGTGAGTGGCGAACGGGTGAGTAACAC
GTAGATAACCTGCCCTTAAGACGAGGATAACCTGTAAGGAA
>F0OV55002C0TOS
AGAGTTTGATCCTGGCTCAGGATGAACGCTAGCGGCAGGCTTAACACATG
CAAGTCGAGGGGTAACAGGGTGCTTGCACCGCTGACGACCGGCGCACGGG
TGCGTAACGCGTATACAATCTACCTTTTACAGGGGCATAGCCCGGGGAAA
CCCGGATTAATATCCCATGGTATCATTTAGTGGCATCACTTGAATGATTA
AAGCTTCGGCGGTAGAAGATGAGTATGCGTCCTATTAGTTAGTTGGTAAG
GTAACGGCTTACCAAGG
>F0OV55002C0TQ2
AGAGTTTGATCCTGGCTCAGGACGAACGCTGGCGGCGCGTTTTAAGCATG
CAAGTCGAGCGGCAAGGGCCTTCGGGCCCCTAGAGCGGCGGACGGGTGAG
TAACACGTGGACAATCTGCCCCCCGGCCGGGGATAGCCCAGGGAAACCTG
GATTAATACCGGATGAGACGGGACCCGCGAAGGCGGGATCCGGGAAAGGC
GCTACGGCGCCGCCGGGGGATGAGTCTGCGTCCCATTAGCTAGACGGCGG
GGTAACGGCCCACCGTGGCGACGATGGGTAGCCGG
>F0OV55002C0TQB
AGAGTTTGATCCTGGCTCAGAGCGAACATTGGCGGCGCGTTTAACACATG
CAAGTCGAGCGAGAAAACTTCTTCGGAAGTGAGTAGAGCGGCGAACGGGT
GAGTAACACGTGAGTGACCTGCCCCCAAGCTTGGGATAGCCACGGGAAAC
TGTGGGTAATACCGGATGCGACTTTATTATTAGAAGATGAAGTTGAAAGC
GTGGGACCCTTCGGGGCCACGTACTTGGGGATGGGCTCGCGTCCCATTAG
CTAGTTGGAGAGGTAACGGCTC
>F0OV55002C0TQI
AGAGTTTGATCCTGGCTCAGGATGAACGCTGGCGGCGTGCCTAACACATG
CAAGTCGAGCGATAAACAGTGGATGGAATTCTTCGGAAGGAAAGAAACTG
TTGAAAGCGGCGGACGGGTGAGTAACGCGTGGGCAACCTGCCCTATACAG
GGGGATAGCCACTGGAAACGGTGATTAATACCCCATGACACCTTAACCTC
GCATGAGGAGAGGGTCAAAGATTATATCGGTATAGGATGGGCCCGCGTCT
GATTAGCTAGTTGGG
>F0OV55002C0TS0
AGAGTTTGATCCTGGCTCAGGATGAACGCTAGCGGCAGGCTTAACACATG
CAAGTCGAGGGGTAACGGGGTAGCAATACTGCCGACGACCGGCGCACGGG
TGAGTAACGCGTATGCAACCTACCCATAACAGGGGGATAGCTTTCGGAAA
CGGAAATTAATACCCTATAGTATCTAAATATCGCATGATATTAAGATTAA
AGTTACGACGGTTATGGATGGGCATGCGCGCCATTAGCTAGTTGGTGAGG
TAACGGCTCACCAAGGCG
>F0OV55002C0TSR
AGAGTTTGATCCTGGCTCAGGACGAACGCTGGCGGCGTGCTTAACACATG
CAAGTGGGACGAAGGTTTTTGTTGGAAGGTTTCGGCTGGAAGATAAGGAC
ACTGAGTCGCGGACGGGTGAGTAATGCGTGAGAACCTGTCTCAAAGAGGG
GGACAGCCCCGGGAAACCGGGATTAATACCCCATATGCCTAAGGGTGAAA
CGGAGCAATCCGCTTTGAGAGGGGCTCGCGTCCTATCAGCTAGTTGGTGA
GGTAATGGCTCACCAAGGCGAAGACGGG
>F0OV55002C0TSX
AGAGTTTGATCCTGGCTCAGGATGAACGCTAGCGGCAGGCCTAACACATG
CAAGTCGAGGGGTAGCAGGGTAGCAATATCGCTGACGACCGGCGCACGGG
TGAGTAATGCATATGCAACCTTCCTTTAACTGGGGCATAGCCCGGAGAAA
TTCGGATTAGTACCCCATAACATCATTGAAGGGCATCTTTTGATGATTAA
AGCTCCGGCGGTTAAAGATGGGCATATGCGCCATTAGCTTGTTGGTGAGG
>F0OV55002C0TTY
AGAGTTTGATCCTGGCTCAGGATAAACGCTGGCGGCATGCCTAATACATG
CAAGTCGAACGGATCAGCTTAGGCTGGTTAGTGGCGAACGGGTGAGTAGC
ACGTAAGTAACCCAACCTTCAGACGAGGATAACTGCTGGAAACGGTAGCT
AATACTGGATAGGATTATCGATAGGATGATTGATAATTTAAAGGCGCTTT
CGGGCGGTACTGGAGGAGGGGCTTGCGGCGCATTAGATAGTTGGTGAGGT
AACGGCCCACCAAGG
>F0OV55002C0TU4
AGAGTTTGATCCTGGCTCAGGACGAACGCTGGCGGCGTGCCTAATACATG
CAAGTCGAGCGGATTGATGGGAGCTTGCTCCCTGATATCAGCGGCGGACG
GGTGAGTAACACGTGGGCAACCTGCCTGTAAGACTGGGATAACTTCGGGA
AACCGGAGCTAATACCGGATAATCCTTTTCCTCACATGAGGGAAAGCTGA
AAGACGGTTTCGGCTGTCACTTACAGATGGGCCCGCGGCGCATTAGCTAG
TTGGTGAGG
>F0OV55002C0TV8
AGAGTTTGATCCTGGCTCAGGATGAACGCTGGCGACGTGGATAAGGCATG
CAAGTCGAACGGTTGTAGCAATACAACAGTGGCGAATGGGTTAGTAACAC
GTAGATACAAACCTTTTACTCAGGCACAACCCGGAGAAATCCGGGCTAAT
TCCTGATGGTCCCGCAAGGGTAAAGATTTATCGGTAAAAGATTGGTCTGC
GTCCTATCAGCTAGTTGGTGAGGTAATGGCTCACCAAGGCGATGACGGGT
AGGCGGAGTGAGAG
>F0OV55002C0TW7
AGAGTTTGATCCTGGCTCAGAATGAACGCTGGCGGCGTGCCTAACACATG
CAAGTCGAAGCGAGAAAGGGACCTTCGGGTCCTGAGTAAAGCGGCGCACG
GGTGAGTAACGCGTGGGCAACCTGCCCTATACAGGGGGATAGCCACTGGA
AACGGTGATTAATACCCCATGACACCTTAACCTCGCATGAGGAGAGGGTC
AAAGATTATATCGGTATAGGATGGGCCCGCGTCTGATTAGCTAGTTGGTA
AGGTAACGGCTTACCAAGG
>F0OV55002C0TWE
AGAGTTTGATCCTGGCTCAGAACGAACGCTGGCGGCGTGCTTAATACATG
CAAGTCGAACGTGAAACGAGTAGCAATACTTGTGGAAAGTGGCGAACGGG
TGAGTAATACGTAAGCAATCTACCTTTAAGATTGGGATAACCTTGCCAAC
GCGGGGCTAATACCGGATGTGGTCATTTTAACGCATGTTAGAATGATTAA
AGGAGTGATCCGCTTAAGGATGAGCTTGCGGCCCATTAGTTAGTTGGCGG
GGTAACGGCCCACCAAGACCGCGA
>F0OV55002C0TWJ
AGAGTTTGATCCTGGCTCAGGACGAACGCTGGCGGCGTGGATTAGGCATG
CAAGTCGAACGGTAGTACCCCTTCGGGGGTATGAGAGTGGCGAACGGGTG
AGTAACGCGTAGGTGATCTACCTTCAGATGGGGGACAACCCAGGGAAACT
TGGGCTAATACCGCATGTGGCTGTAAAGCTAAAGCCGGCCTCTATTTATA
AGCTGGTGTCTGGAGATGAGCCTGCGTCTGATTAGCTAGTTGGTGGGGTA
ACGGCCTACCGAGGCG
>F0OV55002C0TWV
AGAGTTTGATCCTGGCTCAGAACGAACGCTGGCGGCGCGTTTTAAGCATG
CAAGTCGAACGGGATTTATCCTTCGGGATGTTGAGAGTGGCGAACGGGTG
AGTAACACGTAGGTGATCTGCCCTTTGGTTGGGGATAGCCTGTGGAAACA
CAGGGTAATACCGAATAAGATCGGGACTCTTTGGAGATCCGATGAAAGCA
GCTTCGGCTGCACCGAAGGATGAGCCTGCGGCTGATTAGCTTGTTGGCGG
GGTAAAGGCCCACCAAGG
>F0OV55002C0TWY
AGAGTTTGATCCTGGCTCAGAACGAACGTTAGCGGCGTGCTTAACACATG
CAAGTCGAACGAGAAAGTATCTTCGGATATGAGTAGAGTGGCGCACGGGT
GAGTAACACGTGGGTAACCTGCCCTTTGGAGGGGGACAACATCTGGAAAC
GGATGCTAATACCGCATAAGTCGTCTTCGGACGGGAAAGGTGGCTTCGGC
TACCGCCAGAGGATGGGCCCGCGTCCCATCAGCTAGTTGGTAAGGTAACG
GCTTACCAAGGCAACGACGGGTAG
>F0OV55002C0TXD
AGAGTTTGATCCTGGCTCAGAACGAACGCTGGCGGCGCGTCTTAAGCATG
CAAGTCGAGCGGCAAGGGGTGCTTGCACCCCCTAGAGCGGCGGACTGGTG
AGTAACACGTGGGTGACCTACCCAAAGGTTGGGGATAGCCATTAGAAATA
GTGGGTAATACCGAATGTGGTTGGAGGATTTTGATCCTCTAAAGAAAGGA
GCTCCGGCTCCGCCTTTGGATGGGCCCGCGTCCCATTAGCTAGTTGGTGA
GGTAACGGCCCACCAAGGCG
>F0OV55002C0TZC
AGAGTTTGATCCTGGCTCAGGATGAACGCTAGCGGGAGGCTTAACACATG
CAAGTCGAGGGGCATCACGGAGTAGCAATATTCTGGTGGCGACCGGCGCA
CGGGTGAGTAACACGTATGCAACCTGCCTCGTACAGGGGGATAACCCGGA
GAAATTCGGACTAATATCCCATAATGATATTGAAAGGCATCTTTTAATAT
TTAAAGCTCAGGCGGTACGGGATGGGCATGCGGAACATTAGCTGGTTGGT
AGGGTAACGGCCT
>F0OV55002C0TZR
AGAGTTTGATCCTGGCTCAGGATGAACGCTAGCGACAGGCCTAACACATG
CAAGTCGAACGGGATTCACCTTCGGGTGATGAGAGTGGCGCACGGGTGAG
TAACGCGTATGCAACCTACCTACAACAGGGGGATGGCTCCCGGAAACGGG
GATTAATACCGCATAAGACTACGGTTTCACATGGGACAGTAGTAAAAATT
CAGATGGTTGTAGATGGGCATGCGTGACATTAGCTAGTTGGTGAGGTAAC
GGCTCACCAAGG
>F0OV55002C0TZW
AGAGTTTGATCCTGGCTCAGATTGAACGCTGGCGGCAGGCCTAACACATG
CAAGTCGAGGGGTAACAGGAGTAGCAATACTTGCTGACGACCGGCGCACG
GGTGAGTAACGCGTATGCAACCTACCCTTAACTGGGGAATAGCCCGAAGA
AATTCGGATTAATGCCCCATAATACTGTATTGAAGCATTTCAGTGCATTT
AAAACTCCGGTGGTTAAGGATGGGCATGCGTGACATTAGCTAGTTGGTGA
GGTAACGGCT
>F0OV55002C0U10
AGAGTTTGATCCTGGCTCAGGATGAACGCTAGCGGTGCGCCTTACACATG
CAAGTCGAGCGATATAGCGGCGAACGGGTGAGTAACACGTTGGAACCTGC
CTCGAACTCAGGGATAGCCATCCGAAAGGATGATTAATACCGGATAGTCC
CGAAGGGGTAAAGATTTTTCGGTTCGAGAGGGGCCTGCGGCCTATCAGCT
AGTTGGTAAGGTAATGGCTTACCAAGGCTATGACGGGTAACTGGTGTGAG
AGCATGACCAGT
>F0OV55002C0U1U
AGAGTTTGATCCTGGCTCAGGACGAACGCTGGCGGCGGGCCTAACACATG
CAAGTCGTGGGAGAAGCGTTGGCTTCGGCTGACGTGGAGACCGGCGGATG
GGTGAGTAACGCGTAGGCAACCTGCCTGAGGGACGGGGATAACCCGCCGA
AAGGCGAGCTAATACCCGATGATGCAGCGGTCCCGCATGGGAGCAGTTGT
TAAAGGCTTCGGCCACCTTCAGATGGGCCTGCGTGCCATTAGCTAGTTGG
TAGGGTAAGAG
>F0OV55002C0U5T
AGAGTTTGATCCTGGCTCAGGATGAACGCTGGCGGCGTGCCTAACACATG
CAAGTCGAGCGGAGATATAGAGGAGTACTTGTACGAATCTTTATCTTAGC
GGCGGACGGGTGAGTAACACGTGAGGAACCTGCCCTTAAGTGTGGAATAA
CACCGAGAGATCGGTGCTAATACCGCATAACGTCCTGGAAGCGCATGCTT
TCGGGACCAAAGGATTTATTCGCTTAAGGATGGCCTCGCGGCCGATTAGG
TTAGTTGGTGAGG
>F0OV55002C0U5Y
AGAGTTTGATCCTGGCTCAGGATGAACGCTAGCGACAGGCCTAACACATG
CAAGTCGAACGGGATTTATCCTTCGGGGTAATGAGAGTGGCGCACGGGTG
AGTAACGCGTATGCAACCTACCTGTAACTGGGGAATAGCTCCCTGAAAGG
GGAATTAACACCGCATAAGACCACACTTTCGCATGGAAGAGTGGTAAAAT
ATTTATAGGTTACAGATGGGCATGCGTGACATTAGTTTGTTGGTGAGGTA
ACGGCTCACCAAG
>F0OV55002C0U81
AGAGTTTGATCCTGGCTCAGGATGAACGCTGGCGGCGTGCCTAACACATG
CAAGTCGGATGCGAAAGGGGCTTTCGGGCGCTGAGTAGCATGGCAGACGG
GTGAGGAGTGCGTATCTGACGAAACTCAGGCTGGGGGATAGTCCCTCGAA
AGGGGTTGAATACCGCATGTGCTCGGCGCTATCATGGTGTCGAGGAAAGG
TGGCCTCTGCATGCACGCTATTGGCCTGAGATCGGGA
>F0OV55002C0UAF
AGAGTTTGATCCTGGCTCAGGACGAACGCTGGCGGCGTGCTTAACACATG
CAAGTCAAGGAGAAAGTTTCTTTCGGGAGATAAGTAAACTGGCGCACGGG
TGAGTAAAATGTAAGTAATCTACCCTTTGGATGGGAATAACTACTAGAAA
TGGTGGCTAATACCGAATAATGCAGCGGCACCGAGTGGTGATGTTGTTAA
AGACCGAAAGGTTGCCAAGGGATGAGCTTGCATCTGATTAGCTAGTTGGC
GGGGTAAAAGCCCACCAAGGCG
>F0OV55002C0UC3
AGAGTTTGATCCTGGCTCAGAACGAACGCTGGCGGCGCGTTTTAAGCATG
CAAGTCGAACGGTAGTAATCCTTCGGGGTTATTAGAGTGGCGAACGGGTG
AGTAACACGTAGATGATCTACCTTGAGGTTGGGGATAGCCTGTGGAAACA
CAGGGTAATACCGAATAAGCCCTATGGGGGAAAGGTGCTAAGGCACCGCC
TTAAGATGAGTCTGCGGCTCATTAGCTTGTTGGTGGGGTAAAGGCCTACC
AAGGCGACGATGAGTAGCCGG
>F0OV55002C0UCL
AGAGTTTGATCCTGGCTCAGGATGAACGCTGGCGGCGTGCCTAACACATG
CAAGTCGAGCGATAAACAGTGGATGGAATTCTTCGGAAGGAAAGAAACTG
TTGAAAGCGGCGGACGGGTGAGTAACGCGTGGGCAACCTGCCCTATACAG
GGGGATAGCCACTGGAAACGGTGATTAATACCCCATGACACCTTAACCTC
GCATGAGGAGAGGGTCAAAGATTATATCGGTATAGGATGGGCCCGCGTCT
GATTAGCTAGTTGG
>F0OV55002C0UD5
AGAGTTTGATCCTGGCTCAGGATGAACGCTAGCGGCAGGCTTAACACATG
CAAGTCGAGGGGTAACGACACTTTCGGGTGGGCGACGACCGGCGCACGGG
TGAGTAACGCGTATGCAACCTACCCATAACTTGGGGATAGCCCGGAGAAA
TCCGGATTAATACCCAATAATATTTTCATGAGGCATCTCATGAATCTTAA
AACTCCGGTGGTTATGGATGGGCATGCGTGACATTAGCTAGTTGGTAGGG
TAACGGCCTACCAAGGCTACG
>F0OV55002C0UEM
AGAGTTTGATCCTGGCTCAGAACGAACGCTGGCGGCGTGCCTAACACATG
CAAGTCGTACGTGAAATCTTCCTTCGGGTTGAGAGTAAAGTGGCGCACGG
GTGAGTAACGCGTGGGTAATCTACCCATGGGTTCGGGATAACCGGCCGAA
AGGCTGGCTAATACCGGATAATGTCACCGTACACAAGTCCGGTGACCAAA
GGGGGCGTAAGCTTCCGCCGATGGATGAGCCCGCGTACCATTAGCTAGTT
GGTAGGGTAATGGCCTACCAA
>F0OV55002C0UES
AGAGTTTGATCCTGGCTCAGGATGAACGCTGGCGGCGTGCCTAATACATG
CAAGTCGAACGCACCATTTCGGTGGTGAGTGGCGAACGGGTGAGTAACAC
GTAGATAACCTGCCCTTAAGACGAGGATAACCATTGGAAACGATGGCTAA
GACTGGATAGGAATATTAGAGGCATCTCTGATATTTTAAAAGACCTAGCA
ATAGGTATGCTTAAGGAGGGGTCTGCGGCGCATTAGTTAGTTGGTGGGGT
GATGGCCT
>F0OV55002C0UG7
AGAGTTTGATCCTGGCTCAGAACGAACGCTGGCGGCGTGCTTAATACATG
CAAGTCGAACGTGAAACGAGTAGCAATACTTGTGGAAAGTGGCGAACGGG
TGAGTAATACGTAAGCAATCTACCTTTAAGATTGGGATAACCTTGCCAAC
GCGGGGCTAATACCGGATGTGGTCATTTTAACGCATGTTAGAATGATTAA
AGGAGTGATCCGCTTAAGGATGAGCTTGCGGCCCATTAGTTAGTTGGCGG
GGTAACGGCCCACCAAGACCGCGA
>F0OV55002C0UGP
AGAGTTTGATCCTGGCTCAGGATGAACGCTGGCGGCGTGCCTAACACATG
CAAGTCGAGCGGTAACAGGCTTTCACTATTTGCTGACACCTAATTTTTGG
GTTGAGCAAATTGTGAAAGTGCTGACGAGCGGCGGACGGGTGAGTAACGC
GTAGGAATCTACCCCAAACTGAGGGATAACCAGCCGAAAGGTTGGCTAAT
ACCGCATATGGTCTTCGGATTAAAACCTTCGGGTGGTTTGGGAAGAGCCT
GCGTCCGATTAGCTTGTTGGCGG
>F0OV55002C0UL5
AGAGTTTGATCCTGGCTCAGGATGAACGCTAGCGGTGCGCCTAACACATG
CAAGTCGAGCGATATAGCGGCGAACGGGTGAGTAACACGTTGGAACCTGC
CTCGAACTCAGGGATAGCCATCCGAAAGGATGATTAATACCGGATAGTCC
CGAAAGGGTAAAGATTTTTCGGTTCGAGAGGGGCCTGCGGCCTATCAGCT
AGTTGGTAAGGTAATGGCTTACCAAGGCTATGACGGGTAACTGGTGTGAG
AGCATGACCAGT
>F0OV55002C0ULE
AGAGTTTGATCCTGGCTCAGGATGAACGCTGGCGGCGTGCTTAACACATG
CAAGTCGAACGAGGTCCAACCTTCGGGTGAAGACCGAGTGGCGAACGGGT
GAGTAACACGTGGGGAACCTGCCCTTCTCTCTGGGATAACGTCGAGAAAT
CGGTGCTAATACCGGATACTCCTCGCGGACCGCATGGTCTGCTCGGGAAA
GCTCCGGCGGAGAGGGATGGCCCCGCGGCCCATTAGCTAGTTGGTGAGGT
AATGGCCCACCAAGGCGACGA
>F0OV55002C0UN8
AGAGTTTGATCCTGGCTCAGAATGAACGCTGGCGGCGTGCTTCAGGCATG
CAAGTCGAACGAGAAAGTTCTCTTCGGAGAATTATTAGAGTGGCGCACGG
GTGAGTAACACTTAGGTAACTTGCCTCTTCGCTGGGGATAACCAGGGGAA
ACTCTGGCTAATACCGAATGACCCCCCGGAGCTTCGGCAATGGTGGGGAA
AGCCTTCGGGCGCGAAGAGAGAGGCCTGAGTCCCATTAGCTTGTTGGTAG
GGTAAAGGCCTACCAAGGCG
>F0OV55002C0UOV
AGAGTTTGATCCTGGCTCAGGATGAACGCTAGCGACAGGCCTAACACATG
CAAGTCGAACGGGATTTATCCTTCGGGGTAATGAGAGTGGCGCACGGGTG
AGTAACGCGTATGCAACCTACCTGTAACTGGGGAATAGCTCCCTGAAAGG
GGAATTAACACCGCATAAGACCACACTTTCGCATGGAAGAGTGGTAAAAT
ATTTATAGGTTACAGATGGGCGATGCGTGACATTAGTTTGTTGGTGAGGT
AACGGCTCACCAAG
>F0OV55002C0UP3
AGAGTTTGATCCTGGCTCAGGATGAACGCTAGCGGGAGGCTTAACACATG
CAAGTCGAGCGGTATAAACCTTTCGGGGTTTAGAGAGCGGCGCACGGGTG
AGTAACGCGTATGCAACCTACCTTTTACCGGGGAATAGCCCGGAGAAATT
TGGATTAATGCCCATGGTTCCTTAAGTCTGCATGGATGTAAGGATAAAGT
TGAGGCGGTAAAAGATGGGCATGCGTGACATTAGCTAGGTTGGGGGTAGG
ACCGACCCAACGGACGTACCGTTAGTAGTCTTAAGGGGGGTT
>F0OV55002C0URY
AGAGTTTGATCCTGGCTCAGAACGAACGCTAGCGGCAGGCCTAACACATG
CAAGTCGAGGGGTAACGATTCCAAGCAATTGGAAGGCGACGACCGGCGGA
CGGGTGAGTAACGCGTTTGTAACCTACCTCTAACTGGAAGATAGCCCGAA
GAAATTCGGATTAATACTCCATAATACTATGAACTGGCATCTTTTTATAG
TCAAAGCTTTGGCGGTTAGAGATGGGCATGCGTGACATTAGCTTGTTGGT
GAGGTAACGGCTCACCAAGG
>F0OV55002C0UT1
AGAGTTTGATCCTGGCTCAGGATGAACGCTAGCGGGAGGCTTAACACATG
CAAGTCGAACGGCAGCACGGGCTTCGGCCTGGTGGCGAGTGGCGCACGGG
TGCGTAACGCGTATGCAACCTACCTTATACAGGAGGATAGCCCATGGAAA
CGTGGATTAATACCCCATAGTATTGTTAGATCGCATGGTTTAACAATTAA
AGTTTAGGTGGTACAAGATGGGCATGCGTAGGATTAGCTAGTAGGTGAGG
TAACGGCTC
>F0OV55002C0UT4
AGAGTTTGATCCTGGCTCAGGATGAACGCTAGCGGGAGGCCTAACACATG
CAAGTCGAACGGGATTGAGAGCTTGCTCTCATGAGAGTGGCGCACGGGTG
AGTAACGCGTATGCAACCTGCCCTTGACAGGGGGATAGCCCGGAGAAATC
CGGATTAATACCCCATGGTATTTAAGTTCCGCATGGGATTTAAATTAAAG
ATTTATCGGTCAGGGATGGGCATGCGTGACATTAGCTAGTTGGCGGGGTA
ACGGCCCACCAAGG
>F0OV55002C0UUG
AGAGTTTGATCCTGGCTCAGAACGAACGCTGGCGGCGTGCCTAACACATG
CAAGTCGAACGAGAAAGGGACTTCGGTCCTGAGTAGAGTGGCGCACGGGT
GAGTAACACGTGGATAATCTGCCTGATAATCCGGGATAACCTCTCGAAAG
AGGAGCTAATACCGGATAAGCCCACAGCCTCCTCGGAGGCAGCGGGAAAA
GATGGCCTCTTCATGAAAGCTATTGTTATCAGATGAGTCCGCGGTCCATT
AG
>F0OV55002C0UV8
AGAGTTTGATCCTGGCTCAGGATGAACGCTGGCGGCGTGCCTAACACATG
CAAGTCGAGCGGTATATGCTGGAACGAAACTTCGGTCTAGAGAAGGCATA
GAGAGCGGCGGACGGGTGAGTAACGCGTAGGCAACCTGCCCTATGGAGGG
GGATAACGCAGAGAAATTTGCGCTAATACCGCATAAGCGCACAGTATCGC
ATGATACAGTGTGAAAAACTCCGGTGCCATAGGATGGACCCGCGTT
>F0OV55002C0UXM
AGAGTTTGATCCTGGCTCAGGATGAACGCTAGCGGTGCGCCTAACACATG
CAAGTCGAGCGATATAGCGGCGAACGGGTGAGTAACACGTTGGAACCTGC
CTCGAACTCAGGGATAGCCATCCGAAAGGATGATTAATACCGGATAGTCC
CGAAAGGGTAAAGATTTTTCGGTTCGAGAGGGGCCTGCGGCCTATCAGCT
AGTTGGTAAGGTAATGGCTTACCAAGGCTATGACGGGTAACTGGTGTGAG
AGCATGACCAGT
>F0OV55002C0UXR
AGAGTTTGATCCTGGCTCAGGATGAACGCTGACAGAATGCTTAACACATG
CAAGTCTACTTGAAGTAACTTCGGTTATGGATGGTGGCGGACGGGTGAGT
AACGCGTAAAGAACTTGCCCTTTAGCCTGGGACAACTGTTGGAAACGACA
GCTAATACCGGATATTATGAATTCTTGGCATCAAGAAATTATGAAAGCTA
TATGCGCTAGAGGAGAGCTTTGCGTCCTATTAGCTAGTTGGTGAGGTAAT
GG
>F0OV55002C0UZK
AGAGTTTGATCCTGGCTCAGAACGAACGCTGGCGGCGCGTTTTAAACATG
CAAGTCGAACGAGAACCTCTGTGCTTGCACTGAGGGGACAGTGGCGAACG
GGTGAGTAACACGTGAGTAATCTTCCTTCGAGTTCGGGACAACCATCCGA
AAGGGTGGCTAATACCGGATAACATGGTAACATCGAAGGTGGGGATCGTA
AGACCTGCCGCTTGAAGATGAGCTCGCGGCCCATTAGCTAGTTGGTGGGG
TAATGGCCTACCAAGGCAACG
>F0OV55002C0UZN
AGAGTTTGATCCTGGCTCAGGATGAACGCTGGCGGCGTGCCTAATACATG
CAAGTCGAACGGGAAGCCTGTTTTCGGATAGGTGGAGAGTGGCGCACGGG
TGAGTAACACATGGCTGACCTGCCCTTCAGCGGGGGACAACCAGTGGAAA
CGCTGGCTAATACCCCATACGTTCGCCGGAATTAGAACCCGGTGAAGAAA
ACCTTGGTGCTGAAGGAGGGGGCTGTGGCCCATCAGCTAGTTGGTGCGGT
AAAAGCGCACCAAGGCGAAG
>F0OV55002C0UZW
AGAGTTTGATCCTGGCTCAGGATGAACGCTAGCGGCAGGCCTAATACATG
CAAGCCGAGGGGCAGCACAGTTTTCGGACTGGTGGCGACCGGCAGACGGG
TGCGTAACGCGTATGCAACCTACCCGCCACAGGGGGATAGCCCGGGGAAA
CCCGGATTAATACCCCATAAAACAGGGGCATCGCATGGTGCTATTTGTTA
AAGTGTTAATGGTGGCGGATGGGCATGCGTCTGATTAGCTAGATGGTAGT
GTAAAAGGACTACCA
>F0OV55002C0UZZ
AGAGTTTGATCCTGGCTCAGGATGAACGCTAGCGGCAGGCTTAACACATG
CAAGTCGAGGGGTAACAGAGTAGCTTGCTACAGATGACGACCGGCGCACG
GGTGAGTAACGCGTATGCAACCTACCTTTAACAGAGGGATAGCCCGAAGA
AATTCGGATTAATACCTCATAGTATTAACGATTGGCATCGATTGTTAATT
AAAACTCAGGTGGTTAAAGATGGGCATGCGTAACATTGGTTAGTTGGTAA
GGTAATGGCTTACCAAG
>F0OV55002C0V02
AGAGTTTGATCCTGGCTCAGAACGAATGTTCGCGGCGCGCTTAACACATG
CAAGTCGAACGAGAAAGCATCTTCGGATGTGAGTAAAGTGGCGCACGGGT
GAGTAACACGTGGGTAATCTATTTTATGGTGGGGGACAACATCTTGAGAA
GGGTGCTAATATCGTATAAGTCAACTTCGGTTGGGAAAGGCGCTTTTGTG
TCGCCATAAGATGAGCTCGCGTTTTATCAGCTAGTTGGTAAGGTAACGGC
TTACCAAGGCAACGA
>F0OV55002C0V0L
AGAGTTTGATCCTGGCTCAGGATGAACGCTAGCGGCAGGCTTAACACATG
CAAGTCGAGGGGCAGCACGTCTTCGGATGGTGGCGACCGGCGCACGGGTG
CGTAACGCGTATACAATCTACCTTTTACAGGGGCATAGCCCGGGGAAACC
CGGATTAATACCCCATAGTATTATTGATTCTCATGGATTAATGATTAAAG
CTCCGGCGGTAAAGGATGGGCATGCGTGACATTAGCTAGTTGGAGAGGTA
ACGGCTCACCAAGG
>F0OV55002C0V2C
AGAGTTTGATCCTGGCTCAGGATGAACGCTGGCGGCGTGCCTAACACATG
CAAGTCGAGCGATAAACAGTGGATGGAATTCTTCGGAAGGAAAGAAACTG
TTGAAAGCGGCGGACGGGTGAGTAACGCGTGGGCAACCTGCCCTATACAG
GGGGATAGCCACTGGAAACGGTGATTAATACCCCATGACACCTTAACCTC
GCATGAGGAGAGGGTCAAAGATTATATCGGTATAGGATGGGCCCGCGTCT
GATTAGCTAGTTGG
>F0OV55002C0V36
AGAGTTTGATCCTGGCTCAGGATGAACGCTAGCGGAACGCCTAACACATG
CAAGTCGAACGATTCTCTTTTGAAGCTTGCTTCAGAAGATGCAATAGTGG
CAGACGAGCGAGTAACGCGTACTTAACTTGCCCTCAAGATGGGAACAACT
ACAGAGATGTAGCTAATTCCCAATATGCTCACGATGGTGAAATCCCGATG
TGAGGAAAGATTTATCGCTTGAGGAGAGGGGTGCGTCCTAT
>F0OV55002C0V39
AGAGTTTGATCCTGGCTCAGAGCGAACGTTAGCGGCGGGCTTAACACATG
CAAGTCGAGCGAGAAAGGGGCTTCGGCCCTGAGTAAAGCGGCGGACGGGT
GAGTAACACGTAGGTAATCTTCCCTTGAGCGGGGGACAACAGGCCGAAAG
GCCTGCTAATACCGCATACGTTTCTTCGGACTCTGGTCTGGAGAAGGAAA
GCTAGGCCGCAAGGTCCGGCACTCGAGGAGGAGCCTGCGTCGCATCAGCT
AGTTGGTGGGGTAACGGCCTACCAAGG
>F0OV55002C0V3X
AGAGTTTGATCCTGGCTCAGAACGAACGCTGGCGGCGCGTTTTAAGCATG
CAAGTCGAGCGGCAAGGGCCTTCGGGCCCCTAGAGCGGCGGACGGGTGAG
TAACACGTGGACAATCTGCCCCCCGGCCGGGGATAGCCCAGGGAAACCTG
GATTAATACCGGATGAGACGGGACGCACACAGGTGCGATCCGGGAAAGGC
GCTGCGGCGCCGCCGGGGGATGAGTCCGCGACCCATTAGCTAGACGGCGG
GGTAAAGGCCCACCGTGGCGACGATGGGTAGCCGG
>F0OV55002C0V5G
AGAGTTTGATCCTGGCTCAGGACGAACGCTGGCGGCGTGCTTAACACATG
CAAGTCGAACGGGGCATACGGATAGCTTGCTAGAAGTATGTTTAGTGGCG
GACGGGTGAGTAACGCGTGAATACCTGTCCATCGGAGGGGGACAACGGCT
GGAAACGGCCGCTAATACCGCGTAAGCCGAGAGGTGAAAGGTGCTCTTCG
GAGTGCCGCCGATGGGGGGGTTCGCGTCCTATCAGCTAGTTGGTGGGGTA
AGGGCCTACCAAGGCGAAGACGGGTAGCCGG
>F0OV55002C0V5S
AGAGTTTGATCCTGGCTCAGGATGAACGCTGGCGGCGTGCTTAACACATG
CAAGTCAAGGAGAAAGTTTCTTTCGGGAGATAAGTAAACTGGCGCACGGG
TGAGTAAAATGTAAGTAATCTACCCTTTGGATGGGAATAACTACTAGAAA
TGGTGGCTAATACCGAATAATGCAGCGGCACCGAGTGGTGATGTTGTTAA
AGACCGAAAGGTTGCCAAGGGATGAGCTTGCATCTGATTAGCTAGTTGGC
GGGGTAAAAGCCCACCAAGG
>F0OV55002C0V7B
AGAGTTTGATCCTGGCTCAGGATGAACGCTAGCGGCAGGCCTAACACATG
CAAGTCGAGGGGTAACGATTCCAAGCAATTGGAAGGCGACGACCGGCGGA
CGGGTGAGTAACGCGTTTGTAACCTACCTCTAACTGGAAGATAGCCCGAA
GAAATTCGGATTAATACTCCATAATACTATGAACTGGCATCTTTTTATAG
TCAAAGCTTTGGCGGTTAGAGATGGGCATGCGTGACATTAGCTTGTTGGT
GAGGTAACGGCTC
>F0OV55002C0V8K
AGAGTTTGATCCTGGCTCAGAACGAACGCTGGCGGCGCGTTTTAAGCATG
ACAAGGTCCGGAAACGGGGAACTTAACGGTCCTTTCGGGGTTT
>F0OV55002C0V8Q
AGAGTTTGATCCTGGCTCAGGATGAACGCTAGCGGTGCGCCTAACACATG
CAAGTCGAGCGATATAGCGGCGAACGGGTGAGTAACACGTTGGAACCTGC
CTCGAACTCAGGGATAGCCATCCGAAAGGATGATTAATACCGGATAGTCC
CGAAAGGGTAAAGATTTTTCGGTTCGAGAGGGGCCTGCGGCCTATCAGCT
AGTTGGTAAGGTAATGGCTTACCAAGGCTATGACGGGTAACTGGTGTGAG
AGCATGACCAGT
>F0OV55002C0V99
AGAGTTTGATCCTGGCTCAGGATGAACGCTAGCGGCAGGCCTAACACATG
CAAGTCGAGGGGTAAGGTTCAGCTTGCTGAACACACGACCGGCGCACGGG
TGAGTAACGCGTTTGTAATCTACCTCTAACTGGGGCATAGCCCGAAGAAA
TTCGGATTAATACCCCATAACATCATAGAAGGGCATCCTTTAGTGATTAA
AGCTCCGGCGGTTAGAGATGAGCATGCGTGTCATTAGCTTGTTGGTGAGG
TAACGG
>F0OV55002C0VP7
AGAGTTTGATCCTGGCTCAGAACGAACGCTGGCGGCGCGTCTTAAACATG
CAAGTCGGACGATAACCTCAGTGCTTGCACAGAGGGGACAGTGGCGAACG
GGTGAGTAACACGTGGGTAATCTGCCTTTTGGTCGGGGACAACTTCGGGA
AACCGGAGCTAATACCGGATAATATGATATTTCGCAAGGAGTATCATTAA
AGATGGGGATCGCAAGACCTATCGCCAGAAGATGAGCCTGCGTCCCATTA
GCTTGTTGGT
>F0OV55002C0VQP
AGAGTTTGATCCTGGCTCAGAACGAACGCTGGCGGCAGGCTTAACACATG
CAAGTCGAACGCCCCGCAAGGGGAGTGGCAGACGGGTGAGTAACGCGTGG
GAACGTGCCCTAAGGTTTGGAATATTCCCGGGAAACTGGGAGCAATACCA
AATGTGTCCGCAAGGAGAAAGATTTATCGCCTTAGGATCGGCCCGCGTCA
GATTAGCTAGTTGGTGGGGTAAAAGCCTACCAAGGCGACGATCTGTAGCT
GGTCTGAGAGGACGACCAGCC
>F0OV55002C0VS6
AGAGTTTGATCCTGGCTCAGAACGAACGCTGGCGGCGCGTTTTAAGCATG
CAAGCCGAACGGTAAAAGGGTGCTTGCACCCTTTGAGAGTGGCGAACGGG
TGAGTAACACGTAGGTGATCTGCCCTTTGGTTGGGGATAGCCTGTGGAAA
CACAGGGTAATACCGAATAAGATCGGGACTCTTTGGAGATCCGATGAAAG
CAGCTTCGGCTGCACCGAAGGATGAGCCTGCGGCTGATTAGCTTGTTGGC
GGGGTAAAGGCCCACCAAGG
>F0OV55002C0VT3
AGAGTTTGATCCTGGCTCAGGATGAACGCTAGCGGGAGGCTTAACACATG
CAAGTCGAGCGGGATCCCCTTCGGGGGTGAGAGCGGCGCACGGGTGCGTA
ACGCGTATGCAACCTGCCTTGTACAGGGGGATAGCCCATGGAAACGTGGA
TTAATACCCCATAGTATTGTTAGATCGCATGGTTTAACAATTAAAGTTTA
GGTGGTACAAGATGGGCATGCGTAGGATTAGCTTGTTGGTGAGGTAACGG
CTCACCAAGGCAACGA
>F0OV55002C0VX2
AGAGTTTGATCCTGGCTCAGGATAAACGCTGGCGGTGTGCTTTATGCATG
CAAGTCGAACGGGCATTAGCAATAATGTCAGTGGCGAATGGGTGAGTAAC
ACGTAAGTAACCTATCCTTAAGTGGGGAATAACCCGCCGAAAGGTGGACT
AATACCGCATGTGGTCCTTGTACAAAAGTATGAGGACTAAAGCCGCAAGG
CGCTTGAGGAGGGGCTTGCGTCCGATTAGCTAGTTGGTGAGGTAATGGCC
CACCAAGGCGACGATCGG
>F0OV55002C0VXD
AGAGTTTGATCCTGGCTCAGAACAAACGCTAGCGGCGTGCCTAACACATG
CAAGTCAGACGAGAAAGTTCGCTTCGGCGAATGAGTAGAGTGGCGCACGG
GTGAGTAACGCGTGGACAATCTGCCCTAGAGTTAGGAATAACCCACCGAA
AGGTGGGCTAATACCCAATAATGCTATACTTCTTCGGGAGTATAGCCAAA
GATGGCCTCTGTTTACAAGCTATCGCTCAAGGATGAGTTCGCGTACCATT
AG
>F0OV55002C0VXG
AGAGTTTGATCCTGGCTCAGGATGAACGCTAGCGGGAGGCTTAACACATG
CAAGTCGTGGGGCAGCATTTGGTAGCAATACTGAGATGGCGACCGGCGCA
CGGGTGAGTAACGCGTATGCAACCTACCCTGTACAGGGGGATAGCCCGGA
GAAATTCGGATTAATACCCCATAAAGATATTTGAAGGCATCTTTAGATAT
TTAAAGTTTCGGCGGTACGGGATGGGCATGCGTAACATTAGCTAGTTGGT
AGGGTAACGGCCTACCAAGG
>F0OV55002C0W3R
AGAGTTTGATCCTGGCTCAGGATAAACGCTGGCGGCATGCCTAATACATG
CAAGTCGAACGGATCAGCTTAGGCTGGTTAGTGGCGAACGGGTGAGTAAC
ACATAAGTAACCCAACCTTCAGACGAGGATAACTGCTGGAAACGGTAGCT
AATACTGGATAGGATTATCGATAGGATGATTGATAATTTAAAGGCGCTTT
CGGGCGGTACTGGAGGAGGGGCTTGCGGCGCATTAGATAGTTGGTGAGGT
AACGGCCCACCAAG
>F0OV55002C0W3U
AGAGTTTGATCCTGGCTCAGGATGAACGCTGGCGGCATGCCTAATACATG
CAAGTCGAACGCACTAGTTTACTAGTGAGTGGCGAACGGGTGAGTAACAC
GTAGATAACCAACCCTAAAGACGAGGATAACCCGGGGAAACCTGGACTAA
TACTGGATAGGAGCTAATTTCACAAGGGATTAGTTTTAAAGGCGCATTAA
AGCGCCGCTATAGGATGGGACTGCGTCGCATTAGCTAGTTGGTGGGGTAA
CGGCCTACCAAGGCAACGATGCG
>F0OV55002C0W5V
AGAGTTTGATCCTGGCTCAGGATGAACGCTAGCGGGAGGCCTAACACATG
CAAGTCGAGCGGGAACCCCTTTCGGGGGGTGAGAGCGGCGCACGGGTGAG
TAACGCGTATGCAACCTGCCTTTAACAGGGGGATAGCCCGGGGAAACCCG
GATTAATACCCCATAACATTATTGAATGGCATCATTTAATAATTAAAGCT
CCGGCGGTTAAAGATGGGCATGCGTGACATTAGTTAGTTGGTGAGGTAAC
GGCTCACCAAGGCTACGATGTCTAGGGGTT
>F0OV55002C0W64
AGAGTTTGATCCTGGCTCAGGACGAACGCTGGCGGCGTGCCTAACACATG
CAAGTCAAGGAGAAAGACTGGTTTCGGCCGGTCAAGTAAACTGGCGGACG
GGTGAGTAACGCGTAGGCGACCTGCCCTTGTGTTTGGAATAACCCCGAGA
AATTGGGGCTAATACCGAATGACGCATTGAGTATGCATGTACTTGATGTT
AAAGGTGCTGCAAGGTACCGCACAGGGATGGGCCTGCGTTCCATTAGTTA
GATGGTAGGGTAACGGCCT
>F0OV55002C0W67
AGAGTTTGATCCTGGCTCAGGACGAACGCTGGCGGCGCGTTTTAAGCATG
CAAGTCGGACGGTAGAAGTCCTTCGGGACTTTGAGAGTGGCGAACGGGTG
AGTAACACGTAGATGATCTACCTTGGGATTGGGGATAGCCTATGGAAACA
TGGGGTAATACCGAATACGTCCTGTCATGTAGGGGTGACAGGGGAAAGGA
GCTGAGGCTTCGTCCTGGGATGAGTCTGCGGCTCATTAGCTAGTTGGTGG
GGTAAAGGCCTACCAAGGCGACG
>F0OV55002C0W7G
AGAGTTTGATCCTGGCTCAGAACGAACGCTGGCGGCGTGCTTAACACATG
CAAGTCGAATGCGAGCTTTCCTTTCGGGGAAGAGTAGCATGGCAGACGGG
TGAGGAACACGTATCTGACCGGACGCTTGATGGGGGATAGTCCTGCGAAA
GTGGGTTGAATACCGCATACGGTGGGCAGGGGAGCCTGCTCAGGAAAGTT
GGCCTCTGCAAGCAAGCTGATGTCGAGCGACGGGGATGCGGCCTATTAG
>F0OV55002C0W7M
AGAGTTTGATCCTGGCTCAGGATGAACGCTAGCGGCAGGCTTAACACATG
CAAGTCGAGGGGCAGCACAGGTAGCAATACCAGGTGGCGACCGGCGCACG
GGTGAGTAACGCGTATGCAACCTACCTACAACAGGGGGATAGCTCCCGGA
AACGGGGATTAATACCGCATAAGACTACGGTTTCACATGGGACAGTAGTA
AAAATTCAGATGGTTGTAGATGGGCATGCGTGACATTAGGTAGTTGGTGA
GGTAATGG
>F0OV55002C0W7P
AGAGTTTGATCCTGGCTCAGAGTTAACGCTGGCGGCGCGCCTAACACATG
CAAGTCGAGCGAGGGTCTGTACGACCTAGCGGCAGACGGGTGAGTAATAC
GTAGACAATCTACCCTTGAATGGAAGATAACCCGGCGAAAGTCGAGCTAA
TATTCCATATAATCCCGAGGAGGCATCTTCTTGGGATGAAAGCAGCAATG
CGTTCAAGGAGGAGTCTGCGGCCTATCAGCTAGTTGGCGGGGTAATGGCC
T
>F0OV55002C0W94
AGAGTTTGATCCTGGCTCAGGATGAACGCTGGCGGCGTGCCTAACACATG
CAAGTCGAGCGATAAACAGTGGATGGAATTCTTCGGAAGGAAAGAAACTG
TTGAAAGCGGCGGACGGGTGAGTAACGCGTGGGCAACCTGCCCTATACAG
GGGGATAGCCACTGGAAACGGTGATTAATACCCCATGACACCTTAACCTC
GCATGAGGAGAGGGTCAAAGATTATATCGGTATAGGATGGGCCCGCGTCT
GATTAGCTAGTTGG
>F0OV55002C0W9Q
AGAGTTTGATCCTGGCTCAGGATGAACGCTGGCGGCGTGCCTAACACATG
CAAGTCGAGCGAGATTTAGTGGAGTGCGGACTTCGGTCCAAGTGAAGCTG
ATGGAAGCGGCGGACGGGTGAGTAACGCGTGGGCAACCTGCCCCATACAA
AGGGATAGCCACTGGAAACGGTGATTAATACCTTATAAGTCGGTAGTTTC
GCATGAAACAGCCGACAAAGATTTATCGGTATGGGATGGGCCCGCGTTTG
ATTAGCTAGTTGG
>F0OV55002C0W9T
AGAGTTTGATCCTGGCTCAGAACGAACGTTCGCGGCGCGCTTAACACATG
CAAGTCGAACGAGAAAGCATCTTCGGATGTGAGTAAAGTGGCGCACGGGT
GAGTAACACGTGGGTAATCTACCTTATGGTGGGGGACAACATCTTGAAAA
GGGTGCTAATACCGCATAAGTCAACTTCGGTTGGGAAAGGCGCTTTTGTG
TCGCCATAAGATGAGCTCGCGTCCCATCAGCTAGTTGGTAAGGTAACGGC
TTACCAAGGCAACGACGGGTAG
>F0OV55002C0W9W
AGAGTTTGATCCTGGCTCAGGATGAACGCTGGCGGCGTGCCTAACACATG
CAAGTCGAGCGGAGATTACGAGGAGTACTTGTACAAATTGTAATCTTAGC
GGCGGACGGGTGAGTAACACGTGAGGAACCTGCCCTTGAGTGGGGAATAA
CACCGAGAAATGGGTGCTAATACCGCATAATGTCTTGGAAGCGCATGCTT
TCGGGACCAAAGGATTTATTCGCTTAAGGATGGACTCGCGTCCGATTAGG
TAGTTGGTGAGGTAACCGG
>F0OV55002C0WAO
AGAGTTTGATCCTGGCTCAGGATGAACGCTAGCGGCAGGCCTAACACATG
CAAGTCGAGGGGTAACGATGGCTTCGGCCAGGCGACGACCGGCGCACGGG
TGAGTAACGCGTTTGTAACCTACCTCTAACTGGAGAATAGCCCGAAGAAA
TTCGGATTAATACTCCATATGGCTATGATTTGGCATCTTTTTATAGTCAA
AGCTCCGGCGGTTAGAGATGGGCATGCGTGACATTAGTTAGTTGGTGAGG
TAATGGCT
>F0OV55002C0WBV
AGAGTTTGATCCTGGCTCAGGATGAACGCTAGCGACAGGCCTAACACATG
CAAGTCGAGGGGCAGCATAAAGGTAGCAATACTTTGGTGGCGACCGGCGC
ACGGGTGAGTAACACGTATGCAACCTACCTGTAAGCGGGGGAATAACCCG
GAGAAATCCGGACTAATACCGCATAATACTGTCTTACCACATGGTATAAC
AGTTAAACATTTATGGTTTACAGAGTGGGCATGCGTATGATTAGCTAGTT
GGTGAGGTAACGG
>F0OV55002C0WCD
AGAGTTTGATCCTGGCTCAGGATGAACGCTAGCAGGAGGCCTAACACATG
CAAGTCGAACGGGATTGAGAGCTTGCTCTCATGAGAGTGGCGCACGGGTG
AGTAACGCGTATGCAACCTGCCCTTGACAGGGGGATAGCCCGGAGAAATC
CGGATTAATACCCCATGGTATTTAATTTCCGCATGGGATTTAAATTAAAG
ATTTATCGGTCAGGGATGGGCATGCGTGACATTAGCTTGTTGGCGGGGTA
ACGGCCC
>F0OV55002C0WDP
AGAGTTTGATCCTGGCTCAGATTGAACGCTGGCGGCGTGCCTAACACATG
CAAGTCGAGCGGTAACAGGTGTAGCAATACATGCTGACGAGCGGCGGACG
GGTGAGTAACGCTTGGGAATCTGCCTGTTAGTGGGGGACAACCCGGGGAA
ACTACGGGCTAATACCGCATACGCACTACGGTGGAAAGCCGGGGACCGCA
AGGCCTGGCGCTAACAGATGAGCCCAAGTCGGATTAGCTAGTTGGTAGGG
TAACGGCCTACCAAGGCGACG
>F0OV55002C0WFH
AGAGTTTGATCCTGGCTCAGGACGAACGTTGGCGGCGTGCCTAACACATG
CAAGTCGAGGGGTAGCAATACCACTGGCGCACGGGTGAGTAACGCGTAGA
TCATCTGCCCCTATCACAGACATAACGTCGGGAAACTGACGCTAATATCT
GATGAGGCAATTTATTGTCAAAGGAGCGATCCGGATAGGGATGAGTCTGC
GTCTGATTAGCTTGTTGGTAGTGTAACGGACTACCAAGGCG
>F0OV55002C0WFZ
AGAGTTTGATCCTGGCTCAGAGTGAACGCTGGCGGCGTGCTTAACACATG
CAAGTCGAACGATGAAGTCCTTCGGGATGGATTAGTGGCGCACGGGTGAG
TAATATATAGGTAATGTGCCTCTTAGTCTGGGATAGCCACTGGAAACGGT
GATTAATACTAGATACTCCTTCTTACTTCAAGGTAAGTCGGGAAAGTTTT
TTCGCTAAGAGATCGGCCTATATCCTATCAGTTAGTTGGTGAGGTAATGG
CTCACCAAGGCG
>F0OV55002C0WHL
AGAGTTTGATCCTGGCTCAGGATGAACGCTGGCGGCGTGCCTAATACATG
CAAGTCGGACGGGGTACAGAAGCAATTTTGTACTTAGTGGCGAACGGGTG
AGTAACGCGTTGGTGACCTGCCCCAAAGCGGGGGATAACAGCCTGAAAGG
GTTGCTAATACCGCATATGGTCGGAAGAGATTAGAAGCTTTTGATTAAAA
GGAGAAATCCACTTTGGGAGGGGCCTGCGTCCCATCAGCTAGTTGGTAGG
GTAACGGCCTACCAAGGCGAAGACGGGTAGGGG
>F0OV55002C0WIB
AGAGTTTGATCCTGGCTCAGGATGAACGCTAGCGACAGGCCTAACACATG
CAAGTCGAACGGGATTCACCTTCGGGTGATGAGAGTGGCGCACGGGTGAG
TAACGCGTATGCAACCTACCTACAACAGGGGGATAGCTCCCGGAAACGGG
GATTAATACCGCATAAGACTACGGTTTCACATGGGACAGTAGTAAAAATT
CAGATGGTTGTAGATGGGCATGCGTGACATTAGGTAGCTGGTGAGGTAAT
GGCTC
>F0OV55002C0WK4
AGAGTTTGATCCTGGCTCAGGACGAACGCTGGCGGCGTGCTTAACACATG
CAAGTCAAGGGGACCCGCAAGGGTAACCGGCGAACGGGTGCGTAACACGT
GAGCAAGCTTCCGATTTGTGGGGGATAGCCGGCCCAACGGCCGGGTAATA
CCGCATACGTTCACTAGGCGGCATCGTCTGGTGAGGAAACCTCCGGGGCA
AATCGAGGCGCTCGCGGCCTATCAGCTAGTTGGCGGGGTAACGGCCCACC
AAGGCGACGACGGGTAGCT
>F0OV55002C0WLO
AGAGTTTGATCCTGGCTCAGGATGAACGCTAGCGACAGGCCTAACACATG
CAAGTCGAACGGGATTTATCCTTCGGGGTAATGAGAGTGGCGCACGGGTG
AGTAACGCGTATGCAACCTACCTGTAACTGGGGAATAGCTCCCTGAAAGG
GGAATTAACACCGCATAAGACCACACTTTCGCATGGAAGAGTGGTAAAAT
ATTTATAGGTTACAGATGGGCATGCGTGACATTAGTTTGTTGGTGAGGTA
ACGGCTCACCAAG
>F0OV55002C0WM4
AGAGTTTGATCCTGGCTCAGAATGAACGCTAGCGGCACGCTTAACACATG
CAAGTCGAACGCCAAAGGTCAGCTTCGGTTGATTTAGTAGCGTGGCGGAT
GGGTGAGTAACGCGTGGGCAACTTACCTTTGAGTGGGGGATAAGCTCGGG
AAACTGAGTACAATACCGCATGAAGTCTTTATGTCGCATGGCATTTAGAT
AAAAGCCTTCGGGCGCTCGAAGATAGGCCTGCGTCTTATTAGCTTGTTGG
TGGGGTAATGG
>F0OV55002C0WND
AGAGTTTGATCCTGGCTCAGGATGAACGCTAGCGGTGCGCCTAACACATG
CAAGTCGAGCGATATAGCGGCGAACGGGTGAGTAACACGTTGGAACCTGC
CTCGAACTCAGGGATAGCCATCCGAAAGGATGATTAATACCGGATAGTCC
CGAAAGGGTAAAGATTTTTCGGTTCGAGAGGGGCCTGCGGCCTATCAGCT
AGTTGGTAAGGTAATGGCTTACCAAGGCTATGACGGGTAACTGGTGTGAG
AGCATGACCAGT
>F0OV55002C0WNG
AGAGTTTGATCCTGGCTCAGAGTGAACGCTAGCGGTGCGCCTAACACATG
CAAGTCGAGCGGTAGACTTTCTAGCTTGCTAGAGAGTTGAGAGCGGCGAA
CGGGTGAGTAATACGTTGATATTTGCCCCTAGGTCAGGGATAGCCATCTG
AAAAGATGATTAATACCGGATAGTCTCTTCGGAGTAAAAATTTATTGCCT
AGGGAGAAGTCTTCGTTCTATCAGTTAGTTGGTGAGGTAATGGCTCACCA
AGACTA
>F0OV55002C0WOX
AGAGTTTGATCCTGGCTCAGAATGAACGCTAGCGGTGCGCCTAACACATG
CAAGTCGAGCGATATAGCGGCGAACGGGTGAGTAACACGTTGGAACCTGC
CTCGAACTCAGGGATAGCCATCCGAAAGGATGATTAATACCGGATAGTCC
CGAAAGGGTAAAGATTTTTCGGTTCGAGAGGGGCCTGCGGCCTATCAGCT
AGTTGGTAAGGTAATGGCTTACCAAGGCTATGACGGGTAACTGGTGTGAG
AGCATGACCAGT
>F0OV55002C0WTS
AGAGTTTGATCCTGGCTCAGGACGAACGCTGGCGGCGTGCCTAACACATG
CAAGTCTACTCAGCAATGGGTGGCGAACGGGTGAGTAACGCGTAGATAAT
CTGCCCTTTAATCACGGATAACCTAGTGAAAACTGGACTAATACGGGATA
TTATCACTGATCGGCATCGATGGTGATGAAAGACTACGGGTCGTTAAAGG
ATGAGTCTGCGTATCATTAGCTAGTTGGCGGGGTAACGGCCCACCAAGGC
AACG
>F0OV55002C0WU5
AGAGTTTGATCCTGGCTCAGGATGAACGCTGGCGGCGTGCCTAACACATG
CAAGTCGAGCGGAGATTACGAGGAGTACTTGTACAAATTGTAATCTTAGC
GGCGGACGGGTGAGTAACACGTGAGGAACCTGCCCTTGAGTGGGGAATAA
CACCGAGGAATGGGTGCTAATACCGCATAATGTCTTGGAAGCGCATGCTT
CCGGGACCAAAGGATTTATTCGCTTAAGGATGGACTCGCGTCCGATTAGG
TAGTTGGTGAGGTAACCGG
>F0OV55002C0WW6
AGAGTTTGATCCTGGCTCAGAACGAACGCTGGCGGCGTGCTTAACACATG
CAAGTCGAACGAGAAAGGGATCTTCGGATCCTGATTAAAGTGGCGCACGG
GTGAGTAACACGTAGGCAACCTGCCCCCGGAAATGGGACAACAGTTCGAA
AGGACTGCTAATACCGTATAAGACCACGGTTTCTGCGGAGACAGTGGGAA
AAGATGGCCTCTACTTGTAAGCTGTCATCTGGGGATGGGCCTGCGGCCTA
TTAGCTTGTTGGTGGGGTTAA
>F0OV55002C0WW9
AGAGTTTGATCCTGGCTCAGAACGAACGCTGGCGGCGCGTTTTAAGCATG
CAAGTCGAACGGTAAAAGGGTGCTTGCACCCTTTGAGAGTGGCGAACGGG
TGAGTAACACGTAGGTGATCTGCCCTTTGGTTGGGGATAGCCTGTGGAAA
CACAGGGTAATACCGAATAAGATCGGGACTCTTTGGAGATCCGATGAAAG
CAGCTTCGGCTGCACCGAAGGATGAGCCTGCGGCTGATTAGCTTGTTGGC
GGGGTAAAGGCCCACCAAGG
>F0OV55002C0WWI
AGAGTTTGATCCTGGCTCAGAACGAACGCTGGCGGCGTGCTTAACACATG
CAAGTCGAACGTGAAGGGGGCTTCGGTCCCTGGAAAGTGGCGCACGGGTG
AGTAACACGTGGATAATCTACCCAATGATCCGGGATAACACTTCGAAAGG
GGTGCTAATACCTGATAAGCCCACGGGCTCCTCGGAGCTTGCGGGAAAAG
GTGGGGAACCTTCGGGTCCTGCCGCCACTGGATGAGTCCGCGTCCCATTA
GCTAGTTGGTGGGGTAATGGCCTACCAAGGCG
>F0OV55002C0WY1
AGAGTTTGATCCTGGCTCAGGATGAACGCTAGCGGTGCGCCTAACACATG
CAAGTCGAGCGATATAGCGGCGAACGGGTGAGTAACACGTTGGAACCTGC
CTCGAACTCAGGGATAGCCATCCGAAAGGATGATTAATACCGGATAGTCC
CGAAAGGGTAAAGATTTTTCGGTTCGAGAGGGGCCTGCGGCCTATCAGCT
AGTTGGTAAGGTAATGGCTTACCAAGGCTATGACGGGTAACTGGTGTGAG
AGCATGACCAGT
>F0OV55002C0WYV
AGAGTTTGATCCTGGCTCAGGATGAACGCTGGCGGCGTGCCTAACACATG
CAAGTCGAGCGAGATTTAGTAGATTGGAGACTTCGGTTGAAGAGAAGCTA
ATGGAAGCGGCGGACGGGTGAGTAACGCGTGAGCAATCTGCCCTTCGGAG
GGGGACAACAGCTGGAAACGGCTGCTAATACCGCATAACGTATATTGATG
GCATCATTGATATACCAAAGATTCATCGCCGAAGG
>F0OV55002C0WZ9
AGAGTTTGATCCTGGCTCAGGATGAACGCTAGCGGCAGGCTTAACACATG
CAAGTCGAGGGGCAGCACGTCTTCGGATGGTGGCGACCGGCGCACGGGTG
CGTAACGCGTATACAATCTACCTTTTACAGGGGCATAGCCCGGGGAAACC
CGGATTAATATCCCATGGTATGGAGAAGTGGCATCGCTTTTTCATTAAAG
TTTCGGCGGTAAAAGATGAGTATGCGTCCTATTAGTTAGTTGGTAAGGTA
ACGGCTTACCAAGGCAGCGATAGGG
>F0OV55002C0WZC
AGAGTTTGATCCTGGCTCAGAACGAACGCTGGCGGCGTGCCTAACACATG
CAAGTCGAACGAGGAAGGGACTTCGGTCCTGAGTAGAGTGGCGCACGGGT
GAGTAACACGTGGATAATCTGCCTGATAATCCGGGATAACCTCTCGAAAG
AGGAGCTAATACCGGATAAGCCCACAGCCTCCTCGGAGGCAGCGGGAAAA
GATGGCCTCTTCATGAAAGCTATTGTTATCAGATGAGTCCGCGGTCCATT
AG
>F0OV55002C0X1E
AGAGTTTGATCCTGGCTCAGGATGAACGCTGGCGGCGTGCCTAACACATG
CAAGTCGAGCGATAAACAGTGGATGGAATTCTTCGGAAGGAAAGAAACTG
TTGAAAGCGGCGGACGGGTGAGTAACGCGTGGGCAACCTGCCCTATACAG
GGGGATAGCCACTGGAAACGGTGATTAATACCCCATGACACCTTAACCTC
GCATGAGGAGAGGGTCAAAGATTATATCGGTATAGGATGGGCCCGCGTCT
GATTAGCTAGTTGG
>F0OV55002C0X34
AGAGTTTGATCCTGGCTCAGATTGAACGCTGGCGGCATGCCTTACACATG
CAAGTCGAACGGCAGCACGGACTTCGGTCTGGTGGCGAGTGGCGAACGGG
TGAGTAATGCATCGGAACGTACCTTTCAGTGGGGGATAACTATCCGAAAG
GATAGCTAATACCGCATATTCTGTGAGCAGGAAAGCAGGGGATCGCAAGA
CCTTGCGCTGATTGAGCGGCCGATGTCAGATTAGCTAGTTGG
>F0OV55002C0X3P
AGAGTTTGATCCTGGCTCAGGATGAACGCTGGCGGCATGCCTAATACATG
CAAGTCGAACGAACTAGTTTACTAGTTAGTGGCGAACGGGTGAGTAACAC
GTAGATAACCAACCCTTAAGACGAGGATAACCCGGGGAAACCTGGACTAA
TACTGGATAGGAGCTATTTTCAAAAGAGGATAGTTTTAAAGGTGCCCTAA
AGCACCGCTAAAGGCTGGGACTGCGTCGCATTAGCTAGTTGGTGGGGTAA
CGGCCTACCAAGGCAACGATGCGTAG
>F0OV55002C0X50
AGAGTTTGATCCTGGCTCAGGATGAACGCTGGCGGCGTGTCTAAGGCATG
CAAGTCGTGTGGGTTTAGACCCACGGCAAACGGGAGAGTAACACATTGGT
AACCTACCTTGAGGACGAGCATAACTCCGAGAAATCGGAGATAATACTCG
ATGGTAGTGGGGGGACATAAGTCATTCCCACTTAAAGCTCCGGCGCCTCA
AGAGGGGCCTATGGCCTATCAGCTAGTTGGTGAGGTAATGGCTCACCAAG
GCGACGACGGGTAACGGGTG
>F0OV55002C0X55
AGAGTTTGATCCTGGCTCAGGATGAACGCTGGCGGAATGCTTAACACATG
CAAGTCAACTCGAACAGACTTCGGTCTGCATAGAGTGGCGGACGGGTGAG
TAACGCGTGAAGAACTTGCCCTTAGGACCGGGACAACAGTTGGAAACGAC
TGCTAAAACCGGATAAGCTCACATCATTGCATGATGAAGTGAGAAAAACA
CTATATGTGCCTAAAGGAGAGCTTCGCGTCCTATTAGCTAGTTGGTAGGG
TAAAGG
>F0OV55002C0X58
AGAGTTTGATCCTGGCTCAGAGTGAACGCTGGCGGCGTGCTTAACACATG
CAAGTCGAACGAGAACGGGACATAGCTTGCTATGTTTGTCAGCTAAGTGG
CGGACGGGTGAGTAATGTATAGCTAATGTACCCCTTGGAGGGGGATAACA
GTTGGAAACGGCTGCTAATACCCCATACTCCTTCTATCTTAATGGTAGTT
GGGAAATGTTTTTTCGCCAAGGGATCGGGCTATATGGTATCAGTTAGTTG
GTGAGGTAATGGCT
>F0OV55002C0X5X
AGAGTTTGATCCTGGCTCAGAACGAACGCTGGCGGCGTGCCTAACACATG
CAAGTCGAACGAGAAAGGGACTTCGGTCCTGAGTAGAGTGGCGCACGGGT
GAGTAACACGTGGATAATCTGCCTGATAATCCGGGATAACCTCTCGAAAG
AGGAGCTAATACCGGATAAGCCCACAGCCTCCTCGGAGGCAGCGGGAAAA
GATGGCCTCTTCATGAAAGCTATTGTTATCAGATGGGTCCGCGGTCCATT
AGCTAGG
>F0OV55002C0X8B
AGAGTTTGATCCTGGCTCAGGATGAACGCTGGCGGCGTGTCTAAGGCATG
CAAGTCGAACGCGTGTAGCAATACACGAGTGGCAAACGGGTGCGTAACAC
ATTGGTAACCTACCTCCATCACGGGCATAACTCGGAGAAATCTGAATTAA
TTCCCGATGTGCAGTTCTGCTATAAGGCAGACCTGTAAAGCTTTTGCGGA
TGGAGAGGGGCCTATGGCCTATCAGCTAGTTGGTGAGGTAATAGCT
>F0OV55002C0XAA
AGAGTTTGATCCTGGCTCAGAGCGAACGCTGGCGGCGTACCTAACACATG
CAAGTCGAACGGGGATCACAGGGTTAGCAATAACTCTGTGGTTCTAGTGG
CGCACGGGTGAGTAACACGTGGGTAACCTGCCCTTGAGACTGGGATACCC
CCTCGAAAGGGGGGCTAATACCGGATACGTTCCTCGGATCGAAAGGTCTG
AGGAGGAAAGGTGGCGAAAGCTGCCGCTCTTGGAGGGGCTCGCGGCCTAT
CAGCTAGTTGGCGGGGTAACGGCCCACCAAGG
>F0OV55002C0XB3
AGAGTTTGATCCTGGCTCAGGATGAACGCTAGCGGGAGGCTTAACACATG
CAAGTCGAGGGGCATCACGCCTTCGGGTGGTGGCGACCGGCGCACGGGTG
CGTAACGCGTATGCAACCTGCCTTATGCAGGGGGATAGCCCATGGAAACG
TGGATTAATACCCCATAAGCTTTATTATATGCATATATATTAAAGGAAAA
CTTAGGTGGCATAAGATGGGCATGCGTCTGATTAGCTAGTTGGTAAGGTA
ACGGCTT
>F0OV55002C0XCC
AGAGTTTGATCCTGGCTCAGGATGAACGCTGGCGGCGTGTCTAAGGCATG
CAAGTCGTGTGGGTTTAGATCCACGGCAAACGGGAGAGTAACACATTGGT
AACCTACCTTGAGGACGAGCATAACTCCGAGAAATCGGAGATAATACTCG
ATGGTAGTGGGGGGACATAAGTCATTCCCACTTAAAGCTCCGGCGCCTCA
AGAGGGGCCTATGGCCTATCAGCTAGTTGGTGAGGTAATGGCTCACCAAG
GCGACGACGGGTAACGGG
>F0OV55002C0XCI
AGAGTTTGATCCTGGCTCAGGATGAACGCTAGCGGGAGGCTTAACACATG
CAAGTCGAGCGGGATTTACCTTCGGGTAATGAGAGCGGCGGACGGGTGAG
TAACGCGTATGCAACCTACCTTTTACAGGGGAATAGCCCAGAGAAATTTG
GATTAATACCCCATGGTACTATAAGATCGCATGGTTTTATAGTTAAAGAT
TCATCGGTAAAAGATGGGCATGCGTGACATTAGATTGTTGGCGGGGTAAC
GGCCCACCAAGT
>F0OV55002C0XCM
AGAGTTTGATCCTGGCTCAGAACAACGCTAGCGGCGTGCCTAACACATGC
AAGTCTTACGAGAAAGTCCCGTTCGCGGGATGAGTAAAGTGGCGCACGGG
TGAGTAACGCGTGGGTAATCTGCCCTCGAATCCGGGATAACATTTCGAAA
GGGATGCTAATACCGGATGATATCTGTTTGACTTTGGTTTTACAGATCAA
AGGTGGCCTCTACATGTAAGCTACTGTTTGAGGATGAGCCCGCGTACCAT
TAGCTTGTTGGTGGGG
>F0OV55002C0XD9
AGAGTTTGATCCTGGCTCAGGATGAACGCTGGCGGCGTGCCTAACACATG
CAAGTCGAGCGATAAACAGTGGATGGAATTCTTCGGAAGGAAAGAAACTG
TTGAAAGCGGCGGACGGGTGAGTAACGCGTGGGCAACCTGCCCTATACAG
GGGGATAGCCACTGGAAACGGTGATTAATACCCCATGACACCTTAACCTC
GCATGAGGAGAGGGTCAAAGATTATATCGGTATAGGATGGGCCCGCGTCT
GATTAGCTAGTTGG
>F0OV55002C0XEI
AGAGTTTGATCCTGGCTCAGGACGAACGCTGGCGGCGTGGATAAGGCATG
CAAGTCGAACGGGAACTTAACATCTAATTCGTTAGAAGTTTTGTTCTAGT
GGCGAACGGGTGAGTAACGCGTGAACAACATACCTCTCAGAGGGGAATAA
CACAGGGAAACTTGTGCTAATACCGCATATGTGCTTATGATGATTTCATA
TTCATGAAAGGTGGGGACCTTCGGGCCTGCCGCTGAGAGATTGGTTCGCG
TCCCATTAG
>F0OV55002C0XEL
AGAGTTTGATCCTGGCTCAGGATGAACGCTGGCGGCGTGCCTAACACATG
CAAGTCGAGCGCGATTAAGTGGAGTGAGAACTTCGGTTCAAGTGAAACTT
ATGAAAGCGGCGGACGGGTGAGTAACGCGTGGGTAACCTGCCCCATACAA
AGGGATAGCCACTGGAAACGGTGATTAATACCTTATAAGTCGGTAGTCTC
GCATGAGACAGCCGACAAAGATTTATCGGTATGGGATGGACCCGCGTCTG
ATTAGCTAGTTGG
>F0OV55002C0XG0
AGAGTTTGATCCTGGCTCAGAGCGAACGCTGGCGGCAGGCCTAACACATG
CAAGTCGGAACGGACTCTTCGGAGTTAGTGGCGGACGGGTGAGTAACACG
TGGGAACGTGCCTTTTGGTTCGGAATAGCTCCGTGGAAACGGGTGGTAAT
GCCGAATGTCGCCCTTGGGGGAAAGATTTATCGCCATTAGAGCGGCCCGC
GTCTGATTAGCTAGTTGGTGAGGTAAAGGCTCACCAAGGCTACGATCAGT
AGCTGGT
>F0OV55002C0XGP
AGAGTTTGATCCTGGCTCAGAACGAACGTTAGCGGCGTGCTTAACACATG
CAAGTCGAACGAGAAAGTATCTTCGGATATGAGTAGAGTGGCGCACGGGT
GAGTAACACGTGGGTAATCTGCCCTTTGGAGGGGGACAACATCTGGAAAC
GGATGCTAATACCGCATAAGTCGTCTTCGGACGGGAAAGGTGGCTTCGGC
TACCGCCAGAGGATGAGCCCGCGGCCCATCAGCTAGTTGGCAGGGTAATG
GCCTACCAAGGCAACGG
>F0OV55002C0XGU
AGAGTTTGATCCTGGCTCAGGATGAACGCTAGCGGGAGGCCTAACACATG
CAAGTCGAACGGGATTGAGAGCTTGCTCTCATGAGAGTGGCGCACGGGTG
AGTAACGCGTATGCAACCTGCCCTTGACAGGGGGATAGCCCGGAGAAATC
CGGATTAATACCCCATGGTATTTAAGTTCCGCATGGGATTTAAATTAAAG
ATTTATCGGTCAGGGATGGGCATGCGTGACATTAGCTAGTTGGCGGGGTA
ACGGCCCACCAAGG
>F0OV55002C0XGX
AGAGTTTGATCCTGGCTCAGGATGAACGCTAGCGGGAGGCTTAACACATG
CAAGTCGAGGGATAGGGTAGCAATACCTGAGACCGGCGCACGGGTGAGTA
ACGCGTATGCAACCTACCCTATACCGGGGGATAGCCCAGGGAAACTTGGA
TTAATACCCCATGGTACTGAGATATCGCATGGTATTTCAGTTAAAGATTT
ATTGGTATAGGATGGGCATGCGTGGCATTAGCTAGTTGGTGAGGTAACGG
CTCACCAAGGCG
>F0OV55002C0XI4
AGAGTTTGATCCTGGCTCAGGATGAACGCTAGCGGTGCGCCTAACACATG
CAAGTCGAGCGATATAGCGGCGAACGGGTGAGTAACACGTTGGAACCTGC
CTCGAACTCAGGGATAGCCATCCGAAAGGATGATTAATACCGGATAGTCC
CGAATGGGTAAAGATTTTTCGGTTCGAGAGGGGCCTGCGGCCTATCAGCT
AGTTGGTAAGGTAATGGCTTACCAAGGCTATGACGGGTAACTGGTGTGAG
AGCATG
>F0OV55002C0XK1
AGAGTTTGATCCTGGCTCAGAGTGAACGCTGGCGGCGTGCCTAACACATG
CAAGTCGAACGCGAAAGTCCCGCAAGGGATAAGTAGAGTGGCAGACGGGT
GAGTAATGCATAGGTAATCTACCCTTGAGTGGGGGATAACTCCGGGAAAC
CGGTGCTAATCCCGCATGACTTCCTGATGCGCAGGCATTAGGATCAAAGG
GGGGGATCCTTCGGGACCTCCCGCTTGAGGATGAGCCTATGTCCTATTAG
CTAGTTGGTG
>F0OV55002C0XKN
AGAGTTTGATCCTGGCTCAGAACGAACGCTGGCGGCGTGCCTAACACATG
CAAGTCGAACGCGAAAGCCCTTTCGGGGGTGAGTAAAGTGGCGCACGGGT
GAGTAACACGTGGATAATCTGCCTGATAATCTGGGATAACATCTCGAAAG
AGATGCTAATACCGGATAAGCCCACAGTCTCCTCGGAGACAGCGGGAAAA
GATGGCCTCTTCTTGAAAGCTATTGTTATCAGATGAGTCCGCGGTCCATT
AGGTAG
>F0OV55002C0XKW
AGAGTTTGATCCTGGCTCAGGATGAACGCTGGCGGCGTGCCTAACACATG
CAAGTCGAGCGGAGATTACGAGGAGTACTTGTACAAATTGTAATCTTAGC
GGCGGACGGGTGAGTAACACGTGAGGAACCTGCCCTTGAGTGGGGAATAA
CACCGAGAAATGGGTGCTAATACCGCATAATGTCTTGGAAGCGCATGCTT
TCGGGACCAAAGGATTTATTCGCTTAAGGATGGACTCGCGTCCGATTAGG
TAGTTGGTGAGGTAACCGG
>F0OV55002C0XNJ
AGAGTTTGATCCTGGCTCAGGATGAACGCTAGCGACAGGCCTAACACATG
CAAGTCGAACGGGATTTATCCTTCGGGGTAATGAGAGTGGCGCACGGGTG
AGTAACGCGTATGCAACCTACCTGTAACTGGGGAATAGCTCCCTGAAAGG
GGAATTAACACCGCATAAGACCACACTTTCGCATGGAAGAGTGGTAAAAT
ATTTATAGGTTACAGATGGGCATGCGTGACATTAGTTTGTTGGTGAGGTA
ACGGCTCACCAAG
>F0OV55002C0XP2
AGAGTTTGATCCTGGCTCAGGATGAACGCTAGCGGGAGGCTTAACACATG
CAAGTCGAGGGGCAGCACGAGGTAGCAATACTTTGGTGGCGACCGGCAGA
CGGGTGAGTAACGCGTATGTAACCTGCCCTGTACAGGGGGATAACCCGGA
GAAATTCGGACTAATATCCCATGGTATATTGGAAGGCATCTTCTGATATT
TAAAGTTCCGGCGGTACAGGAGGGGCATGCGTAACATTAGCTGGTTGGTA
AGGTAACGGCTTACCAAGGCGA
>F0OV55002C0XPN
AGAGTTTGATCCTGGCTCAGGATGAACGCTAGCGACAGGCCTAACACATG
CAAGTCGAACGGGATTCACCTTCGGGTGATGAGAGTGGCGCACGGGTGAG
TAACGCGTATGCAACCTACCTACAACAGGGGGATAGCTCCCGGAAACGGG
GATTAATACCGCATAAGACTACGGTTTCACATGGGACAGTAGTAAAAATT
CAGATGGTTGTAGATGGGCATGCGTGACATTAGGTAGTTGGTGAGGTAAT
GGCTCACCAAG
>F0OV55002C0XRI
AGAGTTTGATCCTGGCTCAGGATGAACGCTAGCGACAGGCCTAACACATG
CAAGTCGAACGGGATTCACCTTCGGGTGATGAGAGTGGCGCACGGGTGAG
TAACGCGTATGCAACCTACCTACAACAGGGGGATAGCTCCCGGAAACGGG
GATTAATACCGCATAAGACTACGGTTTCACATGGGACAGTAGTAAAAATT
CAGATGGTTGTAGATGGGCATGCGTGACATTAGGTAGTTGGTGAGGCAAT
GGCTC
>F0OV55002C0XS8
AGAGTTTGATCCTGGCTCAGAACTAACGCTAGCGGCGTGCCTAACAACAT
GCAAGTCGTACGAGAAAGTTCGCTTCGGCGGATTAGTAAAGTGGCGCACG
GGTGAGTAACACGTGGATAATCTGCCCTTCGGTAGGGAATAACCCACTGA
AAAGTGGGTCAATACCCAATGATACTGATTTGCTTCGGTTTTTCAGTCAA
AGATAGCCTCTATATATAAGCCGTCGCCGGAGGATGGGTCCGCGTACCAT
TAGCTTGTTGGTGGGTAATGG
>F0OV55002C0XSC
AGAGTTTGATCCTGGCTCAGAACGAACGCTGGCGGCATGCCTAACACATG
CAAGTCGAACGCCCCGCAAGGGGAGTGGCAGACGGGTGAGTAACGCGTGG
GAACGTACCTTTCGCTTCGGAATATTCCCGGGAAACTGGGAGCAATGCCG
AATACGCCGTATTGGGAAAGATTTATCGGCGAAAGATCGGCCCGCGTTAG
ATTAGGTAGTTGGCGGTGTAATGGACCACCAAGCCTACGATCTATAGCTG
GTCTGAGAGGATGATCAG
>F0OV55002C0XSK
AGAGTTTGATCCTGGCTCAGGATGAACGCTAGCGGCGCGCTTAATGCATG
TAAGTCGAGCGATGAGGCCCTTCGGGGCTATCAGCGGCAGACGGGTGAGT
AACACGTGGATGACCTGCCCTCAAGTCTGGGATAACGGGTGGAAACATGC
GCTAATACCGGATAGACTACTGGGGTCAGAGCCAGTAGTAAAGCTACGGT
GCTTGAGGAGGGGTCCGCGGCCCATCAGCTAGTTGGTAGGGTAACGGCCT
ACCGAGGCG
>F0OV55002C0XUK
AGAGTTTGATCCTGGCTCAGAACGAACGCTGGCGGCGCGTTTTAAGCATG
CAAGTCGCACGGCAAGGAGGACTTCGGTCCTCCCCAGAGTGGCGGACGGG
TGAGTAACACGTGGACAACCTACCCTGCGGTCGGGGATAGCCCATGGAAA
CATGGGGTAATACCGGATGAGACCGATGGCGCACAAGCGCTATCGAGGAA
AGGCGCCAAGGCGGCGCCGCAGGATGGGTCCGCGGTCCATTAGCTAGTTG
GTGAGGTAACGGCCCACCAAGG
>F0OV55002C0XWM
AGAGTTTGATCCTGGCTCAGGACGAACGCTGGCGGCGTGCCTAACACATG
CAAGTCGAGCGGGGATACGGACGGAGTAATCTGACCGTATTCTAGCGGCG
GACGGGTGAGTAACGCGTGAGCAACCTGTCCTTGCCTGGGGGATAAGAAG
CCGAAAGGCTTTCTAATACCGCATGAGACCACAGGACCGCATGGTCAAGA
GGTCAAAGGAGAAATTCGGGCAAGGGTGGGCTCGCGTCTGATTAGCTAGT
TGGTGGGGTAATGG
>F0OV55002C0XWV
AGAGTTTGATCCTGGCTCAGAGCGAACGTTGGCGGCGTGCCTAACACATG
CAAGTCGAACGGACTCGGGGGGCAACTCCTGAGTTAGTGGCGGACGGGTG
AGTAACACGTGGGTCATCTCCCCCCGAGTGAGGAATAAGCCTGCGAAAGC
GGGTCTAATACCGCATAACACTCCGGGACACAAGTCTTCGGAGTCAAAGC
CGCAAGGCGCTTGGGGATGAGCCTGCGTCCTATTAGCTAGTTGGTAGGGT
AATGGCCTACCAAGGC
>F0OV55002C0Y0F
AGAGTTTGATCCTGGCTCAGAACGAACGTTAGCGGCGTGCTTAACACATG
CAAGTCGAACGAGAAAGTATCTTCGGATATGAGTAGAGTGGCGCACGGGT
GAGTAACACGTGGGTAACCTGCCCTTTGGAGGGGGACAACATCTGGAAAC
GGATGCTAATACCGCATAAGTCGTCTTCGGACGGGAAAGGTGGCTTCGGC
TACCGCCAGAGGATGGGCCCGCGTCCCATCAGCTAGTTGGTAAGGTAACG
GCTTACCAAGGCAACGACGGGTAG
>F0OV55002C0Y5R
AGAGTTTGATCCTGGCTCAGAACGAACGCTGGTGGCGTGTTTTATACATG
CAAGTCGAGCGAGGACGGTAGCAATACCGAGCCGAGCGGCGAACGGGTGA
GTAACGCGTAAGCAATCTGCCCTGCAATTTGGGATAACTGTTCCAACGGA
CAGCTAATACCGGATATTGTGGCACCCCACCTGGGGTGTTGATGAAAGAT
TTATCGTTGCAGGATGAGCTTGCGTCCGATTAGCTAGTTGGCGGGGTAAC
GGCCCACCAAGGCG
>F0OV55002C0Y8M
AGAGTTTGATCCTGGCTCAGAGTGAACGCTGGCGGCGTGCTTAACACATG
CAAGTCGAACGAGAACGGATTATAGCTTGCTATAATTGTCAGCTAAGTGG
CGCACGGGTGAGTAATGTATAGATAACCTGCCCTTAAGAAAGGAATAACA
GTTGGAAACGACTGCTAATGCCCTATATGCCTTTAATACATAAGTATGCA
AGGGAAACGCTTTAGTGCTTAAGGATGGGTCTGTATGGTATCAGCTTGTT
GG
>F0OV55002C0Y8X
AGAGTTTGATCCTGGCTCAGGATGAACGCTAGCGGTGCGCCTAACACATG
CAAGTCGAGCGATATAGCGGCGAACGGGTGAGTAACACGTTGGAACCTGC
CTCGAACTCAGGGATAGCCATCCGAAAGGATGATTAATACCGGATAGTCC
CGAAAGGGTAAAGATTTTTCGGTTCGAGAGGGGCCTGCGGCCTATCAGCT
AGTTGGTAAGGTAATGGCTTACCAAGGCTATGACGGGTAACTGGTGTGAG
AGCATGACCAGT
>F0OV55002C0YBT
AGAGTTTGATCCTGGCTCAGAACGAACGCTGGCGGCGCGTTTTAAGCATG
CAAGTCGAGGGAGAATCCGGTGCTTGCACTGGAGGGAACCGGCGAACGGG
TGAGTAACACGTAGATAATCTGCCTTTAGGTTGGGGATAGCTCATGGAAA
CATGGGGTAATACCGAATGTGGTTCGATGTTCAAAAGGACATTGAAAGAA
AGGAGCTTAGGCTTCGCCTGAAGATGAGTCTGCGTCTGATTAGGTAGTAG
GTAGGGTAACGGCCT
>F0OV55002C0YDP
AGAGTTTGATCCTGGCTCAGGGTGAACGCTGGCGGCGTGCTTGACACATG
CAAGTCGAACGATGAAGTCTTTGCTTGCAAAGACGGATTAGTGGCGCACG
GGTGAGTAATGTATAGCTAACCTGCCCTTTAGTGGGGGACAACAGTTGGA
AACGACTGCTAATACCCCATACTCCTTTTTACTCTAAGGTAAATTGGGAA
AGATTTATTGCTAAAGGATGGGGCTGTATCGTATCAGCTAGTTGGTGAGG
TAATGGCTCACCAAGG
>F0OV55002C0YU5
AGAGTTTGATCCTGGCTCAGGATGAACGCTAGCGGCAGGCTTAACACATG
CAAGTCGAGGGGTAACGGGGTAGCAATACTGCCGACGACCGGCGCACGGG
TGAGTAACGCGTATGCAACCTACCCATAACAGGGGGATAGCTTTCGGAAA
CGGAAATTAATACCCTATAGTATCTAAATATCGCATGATATTAAGATTAA
AGTTACGACGGTTATGGATGGGCATGCGTGCCATTAGCTAGTTGGTGAGG
TAACGGCTCACCAAGG
>F0OV55002C0YUM
AGAGTTTGATCCTGGCTCAGGATGAACGCTGGCGGCGTGCCTAACACATG
CAAGTCGAGCGGAGATTACGAGGAGTACTTGTACAAATTGTAATCTTAGC
GGCGGACGGGTGAGTAACACGTGAGGAACCTGCCCTTGAGTGGGGAATAA
CACCGAGAAATGGGTGCTAATACCGCATAATGTCTTGGAAGCGCATGCTT
TCGGGACCAAAGGATTTATTCGCTTAAGGATGGACTCGCGTCCGATTAGG
TAGTTGGTGAGGTAACCGG
>F0OV55002C0YV9
AGAGTTTGATCCTGGCTCAGAGCGAACGCTGGCGGCAGGCCTAATACATG
CAAGTCGAACGGCTCTTCGGAGCAGTGGCGGACGGGTGAGTAACGCGTGG
GAATGTGCCCTTAGGTACGGAACAACACAGGGAAACTTGTGCTAATACCG
TATGTGCCCTTCGGGGGAAAGATTTATCGCCTTTGGAGCCAGGCCCGCGT
TGGATTAGGTAGTTGGTGAGGTAAAGGCTCACCAAGGCCGACGATCCATA
GCTGGTCTGAGAGG
>F0OV55002C0YVA
AGAGTTTGATCCTGGCTCAGGATGAACGCTAGCGGAACGCCTAACACATG
CAAGTCGAACGAGAGTTATTTTGTAGCAATACAGAGTAATAAAAGTGGCA
AACGAGCGAGTAACACGTACTTAACCTGCCCAGAAGTTGAGGCCAACTAC
AGAGATGTAGCTAATCCTCAATAGTATCTAAGTGATGAAATTAGCTTAGA
TTAAAGATTTATCGCTTTTGGAGGGGGTGCGTCCTATCAGGTAGTTGGTG
AGGTAATGG
>F0OV55002C0YW4
AGAGTTTGATCCTGGCTCAGGATGAACGCTAGCGGGAGGCCTAACACATG
CAAGTCGAACGGGATTGAGAGCTTGCTCTCATGAGAGTGGCGCACGGGTG
AGTAACGCGTATGCAACCTGCCCTTGACAGGGGGATAGCCCGGAGAAATC
CGGATTAATACCCCATGGTATTTAAGTTCCGCATGGGATTTAAATTAAAG
ATTTATCGGTCAGGGATGGGCATGCGTGACATTAGCTAGTTGGCGGGGTA
ACGGCCCACCAAGG
>F0OV55002C0YXY
AGAGTTTGATCCTGGCTCAGGATGAACGCTAGCGGCAGGCCTAACACATG
CAAGTCGAACGGTAAGGCTCCTTCGGGAGTACACGAGTGGCGCACGGGTG
AGTAACGCGTATGCGACCTACCCTTAACCGGGGGATAGCCCGGAGAAATT
CGGATTAATACCCCATAACATTGTGATACTGCATGGTATTACGATTAAAA
TTCCGGTGGTTAAGGATGGGCATGCGTGACATTAGCTAGTTGGTGAGGTA
AGGGCTCACCAAGGCGACGA
>F0OV55002C0YYM
AGAGTTTGATCCTGGCTCAGGACGAACGCTGGCGGCGTGCTTAACACATG
CAAGTCGAACGGGGCATACGGATAGCTTGCTAGAAGTATGTTTAGTGGCG
GACGGGTGAGTAACGCGTGAATACCTGTCCATCGGAGGGGGACAACGGCT
GGAAACGGCCGCTAATACCGCGTAAGCCGAGAGGTGAAAGGTTGTTTTCG
GACAGCCGCCGATGGGGGGGTTCGCGTCCTATCAGCTAGTTGGTGGGGTA
AGGGCCTACCAAGGCGAAGACGGGTAGCCGGT
>F0OV55002C0YZ8
AGAGTTTGATCCTGGCTCAGGATGAACGCTGGCGGCGTGCCTAACACATG
CAAGTCGAGCGATAAACAGTGGATGGAATTCTTCGGAAGGAAAGAAACTG
TTGAAAGCGGCGGACGGGTGAGTAACGCGTGGGCAACCTGCCCTATACAG
GGGGATAGCCACTGGAAACGGTGATTAATACCCCATGACACCTTAACCTC
GCATGAGGAGAGGGTCAAAGATTATATCGGTATAGGATGGGCCCGCGTCT
GATTAGCTAGTTGG
>F0OV55002C0Z06
AGAGTTTGATCCTGGCTCAGGATGAACGCTGGCGGCGTGCCTAACACATG
CAAGTCGAGCGATAAACAGTGGATGGAATTCTTCGGAAGGAAAGAAACTG
TTGAAAGCGGCGGACGGGTGAGTAACGCGTATGCAACCTGCCTTATGCAG
GGGGATAGCCCATGGAAACGTGGATTAATACTCCATAGTATCATTAATCT
GCATGGAATAATGATTAAAACTTCGGTGGTATAAGATGGGCATGCGTAGG
A
>F0OV55002C0Z1L
AGAGTTTGATCCTGGCTCAGGATGAACGTTGGCGGTGCGCTTTATGCATG
CAAGTCGTACGAAATCATGGTTTTCGGATTATGGTTTAGTGGCGGACGGC
TGAGTAACACGTAGGTAACTTGCCCACGAGTGGGGGATAACTTGCCGAAA
GGTAAGCTAATACCGCATGGCATGGATCTGCATAAGTAGATTCATCAAAG
CCGTAAGGCGCTTGTGGATGGGCCTGCGGCCGATTAGCTTGTTGGTGGGT
AACGGCCT
>F0OV55002C0Z3A
AGAGTTTGATCCTGGCTCAGGATGAACGCTAGCGGGAGGCTTAACACATG
CAAGTCGAGCGGTATAAACCTTTCGGGGTTTAGAGAGCGGCGCACGGGTG
AGTAACGCGTATGCAACCTACCTTTTACCGGGGAATAGCCCGGAGGAAAT
TTGGATTAATGCCCCATGGTTCCTTAAGTCTGCATGGATGTAAGGATAAA
GTTGAGGCGGTAAAAGATGGGCATGCGTGACATTAGCTAGTTGGGGGGGT
AACGGCCCACCAAGGCTACGATGTCTAGGGGTT
>F0OV55002C0Z3M
AGAGTTTGATCCTGGCTCAGGACGAACGCTGGCGGCGTGCCTAACACATG
CAAGTCTACTCAGCAATGGGTGGCGAACGGGTGAGTAACGCGTAGATAAT
CTGCCCTTTAATCACGGATAACCTAGTGAAAACTGGACTAATACGGGATA
TTATCACTGATCGGCATCGATGGTGATGAAAGACTACGGGTCGTTAAAGG
ATGAGTCTGCGTATCATTAGCTAGTTGGCGGGGTAACGGCCCACCAAGGC
AACG
>F0OV55002C0Z3P
AGAGTTTGATCCTGGCTCAGGATGAACGCTAGCGGTGCGCCTAACACATG
CAAGTCGAGCGATATAGCGGCGAACGGGTGAGTAACACGTTGGAACCTGC
CTCGAACTCAGGGATAGCCATCCGAAAGGATGATTAATACCGGATAGTCC
CGAAAGGGTAAAGATTTTTCGGTTCGAGAGGGGCCTGCGGCCTATCAGCT
AGTTGGTAAGGTAATGGCTTACCAAGGCTATGACGGGTAACTGGTGTGAG
AGCATGACCAGT
>F0OV55002C0Z57
AGAGTTTGATCCTGGCTCAGGACGAACGCTGGCGGCGTGCCTAACACATG
CAAGTCTACTCAGCAATGGGTGGCGAACGGGTGAGTAACGCGTAGACAAT
CTGCCCTTTAATCACGAATAACCTAGTGAAAACTGGACTAACACGGGATG
TGGTCGCGATATGGCATCATATGCGATCAAGGACGTAGTCGTTAAAGGAG
GAGTCTGCGTAACATTAGCTAGTTGGTAAGGTAACGGCTTACCAAGGCGA
CGATGTTTAG
>F0OV55002C0Z7Q
AGAGTTTGATCCTGGCTCAGGATGAACGCTAGCGGGAGGCTTAACACATG
CAAGTCGAGCGGGATTCCCTTCGGGGATGAGAGCGGCGCACGGGTGCGTA
ACGCGTATGCAACCTGCCTTATACAGGAGGATAGCCCATGGAAACGTGGA
TTAATACTCCATAGTATCAATGAATCGCATGGTTTATTGATTAAAATTTC
GATGGTATAAGATGGGCATGCGTAGGATTAGCTAGTAGGTAGTGTAACGG
>F0OV55002C0Z91
AGAGTTTGATCCTGGCTCAGGATGAACGCTGGCGGCATGCCTAATACATG
CAAGTCGAACGAACTAGTTTACTAGTTAGTGGCGAACGGGTGAGTAACAC
GTAGATAACCAGCCCTTAAGACGAGGATAACCCGGGGAAACCTGGACTAA
TACTGGATAGGAGCTATTTTCAAAAGAGGATAGTTTTAAAGGTGCCCTAA
AGCACCGCTAAAGGCTGGGACTGCGTCGCATTAGCTAGTTGGTGGAGTAA
CGGCCCACCAAGGCAACGATGCGTAG
>F0OV55002C0Z94
AGAGTTTGATCCTGGCTCAGAACGAACGCTGGCGGCAGGCCTAACACATG
CAAGTCGGACGGACCCTTCGGGGTTAGTGGCGGACGGGTGAGTAACGCGT
GAACAACCAACCCTTCACAGGGGGACAACATCTGGAAACGGATGCTAATA
CCGCATATGCTCACGGTACCGCATGGTACAGTGAGGAAAACTCCGGTGGT
GAAGGACGGGTTCGCGTTCCATTAGTTAGTAGGTGGGGTAACGGCCTACC
TAGACGATGATGGATAGCCGAG
>F0OV55002C0ZAA
AGAGTTTGATCCTGGCTCAGATTGAACGCTGGCGGCGTGCTTAACACATG
CAAGTCGATCGGTAACGCGGGGGCAACCCTGGCGACGAGAGGCGGACGGG
TGAGGAACGCTTGGGAATCTGCCCATCAGCGGGGACAACCCGGGGAAACC
CGGGCTAATACCGCATACGCTCCACGGAGGAAAGCCGGGGACCGCAAGGC
CTGGCACTGATGGATGAGCCCAAGTCGGATTAGCTAGTTGGCGGGTAACG
CCCACCAAGGCGACGATCCGTAG
>F0OV55002C0ZAD
AGAGTTTGATCCTGGCTCAGAACGAACGCTGGCGGCGTGCTTAACACATG
CAAGTCGGATGCGAAAGGGGCTTTCGGGCGCTGAGTAGCATGGCAGACGG
GTGAGGAGTGCGTATCTGACGAAACTCAGGCTGGGGGATAGTCCCTCGAA
AGGGGGTTGAATACCGCATGTGCTCAGGGATGTCATGTTCCTGAGGAAAG
GTGGCCTCTCCATGGAAGCTGCTGGCCTGAGATCGGGATGCCG
>F0OV55002C0ZBW
AGAGTTTGATCCTGGCTCAGAACGAACGCTGGCGGCATGCCTAACACATG
CAAGTCGAACGAGACCTTCGGGTCTAGTGGCGCACGGGTGCGTAACGCGT
GGGAATCTGCCCTTGGGTTCGGAACAACAGTTGGAAACGACTGCTAATAC
CGGATGATGACTTCGGTCCAAAGATTTATCGCCCAAGGATGAGCCCGCGT
AGGATTAGCTTGTTGGTGAGGTAAAAGCTCACCAAGGCGACGATCCTTAG
CT
>F0OV55002C0ZC0
AGAGTTTGATCCTGGCTCAGGATGAACGCTAGCGGCAGGCTTAACACATG
CAAGTCGAGGGGCAGCACGTCTTCGGATGGTGGCGACCGGCGCACGGGTG
CGTAACGCGTATACAATCTACCTTTTACAGGGGCATAGCCCGGGGAAACC
CGGATTAATATCCCATGGTATCATTTAGTGGCATCACTTGAATGATTAAA
GTTTCGGCGGTAAAGATGAGTATGCGTTCTATTAGCTAGATGGTAAGGTA
ACGGCTTACCATGG
>F0OV55002C0ZE5
AGAGTTTGATCCTGGCTCAGGACGAACGCTGGCGGCGTGCTTAACACATG
CAAGTCGTACGAGGACCAGAGGTGCTTGCACCGCTGGAGCCGAGTGGCGG
ACGGGTGAGTAACACGTGACCAACCTGCCTTCAGGTGAGGGACAACCCGG
GGAAACCTGGGCTAATACCGCATGAAGTCCCTGTGTCGCATGGCACTTGG
ATGAAAGATGGCCTCTGCTTGCAAGCTATCGCCTGAAGAGGGGGTCGCGG
CG
>F0OV55002C0ZEL
AGAGTTTGATCCTGGCTCAGGATGAACGCTGGCGGCAGGCCTAACACATG
CAAGTCGAGCGGTAGAGAGAAGCTTGCTTCTCTTGAGAGCGGCGGACGGG
TGAGTAATGCCTAGGAATCTGCCTAGTGGTGGGGGATAACGTTCGGAAAC
GGACGCTAATACCGCATACGTCCTACGGGAGAAAGCGGGGGACCTTCGGG
CCTCGCGCCATTAGATGAGCCTAGGTCGGATTAGCTAGTTGGTGAGGTAA
CGGCTCACCAAGGCG
>F0OV55002C0ZG6
AGAGTTTGATCCTGGCTCAGAGTGAACGCTGGCGGCGTGCTTAACACATG
CAAGTCGAACGAGAACGGGACATAGCCTGCTATGTTTGTCAGCTAAGTGG
CGGACGGGTGAGTAATGTATAGCTAATGTACCCCTTGGAGGGGGATAACA
GTTGGAAACGGCTGCTAATACCCCATACTCCTTCTATCTTAATGGTAGTT
GGGAAATGTTTTTTCGCCAAGGGATCGGGCTATATGGTATCAGTTAGTTG
GCGAGGTAATGGCT
>F0OV55002C0ZHF
AGAGTTTGATCCTGGCTCAGGATGAACGCTGGCGGCGTGCCTAATACATG
CAAGTCGAACGAAGATCTAGCTTGCTAGATCTTAGTGGCGAACGGGTGAG
TAATACATAAATAATCTGCCCATTGGACTGGGATAACTGTTGGAAACGAT
AGCTAATACCGGATAGGTGATTTGAAGGCATCTTCGAATCATTAAAGTAG
GGTCACTACACCAATGGATGAGTTTATGGCGCATTAGTTAGTTGGCGGGG
TAACCGG
>F0OV55002C0ZID
AGAGTTTGATCCTGGCTCAGGATGAACGCTGGCGGCATGCCTAATACATG
CAAGTCGAACGAATTGACCTTCGGGTCAGTTAGTGGCGAACGGGTGAGTA
ACACGTAGATAACCAACCCTAAAGACGAGGATAACCCGGGGAAACCTGGA
CTAATACTGGATAGGAGCTATTTTCAAAAGAGGATAGTTTTAAAGATGCC
TTAAAGCATCGCTATAGGCTGGGACTGCGTCGCATTAGCTAGTTGGTGGA
GTAACGGCCCACCAAGGCAACGA
>F0OV55002C0ZIG
AGAGTTTGATCCTGGCTCAGAACGAACGTTGGCGGCGTGGATTAGGCATG
CAAGTCGAGCGGGATTAAGTTGTTTCAATCTTTCGGGAGAGAAACTTTTT
ATGAGAGCGGCGAACGGGTTAGTAATAAATGGGTAATTTACCTCTTTGTT
CGGGATAGCCTTCGGAAACGAAGATTAATACCGGATGTGTTCAGGTGCTG
CATAGTACCTTATATAAAGGCGGGGATTCTTCGGAACCTGTCGCAAAGAG
ATAGGCCCATTTCCTATCAGCTTGTTGGTGAGG
>F0OV55002C0ZJ8
AGAGTTTGATCCTGGCTCAGAACGAACGCTGACGGCGTGCTTAACACATG
CAAGTCGCACGAGAACTTCTACCTTCGGGTGGATTAGTAAAGTGGCGCAC
GGGTGAGTAACGCGTGGATAATCTGCCTTCAAGTAGGGAATAGCATTGCG
AAAGCGATGCTAATACCGTATAAGCTCACGATTTGATTAGTTGTGGGAAA
AGATGGCCTAGTCTATGCTATCGCTTGAAAATGAGTCCGCGTACCATTAG
>F0OV55002C0ZKD
AGAGTTTGATCCTGGCTCAGGATGAACGCTGGCGGCGTGCCTAACACATG
CAAGTCGAGCGATAAACAGTGGATGGAATTCTTCGGAAGGAAAGAAACTG
TTGAAAGCGGCGGACGGGTGAGTAACGCGTGGGCAACCTGCCCTATACAG
GGGGATAGCCACTGGAAACGGTGATTAATACCCCATGACACCTTAACCTC
GCATGAGGAGAGGGTCAAAGATTATATCGGTATAGGATGGGCCCGCGTCT
GATTAGCTAGTTGG
>F0OV55002C0ZL8
AGAGTTTGATCCTGGCTCAGGATGAACGCTAGCGACAGGCCTAACACATG
CAAGTCGAACGGGATTCACCTTCGGGTGATGAGAGTGGCGCACGGGTGAG
TAACGCGTATGCAACCTACCTACAACAGGGGGATAGCTCCCGGAAACGGG
GATTAATACCGCATAAGACTACGGTTTCACATGGGACAGTAGTAAAAATT
CAGATGGTTGTAGATGGGCATGCGTGACATTAGGTAGTTGGTGAGGTAAT
GGCTCACCAAG
>F0OV55002C0ZMK
AGAGTTTGATCCTGGCTCAGGATGAACGCTGGCGGCGTGCCTAATACATG
CAAGTCGAACGGGAAGCTCATTTCGGTGAGCGGAGAGTGGCGGACGGGTG
CGTAACACGTAGGTGACCTGCCCTGGAGCGGGGAATAACTCGTGGAAACA
TGAGCTAATACCGCATATGCTCACGAGGATTAGAAACTAAGTGAGGAAAA
CTCCGGTGCTCCAGGAGGGGCCGTGCGGCCCATCAGCTAGTTGGTGAGGT
AACGGCT
>F0OV55002C0ZN9
AGAGTTTGATCCTGGCTCAGGATGAACGCTGGCGGCGTGCCTAATACATG
CAAGTCGAGCGATGAGGCCCCTTCGGGGGTACATCAGCGGCGAACGGGTG
AGTAACACGTAGGTGACCTGCCCCGAAGACGGGGATAACCATTGGAAACG
GTGGCTAATACCCGATGTGCTCGGTGATTCGTTTTGCCGAGTAAAGCTCC
GGCGCTTCGGGATGGGCCTGCGGCCTATCAGCTAGTTGGTGAGGTAACGG
CCCACCAAGGCGAAGACGGGTAGGGGG
>F0OV55002C0ZNX
AGAGTTTGATCCTGGCTCAGAATGAACGCTGGCGGCGTGCTTCAGGCATG
CAAGTCGAACGAGAAAGTTCTCTTCGGAGAATTATTAGAGTGGCGCACGG
GTGAGTAACACTTAGGTAACTTGCCTCTTCGCTGGGGATAACCAGGGGAA
ACTCTGGCTAATACCGAATGACCCCCCGGAGCTTCGGCAATGGTGGGGAA
AGCCTTCGGGCGCGAAGAGAGAGGCCTGAGTCCCATTAGCTTGTTGGTAG
GGTAAAGGCCTACCAAGGCG
>F0OV55002C0ZOC
AGAGTTTGATCCTGGCTCAGAACGAACGTTAGCGGCGTGCTTAACACATG
CAAGTCGAACGAGAAAGTATCTTCGGATATGAGTAGAGTGGCGCACGGGT
GAGTAACACGTGGGTAACCTGCCCTTTGGAGGGGGACAACATCTGGAAAC
GGATGCTAATACCGCATAAGTCGTCTTCGGACGGGAAAGGTGGCTTCGGC
TACCGCCAGAGGATGGGCCCGCGTCCCATCAGCTAGTTGGTAAGGTAACG
GCTTACCAAGGCAACGACGGGTAG
>F0OV55002C0ZOF
AGAGTTTGATCCTGGCTCAGGATGAACGCTAGCGGCAGGCCTAACACATG
CAAGTCGAGGGGTAACAGGAGTAGCAATACTTGCTGACGACCGGCGCACG
GGTGAGTAACGCGTATGCAACCTACCCTTAACTGGGGAATAGCCCGAAGA
AATTCGGATTAATGCCCCATAATACTGTATTGAAGCATTTCAGTGCATTT
AAAACTCCGGTGGTTAAGGATGGGCATGCGTGACATTAGCTAGTTGGTGA
GGTAACGGCT
>F0OV55002C0ZPP
AGAGTTTGATCCTGGCTCAGGATGAACGCTAGCGGCAGGCCTAATACATG
CAAGTCGAACGAGCTCAGAGACTTCGGTTTCTGGGTTAGTGGCGCACGGG
TGCGTAACGCGTATGCAACCTACCTTCCACAGGGGGATAGCCCACCGAAA
GGTGGATTAATACCGCATAAGACCACGGTCCTGGCATCAGGATGTGGTCA
AAGCTTTGGCGGTGGAAGATGGGCATGCGTGCCATTAGTTAGTTGGTAGG
GTAACGGCCT
>F0OV55002C0ZPY
AGAGTTTGATCCTGGCTCAGAACGAACGCTGGCGGCATGCCTAACACATG
CAAGTCGAACGAACCCTTCGGGGTTAGTGGCGCACGGGTGCGTAACGCGT
GGGAACCTGCCCTTAGGTTCGGAATAACAGTGAGAAATCGCTGCTAATAC
CGGATGATGTCTTCGGACCAAAGATTTATCGCCCAGGGATGAGCCCGCGT
AGGATTAGCTTGTTGGTGAGGTAAAAGCTCACCAAGGCGACGATCCTTAG
CTGGTCTGAGAGGA
>F0OV55002C0ZRJ
AGAGTTTGATCCTGGCTCAGGACGAACGCTGGCGGCGCGTTTTAAGCATG
CAAGTCGGACGGTAGAAGTCCTTCGGGACTTTGAGAGTGGCGAACGGGTG
AGTAACACGTAGATGATCTACCTTGGGATTGGGGATAGCCTATGGAAACA
TGGGGTAATACCGAATACGTCCTGTCATGTAAGGGTGACAGGGGAAAGGA
GCTGAGGCTTCGTCCTGGGATGAGTCTGCGGCTCATTAGCTAGTTGGTGG
GGTAAAGGCCTACCAAGGCGACG
>F0OV55002C0ZRM
AGAGTTTGATCCTGGCTCAGAACGAACGTTGGCGGCGTGGTTTAGGCATG
CAAGTCGAACGAGAAAGTTTCCTTCGGGAAGCGAGTACAGTGGCGAACGG
GAGAGTAACGCGTGGGAAACCTGCCCTTCAGCGGGGGACAACACTCCTAA
CGGAGTGCTAATACCGCATACGATCCGGAGATCGCATGGTCACCGGATGA
AAGATGGCCTCTACATGTAAGCTGTCACTGAAGGATGGTCCCGCGTCCCA
TTAGCTAGTTGGTAGGGTAG
>F0OV55002C0ZRS
AGAGTTTGATCCTGGCTCAGGACGAACGCTGGCGGCGTGGATAAGGCATG
CAAGTCGAACGGGAACTTAACATCTAATTCGTTAGAAGTTTTGTTCTAGT
GGCGAACGGGTGAGTAACGCGTGAACAACATACCTCTCCAGAGGGGAATA
ACACAGGGAAACTTGTGCTAATACCGCATATGTGCTTATGATGATTTCAT
ATTCATGAAAGGTGGGGACCTTCGGGCCTGCCGCTGAGAGATTGGTTCGC
GTCCCATTAG
>F0OV55002C0ZRY
AGAGTTTGATCCTGGCTCAGGATGAACGCTGACAGAATGCTTAACACATG
CAAGTCTACTTGAAGCACTTTCGAGTGTGGATGGTGGCGGACGGGTGAGT
AACGCGTAAAGAACTTGCCCCCTAGTCTGAGACAACTGTTGGAAACGACA
GCTAATACCGGATATTATGAAGAGATGGCATCATCTTTTTATGAAAGCTA
TATGCGCTAGGGGAGAGCTTTGCGTCCTATTAGCTAGTTGGTGAGG
>F0OV55002C0ZTE
AGAGTTTGATCCTGGCTCAGGACGAACGCTGGCGGCGTGCCTAATGCATG
CAAGTCGAGCGACGCATCTCGGAGGGGTAACCCACTGGGATGACGGAGCG
GCGAACGGGTGAGTAACACGTGACCAACCTGCCTCAAAGACTGGGATAGC
CCGGGGAAACCCGGATTAATACCGGATACCTTCCTCCTACCGCATGATGG
GGGGAAGAAATGCCTTTGTGCTTTGAGATGGGGTCGCGGCCTATCAGGTA
GTTGGTGGGGTAACGGCCTACCAAG
>F0OV55002C0ZTH
AGAGTTTGATCCTGGCTCAGGACGAACGCTGGCGGCGTGCTTAACACATG
CAAGTCGAACGAAGCAATTTGAATAGTTTACTAGGATAATTGACTGAGTG
GCGGACGGGTGAGTAACGCGTGAACAATCTACCTATCAGAGGGGGACAAC
ACTTAGAAATGGGTGCTAATACCGCATGAGACCACACTGCCGCATGGCAG
AGGGGTAAAAGATTTATCGCTGATAGATGAGTTCGCGTATCATTAG
>F0OV55002C0ZU6
AGAGTTTGATCCTGGCTCAGGATAAACGCTGGCGGCATGCCTGATACATG
CAAGTCGAACGGATCAGCTTAGGCTGGTTAGTGGCGAACGGGTGAGTAAC
ACGTAAGTAACCCAACCTTCAGACGAGGATAACTGCTGGAAACGGTAGCT
AATACTGGATAGGATTATCGATAGGATGATTGATAATTTAAAGGCGCTTT
CGGGCGGTACTGGAGGAGGGGCTTGCGGCGCATTAGGATAGTTGGTGGGG
TGATGGCCT
>F0OV55002C0ZW7
AGAGTTTGATCCTGGCTCAGGATGAACGCTGGCGGCGTGCCTAACACATG
CAAGTCGAGCGATAAACAGTGGATGGAACCCTTCGGAAGGAAAGAAACTG
TTGAAAGCGGCGGACGGGTGAGTAACGCGTGGGCAACCTGCCCTATACAG
GGGGATAGCCACTGGAAACGGTGATTAATACCCCATGACACCTTAACCTC
GCATGAGGAGAGGGTCAAAGATTATATCGGTATAGGATGGGCCCGCGTCT
GATTAGCTAGTTGGTAAGG
>F0OV55002C0ZWW
AGAGTTTGATCCTGGCTCAGAACGAACGTTAGCGGCGTGCTTAACACATG
CAAGTCGAACGAGAAAGTATCTTCGGATATGAGTAGAGTGGCGCACGGGT
GAGTAACACGTGGGTAACCTGCCCTTTGGAGGGGGACAACATCTGGAAAC
GGATGCTAATACCGCATAAGTCGTCTTCGGACGGGAAAGGTGGCTTCGGC
TACCGCCAGAGGATGGGCCCGCGTCCCATCAGCTAGTTGGTAAGGTAACG
GCTTACCAAGGCAACGACGGGTAG
>F0OV55002C0ZXJ
AGAGTTTGATCCTGGCTCAGGATGAACGCTAGCGGGAGGCCTAACACATG
CAAGTCGAACGGGATTGAGAGCTTGCTCTCATGAGAGTGGCGCACGGGTG
AGTAACGCGTATGCAACCTGCCCTTGACAGGGGGATAGCCCGGAGAAATC
CGGATTAATACCCCATGGTATTTAAGTTCCGCATGGGATTTAAATTAAAG
ATTTATCGGTCAGGGATGGGCATGCGTGACATTAGCTAGTTGGCGGGGTA
ACGGCCCACCAAGG
>F0OV55002C0ZXM
AGAGTTTGATCCTGGCTCAGGATGAACGCTGGCGGCGTGCCTAATACATG
CAAGTCGAACGCACCATTTCGGTGGTGAGTGGCGAACGGGTGAGTAACAC
GTAGATAACCTGCCCTTAAGACGAGGATAACCATTGGAAACGATGGCTAA
GACTGGATAGGAATATTAGAGGCATCTCTGATATTTTAAAAGACCTAGCA
ATAGGTATGCTTAAGGAGGGGTCTGCGGCGCATTAGTTAGTTGGTGGGGT
GATGGCCCT
>F0OV55002C0ZXP
AGAGTTTGATCCTGGCTCAGGATGAACGCTAGCGGGAGGCTTAACACATG
CAAGTCGAACGGTAACAGTTCCTTCGGGAAGCTGACGAGTGGCGCACGGG
TGCGTAACGCGTATGCAACCTGCCTTATACAGGAGGATAGCCCATGGAAA
CGTGGATTAATACTCCATAGTATATAATTATCGCATGGTAATTATATTAA
AACTTCGGTGGTATAAGATGGGCATGCGTAGGATTAGCTAGTAGGTGAGG
TAATGG
>F0OV55002C0ZYS
AGAGTTTGATCCTGGCTCAGGATGAACGCTAGCGACAGGCCTAACACATG
CAAGTCGAACGGGATTTATCCTTCGGGGTAATGAGAGTGGCGCACGGGTG
AGTAACGCGTATGCAACCTACCTGTAACTGGGGAATAGCTCCCTGAAAGG
GGAATTAACACCGCATAAGACCACACTTTCGCATGGAAGAGTGGTAAAAT
ATTTATAGGTTACAGATGGGCATGCGTGACATTAGTTTGTTGGTGAGGTA
ACGGCTCACCAAG
>F0OV55002C0ZZQ
AGAGTTTGATCCTGGCTCAGAACGAACGCTGGCGGCGCGTTTTAAGCATG
CAAGTCGAACGGTAAAAGGGTGCTTGCACCCTTTGAGAGTGGCGAACGGG
TGAGTAACACGTAGGTGATCTGCCCTTTGGTTGGGGATAGCCTGTGGAAA
CACAGGGTAATACCGAATAAGATCGGGACTCTTTGGAGATCCGATGAAAG
CAGCTTCGGCTGCACCAAAGGATGAGCCTGCGGCTGATTAGCTTGTTGGC
GGGTAAAGGCCCACCAAGG
>F0OV55002C1007
AGAGTTTGATCCTGGCTCAGGATGAACGCTAGCGGCAGGCTTAACACATG
CAAGTCGAGGGGTAACAGGGTGCTTGCACCGCTGACGACCGGCGCACGGG
TGCGTAACGCGTATACAATCTACCTTTTACAGGGGCATAGCCCGGGGAAA
CCCGGATTAATATCCCATGGTATCAAGAAGTGGCATCGCTTTTTGATTAA
AGTTTCGGCGGTAAAAGATGAGTATGCGTTTTATTAGCTAGATGGTAAGG
TAACGGCTTACCATGGCTTTGA
>F0OV55002C100C
AGAGTTTGATCCTGGCTCAGAACTAACGCTGGCGGCGTGCCTAACACATG
CAAGTCGTACGAGAAAGTTCGCTTCGGTGGATGAGTAAAGTGGCGCACGG
GTGAGTAGCGCGTGGATAATCTGCCCTTTAGTTAGGAATAACCCATCGAA
AGATGGGCTAATGCCCAATGATGCTGACGTGCTTCGGCAGGTCAGCCAAA
GGTGGCCTCTACATGTAAGCTATCGCTGAAGGATGAGTTCGCGT
>F0OV55002C101W
AGAGTTTGATCCTGGCTCAGGATGAACGCTAGCGACAGGCCTAACACATG
CAAGTCGAACGGGATTTATCCTTCGGGGTAATGAGAGTGGCGCACGGGTG
AGTAACGCGTATGCAACCTACCTGTAACTGGGGAATAGCTCCCTGAAAGG
GGAATTAACACCGCATAAGACCACACTTTCGCATGGAAGAGTGGTAAAAT
ATTTATAGGTTACAGATGGGCATGCGTGACATTAGTTTGTTGGTGAGGTA
ACGGCTCACCAAG
>F0OV55002C104F
AGAGTTTGATCCTGGCTCAGGACGAACGCTGGCGGCGTGCTTAACACATG
CAAGTCAAGGAGAAAGTTTCTTTCGGGAGATAAGTAAACTGGCGCACGGG
TGAGTAAAATGTAAGTAATCTACCCTTTGGATGGGAATAACTACTAGAAA
TGGTGGCTAATACCGAATAATGCAGCGGCACCGAGTGGTGATGTTGTTAA
AGACCGAAAGGTTGCCAAGGGATGAGCTTGCATCTGATTAGCTAGTTGGC
GGGGTAAAAGCCCACCAAGGCCG
>F0OV55002C104I
AGAGTTTGATCCTGGCTCAGGATGAACGCTAGCGGCAGGCCTAATACATG
CAAGTCGAACGGTAAGTTCTCTTTCGGGAGGACACGAGTGGCGAACGGGT
GCGTAACGCGTATGCAACCTGCCTGTAACAGGGGAATAGCTCCCTGAAAG
GGGAATTAACACCGCATAAGACCACACTGCCGCATGGTAGAGTGGTAAAA
TATTTATAGGTTACAGATGGGCATGCGTGACATTAGCTAGTTGGTGAGGT
AACGGCTC
>F0OV55002C1051
AGAGTTTGATCCTGGCTCAGGATAAACGCTGGCGGCATGCCTAATACATG
CAAGTCGAACGAAGTGTACTTGTACACTTAGTGGCGAACGGGTGAGTAAC
ACGTAAGGAACCGACCCTAGACACGAGGATAACTCTGGGAAACTGGAGCT
AATACTGGATAGGACATAGAGACACAAGTAAAGATGTTTAAAGGCGCTTT
CGGGCGCTGGTGTAGGAAGGTCTTGCGTCGCGTTAGATAGTTGGAGGGGT
AACGGCCCACCAAGTCAACG
>F0OV55002C105S
AGAGTTTGATCCTGGCTCAGAACGAACGCTGGCGGCGCGTTTTAAGCATG
CAAGTCGAACGGTAAAAGGGTGCTTGCACCCTTTGAGAGTGGCGAACGGG
TGAGTAACACGTAGGTGATCTGCCCTTTGGTTGGGGATAGCCTGTGGAAA
CACAGGGTAATACCGAATAAGATCGGGACTCTTTGGAGATCCGATGAAAG
CAGCTTCGGCTGCACCGAAGGATGAGCCTGCGGCTGATTAGCTTGTTGGC
GGGGTAAAGGCCCACCAAGG
>F0OV55002C107A
AGAGTTTGATCCTGGCTCAGAACGAACGCTGGCGGCGTGTCTTAAGCATG
CAAGTCGAGCGGCAAGCGCCAGCAATGGCGCCTAGAGCGGCGGACTGGTG
AGTAACGCGTGGGTGATCTGCCCTTGGGATGGGGATAGCCATTAGAAATA
GTGGGTAATACCGAATACGCTTCTGTGGCCAAGGCCATGGGAGGAAAGGC
GCTACGGCGCCACCCGAGGATGAGCCCGCGTCCCATTAGCTAGTTGGTGA
GG
>F0OV55002C107J
AGAGTTTGATCCTGGCTCAGGATGAACGCTAGCGACAGGCCTAACACATG
CAAGTCGAACGGGATTTATCCTTCGGGGTAATGAGAGTGGCGCACGGGTG
AGTAACGCGTATGCAACCTACCTGTAACTGGGGAATAGCTCCCTGAAAGG
GGAATTAACACCGCATAAGACCACACTTTCGCATGGAAGAGTGGTAAAAT
ATTTATAGGTTACAGATGGGCATGCGTGACATTAGTTTGTTGGTGAGGTA
ACGGCTCACCAAG
>F0OV55002C108Z
AGAGTTTGATCCTGGCTCAGGACGAACGCTGGCGGCGTGCTTAACACATG
CAAGTCAAGGGGAAAGGTTAATTTCGGTTGACCGAGTATACTGGCGAACG
GGTGAGTAACGCGTAGGTAACCTGCCTGTGAGACTGGGATAACACTGCTA
ACGCGGTGCTAATACTGGATGATGCGTTTTATTCGCATGGATAAGGCGTT
AAAGCGGGCTTTGGCTCGTGTTCACAGATGGACCTGCGTCTCATTAGCTA
GTTGGTGGGGTAAAGG
>F0OV55002C1092
AGAGTTTGATCCTGGCTCAGGATGAACGCTGGCGGCGTGCCTAACACATG
CAAGTCGAGCGATAAACAGTGGATGGAATTCTTCGGAAGGAAAGAAACTG
TTGAAAGCGGCGGACGGGTGAGTAACGCGTGGGCAACCTGCCCTATACAG
GGGGATAGCCACTGGAAACGGTGATTAATACCCCATGACACCTTAACCTC
GCATGAGGAGAGGGTCAAAGATTATATCGGTATAGGATGGGCCCGCGTCT
GATTAGCTAGTTGG
>F0OV55002C10A4
AGAGTTTGATCCTGGCTCAGAACGAACGCTGGCGGCGCGTTTTAAGCATG
CAAGTCGAGGGAGAATCCGGTGCTTGCACTGGAGGGAACCGGCGAACGGG
TGAGTAACACGTAGATAATCTGCCTTTAGGTTGGGGATAGCTCATGGAAA
CATGGGGTAATACCGAATGTGGTTCGATGTTCAAAAGGACATTGAAAGAA
AGGAGCTTAGGCTTCGCCTGAAGATGAGTCTGCGTCTGATTAGGTAGTAG
GTAGGGTAACGGCCT
>F0OV55002C10CV
AGAGTTTGATCCTGGCTCAGGATGAACGCTGGCGGCGTGCCTAACACATG
CAAGTCGAGCGAGAATTGATGGAATGCGGACTTCGGTCCAAGTGAAGTCG
AGGAAAGCGGCGGACGGGTGAGTAACGCGTGGGTAACCTGCCCCATACAA
TGGGATAGCCACTGGAAACGGTGATTAATACCATATGATGCTTTATAATC
GCATGATTTAAAAGCTAAAGATTTATCGGTATGGGACGGACCCGCGTCTG
ATTAG
>F0OV55002C10S5
AGAGTTTGATCCTGGCTCAGAACGAACGCTGGCGGTGCGTTTTAAGCATG
CAAGTCGAGCGGCAAGGGCCTTCGGGCCCCTAGAGCGGCGGACGGGTGAG
TAACACGTGGACAATCTGCCCCCCGGCCCGGGGATAGCCCAGGGAAACCT
GGATTAATACCGGATGAGACGGGACGCACGAGGGTGCGATCCGGGAAAGG
CGCTGCGGCGCCGCCGGGGGATGAGTCCGCGACCCATTAGCTAGACGGCG
GGGTAAAGGCCCACCGTGGCGACGATGGGTAGCCGG
>F0OV55002C10U8
AGAGTTTGATCCTGGCTCAGGATGAACGCTAGCGGGAGGCTTAACACATG
CAAGTCGAGCGGTATAAACCTTTCGGGGTTTAGAGAGCGGCGCACGGGTG
AGTAACGCGTATGCAACCTACCTTTTACCGGGGAATAGCCCGGAGAAATT
TGGATTAATGCCCCATGGTTCCTTAAGTCTGCATGGATGTAAGGATAAAG
TTGAGGCGGTAAAAGATGGGCATGCGTGACATTAGCTAGTTGGGGGGGTA
ACGGCCCACCAAGGCTACGATGTCTAGGGGGT
>F0OV55002C10VD
AGAGTTTGATCCTGGCTCAGAACGAACGCTGGCGGCGCGTTTTAAGCATG
CAAGTCGAACGGTATATAGTCTTCGGATTATAGAGAGTGGCGAACGGGTG
AGTAACACGTAGATAATCTACCTTGAAGTGGGGGATAGTCCATGGAAACA
TGGAGTAATACCGCATATGTCTTTGGATGAAAGTTCCAATTGGAACGCTT
TGAGATGAGTCTGCGGCTCATTAGCTTGTTGGTGGGGTAAAGGCCTACCA
AGGCAACG
>F0OV55002C10VZ
AGAGTTTGATCCTGGCTCAGATTGAACGCTGGCGGCAGGCCTAACACATG
CAAGTCGAGCGAACCCAGCTTGCTGGGTGAGCGGCGAACGGGTGAGTAAC
GCGTAGGAATCTGCCTGGTAGTGGGGGACAACGCTCCGAAAGGAACGCTA
ATACCGCATACGCCCTACGGGGGAAAGCAGGGGATCTTCGGACCTTGCGC
TATCAGATGAGCCTGCGTCGGATTAGCTAGTTGGTAGGGTAAAGGCCTAC
CAAGGCGACGATCCG
>F0OV55002C10Y4
AGAGTTTGATCCTGGCTCAGGATGAACGCTGGCGGCGTGCCTTAGGCATG
CAAGTCGAACGGGAGCAGTAATGCTTCAGTGGCAGACGGGTGAGTAACGC
GTAGGAATCTACCTCTGGGAGGACCATAGCCCGCCGAAAGGCGGGGTAGT
AGTCCATAATATCGTAAGATTAAAGGTCTTAACTGGCCGCCGAGAGAGGA
GCCTGCGTCCTATCAGCTTGTTGGCGGGGTAAATGCCCACCAAGGCGATG
ACGGGTAG
>F0OV55002C110L
AGAGTTTGATCCTGGCTCAGGATGAACGCTGGCGGCGTGCTTAACACATG
CAAGTCGCACGAGAACGCTTCAGCTTGCTGAAGCTAGTAAAGTGGCGCAC
GGGTGAGTATCGCGTGGGTAATCTACCCTTCGGTCGGGAATAACGTTGCG
AAAGCGGCGCTAATACCCGATAAAAATCTGACGGCCTTGGTCGTTGGATT
CAAAGGTGGCCTCTTCATGAAAGCTACCGCAGGGAGGATGAGCCCGCGTC
CCATTAG
>F0OV55002C110S
AGAGTTTGATCCTGGCTCAGGATGAACGCTAGCGGGAGGCTTAACACATG
CAAGTCGAGGGGCATCACGCCTTCGGGTGGTGGCGACCGGCGCACGGGTG
CGTAACGCGTATGCAACCTGCCTTATGCAGGGGGATAGCCCATGGAAACG
TGGATTAATACCCCATAAGCTTTATTATATGCATATATATTAAAGGAAAA
CTTAGGTGGCATAAGATGGGCATGCGTCTGATTAGCTAGTTGGTAAGGTA
ACGGCTT
>F0OV55002C112J
AGAGTTTGATCCTGGCTCAGGATGAACGCTAGCGACAGGCCTAACACATG
CAAGTCGAACGGGATTTATCCTTCGGGGTAATGAGAGTGGCGCACGGGTG
AGTAACGCGTATGCAACCTACCTGTAACTGGGGAATAGCTCCCTGAAGGG
GAATTAACACCGCATAAGACCACACTTTCGCATGGAAGAGTGGTAAAATA
TTTATAGGTTACAGATGGGCATGCGTGACATTAGTTTGTTGGTGAGGTAA
CGGCTCACCAAG
>F0OV55002C112P
AGAGTTTGATCCTGGCTCAGAACGAACGCTGGCGGCATGGATTAGGCATG
CAAGTCGAACGAGGTAGCAATACCTAGTGGCGAAAGGGTGAGGAACGCGT
GAGTAATCTGCCCTCAAGTTGGGAATAACAGTTGGAAACGACTGCTAATA
CCGAATGTGGCTTTAGAAACGCATGTTTTTATGGCTAAAGATTTATTGCT
TGAGGATGAGCTCGCGTCCCATTAGCTAGTTGGTGAGGTAACGGCTCACC
AAGGCGA
>F0OV55002C114N
AGAGTTTGATCCTGGCTCAGAACGAACGCTGGCGGCAGGCCTAACACATG
CAAGTCGAGCGCCCCGCAAGGGGAGCGGCGGACGGGTGAGTAACACGTGG
GAATTTTCCTCAAGGTACGGAACAACTCAGGGAAACTTGGGCTAATACCG
TATGATGCAGAGATGCCAAAGATTTATCGCCTTGGGATAAGCCCGCGTCA
GATTAGGTAGTTGGTGAGGTAACGGCTCACCAAGCCTGTGATCTGTA
>F0OV55002C114Y
AGAGTTTGATCCTGGCTCAGAATGAACGCTGGCGGCGTGCTTAACACATG
CAAGTCGAACGAGAACGGGACATAGCTTGCTATGTTTGTCAGCTAAGTGG
CGGACGGGTGAGTAATGTATAGCTAATGTACCCCTTGGAGGGGGATAACA
GTTGGAAACGGCTGCTAATACCCCATACTCCTTCTATCTTAATGGTAGTT
GGGAAATGTTTTTTCGCCAAGGGATCGGGCTATATGGTATCAGTTAGTTG
GTGAGGTAATGGCT
>F0OV55002C1164
AGAGTTTGATCCTGGCTCAGGATGAACGCTAGCGACAGGCCTAACACATG
CAAGTCGAACGGGATTTATCCTTCGGGGTAATGAGAGTGGCGCACGGGTG
AGTAACGCGTATGCAACCTACCTGTAACTGGGGAATAGCTCCCTGAAAGG
GGAATTAACACCGCATAAGACCACACTTTCGCATGGAAGAGTGGTAAAAT
ATTTATAGGTTACAGATGGGCATGCGTGACATTAGTTTGTTGGTGAGGTA
AGGGCTCACCAAG
>F0OV55002C119D
AGAGTTTGATCCTGGCTCAGGATGAACGCTGGCGGCGTGCTTAACACATG
CAAGTCTAGGAAAGACTTCGAGCTTGCTTGAAGTGGAAACTGGCGAACGG
GTGAGTAACACGTAGATAACCTACCCAGAGGCGGGGGATAACGTCGAGAA
ATCGGCACTAATACCGCATATAATTTTAGATTAATTTTTAAAATTAAAGG
GGGCTTCGGCTCTCACCTTTGGATGGGTCTGCGTCTGATTAGCTTGTTGG
TGGGGTAATGGCTCACCAAGGCTACG
>F0OV55002C11B3
AGAGTTTGATCCTGGCTCAGGACGAACGCTGACGGCGGGCTTAACACATG
CAAGTCGCGGGAGAAGGGAGGTGCTTGCACTTCCTGGAGACCGGCGGATG
GGTGAGTAACGCGTAGGTAATTTGCCGTTAGGCCGGGGATAACCCACCGA
AAGGTGAGCTAATACCGGATGATGCAGCGGCCCCGCATGGGGACAGTTGT
TAAAGCCTTCGGGCGCCTAACGATGAGCCTGCGTGCCATTAGCTAGTTGG
TGAGGTAACGGCTCACCAAGG
>F0OV55002C11BU
AGAGTTTGATCCTGGCTCAGAACGAACGCTGGCGGCGTGGATTAGGCATG
CAAGTCGAACGAGAAAGTACTCTTCGGAGTGCGAGTGGAGTGGCGAACTG
GTGAGTAACAGGTGGGTAATCTGCCCATATGTGGGGGATAACCTCGGGAA
ACCGGGGCTAATACCGCATACGGCTCTCAGGCATAAGTCTGAAAGTCAAA
GGTGGCTAATTTAACGATTGGCTGTCGCATATGGATGGGCCCGCCTCCCA
TTAGCTTGTTGG
>F0OV55002C11BX
AGAGTTTGATCCTGGCTCAGGATGAACGCTGACAGAATGCTTAACACATG
CAAGTCGATTCGATTCTCCCTTCGGGGAGTTGAGGATGGCGGACGGGTGA
GTAACGCGTAAGGAACTTGCCTCTTGGTCTGGGACAACTGTTGGAAACGA
CAGCTAATACCGGATATTATGAGATTCCCGCATGGGAAACTTATGAAAGC
TATATGCGCCAAGAGAGAGCCTTGCGTTCCATTAGCTAGTTGGTGGGGTA
ATGG
>F0OV55002C11D6
AGAGTTTGATCCTGGCTCAGAACGAACGCTGGCGGCAGGCTTAACACATG
CAAGTCGAACGCCCCGCAAGGGGAGTGGCAGACGGGTGAGTAACGCGTGG
GAACGTGCCCTTCGCTTCGGAATAGCCCCGGGAAACTGGGAGTAATACCG
AATACGCCGTATTGGGAAAGATTTATCGGCGAAGGATCGGCCCGCGTTAG
ATTAGCTAGTTGGCGGTGTAATGGACCACCAAGGCTACGATCTATAGCTG
GTCTGAGAGGATGATCCCCCAC
>F0OV55002C11DV
AGAGTTTGATCCTGGCTCAGGACGAACGCTGGCGGCGTGCTTAACACATG
CAAGTCGAGCGGAAATATATTGAAGATTCGTCGGAAATATATTTTAGCGG
CGGACGGGTGAGTAACGCGTGGGCAATCTGCCTCACACAGGGGAATAACA
CTGGGAAACTAGTGCTAATATCGCATAACATAGCGAAGTGACATCACTTT
GTTATCAAAAGAGAAATCCGGTGTGAGATGAGCCCGCGTCCGATTAG
>F0OV55002C11FJ
AGAGTTTGATCCTGGCTCAGAACGAACGCTGGCGGCGCGTTTTAAGCATG
CAAGTCGAACGGGATTGATCCTTCGGGACCATGAGAGTGGCGAACGGGTG
AGTAACACGTAGATGATCTGCCTTGAAGTTGGGGATAGCCCATAGAAATA
TGGGGTAATACCGGATAATCTCTTTTTACTTTGGTGAATAGAGGAAAGGG
GCTTCGGCCTCGCTTTGAGATGAGTCTGCGGCTGATTAGCTAGTTGGTAG
GGTAAAGGCCTACCAAGGCG
>F0OV55002C11G5
AGAGTTTGATCCTGGCTCAGGATGAACGCTAGCGGGAGGCTTAACACATG
CAAGTCGAGGGGCAGCACGGGTAGCAATACCTGGTGGCGACCGGCAGACG
GGTGAGTAACGCGTATGTAACCTACCCTGTACAGGGGGATAACCCGGAGA
AATTCGGACTAATATCCCATAGAAATATTGGAAGGCATCTTTTGATATTT
AAAGTTCCGGCGGTACGGGATGGGCATGCGTAACATTAGCTAGTTGGTAA
GGTAACGGCTTACCAAGGCTTTGATGTTTA
>F0OV55002C11G8
AGAGTTTGATCCTGGCTCAGGATGAACGTTGGCGGTGCGCTTTATGCATG
CAAGTCGTACGGAACCATGGTTTTCGGATTATGGTTTAGTGGCGGACGGC
TGAGTAACACGTAGGTAACCTACCCACGAGCGGGGGATAACTTACCGAAA
GGTATGCTAATACCGCATGGTATGAATTTGCCAAAGCAGATTCATTAAAG
CCGCAAGGCACTTGTGGACGGGCCTGCGGCCGATTAGCTTGTTGGCGGGT
AATGGCCCACCAAGGC
>F0OV55002C11GZ
AGAGTTTGATCCTGGCTCAGGATGAACGCTAGCGGCAGGCTTAACACATG
CGAGTCGAGGGGTAACAGGGTGCTTGCACCGCTGACGACCGGCGCACGGG
TGCGTAACGCGTATACAATCTACCTTTTACAGGGGCATAGCCCGGGGAAA
CCCGGATTAATATCCCATGGTATCAAGAAGTGGCATCGCTTTTTGATTAA
AGTTTCGGCGGTAAAGATGAGTATGCGTTCTATTAGCTAGATGGTAAGGT
AACGGCTTACCATGGCTTTG
>F0OV55002C11HE
AGAGTTTGATCCTGGCTCAGGATGAACGCTAGCGGGAGGCTTAACACATG
CAAGTCGAGCGGTATAAACCTTTCGGGGTTTAGAGAGCGGCGCACGGGTG
AGTAACGCGTATGCAACCTACCTTTTACCGGGGAATAGCCCGGAGAAATT
TGGATTAATGCCCCATGGTTCCTTAAGTCTGCATGGATGTAAGGATAAAG
TTGAGGCGGTAAAAGATGGGCATGCGTGACATTAGCTAGTTGGGGGGGTA
ACGGCCCACCAAGGCTACGATGTCTAGGGGTT
>F0OV55002C11I3
AGAGTTTGATCCTGGCTCAGGACGAACGCTGGCGGCGTGCTTAACACATG
CAAGTGGGACGAAGGTTTTTGTTGGAAGGTTTCGGCTGGAAGATAAGGAC
ACTGAGTCGCGGACGGGTGAGTAATGCGTGAGAACCTGTCTCAAAGAGGG
GGACAGCCCCGGGGAAACCGGGATTAATACCCCATATGCCTAAGGGTGAA
ACGGAGCAATCCGCTTTGAGAGGGGCTCGCGTCCTATCAGCTAGTTGGTG
AGGTAATGGCTCACCAAGGCGAAGACGGG
>F0OV55002C11I9
AGAGTTTGATCCTGGCTCAGGATGAACGCTAGCGACAGGCCTAACACATG
CAAGTCGAGGGGTATAGTAGCAATACTAGAGACCGGCGCACGGGTGCGTA
ACGCGTATGTAACCTGCCTCACACAGGGGGATAGCCTTCCGAAAGGGAGA
TTAATACCGCATAATAATATTGTTCTGCCTGGGATGATATTTAAAGCTTC
GGTGGTGTGAGATGGACATGCGTATGATTAGCTAGTTGGCGGGGTAACGG
CCC
>F0OV55002C11K9
AGAGTTTGATCCTGGCTCAGAACGAACGCTGGCGACGCGTCTTAAGCATG
CAAGTCGAACGGCAACACGGGGCAACCTGGTGGCGAGTGGCGAACGGGTG
AGTAACACGTAGGTGAACTGCCCATGGGCTGGGGATAGCCGGTAGAAATA
CCGGGTAATACCGAATGAGGTCACGGGACTATGGTTCTGTGATGAAAGGG
GCTACGGCCTCGCCTGTGGAGGTGCCTGCGGCTGATTAGCTAGTTGGTGA
GGTAAGAGCTC
>F0OV55002C11LC
AGAGTTTGATCCTGGCTCAGATTGAACGCTGGCGGCATGCTTTACACATG
CAAGTCGAACGGGGGTGGGGGCAACTCCACTTCAGTGGCGAACGGGTGAG
TAATGCATCGGAACGTGTCCCGTAGTGGGGGATAACGCCGCGAAAGCGGC
GCTAATACCGCATACGCTCTGTGGAGGAAAGCCGGGGACCCGCAAGGGCC
TGGTGCTAGGGGAGCGGCCGATGTCAGATTAGGTAGTTGGTGGGGTAAAG
GCTCACCAAGCCGACGAT
>F0OV55002C11M1
AGAGTTTGATCCTGGCTCAGGATGAACGCTGGCGGCATGCCTAATACATG
CAAGTCGAACGAACTAGTTTACTAGTTAGTGGCGAACGGGTGAGTAACAC
GTAGATAACCAACCCTTAAGACGAGGATAACCCGGGGAAACCTGGACTAA
TACCGCATATTGTCGTAAGATAAAAGCCTTTCGGGGCGCCATGAGATCGG
CCTGCGGCCCATTATTTAATCCTGGTTGGTAGGGTAATGGCCTACCAAGG
GTACGATGGGTAGCTGGT
>F0OV55002C11M7
AGAGTTTGATCCTGGCTCAGGATGAACGCTAGCGGGAGGCTTAACACATG
CAAGTCGAGGGGCATCACGGAGTAGCAATATTCTGGTGGCGACCGGCGCA
CGGGTGAGTAACACGTATGCAACCTGCCTCGTACAGGGGGATAACCCGGA
GAAATTCGGACTAATATCCCATGGTAATATTGGAAGGCATCTTCTGATAT
TTAAAGTTCCGGCGGTACAGGAGGGGCATGCGTAACATTAGCTGGTTGGT
AAGGTAACGGCTTACTAAGG
>F0OV55002C11OM
AGAGTTTGATCCTGGCTCAGAATGAACGCTGGCGGCGTGCCTAACACATG
CAAGTCGCACGAGAAAGGGGGCTTCGGCTCCCGAGTAAAGTGGCGCACGG
GTGAGTAACGCGTAGGCAACCTACCCCCGGGTCCGGGATAACAGTGCGAA
AGCGCTGCTAATACCGGATACGACCTTGGAGCGGGAGCTCCAAGTTGAAA
GTCAGCCTCTCGAAGAAGCTGATGTTCGGGGATGGGCCTGCGTCCTATCA
GCTAGTTGGTAGGGTAACGG
>F0OV55002C11OY
AGAGTTTGATCCTGGCTCAGGATGAACGCTAGCGGCGCGCTTAATGCATG
CAAGTCGAGCGATGAGGCTCCTTCGGGAGTACATCAGCGGCAGACGGGTG
AGTAACACGTGGGTGACCTACCCCAGAGACGGGAATAACGGATGGAAACA
TGCGCTAAAACCCGATGGCCTTCGAGGGTCGAAGCTTGAAGGAAAACTAC
GGTGCTCTGGGAGGGGCCTGCGGCCCATCAGCTAGTTGGTGAGGTAACGG
CTCACCAAGG
>F0OV55002C11Q8
AGAGTTTGATCCTGGCTCAGGATGAACGCTAGCGGGAGGCCTAATACATG
CAAGTCGAACGGTAACAGGGGTAGCAATACCTGCTGACGAGTGGCGTACG
GGTGCGTAACACGTACACAACCTGCCTCATACTGGAGCATACCCCCAAGA
AATTGGGACTAACTCTCCATAATGTTATGAAGTGGCATCACTTTATAATT
AAAACTCCGGTGGTATAAGATGGGTGTGCGTCCGATTAGATAGTTGGTGA
GGTAACGGCTC
>F0OV55002C11QB
AGAGTTTGATCCTGGCTCAGGACGAACGCTGGCGGCGTGGATTAGGCATG
CAAGTCGAACGGTAGTATTTCTTTCGGGAGATATGAGAGTGGCGAACGGG
TGAGTAACGCGTAGGTGATCTACCTTCAAGTGGGGGACAACCCAGGGAAA
CTTGGGCTAATACCGCATGTGGCAGCAATGCTAAAGCCGGCCTCTGTATA
TGCTGGTGCTTGGAGATGAGCTTGCGTCTGATTAGCTAGTTGGTGAGGTA
ACGG
>F0OV55002C11QH
AGAGTTTGATCCTGGCTCAGGATGAACGCTGGCGGCGTGCCTAACACATG
CAAGTCGAGCGGAGATTACGAGGAGTACTTGTACAAATTGTAATCTTAGC
GGCGGACGGGTGAGTAACACGTGAGGAACCTGCCCTTGAGTGGGGAATAA
CACCGAGAAATGGGTGCTAATACCGCATAATGTCTTGGAAGCGCATGCTT
TCGGGACCAAAGGATTTATTCGCTTAAGGATGGACTCGCGTCCGATTAGG
TAGTTGGTGAGGTAACCGG
>F0OV55002C11RB
AGAGTTTGATCCTGGCTCAGGATGAACGCTAGCGGGAGGCTTAACACATG
CAAGTCGAGGGGCAGCACGAGGTAGCAATACTTTGGTGGCGACCGGCAGA
CGGGTGAGTAACGCGTATGTAACCTGCCCTGTACAGGGGGATAACCCGGA
GAAATTCGGACTAATATCCCATGGTAATATTGGAAGGCATCTTTTGATAT
TTAAAGTTCCGGCGGTACAGGAGGGGCATGCGTAACATTAGCTGGTTGGT
AAGGTAACGGCTTACCAAGGCG
>F0OV55002C11RK
AGAGTTTGATCCTGGCTCAGGATGAACGCTAGCGGGAGGCTTAACACATG
CAAGTCGAGGGGCAGCACGAGGTAGCAATACTTTGGTGGCGACCGGCGCA
CGGGTGAGTAACGCGTATGCAACCTACCCTGTACAGAGGGACAACCCGGA
GAAATTCGGACTAATACCTCATAAAGATATCATAAGGCATCTTAAGATAT
TTAAAGCTTCGGTGGTACGGGATGGGCATGCGTAACATTAGCTAGTTGGG
AGGGTAACGGCCTACCAAGG
>F0OV55002C11UD
AGAGTTTGATCCTGGCTCAGAATCAACGCTGGCGGCGTGCCTAACACATG
CAAGTCGAACGAGAAAGTGGAGCAATCCATGAGTAAAGTGGCGCACGGGT
GAGTAGCACGTGACTAACCTACCCTTGAGTGGGGGATAACCTCGGGAAAC
CGGGGCTAATACCGCATAACACCGAGAGGTCAAAGGAGCAATTCGCTCAA
GGAGGGGGTCGCGGCTGATTAGCTAGTTGGTAAGGTAACGGCTTACCAAG
GCTTCGATCAGTAGCCG
>F0OV55002C11UP
AGAGTTTGATCCTGGCTCAGGACGAACGCTGGCGGCGTGCCTAACACATG
CAAGTCAAAGTGCAAGTAACTTCGGTTATGAGTACTTGGCGCAAGGGTGA
GTAAGGCATAGGTAATCTGCCCTTTGGACTGGGATAACCTCGAGAAATCG
AGGACAATACCAGATGATGCAGCGGAACCGCATGGTTATGTTGTTAAAGA
TTTATCGCCAAAGGATGAGCCTATGTTCCATCAGGTAGTTGGTAGGGTAA
CGGCCT
>F0OV55002C11V2
AGAGTTTGATCCTGGCTCAGGATGAACGCTAGCGGCAGGCCTAACACATG
CAAGTCGAGGGGTAACAGGTAGAAAGCTTGCTTTCTATGCTGACGACCGG
CGCACGGGTGAGTAACGCGTATGCAACCTACCTTTAACAGGAAGATAGCC
CCGAGAAATCGGGATTAATACTCCATAATATATATGAATCGCATGGTTTA
TATATTAAAGCTCCGGCGGTTAAAGATGGGCATGCGTGACATTAGCTAGT
TGGTACGG
>F0OV55002C11W2
AGAGTTTGATCCTGGCTCAGAACGAACGTTAGCGGCGCGCCTAACACATG
CAAGTCGCACGAGAAAGGGCTTCGGCCCCGGTAAAGTGGCGCACGGGTGA
GTAACACGTAGGTCATCTACCCTCGAGTGGGGGACAACCCTCCGAAAGGA
GGGCTAATACCGCATGATGCCAGCAATGGCCAAAGCGGGCCTCTCCATGG
AAGCTCGCGCTTGAGGATGAGCCTGCGGCCCATCAGCTAGTTGGCGGGGT
AACGGCCCACCAAGG
>F0OV55002C11W5
AGAGTTTGATCCTGGCTCAGATTGAACGCTGGCGGCATGCCTAACACATG
CAAGTCGAACGGTAACGCGGAGAGCTTGCTCTCTGGCGACGAGTGGCGGA
CGGGTGAGTAATACTTAGGAATCTGCCCAGTAGTGGGGGATAGGCCCGGG
GAAACCCGGATTAATACCGCATACGCACTACGGTGGAAAGCGGGGGATCG
TAAGACCTCGCGCTATTGGATGAGCCTAAGTCGGATTAGCTTGTTGGTGG
GGTAACGCCTACCAAGGCGACG
>F0OV55002C11YL
AGAGTTTGATCCTGGCTCAGGATGAACGCTAGCGGCAGGCCTAACACATG
CAAGTCGAGGGGTAACAGGAGTAGCAATACTTGCTGACGACCGGCGCACG
GGTGAGTAACGCGTATGCAACCTACCCTTAACTGGGGAATAGCCCGAAGA
AATTCGGATTAATGCCCCATAATACTGTATTGAAGCATTTCAGTGCATTT
AAAACTCCGGTGGTTAAGGATGGGCATGCGTGACATTAGCTAGTTGGTGA
GGTAACGGCT
>F0OV55002C11YW
AGAGTTTGATCCTGGCTCAGGATGAACGCTGGCGGCGTGCCTAACACATG
CAAGTCGAGCGATAAACAGTGGATGGAATTCTTCGGAAGGAAAGAAACTG
TTGAAAGCGGCGGACGGGTGAGTAACGCGTGGGCAACCTGCCCTATACAG
GGGGATAGCCACTGGAAACGGTGATTAATACCCCATGACACCTTAACCTC
GCATGAGGAGAGGGTCAAAGATTATATCGGTATAGGATGGGCCCGCGTCT
GATTAGCTAGTTGG
>F0OV55002C120G
AGAGTTTGATCCTGGCTCAGGATGAACGCTAGCGGGAGGCTTAACACATG
CAAGTCGAGGGGCATCACGGGGTAGCAATACTCTGGTGGCGACCGGCGCA
CGGGTGAGTAACGCGTATGTAACCTGCCCTTTACCGGAGGATAACCCGGA
GAAATTCGGACTAATACTGCATAATATTATTGAGAGGCATCTTTTAATAA
TTAAAACTAAGGTGGTAAATGAGGGGCATGCGTAACATTAGCTGGTTGGT
AGGGTAACGGCCTACCAAGGCG
>F0OV55002C122B
AGAGTTTGATCCTGGCTCAGAGTGAACGCTGGCGGCGTGCCTAACACATG
CAAGTCGAACGCGAAAGTCCCGCAAGGGATAAGTAGAGTGGCAGACGGGT
GAGTAATGCATAGGTAATCTACCCTTGAGTGGGGGATAACTCCGGGAAAC
CGGTGCTAATCCCGCATGACTTCCTGATGCGCAGGCATTAGGATCAAAGG
GGGGGATCCTTCGGGACCTCCCGCTTGAGGATGAGCCTATGTCCTATTAG
CTAGTTGGTG
>F0OV55002C122E
AGAGTTTGATCCTGGCTCAGAGCGAACGCTGGCGGCATGCTTAACACATG
CAAGTCGCACGGGCAGCAATGTCAGTGGCGGACGGGTGAGTATCGCGTAG
GAATGTATCCTGAGGTGGGGGACAACCCTGGGAAACTGGGGCTAATACCG
CATATGGACTGAGGTCCAAAGCCTTTGGGCGCCTTGGGAGCAGCCTGCGT
CCGATTAGGTAGTTGGTGGGGTAAAGGCCTACCAAGCCTGCGATCGGTAG
CTGGT
>F0OV55002C124G
AGAGTTTGATCCTGGCTCAGGATGAACGCTAGCGGGAGGCCTAACACATG
CAAGTCGAGCGGGATTCACCTTCGGGTGATGAGAGCGGCGCACGGGTGCG
TAACGCGTATGCAACCTTCCTTGTACAGAGGGATAGCCCATGGAAACGTG
GATTAATATCTCATAGTATCACAATTTCGCATGTTATTGTTGATTAAAGT
TTCGGCGGTACAAGATGGGCATGCGTAAGATTAGCTAGTTGGTGAGGT
>F0OV55002C1257
AGAGTTTGATCCTGGCTCAGGATGAACGCTAGCGGTGCGCCTAACACATG
CAAGTCGAGCGATATAGCGGCGAACGGGTGAGTAACACGTTGGAACCTGC
CTCGAACTCAGGGATAGCCATCCGAAAGGATGATTAATACCGGATAGTCC
CGAAAGGGTAAAGATTTTTCGGTTCGAGAGGGGCCTGCGGCCTATCAGCT
AGTTGGTAAGGTAATGGCTTACCAAGGCTATGACGGGTAACTGGTGTGAG
AGCATGACCAGT
>F0OV55002C125R
AGAGTTTGATCCTGGCTCAGAGCGAACGCTGGCGGCAGGCTTAACACATG
CAAGTCGAGCGGGCGTAGCAATACGTCAGCGGCAGACGGGTGAGTAACGC
GTGGGAACGTACCTTTTGGTTCGGAACAACACAGGGAAACTTGTGCTAAT
ACCGGATAAGCCCTTACGGGGAAAGATTTATCGCCGAAAGATCGGCCCGC
GTCTGATTAGCTAGTTGGTGAGGTAATGGCTCACCAAGGCGACGATCAGT
AGCT
>F0OV55002C125U
AGAGTTTGATCCTGGCTCAGGATGAACGCTGGCGGCATGCCTAATACATG
CAAGTCGAACGCACTAGTTTACTAGTGAGTGGCGAACGGGTGAGTAACAC
GTAGATAACCAACCCTAAAGACGAGGATAACCCGGGGAAACCTGGACTAA
TACTGGATAGGAGCTAATTTCACAAGGGATTAGTTTTAAAGGCGCATTAA
AGCGCCGCTATAGGATGGGACTGCGTCGCATTAGCTAGTTGGTGGGGTAA
CGGCCTACCAAGGCAACGATGCG
>F0OV55002C1278
AGAGTTTGATCCTGGCTCAGGACGAACGCTGGCGGCGGGCTTAACACATG
CAAGTCGCGGGAGAAGCCGGGCCTTCGGGCCAGGTGGAGACCGGCGGATG
GGTGAGTAACGCGTAGGCAATCTGCCGTTAGGACTGGGATAACCCACCGA
AAGGTGAGCTAATACCGGATGATGCAGCGGGGCCGCATGGCCACAGTTGT
TAAATCCTTCGGGAGCCTAACGATGAGCCTGCGTGCCATTAGCTAGTTGG
TAGGGTAACGGCCTACCAAGG
>F0OV55002C127T
AGAGTTTGATCCTGGCTCAGGATGAACGCTAGCGGCGCGCTTAATGCATG
CAAGTCGAGCGATGAGTTTCTTCGGAGACATCAGCGGCAGACGGGTGAGT
AACACGTGGACGACCTACCCTCAAGTCGGGGATAACGCGTGGAAACATGC
GCTAATACCGGATAAGCTTCTGGGATCGGAGCCAGAAGTAAAGCTACGGT
GCTTGAGGAGGGGTCCGCGGCCCATCAGCTAGTTGGTAGGGTAACGGCCT
ACCAAGGCG
>F0OV55002C127Z
AGAGTTTGATCCTGGCTCAGGATGAACGCTGGCGGCATGCCTAATACATG
CAAGTCGAACGAATTGACCTTCGGGTCAGTTAGTGGCGAACGGGTGAGTA
ACACGTAGATAACCAACCCTAAAGACGAGGATAACCCGGGGAAACCTGGA
CTAATACTGGATAGGAGCTATTTTCAAAAGAGGATAGTTTTAAAGATGCC
TTAAAGCATCGCTATAGGCTGGGACTGCGTCGCATTAGCTAGTTGGTGGA
GTAACGGCCCACCAAGGCAACGA
>F0OV55002C128B
AGAGTTTGATCCTGGCTCAGGATGAACGCTGGCGGCGTGCCTAACACATG
CAAGTCGAGCGTGAAGTCTTGGAATGATACTTCGGTAAAGTAAAGAGATG
GAAAGCGGCGGACGGGTGAGTAACGCGTAGGTAACCTGCCCCATACACAG
GGATAGCCTAGGGAAACCTGGATTAATACCTGATAACGCAGAGGAGTCAC
ATGACTTTTCTGCCAAAGATTTATCGGTATGGGATGGACCTGCGTCTGAT
TAGTTAGTTGG
>F0OV55002C1294
AGAGTTTGATCCTGGCTCAGGACGAACGCTGGCGGCGTGCCTAACACATG
CAAGTCAAAGTGCAAGTAACTTCGGTTATGAGTACTTGGCGCAAGGGTGA
GTAAGGCATAGGTAATCTGCCCTTTGGACTGGGATAACCTCGAGAAATCG
AGGACAATACCAGATGATGCAGCGGAACCGCATGGTTATGTTGTTAAAGA
TTTATCGCCAAAGGATGAGCCTATGTTCCATCAGGTAGTTGGTAGGGTAA
CGGCCT
>F0OV55002C1297
AGAGTTTGATCCTGGCTCAGGACGAACGCTGGCGGCGTGCTTAACACATG
CAAGTCAAGGAGAAAGTTTCTTTCGGGAGATAAGTAAACTGGCGCACGGG
TGAGTAAAATGTAAGTAATCTACCCTTTGGATGGGAATAACTACTAGAAA
TGGTGGCTAATACCGAATAATGCAGCGGCACCGAGTGGTGATGTTGTTAA
AGACCGAAAGGTTGCCAAGGGATGAGCTTGCATCTGATTAGCTAGTTGGC
GGGGTAAAAGCCCACCAAGGCG
>F0OV55002C129I
AGAGTTTGATCCTGGCTCAGGATGAACGCTAGCGACAGGCCTAACACATG
CAAGTCGAACGGGATTCACCTTCGGGTGATGAGAGTGGCGCACGGGTGAG
TAACGCGTATGCAACCTACCTACAACAGGGGGATAGCTCCCGGAAACGGG
ATTAATACCGCATAAGACTACGGTTTCACATGGGACAGTAGTAAAAATTC
AGATGGTTGTAGATGGGCATGCGTGACATTAGGTAGTTGGTGAGGTAATG
GCTCACCAAG
>F0OV55002C129Y
AGAGTTTGATCCTGGCTCAGGATGAACGCTAGCGGCGCGCTTAATGCATG
TAAGTCGAGCGATGAAGCCCTTCGGGGCTATCAGCGGCAGACGGGTGAGT
AACACGTGGATGACCTGCCCTCAAGTCTGGGATAACGGGTGGAAACATGC
GCTAATACCGGATAAGCCCACAGTCTCCTCGGAGACAGCGGGAAAAGATG
GCCTCTTCTTGAAAGCTATTGTTATCAGATGAGTCCGCGGTCCATTAG
>F0OV55002C12A2
AGAGTTTGATCCTGGCTCAGGATGAACGCTGGCGGCATGCCTAATACATG
CAAGTCGAACGCACTAGTTTACTAGTGAGTGGCGAACGGGTGAGTAACAC
GTAGATAACCAACCCTAAAGACGAGGATAACCCGGGGAAACCTGGACTAA
TACTGGATAGGAGCTAATTTCACAAGGGATTAGTTTTAAAGGCGCATTAA
AGCGCCGCTATAGGATGGGACTGCGTCGCATTAGCTAGTTGGTGGGGTAA
CGGCCTACCAAGGCAACG
>F0OV55002C12AW
AGAGTTTGATCCTGGCTCAGGATGAACGCTAGCGGAACGCCTAACACATG
CAAGTCGAACGATTCTCTTTTGAAGCTTGCTTCAGAAGATGCAATAGTGG
CAGACGAGCGAGTAACGCGTACTTAACTTGCCCTCAAGATGGGAACAACT
ACAGAGATGTAGCTAATTCCCAATATGCTCACGATGGTGAAATCCCGATG
TGAGGAAAGATTTATCGCTTGAGGAGAGGGGTGCGTCCTAT
>F0OV55002C12AZ
AGAGTTTGATCCTGGCTCAGAACGAACGCTGGCGGCGCGTTTTAAGCATG
CAAGTCGAGGGAGAATCCGGTGCTTGCACTGGAGGGAACCGGCGAACGGG
TGAGTAACACGTAGATAATCTGCCTTTAGGTTGGGGATAGCTCACGGAAA
CATGGGGTAATACCGAATGTGGTTCGATGTTCAAAAGGACATTGAAAGAA
AGGAGCTTAGGCTTCGCCTGAAGATGAGTCTGCGTCTGATTAGGTAGTAG
GTAGGGTAACGGCCTACCTAG
>F0OV55002C12BA
AGAGTTTGATCCTGGCTCAGGATGAACGCTAGCGGCAGGCCTAACACATG
CAAGTCGAGGGGTAACAGGAGTAGCAATACTTGCTGACGACCGGCGCACG
GGTGAGTAACGCGTATGCAACCTACCCTTAACTGGGGAATAGCCCGAAGA
GATTCGGATTAATGCCCCATAATACTGTATTGAAGCATTTCAGTGCATTT
AAAACTCCGGTGGTTAAGGATGGGCATGCGTGACATTAGCTAGTTGGTGA
GGTAACGG
>F0OV55002C12D8
AGAGTTTGATCCTGGCTCAGAACGAACGCTGGCGGCGTGGCTAAAACATG
CAAGTCGAACGCGAAAGTTCCCTTCGGGAAGCGTGTAGAGTGGCGAAAGG
GCGAGGAATGCTTGGGTAACGTACCTTGAACATCGGGATAGCCGTGGGAA
ACTGCGGGTAATACCGGATAATACCATGAAACCTACGGGCTTTATGGTCA
ATGGTGGGGACCTCTTCGGAGGCCTACCGGTTCAAGAGCGGCCCAAGTCC
TATCAGCTTGTTGGTGAGGTAATGGCTTACCAAGG
>F0OV55002C12DB
AGAGTTTGATCCTGGCTCAGGATGAACGCTGGCGGCATGCCTAATACATG
CAAGTCGAACGCACTAGTTTACTAGTGAGTGGCGAACGGGTGAGTAACAC
GTAGATAACCAACCCTAAAGACGAGGATAACCCGGGGAAACCTGGACTAA
TACTGGATAGGAGCTAATTTCACAAGAGATTAGTTTTAAAGGCGCATTAA
AGCGCCGCTATAGGATGGGACTGCGTCGCATTAGCTAGTTGGTGGGGTAA
CGGCCTACCAAGGCAACG
>F0OV55002C12DT
AGAGTTTGATCCTGGCTCAGGATGAACGCTAGCGGCAGGCTTAACACATG
CAAGTCGAGGGGTAACGGGGTAGCAATACTGCCGACGACCGGCGCACGGG
TGAGTAACGCGTATGCAACCTACCCATAACAGGGGGATAGCTTTCGGAAA
CGGAAATTAATACCCTATAGTATCTAAATATCGCATGATATTAAGATTAA
AGTTACGACGGTTATGGATGGGCATGCGTGCCATTAGGTAGTTGGTGAGG
TAATGGCTCACCAAGCCG
>F0OV55002C12EB
AGAGTTTGATCCTGGCTCAGGATGAACGCTAGCGGCAGGCCTAACACATG
CAAGTCGAGGGGTAACAGGAGTAGCAATACTTGCTGACGACCGGCGCACG
GGTGAGTAACGCGTATGCAACCTACCCTTAACTGGGGAATAGCCCGAAGA
AATTCGGATTAATGCCCCATAATACTGTATTGAAGCATTTCAGTGCATTT
AAAACTCCGGTGGTTAAGGATGGGCATGCGTGACATTAGCTAGTTGGTGA
GGTAACGGCT
>F0OV55002C12FL
AGAGTTTGATCCTGGCTCAGATTGAACGCTGGCGGAATGCTTTACACATG
CAAGTCGAACGGCAGCACTGGAGCTTGCTCCTGGTGGCGAGTGGCGAACG
GGTGAGTAATATATCGGAACGTATCCAATAATGGGGGATAACTAAGCGAA
AGCTTGGCTAATACCGCATACGCCCTGAGGGGGAAAGCTAGGGATCTTCG
GACCTGGCGTTGATGGAGCGGCCGATATCTGATTAGCTAGTTGGTGGGGT
AAAGG
>F0OV55002C12H1
AGAGTTTGATCCTGGCTCAGGACGAACGCTGGCGGCGTGCCTAATACATG
CAAGTCGAACGCACCATTTCGGTGGTGAGTGGCGAACGGGTGAGTAACAC
GTAGATAACCTGCCCTTAAGACGAGGATAACCATTGGAAACGATGGCTAA
GACTGGATAGGAATATTAGAGGCATCTCTGATATTTTAAAAGACCTAGCA
ATAGGTATGCTTAAGGAGGGGCCTGCGGCGCATTAGTAAGTTGGTGAGGT
GAAGGCTTACCAAG
>F0OV55002C12HJ
AGAGTTTGATCCTGGCTCAGGACGAACGCTGGCGGCGCGCTTAACACATG
CAAGTCGAGCGAGAACCAGTCCTTCGGGGCGTGGGGAAAGGCGGCGAACG
GGTGAGTAACACGTGAGTAATCTGCCCTCGGCACCGGGATAGCCCGGGGA
AACCCGGATTAATACTGGATGGCCTTTCGAGTCTTCGGACTCGTCAGAAA
AGGTGGCTTCGGCTTCCGGCTGAGGAGGAGCTCGCGGCGGATTAGCTTGT
TGGTAAGGTAACGGCTTACCAAGGCTTCGAT
>F0OV55002C12J1
AGAGTTTGATCCTGGCTCAGGATGAACGCTAGCGGTGCGCCTAACACATG
CAAGTCGAGCGATATAGCGGCGAACGGGTGAGTAACACGTTGGAACCTGC
CTCGAACTCAGGGATAGCCATCCGAAAGGATGATTAATACCGGATAGTCC
CGAAAGGGTAAAGATTTTTCGGTTCGAGAGGGGCCTGCGGCCTATCAGCT
AGTTGGTAAGGTAATGGCTTACCAAGGCTATGACGGGTAACTGGTGTGAG
AGCATGACCAGT
>F0OV55002C12K0
AGAGTTTGATCCTGGCTCAGGATGAACGCTGGCGGCGTGCCTAATACATG
CAAGTCGAACGCACCATTTCGGTGGTGAGTGGCGAACGGGTGAGTAACAC
GTAGATAACCTGCCCTTAAGACGAGGATAACCATTGGAAACGATGGCTAA
GACTGGATAGGAATATTAGAGGCATCTCTGATATTTTAAAAGACCTAGCA
ATAGGTATGCTTAAGGAGGGGTCTGCGGCGCATTAGTTAGTTGGTGGGGT
GATGGCCT
>F0OV55002C12K3
AGAGTTTGATCCTGGCTCAGGATGAACGCTAGCGGCGCGCTTAATGCATG
TAAGTCGAACGATGAACCAACGTGCTTGCACGAAGGAATCAGTGGCAGAC
GGGTGAGTAACACGTGGGTGACTTGCCCCTCAGACTGGGATAACGAGTGG
AAACACTGGCTAATACCGGATAGACTGTTGGGGTCGCAACCAGCAGTAAA
GCTACGGTGCTTGAGGAGGGGTCCGCGGCCCATCAGCTAGTTGGTAGGGT
AACGGCCT
>F0OV55002C12K7
AGAGTTTGATCCTGGCTCAGAGCGAACGTTAGCGGCGCGCTTAACACATG
CAAGTCGCACGAGAAAGGGCTTCGGCCCCGGTAAAGTGGCGCACGGGTGC
GTAACACGTAGGCAATCTTCCCTTGAGCGGGGGATAACGTTTCGAAAGAG
ACGCTAATACCGCATAAGACCACGACCGGTTCGCCGGTTGCGGTCAAAGC
TGGCCTCTTCATGAAAGCTAGCACTCGAGGACGAGCCTGCGGCCCATCAG
CTAGTTGGTAGGGTAACGG
>F0OV55002C12KD
AGAGTTTGATCCTGGCTCAGGATGAACGCTAGCGACAGGCCTAACACATG
CAAGTCGAACGGGATTCACCTTCGGGTGATGAGAGTGGCGCACGGGTGAG
TAACGCGTATGCAACCTACCTACAACAGGGGGATAGCTCCCGGAAACGGG
GATTAATACCGCATAAGACTACGGTTTCACATGGGACAGTAGTAAAAATT
CAGATGGTTGTAGATGGGCATGCGTGACATTAGGTAGTTGGTGAGGTAAT
GGCTCACCAAG
>F0OV55002C12KG
AGAGTTTGATCCTGGCTCAGGATGAACGCTAGCGGGAGGCCTAACACATG
CAAGTCGAACGGGATTGAGAGCTTGCTCTCATGAGAGTGGCGCACGGGTG
AGTAACGCGTATGCAACCTGCCCTTGACAGGGGGATAGCCCGGAGAAATC
CGGATTAATACCCCATGGTATTTAAGTTCCGCATGGGATTTAAATTAAAG
ATTTATCGGTCAGGGATGGGCATGCGTGACATTAGCTAGTTGGCGGGGTA
ACGGCCCACCAAGG
>F0OV55002C12KP
AGAGTTTGATCCTGGCTCAGGATGAACGCTAGCGGCAGGCCTAACACATG
CAAGTCGAGGGGTAACAGGAGTAGCAATACTTGCTGACGACCGGCGCACG
GGTGAGTAACGCGTATGCAACCTACCCTTAACTGGGGAATAGCCCGAAGA
AATTCGGATTAATGCCCCATAATACTGTATTGAAGCATTTCAGTGCATTT
AAAACTCCGGTGGTTAAGGATGGGCATGCGTGACATTAGCTAGTTGGTGA
GGTAACGGCT
>F0OV55002C12M1
AGAGTTTGATCCTGGCTCAGATTGAACGCTGGCGGCAGGCTTAACACATG
CAAGTCGAGCGGTAACAGATCTAGCTTGCTAGATGCTGACGAGCGGCGGA
CGGGTGAGTAATGCATAGGAAACTGCCCAGTAGTGGGGGATAGCCCGGGG
AAACCCGGATTAATACCGCGTACGCCCTTCGGGGAAAGCAGGGGATCTTC
GGACCTTGCGCTATTGGATGTGCCTATGTCGGATTAGCTAGTTGGTGGGG
TAAAGGCCTACCAAGG
>F0OV55002C12ME
AGAGTTTGATCCTGGCTCAGAACGAACGCTGGCGGCGCGCCTAACACATG
CAAGTCGAGCGAGAAAGTTCCTTCGGGGATGAGTAAAGCGGCGCACGGGT
GAGTAACACGTGGGTGACCTACCCCGGGGCGGGGGATAACGTTGCGAAAG
CGACGGTAATACCGCGTACGCTCTACGGATCGAGGTCCGTAGGGGAAAGG
AGCAATCCACCCTTGGATGGGCTTGCGTCCCATCAGCTAGTTGGTGAGGT
AACGGCTCACCAAGGCCACGACGGGTAG
>F0OV55002C12MM
AGAGTTTGATCCTGGCTCAGAACAAACGCTAGCGGCGTGCCTAACACATG
CAAGTCAGACGAGAAAGTTCGCTTCGGCGAATGAGTAGAGTGGCGCACGG
GTGAGTAACGCGTGGACAATCTGCCCTAGAGTTAGGAATAACCCACCGAA
AGGTGGGCTAATACCCAATAATGCTATACTTCTTCGGGAGTATAGCCAAA
GATGGCCTCTGTTTACAAGCTATCGCTCAAGGATGAGTTCGCGTACCATT
AG
>F0OV55002C12QZ
AGAGTTTGATCCTGGCTCAGGATGAACGCTAGCGGGAGGCTTAACACATG
CAAGTCGAGCGGGATTCCCGATTTATCGGGATGAGAGCGGCGCACGGGTG
AGTAACGCGTATGCAACCTGCCTTTTACAGGGGAATAGCCCAGAGAAATT
TGGATTAATACCCCATAGTATCACTTTATCGCATGATAAATTGATTAAAG
ATTTATCGGTAAAAGATGGGCATGCGTGGCATTAGCTAGTTGGTAAGGTA
ACGGCTTACCAAGG
>F0OV55002C12RA
AGAGTTTGATCCTGGCTCAGAACGAACGCTGGCGGCGTGTCTTAAGCATG
CAAGTCGGGCGGCAAGGCGGGGCAACCCGCCCTAGAGCGGCGGACTGGTG
AGTAACACGTGGGTGATCTGCCCTTGGATTGGGGATAGCCATTAGAAATA
GTGGGTAATACCGAATAAGTCCGCGAGGTTGCGACCTTGCGGGGAAAGGC
GCTACGGCGCCGTCCGAGGATGAGCCCGCGGCCCATTAGCTAGTTGGCGG
GGTAATGGCCCACCAAGGCG
>F0OV55002C12RQ
AGAGTTTGATCCTGGCTCAGATTGAACGCTGGCGGCGTGCCTAACACATG
CAAGTCGAGCGAGAAAGGGTCCTTCGGGGCCTGAGTAGAGCGGCGCACGG
GTGAGTAACGCGTAGGTGATCTACCCTTGGGATCGGGATAACAGTTGGAA
ACGGCTGCTAATACCGGATATCCTCCATATTTAGCTTTATGGGGAAAAGG
TGGCCTCTGCATGCAAGCTACCACCTGAGGATGAACCTGCGTCTCATTAG
CTTGG
>F0OV55002C12SZ
AGAGTTTGATCCTGGCTCAGGATGAACGCTAGCGGGAGGCCTAACACATG
CAAGTCGAACGGGATTGAGAGCTTGCTCTCATGAGAGTGGCGCACGGGTG
AGTAACGCGTATGCAACCTGCCCTTGACAGGGGGATAGCCCGGAGAAATC
CGGATTAATACCCCATGGTATTTAAGTTCCGCATGGGATTTAAATTAAAG
ATTTATCGGTCAGGGATGGGCATGCGTGACATTAGCTAGTTGGCGGGGTA
ACGGCCCACCAAGG
>F0OV55002C12TF
AGAGTTTGATCCTGGCTCAGGATGAACGCTAGCGGCAGGCTTAACACATG
CAAGTCGAGGGGCAGCACGTCTTCGGATGGTGGCGACCGGCGCACGGGTG
CGTAACGCGTATACAATCTACCTTTTACAGGGGCATAGCCCGGGGAAACC
CGGATTAATATCCCATGGTATGTAGAGATGGCATCATCTCTTCATTAAAG
TTTCGGCGGTAAAAGATGAGTATGCGTCCTATTAGCTAGATGGTAAGGTA
ACGGCTTACCA
>F0OV55002C12TK
AGAGTTTGATCCTGGCTCAGGATGAACGCTAGCGGGAGGCTTAACACATG
CAAGTCGAGGGGTAGGGTAGCAATACCTGAGACCGGCGCACGGGTGAGTA
ACGCGTATGCAACCTGCCCTTTACAGGGGGATAGCCCATGGAAACGTGGA
TTAATACCCCATGGTACCATACCACGGCATCGTGGTTTGGTTAAAGTTAC
AGCGGTAAAGGATGGGCATGCGTGGCATTAGATTGTTGGTGAGGTAACGG
CTCACCAAGGCTACG
>F0OV55002C12TN
AGAGTTTGATCCTGGCTCAGGATGAACGCTGGCGGCGTGCCTAACACATG
CAAGTCGAGCGAGAAATTTGGGAATGATCCTTCGGGTGAGTGAACAAATG
GAAAGCGGCGGACGGGTGAGTAACGCGTGGGTAACCTGCCCCATACAAGG
GATAGCCACTGGAAACGGTGATTAATACCATATAACACTAAGAGGTCGCA
TGACTTCTTAGTCAAAGATTTATCGGTATGGGATGGACCCGCGTCTGATT
AGCTAGTTGGTAAGG
>F0OV55002C12TR
AGAGTTTGATCCTGGCTCAGGATGAACGTTGGCGGTGCGCTTTATGCATG
CAAGTCGTACGAAATCATGGTTTTCGGATTATGGTTTAGTGGCGGACGGC
TGAGTAACACGTAGGTAACTTGCCCACGAGTGGGGGATAACTTGCCGAAA
GGTAAGCTAATACCGCATGGCATGGATCTGCATAAGTAGATTCATCAAAG
CCGTAAGGCGCTTGTGGATGGGCCTGCGGCCGATTAGCTTGTTGGTGGGT
AACGGCCT
>F0OV55002C12UB
AGAGTTTGATCCTGGCTCAGGATGAACGCTAGCGGCGCGCTTAATGCATG
CAAGTCGAGCGATGAGGCTCCTTCGGGGGCTATCAGCGGCAGACGGGTGA
GTAACACGTGGGTGACCTACCCCGAAGACGAGGATAACGGCTGGAAACAG
TCGCTAATACTCGATAGACTCTCTATGTCATAGTTGAGAGTAAAGCTCCG
GCGCTTCGGGAGGGGCCCGCGGCCTATCAGCTAGTTGGTAGGGTAACGGC
CTACCAAGG
>F0OV55002C12V6
AGAGTTTGATCCTGGCTCAGAATGAACGCTGGCGGTAGGCTTAACACATG
CAAGTCGGACGGAAACGATAGATTAGCTTGCTATTCTAGGCGTCGAGTGG
CGGACGGGTGAGTAACGCGTGGGAATCTACCCTATAGTTGGGGACAACAT
ATGGAAACGTATGCTAATACCGAATATGCTCTACGGAGTAAAGGGGCCCT
CTCCTTGGAAGGTCTCGCTATAGGATGAGCCCGCGTAAGATTAGCTAGTT
GGTAAGGTAATGGCTT
>F0OV55002C12VX
AGAGTTTGATCCTGGCTCAGAACGAACGTTAGCGGCGTGCTTAACACATG
CAAGTCGAACGAGAAAGTGTCTTCGGACATGAGTAGAGTGGCGCACGGGT
GAGTAACACGTGGGTATCTGCCCTTTGGCGGGGGACAACATCTGGAAACG
GATGCTAATACCGCATAAGTCGGCTTCGGCCGGGAAAGGTGGCTTCGGCT
ACCGCCAGAGGATGAGCCCGCGTCCCATCAGCTAGTTGGCAGGGTAATGG
CCTACCAAGGCAACGG
>F0OV55002C12W0
AGAGTTTGATCCTGGCTCAGGATGAACGCTAGCGGGAGGCTTAACACATG
CAAGTCGAGGGGCAGCACGGCGTAGCAATATGCTGGTGGCGACCGGCGCA
CGGGTGAGTAACGCGTATGCAACCTACCCTGTACAGGGGGATAACCCGGA
GAAATCCGGACTAATACCCCATAATTACCTATATGGGCATCCATAAAGGT
TTAAAGCGGCGACGCGGTACGGGACGGGCATGCGTAACATTAGCTAGTTG
GCGGGGCAACGGCCCACCAAGGCG
>F0OV55002C12WR
AGAGTTTGATCCTGGCTCAGGATGAACGCTAGCGACAGGCCTAACACATG
CAAGTCGAACGGGATTTATCCTTCGGGGTAATGAGAGTGGCGCACGGGTG
AGTAACGCGTATGCAACCTACCTGTAACTGGGGAATAGCTCCCTGAAAGG
GGAATTAACACCGCATAAGACCACACTTTCGCATGGAAGAGTGGTAAAAT
ATTTATAGGTTACAGATGGGCATGCGTGACATTAGTTTGTTGGTGAGGTA
ACGGCTCACCAAG
>F0OV55002C12XO
AGAGTTTGATCCTGGCTCAGAACGAACGCTGGCGGCGTGGATTAGGCATG
CAAGTCGAGCGAGAAAGGCCCCTTCGGGGGCTGAGTACAGCGGCGAACTG
GTGAGTACAAGGTGGGTAACGTGCCCCGATGTGGGGAACAACTCCTGGAA
ACAGGAGCTAATACCGCATACGGCCTCAAGTCCTCGGGACCTGACGCCAA
AGATACCGGCTTCGGTCGGCGTCGCATCGGGATCGGCCCACCCCCCATTA
GCTTGTTGGTGAGGTAACGGCTC
>F0OV55002C12YO
AGAGTTTGATCCTGGCTCAGAACAAACGCTAGCGGCGTGCCTAACACATG
CAAGTCAGACGAGAAAGTTCGCTTCGGCGAATGAGTAGAGTGGCGCACGG
GTGAGTAACGCGTGGACAATCTGCCCTAGAGTTAGGAATAACCCACCGAA
AGGTGGGCTAATACCCAATAATGCTATACTTCTTCGGGAGTATAGCCAAA
GATGGCCCCTGTTTACAAGCTATCGCTCAAGGATGAGTTCGCGTACCATT
AGCTTGTTGG
>F0OV55002C12Z7
AGAGTTTGATCCTGGCTCAGAGCGAACGCTGGCGGCAGGCCTAACACATG
CAAGTCGAACGGCCGTAGCAATACGGCAGTGGCAGACGGGTGAGTAACAC
GTGGGAATGTGCCCTTCGGTTCGGAATAACCCAGGGAAACTTGGGCTAAT
ACCGGATACGCCCTTACGGGGAAAGATTTATCGCCGAAGGATCAGCCCGC
GTCCGATTAGCTAGTTGGTGGGGTAATGGCCCACCAAGGCTCCGATCGGT
AGCTGGTCTGAGAGGATGAT
>F0OV55002C130U
AGAGTTTGATCCTGGCTCAGGATGAACGCTGGCGGCGTGCCTAATACATG
CAAGTCGAACGCACTAGTTTACTAGTGAGTGGCGAACGGGTGAGTAACAC
GTAGGTAACCTGCCCTTAAGACGAGGATAACCATTGGAAACGATGGCTAA
GACTGGATAGGAATATTTAAGGCATCTTAAATATTTTAAAAGACCTAAGC
AATAGGTATGCTTAAGGAGGGGCCTGCGGCGCATTAGTTAGTTGGTGAGG
TGAGAGCTCACCAAGACG
>F0OV55002C132M
AGAGTTTGATCCTGGCTCAGGATGAACGCTGGCGGCGTGCCTAATACATG
CAAGTCGAACGAAGATCTAGCTTGCTAGATCTTAGTGGCGAACGGGTGAG
TAATACATAAATAATCTGCCCATGTGACTGGGATAACTATTGGAAACGAT
AGCTAATACCGGATAGGTTAATTGGAGGCATCTCTGATTAATTAAAGTAG
GATTTCTACACAGATGGATGAGTTTATGGCGCATTAGTTAGTTGGTGGGG
>F0OV55002C1351
AGAGTTTGATCCTGGCTCAGGATGAACGCTGGCGGCGTGCATAACACATT
CAAGTCGAACGAAGCAGCAATGCTGAGTGGCGGACGGGTGAGTAACGCGT
GAGCAACCTGCCTGTAATTGCGGAATAACACAGGGAAACTTGTGCTAATA
CGGCATAAAGCAGCGATACCGCATGGTAAAGCTGCCAAAGAGAAATTGAT
TACAGATGGGCTCGCGTCTGATTAGATAGTTGGCAGGG
>F0OV55002C13DY
AGAGTTTGATCCTGGCTCAGATTGAACGCTGGCGGCGTGCCTAACACATG
CAAGTCGTGCGAGAAAGTTCCCTTCGGGGAGCGAGTAGAGCGGCGCACGG
GTGAGTAACGCGTGGGTAATCTGCCCGAAAGACCGGGATAACAGTGGGAA
ACCGCTGCTAATACCGGATGTGCTTCATGTTTGACTTCATGGGGTAAAGG
TGGCCTCTGCTTGCAAGCTACCGCTTTTGGATGAGCCCGCGTCTCATTAG
CTAGTTGG
>F0OV55002C13FU
AGAGTTTGATCCTGGCTCAGGACGAACGCTGGCGGCGTGCTTAACACATG
CAAGTCGAACGATGAAGCCTTCGGGTGGATTAGTGGCGAACGGGTGAGTA
ACACGTGGGTGATCTGCCCTGCACTTTGGGATAAGCCTGGGAAACTGGGT
CTAATACCGAATATGACCATGGCATTCATGTGCTGTGGTGGAAAGCTTTT
GCGGTGTGGGATGGGCCCGCGGCCTATCAGCTTGTTGGTGAGGTAACGGC
TC
>F0OV55002C13G5
AGAGTTTGATCCTGGCTCAGGATGAACGCTAGCGGCAGGCCTAATACATG
CAAGTCGAGCGGTAGAGTGACTTCGGTTGCTTGAGAGCGGCGCACGGGTG
AGTAACGCGTACACAACTTACCTTCAACTGTGGAATAGCCCTGGGAAACT
GGGAGTAATACCGCATGTGATCTAAGGGCAGCATTGTTCTAAGATTAAAG
CTGAGGCGGTTGGAGATGGGTGTGCGTCTGATTAGCTAGTTGGTAGGGTA
ACCGG
>F0OV55002C13G9
AGAGTTTGATCCTGGCTCAGGATGAACGCTAGCGGCAGGCTTAATACATG
CAAGTCGAGCGAACCCTTCGGGGTTAGCGGCGGACGGGTTAGTAACGCGT
GGGAATATGCCCAAAGGTACGGAATAGCCTCGGGAAACTGAGAGTAATAC
CGTATGTGCCCTTCGGGGGAAAGATTTATCGCCTTTGGATTAGCCCGCGT
TGGATTAGGTAGTTGGTGGGGTAATGGCCTACCAAGCCGACGATCCATAG
CTGGTTTGAGAGGATGATCAGCAAC
>F0OV55002C13HO
AGAGTTTGATCCTGGCTCAGGACGAACGCTGGCGGCGTGCTTAACACATG
CAAGTCGAACGGGGCATACAGATAGCTTGCTAGATGTATGTTTAGTGGCG
GACGGGTGAGTAACGCGTGAATACCTGTCCATCGGAGGGGGACAACGGCT
GGAAACGGCCGCTAATACCGCGTAAGCCGAGAGGTGAAAGGTTGTTTTCG
GACAGCCGCCGATGGGGGGGTTCGCGTCCTATCAGCTAGTTGGTGGGGTA
AGGGCCTACCAAGGCGAAGACGGGTAGCCGG
>F0OV55002C13IW
AGAGTTTGATCCTGGCTCAGGATGAACGCTGGCGGCGTGCCTAACACATG
CAAGTCGAGCGATAAACAGTGGATGGAATTCTTCGGAAGGAAAGAAACTG
TTGAAAGCGGCGGACGGGTGAGTAACGCGTGGGCAACCTGCCCTATACAG
GGGGATAGCCACTGGAAACGGTGATTAATACCCCATGACACCTTAACCTC
GCATGAGGAGAGGGTCAAAGATTATATCGGTATAGGATGGGCCCGCGTCT
GATTAGCTAGTTGG
>F0OV55002C13X9
AGAGTTTGATCCTGGCTCAGGATGAACGCTAGCGGTGCGCCTAACACATG
CAAGTCGAGCGATATAGCGGCGAACGGGTGAGTAACACGTTGGAACCTGC
CTCGAACTCAGGGATAGCCATCCGAAAGGATGATTAATACCGGATAGTCC
CGAAAGGGTAAAGATCTTTCGGTTCGAGAGGGGCCTGCGGCCTATCAGCT
AGTTGGTAAGGTAATGGCTTACCAAGGCTATGACGGGTAACTGGTGTGAG
AGCATGACCAG
>F0OV55002C13XR
AGAGTTTGATCCTGGCTCAGAACAAACGCTGGCGGCGTGCCTAATACATG
CAAGTCGAACGATGTAGCAATACATAGTGGCGCACGGGTGAGTAACACGT
GGGTAATCTGCCTTGGAGTGGGGGATAACTAGTCGAAAGACTAGCTAATA
CCGCATAAGACCACGAGATCTGCGGATCTTGAGGTCAAAGGTTTTTCGCT
CTAAGATGAGCCCGCGTAAGATTAGCTAGTTGGTGGAAGGTACTCGGAGT
CACCAAGG
>F0OV55002C1402
AGAGTTTGATCCTGGCTCAGGATGAACGCTAGCGACAGGCCTAACACATG
CAAGTCGAACGGGATTTATCCTTCGGGGTAATGAGAGTGGCGCACGGGTG
AGTAACGCGTATGCAACCTACCTGTAACTGGGGAATAGCTCCCTGAAAGG
GGAATTAACACCGCATAAGACCACACTTCCGCATGGAAGAGTGGTAAAAT
ATTTATAGGTTACAGATGGGCATGCGTGACATTAGTTTGTTGGTGAGGTA
ACGGCTCACCAAG
>F0OV55002C140W
AGAGTTTGATCCTGGCTCAGGATGAACGCTAGCGGGAGGCTTAACACATG
CAAGTCGAGCGGTATGATCCCTTCGGGGTTTAGAGAGCGGCGCACGGGTG
AGTAACGCGTATGCAACCTACCTTTTACCGGGGAATAGCCCGGAGAAATT
TGGATTAATGCCCCATGGTTCCTTAAGTCTGCATGGATGTAAGGATAAAG
TTGAGGCGGTAAAAGATGGGCATGCGTGACACTTAGCTAGTTGGGGGGGT
AACGGCCCACCAAGGCTACGATGT
>F0OV55002C140Z
AGAGTTTGATCCTGGCTCAGGACGAACGCTGGCGGCGTGCCTAACACATG
CAAGTCGCACGAGTCCACCCTTCGGGGTGAGGCGAGTGGCGGACGGGTGA
GTAACACGTGAGCAATCTGTCCCGGTGCGGGGGACAACCCGGGGAAACCC
GGGCTAATACCGCATGGGCGGCGAGGAGGATCTCCTCGCTGGGAAAGGTG
GCCTCTTGACAATGCTACCGTGCTGGGAGGAGCTCGCGGGCTATCAGCTA
GTTGGTGCGGTCA
>F0OV55002C1428
AGAGTTTGATCCTGGCTCAGGATGAACGCTAGCGGCGCGCTTAATGCATG
CAAGTCGAGCGATGAAGCCCTTCGGGGCTATCAGCGGCAGACGGGTGAGT
AACACGTATGCAACCTGCCCTTGACAGGGGGATAGCCCGGAGAAATCCGG
ATTAATACCCCATGGTATTTAAGTTCCGCATGGGATTTAAATTAAAGATT
TATCGGTCAGGGATGGGCATGCGTGACATTAGCTAGTTGGCGGGGTAACG
GCCCACCAAGG
>F0OV55002C1446
AGAGTTTGATCCTGGCTCAGGATGAACGCTAGCGGGAGGCTTAACACATG
CAAGTCGAGGGGCAGCACGTCTTCGGATGGTGGCGACCGGCGCACGGGTG
CGTAACGCGTATACAATCTACCTTTTACAGGGGCATAGCCCGGGGAAACC
CGGATTAATATCCCATGGTATCAAGACATGGCATCATGATTTGATTAAAG
CTTCGGCGGTAGAAGATGAGTATGCGTCCTATTAGCTAGATGGTAAGGTA
ACGGCCT
>F0OV55002C149D
AGAGTTTGATCCTGGCTCAGATTGAACGCTGGCGGCATGCCTTACACATG
CAAGTCGAACGGCAGCACGGGAGCAATCCTGGTGGCGAGTGGCGAACGGG
TGAGTAATACATCGGAACGTGCCCAGTAGTGGGGGATAGCCCGGCGAAAG
CCGGATTAATACCGCATACGACCTACGGGTGAAAGCGGGGGATCGCAAGA
CCTCGCGCTATTGGAGCGGCCGATGGCAGATTAGCTTGTTGGTGGGGTAA
AAGCCTACCAAGG
>F0OV55002C14BF
AGAGTTTGATCCTGGCTCAGGATGAACGCTGGCGGCGTGCCTAACACATG
CAAGTCGAGCGATAAACAGTGGATGGAATTCTTCGGAAGGAAAGAAACTG
TTGAAAGCGGCGGACGGGTGAGTAACGCGTGGGCAACCTGCCCTATACAG
GGGGATAGCCACTGGAAACGGTGATTAATACCCCATGACACCTTAACCTC
GCATGAGGAGAGGGTCAAAGATTATATCGGTATAGGATGGGCCCGCGTCT
GATCAGCTTAGG
>F0OV55002C14E8
AGAGTTTGATCCTGGCTCAGGATGAACGCTAGCGACAGGCCTAACACATG
CAAGTCGAACGGGATTTATCCTTCGGGGTAATGAGAGTGGCGCACGGGTG
AGTAACGCGTATGCAACCTACCTGTAACTGGGGAATAGCTCCCTGAAAGG
GGAATTAACACCGCATAAGACCACACTTTCGCATGGAAGAGTGGTAAAAT
ATTTATAGGTTACAGATGGGCATGCGTGACATTAGTTTGTTGGTGAGGTA
ACGGCTCACCAAG
>F0OV55002C14GI
AGAGTTTGATCCTGGCTCAGAACGAACGTTAGCGGCGTGCTTAACACATG
CAAGTCGAACGAGAAAGTATCTTCGGATATGAGTAGAGTGGCGCACGGGT
GAGTAACACGTGGGTAACCTGCCCTTTGGAGGGGGACAACATCTGGAAAC
GGATGCTAATACCGCATAAGTCGTCTTCGGACGGGAAAGGTGGCTTCGGC
TACCGCCAGAGGATGGGCCCGCGTCCCATCAGCTAGTTGGTAAGGTAACG
GCTTACCAAGGCAACGACGGGTAACTGGT
>F0OV55002C14GL
AGAGTTTGATCCTGGCTCAGAACGAACGCTGGCGGCAGGCTTAACACATG
CAAGTCGAACGCTCTCTTCGGAGAGAGTGGCAGACGGGTGAGTAACGCGT
GGGAATCTACCCATCCCTACGGAATAGCTCCGGGAAACTGGAATTAATAC
CGTATACGCCCTACGGGGGAAAGATTTATCGGGGATGGATGAGCCCGCGT
TGGATTAGCTAGTTGGTGGGGTAATGGCCTACCAAGGCGACGATCCATAG
CTGGTCTGAGAGG
>F0OV55002C14H0
AGAGTTTGATCCTGGCTCAGATTGAACGCTGGCGGCATGCCTAACACATG
CAAGTCGAACGGTAACGCGGGGGCAACCCTGGCGACGAGTGGCGGACGGG
TGAGTAATACGTAGGAATCTGCCTATTTGTGGGGGATAACCCGGCGAAAG
CCGGGCTAATACCGCATACGCTCTACGGAGGAAAGCGGGGGATCGTAAGA
CCTCGCGCTAATGGATGAGCCTACGTCGGATTAGCTAGTTGGTAGGGTAA
CGGCCTACCAAGGCGACGATCCGTAG
>F0OV55002C14ID
AGAGTTTGATCCTGGCTCAGAACTAACGCTAGCGGCGTGCCTAACACATG
CAAGTCTTACGAGAAAGTCCCGTTCGCGGGATGAGTAAAGTGGCGCACGG
GTGAGTAACACGTGGATAATCTACCCTTTAGTCGGGAATAACTCATCGAA
AGATGGGATAATACGCGATGATGCTTGTCTGTTACGACGGATAAGCCAAG
GGTGGCCTCTCTATAGAAGCTACCGCTGAGGGATGAGTTCGCGCACCATT
AGCTTGG
>F0OV55002C14II
AGAGTTTGATCCTGGCTCAGGATTAACGCTGGCGGTGTGTATAATACATG
CAAGTCGAACGGGACTTGTAGGGTAGTAATACCTTATAAGTTTAGTGGCA
GACGGGTGAGTAACACGTAGGAAACCTACTTAAAAGAGGGGAATAACCCC
GGGAAACCGGAGCTAATACCCCATAAGACCACAGGAAGGCACCTTCCAAG
GGTCAAAGGTTCGTAAGAATGCTTTTAAATGGTCCTGCGTCCTATCAGCT
AGTTGGTGAGGTAACGGCCCACCAAGGCTACGACGGGTACCCGGCCTGAA
AGGGTGAACGG
>F0OV55002C14J4
AGAGTTTGATCCTGGCTCAGGATGAACGCTAGCGGCAGGCCTAACACATG
CAAGTCGAGGGGTAAGGTTCAGCTTGCTGAACACACGACCGGCGCACGGG
TGAGTAACGCGTTTGTAATCTACCTCTAACTGGGGCATAGCCCGAAGAAA
TTCGGATTAATACCCCATAACATCATAGAAGGGCATCCTTTAGTGATTAA
AGCTCCGGCGGTTAGAGATGAGCATGCGTGTCATTAGCTTGTTGGTGAGG
TAACGG
>F0OV55002C14KA
AGAGTTTGATCCTGGCTCAGAACGAACGCTGGCGGCGTGGATTAGGCATG
CAAGTCGAACGAGAAAGGTTTCTTCGGAAACCGAGTACAGTGGCAAACGG
GTGAGTAACGCGTGGGGAATCTGCCCTTTGGTTGGGGACAACACTTCTAA
CGAGGTGCTAATACCGGATAAGATCAGTTTATCGCATGATTGACTGATGA
AAGGTGGCCTCTGATTCAAGCTATCGCCGAAGGATGATCCCGCGTCCCAT
TAGTTAGTTGGTAAGGTAACGG
>F0OV55002C14L5
AGAGTTTGATCCTGGCTCAGGATGAACGCTAGCGACAGGCCTAACACATG
CAAGTCGAGGGGCAGCACAGGTAGCAATACTGGGTGGCGACCGGCGCACG
GGTGAGTAACGCGTATGCAACCTACCTGTAACAGGGGGATAGCTCCCTGA
AAGGGGAATTAAAACCGCATAAGACCACACTATCGCATGGTAGAGAGGTA
AAATATTTATAGGTTACAGATGGGCATGCGTGACATTAGTTTGTTGGTGA
GGTAACGG
>F0OV55002C14NI
AGAGTTTGATCCTGGCTCAGGATGAACGCTAGCGGCGCGCTTAATGCATG
TAAGTCGAGCGATGAAGCCCTTCGGGGCTATCAGCGGCAGACGGGTGAGT
AACACGTGGATGACCTGCCCTCAAGTCTGGGATAACGGGTGGAAACATGC
GCTAATACCGGATAGACTGTTGGGGTCGCAACCAGCAGTAAAGCTACGGT
GCTTGAGGAGGGGTCCGCGGCCCATCAGCTAGTTGGTAGGGTAACGGCCT
ACCAAGGCG
>F0OV55002C14NT
AGAGTTTGATCCTGGCTCAGGACGAACGCTGGCGGCGTGCTTAACACATG
CAAGTCGAACGATAAATCAAGAACCGAGTTTTTCGGAATGAGGGGAAGGA
TGGAAAGTGGCGAACGGGTGAGTAACGCGTGGGGAACCAACCTTGAACTG
GGGGACAACACCGGGAAACCGGTGCTAATACCGCATATATCCGGACATGG
CATCATGACCGGAGGAAAGGCTTCGGCCGGTTCGAGACGGACCCGCGCCC
AATTAGCTAGTTGGTAGGGTAATGGCCTACCAAGGCGACG
>F0OV55002C14NW
AGAGTTTGATCCTGGCTCAGGATGGACGCTAGCGGGAGGCTTAACACATG
CAAGTCGAGGGGCAGCACGAGGTAGCAATACTTTGGTGGCGACCGGCAGA
CGGGTGAGTAACGCGTATGCAACCTGCCCTGTACAGGGGGATAACCCGGA
GAAATTCGGACTAATATCCCATGGTAATATTGGAAGGCATCTTCTGATAT
TTAAAGTTCCGGCGGTACAGGAGGGGCATGCGTAACATTAGCTGGTTGGT
AAGGTAACGGCTTACCAAGGCG
>F0OV55002C14R1
AGAGTTTGATCCTGGCTCAGGATGAACGCTGGCGGCGTGCCTAACACATG
CAAGTCGAGCGGAGATTACGAGGAGTACTTGTACAAATTGTAATCTTAGC
GGCGGACGGGTGAGTAACACGTGAGGAACCTGCCCTCGAGTGGGGAATAA
CACCGAGAAATGGGTGCTAATACCGCATAATGTCTTGGAAGCGCATGCTT
TCGGGACCAAAGGATTTATTCGCTTAAGGATGGACTCGCGTCCGATTAGG
TAGTTGGTGAGGTAACCGG
>F0OV55002C14RG
AGAGTTTGATCCTGGCTCAGGATAAACGCTGGCGGTGTGCTTTATGCATG
CAAGTCGAACGAACTATTTCGGTAGTTAGTGGCAAACGGGTGAGTAACAC
GTAAGCAACCTGTCCTCAAGTGGGGAGTAACTCTGAGAAATCGGAGCTAA
TACCGCATGTGAATCATCATCGCAAGGAGATGATTTAAAGCCTTCGGGCG
CTTAAGGAGGGGCTTGCGCACGATTAGCTTGTTGGTGGGGTAACGGCCTA
CCAAGGCAACGA
>F0OV55002C14TJ
AGAGTTTGATCCTGGCTCAGGATGAACGCTGGCGGCATGCCTTACACATG
CAAGTCGAACGGCAGCATGGGTGCTTGCACCTGATGGCGAGTGGCGAACG
GGTGAGTAATGCATCGGAACGTGCCCTGAAGTGGGGGATAACGTAGCGAA
AGTTACGCTAATACCGCATATTCTGTGAGCAGGAAAGCAGGGGATCGCAA
GACCTTGCGCTTTAGGAGCGGCCGATGTCGGATTAG
>F0OV55002C14U2
AGAGTTTGATCCTGGCTCAGGATGAACGCTAGCGGCAGGCTTAACACATG
CAAGTCGAGGGGTAACGGGGTAGCAATACTGCCGACGACCGGCGCACGGG
TGAGTAACGCGTATGCAACCTACCCATAACAGGGGGATAGCTTTCGGAAA
CGGAAATTAATACCCTATAGTATCTAAATATCGCATGATATTAAGATTAA
AGTTACGACGGTTATGGATGGGCATGCGTGCCATTAGCTAGTTGGTGAGG
TAACGGCTCACCAAGG
>F0OV55002C14UT
AGAGTTTGATCCTGGCTCAGAACGAACGCTGGCGGCGTGGATTAGGCATG
CAAGTCGAACGATCTCGTGTAATCGGGATAGTGGCAAAAAGGGTGAGTAA
CACGTGGGTAATCTACCTTTAGGTTCGGAATAACTTGCCGAAAGGCGAGC
TAATACTGGATGAGACCACACTTAGTTTTCTTTGTGAGGTTAAAGCCGGG
GGACCCCAACAGGGCCTGGCGCCAATAGAGGAGCCTGCGTCCTATCAGCT
AGTTGGTAGGGTAACGGCCTACCAAGGCGA
>F0OV55002C14VB
AGAGTTTGATCCTGGCTCAGGATGAACGCTAGCGGGAGGCTTAACACATG
CAAGTCGAGGGGCAGCAGGTCGAAATTTCGGTTTTGATGCTGGCGACCGG
CGTACGGGTGAGTAACGCGTATGCAACCTACCCTGTACCGGGAAATAACC
CGGAGAAATTCGGACTAATATCCCATAATAATATAAAGGGGCATCCCTTA
ATATTTAAAGTTCCGGCGGTATAGGATGGGCATGCGTAACATTAGCTAGT
TGGAGGGGTAACGGCCCACCAAGGCAACGATGTTTAGGGG
>F0OV55002C14W9
AGAGTTTGATCCTGGCTCAGGACGAACGCTGGCGGCGTGCTTAACACATG
CAAGTCGAACGGGGCATACAGATAGCTTGCTAGATGTATGTTTAGTGGCG
GACGGGTGAGTAACGCGTGAATACCTGTCCATCGGAGGGGGACAACGGCT
GGAAACGGCCGCTAATACCGCGTAAGCCGAGAGGTGAAAGGTTGTTTTCG
GACAGCCGCCGATGGGGGGGTTCGCGTCCTATCAGCTAGTTGGTGGGGTA
AGGGCCTACCAAGGCGAAGACGGGTAGCCGG
>F0OV55002C14WF
AGAGTTTGATCCTGGCTCAGGATGAACGCTAGCGGGAGGCTTAACACATG
CAAGTCGAGGGGTAGGGTAGCAATACCTGAGACCGGCGCACGGGTGAGTA
ACGCGTATGCAACCTGCCCTTTACAGGGGGATAGCCCATGGAAACGTGGA
TTAATACCCCATGGTACCATACCACGGCATCGTGGTTTGGTTAAAGTTAC
AGCGGTAAAGGATGGGCATGCGTGGCATTAGATTGTTGGCGGGGTAACGG
CCCACCAAGTCTTCGATGCCTTAGGGG
>F0OV55002C14WO
AGAGTTTGATCCTGGCTCAGAACGAACGTTCGCGGCGCGCTTAACACATG
CAAGTCGAACGGGATTGAGAGCTTGCTCTCATGAGAGTGGCGCACGGGTG
AGTAACGCGTATGCAACCTGCCCTTGACAGGGGGATAGCCCGGAGAAATC
CGGATTAATACTCCATAGTTTCGAGATATCGCATGATATTTTGGATAAAG
TTCCGGCGGTAAAGGATGGGCATGCGTTCCATTAGCTAGTTGGTGAGGTA
ACGG
>F0OV55002C14WU
AGAGTTTGATCCTGGCTCAGGATGAACGCTAGCGACAGGCCTAACACATG
CAAGTCGAACGGGGTTTATCCTTCGGGGTAATGAGAGTGGCGCACGGGTG
AGTAACGCGTATGCAACCTACCTGTAACTGGGGAATAGCTCCCTGAAAGG
GGAATTAACACCGCATAAGACCACACTTTCGCATGGAAGAGTGGTAAAAT
ATTTATAGGTTACAGATGGGCATGCGTGACATTAGTTTGTTGGTGAGGTA
ACGGCTCACCAAGACTACG
>F0OV55002C150C
AGAGTTTGATCCTGGCTCAGGATGAACGCTAGCGGGAGGCTTAACACATG
CAAGTCGAGGGGCATCACGGGGTAGCAATACTCTGGTGGCGACCGGCGCA
CGGGTGAGTAACGCGTATGTAACCTGCCCTTTACCGGAGGATAACCCGGA
GAAATTCGGACTAATACTGCATAATATTATTGAGAGGCATCTTTTAATAA
TTAAAACTAAGGTGGTAAATGAGGGGCATGCGTAACATTAGCTGGTTGGT
AGGGTAACGGCCTACCAAGGCG
>F0OV55002C152V
AGAGTTTGATCCTGGCTCAGAGTGAACGCTGGCGGCGTGCCTAACACATG
CAAATCGAGCGAGATTATACAGTACACCGTATGGTCTAGCGGTAGACGGG
TGAGTAACACGTGAGAAACCTTCCCTCGAATGGGGAACACCTCCGGGAAA
CCGGAGTTAATACCCCATAAGACCACAGTCCGGCATCGGACAGAGGTCAA
AGGCGTAAGTCGTTTGAGGATGGTCTCGCGTCCTATCAGCTTGTTGGTGA
GGTAACGGCTCACCAAGG
>F0OV55002C154M
AGAGTTTGATCCTGGCTCAGGATGAACGCTAGCGGGAGGCCTAACACATG
CAAGTCGAACGGGATTGAGAGCTTGCTCTCATGAGAGTGGCGCACGGGTG
AGTAACGCGTATGCAACCTGCCCTTGACAGGGGGATAGCCCGGAGAAATC
CGGATTAATACCCCATGGTATTTAAGTTCCGCATGGGATTTAAATTAAAG
ATTTATCGGTCAGGGATGGGCATGCGTGACATTAGCTAGTTGGCGGGGTA
ACGGCCCACCAAGG
>F0OV55002C154V
AGAGTTTGATCCTGGCTCAGGATGAACGCTAGCGACAGGCCTAACACATG
CAAGTCGAACGGGATTTATCCTTCGGGGTAATGAGAGTGGCGCACGGGTG
AGTAACGCGTATGCAACCTACCTGTAACTGGGGAATAGCTCCCTGAAAGG
GGAATTAACACCGCATAAGACCACACTTTCGCATGGAAGAGTGGTAAAAT
ATTTATAGGTTACAGATGGGCATGCGTGACATTAGTTTGTTGGTGAGGTA
ACGGCTCACCAAG
>F0OV55002C1561
AGAGTTTGATCCTGGCTCAGAACGAACGCTGGCGGCGCGTTTTAAGCATG
CAAGTCGAGGGAGAATCCGGTGCTTGCACTGGAGGGAACCGGCGAACGGG
TGAGTAACACGTAGATAATCTGCCTTTAGGTTGGGGATAGCTCATGGAAA
CATGGGGTAATACCGAATGTGGTTCGATGTTCAAAAGGACATTGAAAGAA
AGGAGCTTAGGCTTCGCCTGGAGATGAGTCTGCGTCTGATTAGGTAGTAG
GTAGGGTAACAGCCT
>F0OV55002C156B
AGAGTTTGATCCTGGCTCAGATTGAACGCTGGCGACAGGCCTAACACATG
CAAGTCGAGCGGAAGGTTCTTCGGAACCGAGAGCGGCGGACGGGTGAGGA
ACACGTGGGAATCTGCCTGTAGATGGGGGATAGCCCGGAGAAATCCGGAT
TAATACCGCATAATACCTGAGGGTTAAAGTGGAGGATCGCAAGACTTCAC
GTCTACAGATGAGCCCACGTCAGATTAGCTAGTTGGTAGGGTAAAGGCCT
ACCAAGGCGACGAT
>F0OV55002C156Y
AGAGTTTGATCCTGGCTCAGGATGAACGCTAGCGGGAGGCTTAACACATG
CAAGTCGAGGGGCAGCACGGACTTCGGTCTGGTGGCGACCGGCGCACGGG
TGCGTAACGCGTATGCAACCTGCCTTATACAGGAGGATAGCCCATGGAAA
CGTGGATTAATACTCCATAGTATCAATGAATCGCATGGTTTATTGATTAA
AATTTCGATGGTATAAGATGGGCATGCGTAGGATTAGCTAGTAGGTAGTG
>F0OV55002C15A5
AGAGTTTGATCCTGGCTCAGGATGAACGCTAGCGGGAGGCTTAACACATG
CAAGTCGAACGGTAACAGTTCCTTCGGGAAGCTGACGAGTGGCGCACGGG
TGCGTAACGCGTATGCAACCTGCCTTATACAGGAGGATAGCCCATGGAAA
CGTGGATTAATACTCCATAGTATATAATTATCGCATGGTAATTATATTAA
AACTCCGGTGGTATAAGATGGGCATGCGTAGGATTAGCTAGTAGGTGAGG
TAATGG
>F0OV55002C15AL
AGAGTTTGATCCTGGCTCAGGATGAACGCTGGCGGCGTGCCTAATACATG
CAAGTCGAACGAAGATCTAGCTTGCTAGATCTTAGTGGCGAACGGGTGAG
TAATACATAAATAATCTGCCCATTGGACTGGGATAACTATTGGAAACGAT
AGCTAATACCGGATAGGTGATTTGAAGGCATCTTCGAATCATTAAAGTAG
GGTCACTACACCAATGGATGAGTTTATGGCGCATTAGTTAGTTGGCGGGG
TAACGG
>F0OV55002C15AT
AGAGTTTGATCCTGGCTCAGAACGAACGCTGGCGGCGTGCTTAACACATG
CAAGTCGAACGCGAAAGGGACTTCGGTCGTAAGTACTTGGCGCAAGGGTG
AGTAAGGTATAGGTAATCTGCCCTTTGGACTGGGATAACTCCGAGAAATC
GGTGACAATACCAGATGATGCAGCGGGACCGCATGGTCATGTTGTTAAAG
ATTTATCGCCAAAGGATGAGCCTATATTCCATCAGGTAGTTGGTAGGGTA
ACGGCCTACCAAG
>F0OV55002C15BQ
AGAGTTTGATCCTGGCTCAGGATGAACGCTGGCGGCATGCCTAATACATG
CAAGTCGAACGAACTAGTTTACTAGTTAGTGGCGAACGGGTGAGTAACAC
GTAGATAACCAACCCTTAAGACGAGGATAACCCGGGGAAACCTGGACTAA
TACTGGATAGGAGCTATTTTCAAAAGAGGATAGTTTTAAAGGTGCCCTAA
AGCACCGCTAAAGGCTGGGACTGCGTCGCATTAGCTAGTTGGTGGGGTAA
CGGCCTACCAAGGCAACGATGCGTAG
>F0OV55002C15DD
AGAGTTTGATCCTGGCTCAGAACGAACGCTGGCGGCAGGCTTAACACATG
CAAGTCGAACGCCCCGCAAGGGGAGTGGCAGACGGGTGAGTAACACGTGG
GAACGTGCCCTAAGGTTTGGAATATTCCCGGGAAACTGGGAGCAATACCA
AATGTGACCGTAAGGTGAAAGATTTATCGCCTTAGGATCGGCCCGCGTCA
GATTAGGTAGTTGGTGGGGTAATGGCCTACCAAGCCGACGATCTGTAGCT
GGTCTGAGAGGGTGACCGGCCACATTGGG
>F0OV55002C15DJ
AGAGTTTGATCCTGGCTCAGAATCAACGCTGGCGGCGTGCCTAACACATG
CAAGTCGAACGAGAAAGTGGGGCTTGCTCCACGAGTAAAGTGGCAAACGG
GTGAGTAACACGTGAACAACCTACCCTCGAGTGGGGAATAACACCGCAAA
AGCGGTGCTAATACCGCATAACATCCCGGGGTCGCATGGTCCTGGGATCA
AAAGCGCAAGTTGCTTGAGGAGGGGTTCACGGCTGATTAGCTAGTTGGTG
AGGTAACGGCCCACCAAGG
>F0OV55002C15DP
AGAGTTTGATCCTGGCTCAGATTGAACGCTGGCGGCAGGCTTAACACATG
CAAGTCGAGCGGTAACAGATCTAGCTTGCTAGATGCTGACGAGCGGCGGA
CGGGTGAGTAATGCATAGGAAACTGCCCAGTAGTGGGGGATAGCCCGGGG
AAACCCGGATTAATACCGCGTACGCCCTTCGGGGGAAAGCAGGGGATCTT
CGGACCTTGCGCTATTGGATGTGCTTATGTCGGATTAGCTAGTTGGTGGG
GTAAGGGCCCACCAAGG
>F0OV55002C15DV
AGAGTTTGATCCTGGCTCAGGATGAACGCTAGCGGCGCGCTTAATGCATG
TAAGTCGAGCGATGAGTTTCTTCGGAGACATCAGCGGCAGACGGGTGAGT
AACACGTGGATGACCTGCCCTCAAGACCGGGATAACGGGTGGAAACATGC
GCTAATACCGGATAGGCTCTCGGGGTCGCAACCGGGAGTAAAGCTACGGT
GCTTGAGGAGGGGTCCGCGGCCCATCAGCTAGTTGGTAGGGTAACGGCCT
ACCAAGGCGAAGACGGGG
>F0OV55002C15F1
AGAGTTTGATCCTGGCTCAGGATGAACGCCGGCGGCGTGCCTAACACATG
CAAGTCGAGCGATAAACAGTGGATGGAATTCTTCGGAAGGAAAGAAACTG
TTGAAAGCGGCGGACGGGTGAGTAACGCGTGGGCAACCTGCCCTATACAG
GGGGATAGCCACTGGAAACGGTGATTAATACCCCATGACACCTTAACCTC
GCATGAGGAGAGGGTCAAAGATTATATCGGTATAGGATGGGCCCGCGTCT
GATTAGCTAGTTGGTAAGG
>F0OV55002C15FN
AGAGTTTGATCCTGGCTCAGGATGAACGCTGGCGGCGTGCCTAACACATG
CAAGTCGAGCGATAAACAGTGGATGGAATTCTTCGGAAGGAAAGAAACTG
TTGAAAGCGGCGGACGGGTGAGTAACGCGTGGGCAACCTGCCCTATACAG
GGGGATAGCCACTGGAAACGGTGATTAATACCCCATGACACCTTAACCTC
GCATGAGGAGAGGGTCAAAGATTATATCGGTATAGGATGGGCCCGCGTCT
GATTAGCTAGTTGG
>F0OV55002C15FT
AGAGTTTGATCCTGGCTCAGGATGAACGCTAGCGACAGGCCTAACACATG
CAAGTCGAACGGGATTTATCCTTCGGGGTAATGAGAGTGGCGCACGGGTG
AGTAACGCGTATGCAACCTACCTGTAACTGGGGAATAGCTCCCTGAAAGG
GGAATTAACACCGCATAAGACCACACTTTCGCATGGAAGAGTGGTAAAAT
ATTTATAGGTTACAGATGGGCATGCGTGACATTAGTTTGTTGGTGAGGTA
ACGGCTCACCAAG
>F0OV55002C15FW
AGAGTTTGATCCTGGCTCAGGATGAACGCTAGCGGCAGGCCTAACACATG
CAAGTCGAGGGGCAGCGCGGTGTAGCAATACACCGGCGGCGACCGGCGCA
CGGGTGCGTAACGCGTATGCAACCTACCCACTCCCGGGGGATAGCCCGCC
GAAAGGCGGATTAATACCCCATGGCCCCCAGGGCGCCGCATGGCGGCCCG
GGTAAAGCTCCGGCGGGAATGGATGGGCATGCGTGCCATTAGCTGGTTGG
TGGGGTAACGGCCCACCAAGG
>F0OV55002C15HQ
AGAGTTTGATCCTGGCTCAGAACGAACGCTGGCGGCAGGCCTATCACATG
CAAGTCGAACGCCCTGGCAACAGGGAGTGGCAGACGGGTGAGTAACGCGT
GGGAATCTACCTTGTGGTACGGAACAACCAAGGGAAACTTTGGCTAATAC
CGTATGAGCCCTTCGGGGGAAAGATTTATCGCCATAAGATGAGCCCGCGT
AGGATTAGCTAGTTGGTGAGGTAATGGCTCACCAAGGCGACGATCCTTAG
CTGGTCTGAGAGGA
>F0OV55002C15HW
AGAGTTTGATCCTGGCTCAGGATGAACGCTAGCGGTGCGCCTAACACATG
CAAGTCGAGCGATATAGCGGCGAACGGGTGAGTAACACGTTGGAACCTGC
CTCGAACTCAGGGATAGCCATCCGAAAGGATGATTAATACCGGATAGTCC
CGAAAGGGTAAAGATTTTTCGGTTCGAGAGGGGCCTGCGGCCTATCAGCT
AGTTGGTAAGGTAATGGCTTACCAAGGCTATGACGGGTAACTGGTGTGAG
AGCATGACCAGT
>F0OV55002C15HZ
AGAGTTTGATCCTGGCTCAGAACAAACGCTGGCGGCGTGCCTAACACATG
CAAGTCGTACGAGAAAGTCGGCTTCGGCCGATGAGTAAAGTGGCGCACGG
GTGAGTAATACGTAAACTATCTGCCCTCGAATGGGAGACAACCGAGCGAA
AGTTTGGCTAATACCCCATATAATCCATCTGGAGCATTCCAGGAGGATGA
AAGGCCCGCAAGGGTCGTTCGAGGAGGAGTTTACGGCCTATCAGCTAGTT
GGCGGTGTAACGGACC
>F0OV55002C15KX
AGAGTTTGATCCTGGCTCAGATTGAACGCTGGCGGCATGCCTAACACATG
CAAGTCGAACGGCAGCAGCAGGTAACAATCCTTCGGGTGCGTTCCTGGCT
GGCGAGTGGCGGACGGGTGAGTAATACATAGGAATCTGCCCAGTAGCGGG
GGATAGCCCGGGGAAACTCGGATTAATACCGCATACGCCCTACGGGGAAA
GGCGGGGTTTCGGCCTCGCACTATTGGATGAGCCTATGTCTGATTAGCTT
GTTGGTAGGGTAACGG
>F0OV55002C15L1
AGAGTTTGATCCTGGCTCAGATTGAACGCTGGCGGCAGGCCTAACACATG
CAAGTCGAGCGGCAGCGGGAGGTGCTTGCACCTCGCCGGCGAGCGGCGGA
CGGGTGAGTAATGCATAGGAATCTGCCCGGTAGTGGGGGATAACCTGGGG
AAACCCAGGCTAATACCGCATACGTCCTACGGGAGAAAGCAGGGGATCTT
CGGACCTTGCGCTATCGGATGAGCCTATGCCGGATTAGCTAGTTGGTAGG
GTAATGG
>F0OV55002C15MC
AGAGTTTGATCCTGGCTCAGGATGAACGCTAGCGGCAGGCTTAACACATG
CAAGTCGAGGGGTAACGGGGTGCTTGCACCGCTGACGACCGGCGCACGGG
TGCGTAACGCGTATACAATCTACCTTTTACAGGGGCATAGCCCGGGGAAA
CCCGGATTAATATCCCATGGTATCATTTAGTGGCATCACTTGAATGATTA
AAGCTTCGGCGGTAAAAGATGAGTATGCGTCCTATTAGTTAGTTGGTAAG
GTAACGGCTTACCAAGGCAGCG
>F0OV55002C15MJ
AGAGTTTGATCCTGGCTCAGGATGAACGCTGGCGGCGTGCCTAATACATG
CAAGTCGAACGGAGACATTAGCAATAATGTCTTAGTGGCGAACGGGTGAG
TAACGCGTTGGTGACCTGCCCCGAAGAGGGGGATAACAGTCCGAAAGGAT
TGCTAATACCCCATATGGTCGTTTGGATTAGATGCCTTACGACTAAACGG
ATTTATCCGCTTCGGGAGGGGCCTGCGTCCCATCAGCTAGTTGGTAAGGT
AACGGCTTACCAAGGCGATGACGGG
>F0OV55002C15OJ
AGAGTTTGATCCTGGCTCAGGATGAACGCTGGCGGCATGCCTAATACATG
CAAGTCGAACGCACTAGTTTACCAGTGAGTGGCGAACGGGTGAGTAACAC
GTAGATAACCAACCCTAAAGACGAGGATAACCCGGGGAAACCTGGACTAA
TACTGGATAGGAGCTAATTTCACAAGAGATTAGTTTTAAAGGCGCATTAA
AGCGCCGCTATAGGATGGGACTGCGTCGCATTAGCTAGTTGGTGGGGTAA
CGGCCTACCAAGGCAACG
>F0OV55002C15OQ
AGAGTTTGATCCTGGCTCAGAACGAACGTTCGCGGCGCGCTTAACACATG
CAAGTCGAACGGACTTAAGGGGCTTGCTTCTTAAGTTAGTGGCGCACGGG
TGAGTAATATATAGCTAACCTGCCCTTTAGTGGGGGACAACAGTTGGAAA
CGACTGCTAATACCCTATATTCCTTCTTATCTCAAGATAAGTTGGGAAAG
ATTTATCGCTAAAGGATGGGGCTTTATTGTATCAGCTAGTTGGTGGGGTA
ATGGCCTACCAA
>F0OV55002C15OT
AGAGTTTGATCCTGGCTCAGGATGAACGCTGGCGGCGTGCTTAACACATG
CAAGTCGAACGGGAAACCGCCTTCGGGTGGTGGAGAGTGGCGCACGGGTG
CGTAACACGTAGCTCATCTGCCCTGGAGATGGGGATAACTGTCGGAAACG
AGAGCTAATACCCAATAAGCTCGCGGTCTGTAGAGGACTGGGAGAAAAGC
TGAGGCGCTCTGGGATGAGGCTGCGGTCCATCAGCTAGATGGTGAAGG
>F0OV55002C15Q7
AGAGTTTGATCCTGGCTCAGGATGAACGCTGGCGGCATGCCTAATACATG
CAAGTCGAACGCACTAGTTTACTAGTGAGTGGCGAACGGGTGAGTAACAC
GTAGATAACCAACCCTAAAGACGAGGATAACCCGGGGAAACCTGGACTAA
TACTGGATAGGAGCTAATTTCACAAGAGATTAGTTTTAAAGGCGCATTAA
AGCGCCGCTATAGGATGGGACTGCGTCGCATTAGCTAGTTGGTGGGGTAA
CGGCCTACCAAGGCAACG
>F0OV55002C15RM
AGAGTTTGATCCTGGCTCAGGACGAACGCTGGCGGCGTGCTTAACACATG
CAAGTCAAGGAGAAAGTTTCTTTCGGGAGATAAGTAAACTGGCGCACGGG
TGAGTAAAATGTAAGTAATCTACCCTTTGGATGGGAATAACTACTAGAAA
TGGTGGCTAATACCGAATAATGCAGCGGCACCGAGTGGTGATGTTGTTAA
AGACCGAAAGGTTGCCAAGGGATGAGCTTGCATCTGATTAGCTAGTTGGC
GGGGTAAAAGCCCACCAAGGCG
>F0OV55002C15S2
AGAGTTTGATCCTGGCTCAGGATGAACGCTAGCGGCAGGCCTAACACATG
CAAGTCGAGGGGTAACAGGAGTAGCAATACTTGCTGACGACCGGCGCACG
GGTGAGTAACGCGTATGCAACCTACCCTTAACTGGGGAATAGCCCGAAGA
AATTCGGATTAATGCCCCATAATACTGTATTGAAGCATTTCAGTGCATTT
AAAACTCCGGTGGTTAAGGATGGGCATGCGTGACATTAGCTAGTTGGTGA
GGTAACGGCT
>F0OV55002C15V2
AGAGTTTGATCCTGGCTCAGGATGAACGCTGGCGGCGTGCCTAACACATG
CAAGTCGAACGAAGTGTACTTGTACACTTAGTGGCGAACGGGTGAGTAAC
ACGTAAGGAACCGACCCTAGACACGAGGATAACTCTGGGAAACTGGAGCT
AATACTGGATAGGACATAGAGACACAAGTAAAGATGTTTAAAGGCGCTTT
CGGGCGCTGGTGTAGGAAGGTCTTGCGTCGCATTAGATAGTTGGAGGGGT
AACGGCCCACCAAGTCAACGA
>F0OV55002C15VH
AGAGTTTGATCCTGGCTCAGATTGAACGCTGGCGGAATGCTTTACACATG
CAAGTCGAGCGGCAGCGCGGGGCAACCTGGCGGCGAGCGGCGAACGGGTG
AGTAATGCATCGGAACATGTCCATGTCGTGGGGGATAGCCCGGCGAAAGC
CGGATTAATACCGCATAAGCCCGGGAGGGGAAAGTGGGGGGACCGCAAGG
CCTCACGCGATTGGGTTGGCCGATGTCCGATTAGCTTGTTGGTGAGGTAA
AGGCTTACCAAGGCGA
>F0OV55002C15VT
AGAGTTTGATCCTGGCTCAGGATGAACGCTGGCGGCGTGCTTGATACATG
CAAGTCGAACGAACTAGCGACCTTGGAATGGGCCGTTGAATGGTGGAACA
TGAGAAATCTTGGGAAGCCGTGATGCGGTCTTGAACTTGGGAGTAGGTTA
GTGGCGGACGGGTGAGTAACGCGTGGGTGACCTGCCCTAAAGTGGGGAAT
AACTGTTCGAAAGGACAGCTAATTCCGCATACGGTCTATCATTCATTTGA
TAGAGTAAAGG
>F0OV55002C15VW
AGAGTTTGATCCTGGCTCAGGACGAACGCTGGCGGCGTGCCTAACACATG
CAAGTCGAACGGAGACAAAAAGTTTACTTTTTGTCTTAGTGGCGGACGGG
TGAGTAACGCGTGAGCAATCTGCCCTTCGGAGGGGGACAACAGCTGGAAA
CGGCTGCTAATACCGCATAACGTATATTTATGGCATCATGAGTATACCAA
AGATTCATCGCCGAAGGATGAGCTCGCGTCTGATTAGCTAGTTGGTAGGG
TAATGG
>F0OV55002C15X5
AGAGTTTGATCCTGGCTCAGAACGAACGCTGGCGGCGCGTTTTAAGCATG
CAAGTCGAGCGGTAAGCTAACTTCGGTTAGCCTAGAGCGGCGGACGGGTG
AGTAACACGTGGATAATCTACCCCCTTGTTTGGGATAGCCTGTGGAAACA
TAGGGTAATACCAAATAATACTCTTTTATCATAAGATAAGAGAAGGAAAG
GCGCCTCAAAGCGTCGCAAGAGGATGAGTCTGCGTCCCATTAGCTAGACG
GCAGGATAAAAGCCTACCGTGG
>F0OV55002C15XT
AGAGTTTGATCCTGGCTCAGGATGAACGCTAGCGGTGCGCCTAACACATG
CAAGTCGAGCGATATAGCGGCGAACGGGTGAGTAACACGTTGGAACCTGC
CTCGAACTCAGGGATAGCCATCCGAAAGGATGATTAATACCGGATAGTCC
CGAAAGGGTAAAGATTTTTCGGTTCGAGAGGGGCCTGCGGCCTATCAGCT
AGTTGGTAAGGTAATGGCTTACCAAGGCTATGACGGGTAACTGGTGTGAG
AGCATGACCAGT
>F0OV55002C164X
AGAGTTTGATCCTGGCTCAGAGCGAACGTTAGCGGCACGCCTAACACATG
CAAGTCGCACGAGAGTGGAGCAATCCATGAAAGTGGCGCACGGGTGCGTA
ACACGTAGATAATCTGCCCTTTGGCGGGGGATAACGTTCCGAAAGGAGCG
CTAATACCGCATACAGCAGTTTCTGGTTCGCCAGAGATTGGCAAAGGTTG
GGACCAGCAATGGCCAATCGCCGAAGGAGGAGTCTGCGGCCCATCAG
>F0OV55002C1662
AGAGTTTGATCCTGGCTCAGAGTGAACGCTGGCGGCGTGCCTAACACATG
CAAGTCGAACGCGAAAGTCCCGCAAGGGATAAGTAGAGTGGCAGACGGGT
GAGTAATGCATAGGTAATCTACCCTTGAGTGGGGGATAACTCCGGGAAAC
CGGTGCTAATCCCGCATGACTTCCTGATGCGCAGGCATTAGGATCAAAGG
GGGGGATCCTTCGGGACCTCCCGCTTGAGGATGAGCCTATGTCCTATTAG
CTAGTTGGTG
>F0OV55002C166A
AGAGTTTGATCCTGGCTCAGATTGAACGCTGGCGGCATGCTTTACACATG
CAAGTCGAGCGGCAGCGCGGGGGCAACCCTGGCGGCGAGCGGCGAACGGG
TGAGTAACACATCGGAACGTGTCCTGGGGTGGGGGATAACCTGGCGAAAG
CCAGGCTAATACCGCATGAGCTCGGGAGAGGAAAGCGGGGGACTCGCAAG
AGCCTCGCGCCGCCGGAGCGGCCGATGTCCGATTAGCTAGTTGGTGGGGT
AAAGGCCTACCAAGG
>F0OV55002C168B
AGAGTTTGATCCTGGCTCAGGATGAACGCTAGCGACAGGCCTAACACATG
CAAGTCGAACGGGATTTATCCTTCGGGGTAATGAGAGTGGCGCACGGGTG
AGTAACGCGTATGCAACCTACCTGTAACTGGGGAATAGCTCCCTGGAAAG
GGGAATTAACACCGCATAAGACCACACTTTCGCATGGAAGAGTGGTAAAA
TATTTATAGGTTACAGATGGGCATGCGTGACATTAGTTTGTTGGTGAGGT
AACGGCTCACCAAG
>F0OV55002C1696
AGAGTTTGATCCTGGCTCAGGGTGAACGCTGGCGGCGTGCTTTACACATG
CAAGTTGAACGAGAACTCGGAGGTTCTTACTTCGGTAAGAAAGGAAGAGG
GACAGTAGCGAACGAGTGAGTAACACGTAGTAACCTGCCCACTGGAGGGG
GAGAACCACTGGAAACGGTGGCTAATACCGCATAAGCCCGAAAGGGGAAA
GCAATTTATTGTGCCGGTGGAGGGGACTGCGGGCCATCAGGAAGATGGTG
AGGTAAAAGCTCACCAAACCGACGACGGCTAT
>F0OV55002C169C
AGAGTTTGATCCTGGCTCAGAACGAACGTTGGCGGCGTGGATTAGGCATG
CAAGTCGAGCGGGATTAAGTTGTTTCAATCTTTCGGGAGAGAAACTTTTT
ATGAGAGCGGCGAACGGGTTAGTAATAAATGGGTAATTTACCTCTTTGTT
CGGGATAGCCTTCGGAAACGAAGATTAATACCGGATGTGTTCAGGTGCTG
CATAGTACCTTATATAAAGGCGGGGATTCTTCGGAACCTGTCGCAAAGAG
ATAGGCCCATTTCCTATCAGCTTGTTGGTGAAGG
>F0OV55002C16AI
AGAGTTTGATCCTGGCTCAGGATGAACGCTAGCGGGAGGCTTAACACATG
CAAGTCGAGGGGCAGCACGTCTTCGGATGGTGGCGACCGGCGCACGGGTG
CGTAACGCGTATACAATCTACCTTTTACAGGGGCATAGCCCGGGGAAACC
CGGATTAATATCCCATGGTATCATTTAGTGGCATCACTTGAATGATTAAA
GTTTCGGCGGTAAAAGATGAGTATGCGTCCTATTAGTTAGTTGGTAAGGT
AACGGCTTACCAAGGCAGCGA
>F0OV55002C16B4
AGAGTTTGATCCTGGCTCAGGATGAACGCTAGCGGGAGGCTTAACACATG
CAAGTCGAGCGGGATCCCCTTCGGGGTAATGAGAGTGGCGCACGGGTGAG
TAACGCGTATGCAACCTACCTGTAACTGGGGAATAGCTCCCTGAAAGGGG
AATTAACACCGCATAAGACCACACTTTCGCATGGAAGAGTGGTAAAATAT
TTATAGGTTACAGATGGGCATGCGTGACATTAGTTTGTTGGTGAGGTAAC
GGCTCACCAAGACTACG
>F0OV55002C16CG
AGAGTTTGATCCTGGCTCAGATTGAACGCTGGCGGCATGCCTTACACATG
CAAGTCGAACGGGCTTTGGGGCTTGCTCCAAAGTTAGTGGCGAACGGGTG
AGTAATATATCGGAACGTACCCTAGAGTGGGGGACAACCAGTCGAAAGAC
TGGCTAATACCGCATACGATCTTAGGATGAAAGTGGGGGACCGCAAGGCC
TCACGCTCCTGGAGCGGCCGATATCTGATTAGCTAGTTGGTGAGGTAAAG
GCTCACCAAGG
>F0OV55002C16CP
AGAGTTTGATCCTGGCTCAGGATGAACGCTAGCGACAGGCCTAACACATG
CAAGTCGAACGGGATTTATCCTTCGGGGTAATGAGAGTGGCGCACGGGTG
AGTAACGCGTATGCAACCTACCTGTAACTGGGGAATAGCTCCCTGAAAGG
GGAATTAACACCGCATAAGACCACACTTTCGCATGGAAGAGTGGTAAAAT
ATTTATAGGTTACAGATGGGCATGCGTGACATTAGTTTGTTGGTGAGGTA
ACGGCTCACCAAG
>F0OV55002C16EI
AGAGTTTGATCCTGGCTCAGGACGAACGCTGGCGGCGTGGATTAGGCATG
CAAGTCGGAACGAGAAAGTCGCTTTCGGGTGATGAGTACAGTGGCGGACG
GGTGAGTAACGCGTAGATCATCTACCTTTAAGTTGGGGACAACTCAGGGA
AACCTGAGCTAATACCGAATGTGGCTGTAAGGCTAAAGGGGGCTTTTAGC
TCTCGCCTAGAGATGAGTCTGCGTCCAATTAGCTAGATGGTGAGGTAATG
GGCTCACCA
>F0OV55002C16EL
AGAGTTTGATCCTGGCTCAGGACAAACGCTGGCGGCGTGCCTAACACATG
CAAGTCGAGCGGAGAATGCAAGATGTTTACATCGAGTATTCTTAGCGGCG
GACGGGTGAGTAACACGTGGGTAACCTGCCTCAGAGTGGGGGATAGCCTT
TCGAAAGGAAGATTAATACCGCATAAGCTTGTAGCATCGCATGGTGCAGC
AAGAAAAGGAGCAATCCGCTCTGAGATGGACCCGCGGCGCATTAG
>F0OV55002C16F4
AGAGTTTGATCCTGGCTCAGGATGAACGCTGGCGGCGTGCTTAACACATG
CAAGTCGAACGAGAAAGCCATAACTTCGGTTGGGCGAGTAAAGTAGCGCA
CGGGTGAGTAACGCGTAGATAACCTACCCCCGGGTTTGGGATAACAGTGC
GAAAGCGCTGCTAATACCGGATACGACCTTTTAGCGGGAGCTTTAAGGTG
AAAGTCGGCCTCTCGAAGAAGCTGATGTTCGGGGATGGGTCTGCGTCCTA
TCAGCTAGTTGGTAGGGTAACGGCCT
>F0OV55002C16G7
AGAGTTTGATCCTGGCTCAGGATGAACGCTGGCGGCGTGCCTAACACATG
CAAGTCGAGCGGAGATATAGGGGAGTACTTGTACGAATCTTTATCTTAGC
GGCGGACGGGTGAGTAACACGTGAGGAACCTGCCCTTAAGTGTGGAATAA
CACCGAGAAATCGGTGCTAATACCGCATAACGTCCTGGAAGCGCATGCTT
TCGGGACCAAAGGATTTATTCGCTTAAGGATGGCCTCGCGGCCGATTAGG
TAGTTGGTGAGGTAACGG
>F0OV55002C16GA
AGAGTTTGATCCTGGCTCAGGATGAACGCTAGCGACAGGCCTAACACATG
CAAGTCGAACGGGATTTATCCTTCGGGGTAATGAGAGTGGCGCACGGGTG
AGTAACGCGTATGCAACCTACCTGTAACTGGGGAATAGCTCCCTGAAAGG
GGAATTAACACCGCATAAGACCACTACTTTCGCATAGGAAGGAAGTGGTT
AAAATAGTTTATAGGTTACAGGATGGGCATGCGTGACTATTAGTTTGTTG
GTGAGTAACGGCTCACCAAG
>F0OV55002C16GG
AGAGTTTGATCCTGGCTCAGGATGAATGTTGGCGGCGTGCCTAAGGTATG
CAAGTCGAACGATCCTTTTTGTGGTTCTTTGACTTCGGTCATTGAACTAC
TTTGGATAGTGGCAAACGGGTGAGTAACGCGTAGGTAATCTGCCCTGAAG
TCGGGAATAGCTCGCCGAAAGGCGGGGTAATATTCGATGGTCCCATATCA
CTTCGGTGTTTATGGGTAAAGCTCCGGCGCTTCAGGAGGAGCCTGCGTCC
TATCAGCTAGTTGGTGT
>F0OV55002C16HA
AGAGTTTGATCCTGGCTCAGAACGAACGCTGGCGGCGCGTTTTAAGCATG
CAAGTCGAGGGGTAGAGTGCCTTCGGGCACTTGAGACCGGCGGACGGGTG
AGTAACACGTAGGTAATCTACCTGAGGGTTGGGGATAGCCCATGGAAACA
TGGGGTAAAACCGAATAAGTCTTGCACCACAGAAGTGGAGTAAGGGAAAG
GCGCTTAGGCGCTGCCCACAGATGAGCCTGCGGCCCATTAGTTAGTTGGT
GGGGTAACGGCCTACCAAGGCAACGATGGG
>F0OV55002C16HD
AGAGTTTGATCCTGGCTCAGATTGAACGCTGGCGGTATTGCTTAACACAT
GCAAGTCGAACGGTAACAGGCCTTCGGGCGCTGACGAGTGGCGGACGGGT
GAGTAACGCGTAGGAATCTGCCTGGTAGTGGGGGACAACTCGGAGAAATC
CGAGCTAATACCGCATACGCCCTACGGGGGAAAGCGGGGGATCCTGTTCT
TCGGAATGGGACCTCGCGCTATCAGATGAGCCTGCGTTGGATTAGCTAGT
TGGTAGGGTAAGGGCCTACCAAGG
>F0OV55002C16II
AGAGTTTGATCCTGGCTCAGGATGAACGCTGGCGGCGTGCTTAACACATG
TAAGTCGAACGGTGAAGCCCGTCTTTGACGGGCGGATCAGTGGCGAACGG
GCGAGTAACACGTAGGTGACCTGCCCCGAAGAGGAGAACAACCCTGCGAA
AGCGGGGCTAATACTCCGTGTGATCGGCGATTCGTTTCGTCGATTAAAGC
TCCGGCGCTTTGGGAGGGGCCTGCGGCCCATCAGCTAGTTGGTAGGGTAA
CGGCCTACCAAGGCTACGACGGGTAG
>F0OV55002C16IR
AGAGTTTGATCCTGGCTCAGGATGAACGCTAGCGGCAGGCTTAATACATG
CAAGTCGAACGGTAAGGTCTCTTCGGAGATACACGAGTGGCGCACGGGTG
CGTAACGCGTATGCAACCTACCTTGAACTAGAGGATAGCCCCGAGAAATC
GGGATTAATACTTTGTAACAATATTTTCCGGCATCGGCGAATATTTAAAG
CTCCGGCGGTTTAAGATGGGCATGCGTGACATTAGCTAGTTGGTGAGGTA
ACGGCTCACCAAGG
>F0OV55002C16IU
AGAGTTTGATCCTGGCTCAGAACGAACGCTGGCGGCGTGCTTAACACATG
CAAGTCGGATGCGAAAGGGGCTTTCGGGCGCTGAGTAGCATGGCAGACGG
GTGAGGAGTGCGTATCTGACGAAACTCAGGCTGGGGGATAGTCCCTCGAA
AGGGGGTTGAATACCGCATGTGCTCGGCGCTATCATGGTGTCGAGGAAAG
GTGGCCTCTGCATGCACGCTATTGGCCTGAGATCGGG
>F0OV55002C16J8
AGAGTTTGATCCTGGCTCAGAACGAACGCTGGCGGCGCGTTTTAAGCATG
CAAGTCGAACGGTAGACCGATGCTTGCATCGGTTGAGAGTGGCGAACGGG
TGAGTAACACGTAGGTGATCTACCCTGGGGCTGGGGATAGCCTGTGGAAA
CACAGGGTAATACCGGATACGCGCATTTTGCAAATCTTTGTGAAGTGCGG
AAAGACGCTAAGGCGTCGACCTAGGAGGAGCCTGCGGCTCATTAGCTAGT
TGGTGGGGTAAAGG
>F0OV55002C16KB
AGAGTTTGATCCTGGCTCAGGATGAACGCTGGCGGCGTGCCTAACACATG
CAAGTCGAGCGGAGATATAGAGGAGTACTTGTACGAATCTTTATCTTAGC
GGCGGACGGGTGAGTAACACGTGAGGAACCTGCCCTTAAGTGTGGAATAA
CACCGAGAAATCGGTGCTAATACCGCATAACGTCCTGGAAGCGCATGCTT
TCGGGACCAAAGGATTTATTCGCTTAAGGATGGCCTCGCGGCCGATTAGG
TAGTTGGTGAGGTAACCGG
>F0OV55002C16KH
AGAGTTTGATCCTGGCTCAGGTTGAACGCTGGCGGTGCGTTTAATACATG
CAAGTCGAACGTGATCACGTCGAAGTTTACTTTGATGTGTGAAAGTGGCG
GACGAGCGAGTAACACGTAAGTAGTTGCCCTGTACTCGGGGATAACTGGT
CGAAAGATCAGCTAATACCGGATGGTCTCGAAAGAGTAAAGATTTATCGG
TACAGGAGACGCTTGCGGCCTATCAGCTTGTTGGTGAGGTAATAGCTCAC
CAAGGCT
>F0OV55002C16L5
AGAGTTTGATCCTGGCTCAGGATGAACGCTGGCGGCGTGCCTAATACATG
CAAGTCGAACGCACTAGTTTACTAGTGAGTGGCGAACGGGTGAGTAACAC
GTAGGTAACCTGCCCTTAAGACGAGGATAACCATTGGAAACGATGGCTAA
GACTGGATAGGAATATTTAAGGCATCTTAAATATTTTAAAAGACCTAGCA
ATAGGTATGCTTAAGGAGGGGCCTGCGGCGCATTAGTTAGTTGGTGAGGT
GAGAGCTCACCAAGACG
>F0OV55002C16NA
AGAGTTTGATCCTGGCTCAGAACGAACGTTAGCGGCGTGCTTAATACATG
CAAGTCGAACGAGAAAGCGCTTTCGGGCGTGAGTAGAGTGGCGCACGGGT
GAGTAACACGTGGGTACCTACCCTATGGAGGGGGACAACATCTGGAAACG
GCCGCTAATACCGCGTAAGCCGAGAGGTGAAAGGTGCTCTTCGGAGTGCC
GCCGATGGGGGGGTTCGCGTCCTTACTTCAGCTACGTTTGGTTGGGGGTT
AAGGGGGTACCGGTACCCAACGGACGGAAGGAACGGGTACGGCCGGTCCG
TTGAGGAGGG
>F0OV55002C171F
AGAGTTTGATCCTGGCTCAGGACGAACGCTGGCGGCGTGCCTAACACATG
CAAGTCAAAGTGCAAGTAACTTCGGTTATGAGTACTTGGCGCAAGGGTGA
GTAAGGCATAGGTAATCTGCCCTTTGGACTGGGATAACCTCGAGAAATCG
AGGACAATACCAGATGATGCAGCGGAACCGCATGGTTATGTTGTTAAAGA
TTTATCGCCAAAGGATGAGCCTATGTTCCATCAGGTAGTTGGTAGGGTAA
CGGCCT
>F0OV55002C171L
AGAGTTTGATCCTGGCTCAGGATGAACGCTAGCGACAGGCCTAACACATG
CAAGTCGAGGGGTAACATGAGAGCTTGCTCTTGATGACGACCGGCGCACG
GGTGAGTAACGCGTATGCAACCTTCCTTTAACAGGAGAATAGCCCCCGGA
AACGGGGATTAATGCTCCATAGCAATTATTTGCCACCTGACAGATAATTT
AAAGTTCCGACGGTTAAAGATGGGCATGCGTGACATTAGCCAGTTGGCGG
GGTAACGGCCC
>F0OV55002C174T
AGAGTTTGATCCTGGCTCAGAACGAACGCTGGCGGCGCGTTTTAAGCATG
CAAGTCGAACGGGAAAGTAGTGCTTGCACTACTGGAGAGTGGCGAACGGG
TGAGTAACACGTAGGTGATCTACCTTGAGGCTGGGGATAGCCTGTGGAAA
CACAGGGTAATACCGAATACGCCCTTTAGAGTAAAGACTGAAGGGGAAAG
GCGCGATTGCGTCACCTTGGGATGAGCCTGCGGCTCATTAGTTAGTTGGT
AGGGTAACGGCCTACCAAGGCGACG
>F0OV55002C175G
AGAGTTTGATCCTGGCTCAGGGTGAACGCTGGCGGCGTGCTTAACACATG
CAAGTCGAACGGACTTACCATGAAGGAAGTTTTCGGATGGAATTCATAGT
AAGTTAGTGGCAGACGGGTGAGTAACGCGTGGGTAACCTACCCCTATAAC
CGGGACAACAGCTGGAAACGGCTGCTAATACCGGATGAACTCTCGAAGCG
GCATCGCTTTTAGAGCAAAGGAGGCCTCTATTTATAAGCTACCGAATAGG
GATGGACCCGCGTCTGATTAG
>F0OV55002C1778
AGAGTTTGATCCTGGCTCAGATTGAACGCTGGCGGCATGCCTTACACATG
CAAGTCGAACGGTAACAGGTCTTCGGATGCTGACGAGTGGCGAACGGGTG
AGTAATACATCGGAACGTGCCTAGTAGTGGGGGATAACTACTCGAAAGAG
TGGCTAATACCGCATGAGATCTACGGATGAAAGCAGGGGATCGCAAGACC
TTGTGCTACTAGAGCGGCTGATGGCAGATTAGGTAGTTGGTGGGAA
>F0OV55002C17AT
AGAGTTTGATCCTGGCTCAGGATGAACGCTAGCGGCAGGCTTAACACATG
CAAGTCGAGGGGTAACGGGGTAGCAATACTGCCGACGACCGGCGCACGGG
TGAGTAACGCGTATGCAATCTACCTTGTAGAGGGGGATAGCCCGGGGGAA
ACCCGGATTAATACCCCATAGTACTTAGAGACAGCATTGTTTTTAGGTTA
AACATTTATGGCTACAAGATGAGTATGCGTCCTATTAGTTAGTTGGTAAG
GTAACGGCATACCAAGACTTCGATAGGTAGGGG
>F0OV55002C17CZ
AGAGTTTGATCCTGGCTCAGGATGAACGCTAGCGGGAGGCCTAACACATG
CAAGTCGAGGGGTAACGATTCCAAGCAATTGGAAGGCGACGACCGGCGGA
CGGGTGAGTAACGCGTTTGTAACCTACCTCTAACTGGAAGATAGCCCGAA
GAAATTCGGATTAATACTCCATAATACTATGAACTGGCATCTTTTTATAG
TCAAAGCTTTGGCGGTTAGAGATGGGCATGCGTGACATTAGCTTGTTGGT
GAGGTAACGGCTCACCAAGG
>F0OV55002C17DT
AGAGTTTGATCCTGGCTCAGGACTAACGTTGGCGGCGTGCCTAATACATG
CAAGTCGAACGGGATACTTAGCAGCAATGTTAAGTGTTCAGTGGCAAACG
GGTGAGTAATGCATAGGTAACATACCTTAAAGACGGGGACAACTATCCGA
AAGGATAGCTAATACCGGATGTGATTGCGGGATCTCAAGGTTCTGCAATT
AAAGGGCGGCCTCTATTTATAAGCTGTCGCTTTAAGATTGGCCTATGTCC
CATCAGCTTAGG
>F0OV55002C17DW
AGAGTTTGATCCTGGCTCAGGATGAACGCTAGCGGGAGGCTTAACACATG
CAAGTCGAGGGGCATCACGAGGTAGCAATACTTTGGTGGCGACCGGCGCA
CGGGTGAGTAACGCGTATGCAACCTACCCTGTACAGTGGGATAACCCGGA
GAAATTCGGACTAATACCGCATAAAGATATTTTGAGGCATCTTAAGATAT
TTAAAGCTTCGGTGGTACGGGATGGGCATGCGTAACATTAGCTAGTTGGC
AGGGTAACGGCCTACCAAGG
>F0OV55002C17EN
AGAGTTTGATCCTGGCTCAGGATAAACGCTAGCGGCAGGCTTAATACATG
CAAGTCGAACGGCAGCACGGGTAGCAATACCTGGTGGCGAGTGGCGCACG
GGTGCGTAACGCGTATGCAACCTACCTTTAACTGGGGAATAGCCCCGAGA
AATCGGGATTAATACCCCATAATATTATAGAATGGCATCATTTTATAATT
AAAGCTCCGGCGGTTTTAGATGGGCATGCGTGACATTAGTTTGTTGGTGA
GGTAACGGCTCACCAAG
>F0OV55002C17G1
AGAGTTTGATCCTGGCTCAGGATGAACGCTAGCGGTAGGCTTAACACATG
CAAGTCGAGGGGTAACAGGGAGCTTGCTCTGCTGACGACCGGCGCACGGG
TGAGTAACGCGTATGCAACCTGCCTTTAACTGGGGAATAGCTTCGAGAAA
TCGGAATTAATACCCCATATCATCATTGAATCGCATGGTTTAATGATTAA
AGCTCCGGCGGTTAAAGATGGGCATGCGTGTCATTAGCTAGTTGGTAAGG
TAACGG
>F0OV55002C17GV
AGAGTTTGATCCTGGCTCAGGATGAACGCTAGCGACAGGCCTAACACATG
CAAGTCGAACGGGATTTATCCTTCGGGGTAATGAGAGTGGCGCACGGGTG
AGTAACGCGTATGCAACCTACCTGTAACTGGGGAATAGCTCCCTGAAAGG
GGAATTAACACCGCATAAGACCACACTTTCGCATGGAAGAGTGGTAAAAT
ATTTATAGGTTACAGATGGGCATGCGTGACATTAGTTTGTTGGTGAGGTA
ACGGCTCACCAAG
>F0OV55002C17H3
AGAGTTTGATCCTGGCTCAGGATGAACGCTAGCGGGAGGCCTAACACATG
CAAGTCGAACGGGATTGAGAGCTTGCTCTCATGAGAGTGGCGCACGGGTG
AGTAACGCGTATGCAACCTGCCCTTGACAGGGGGATAGCCCGGAGAAATC
CGGATTAATACCCCATGGTATTTAAGTTCCGCATGGGATTTAAATTAAAG
ATTTATCGGTCAGGGATGGGCATGCGTGACATTAGCTAGTTGGCGGGGTA
ACGGCCCACCAAGG
>F0OV55002C17I0
AGAGTTTGATCCTGGCTCAGGATGAACGCTGGCGGCGTGCCTAACACATG
CAAGTCGAGCGATAAACAGTGGATGGAATTCTTCGGAAGGAAAGAAACTG
TTGAAAGCGGCGGACGGGTGAGTAACGCGTGGGCAACCTGCCCTATACAG
GGGGATAGCCACTGGAAACGGTGATTAATACCCCATGACACCTTAACCTC
GCATGAGGAGAGGGTCAAAGATTATATCGGTATAGGATGGGCCCGCGTCT
GATTAGCTAGTTGG
>F0OV55002C17IE
AGAGTTTGATCCTGGCTCAGGATGAACGCTAGCGGGAGGCTTAACACATG
CAAGTCGAGCGGTATAAACCTTTCGGGGTTTAGAGAGCGGCGCACGGGTG
AGTAACGCGTATGCAACCTACCTTTTACCGGGGAATAGCCCGGAGAAATT
TGGATTAATGCCCCATGGTTCCTTAAGTCTGCATGGATGTAAGGATAAAG
TTGAGGCGGTAAAAGATGGGCATGCGTGACATTAGCTTAGGTTGGGGGGG
TAACCGGCCCACCAAGGCTACGATGTCGTAGGGGTT
>F0OV55002C17IH
AGAGTTTGATCCTGGCTCAGAATGAACGCTGGCGGCGTGCCTAACACATG
CAAGTCGAACGAGAAATTTCCCGCTTGCGGGAGAGAGTAAAGTGGCGCAC
GGGTGAGTAACGCGTGGGTAACCTGCCCTTGAATCTGGGATAACCTTGCG
AAAGCGTTGTTAATACCGGATATTGTCACAAGAACTATGGTTTTTGTGAT
GAAAGGTGACCTCTTCATGAAAGTTGCCGTTTAAGGATGGGCCCGCGTAC
CATTAGCTTGTTGGTAGGGTAACGG
>F0OV55002C17JR
AGAGTTTGATCCTGGCTCAGAACTAACGCTAGCGGCGTGCCTAACACATG
CAAGTCTTACGAGAAAGTCCCGTTCGCGGGATGAGTAAAGTGGCGCACGG
GTGAGTAACACGTGGATAATCTACCCTTTAGTCGGGAATAACTCATCGAA
AGATGGGATAATACGCGATGATGCTTGTCTGTTACGACGGATAAGCCAAA
GGTGGCCTCTCTATAGAAGCTACCGCTGAGGGATGAGTTCGCGCACCATT
AGCTTG
>F0OV55002C17K6
AGAGTTTGATCCTGGCTCAGGATGAACGCTAGCGGGAGGCTTAACACATG
CAAGTCGAGGGGCATCACGGGGTAGCAATACTCTGGTGGCGACCGGCGCA
CGGGTGAGTAACGCGTATGTAACCTGCCCTTTACCGGAGGATAACCCGGA
GAAATTCGGACTAATACTGCATAATATTATTGAGAGGCATCTTTTAATAA
TTAAAACTAAGGTGGTAAATGAGGGGCATGCGTAACATTAGCTGGTTGGT
AGGGTAACGGCCTACCAAGGCG
>F0OV55002C17LC
AGAGTTTGATCCTGGCTCAGGATGAACGCTAGCGGCAGGCCTAACACATG
CAAGTCGAGGGGCAGCGCGGTGTAGCAATACACCGGCGGCGACCGGCGCA
CGGGTGCGTAACGCGTATGCAACCTACCCACTCCCGGGGGATAGCCCGCC
GAAAGGCGGATTAATACCCCATGGCCCCAGGGCGCCGCATGGCGGCCCGG
GTAAAGCTCCGGCGGGAATGGATGGGCATGCGTGCCATTAGCTGGTTGGT
GGGGTAACGGCCCACCAAGG
>F0OV55002C17M0
AGAGTTTGATCCTGGCTCAGAACGAACGCTGGCGGCGTGTCTTAAGCATG
CAAGTCGAACGGTAGGAGGTGCTTGCACCTCCGAGAGTGGCGAACGGGTG
AGTAACACGTAGATGATCTACCTTTTAGTTGGGGATAGCCCATGGGAACA
TGGAGTAATACCGAATAATCTCTTAAAGCCTTTGCTTTTAGAGGAAAGCA
GCGTTTGCTGTGCTGGAAGATGAGTCTGCGCACTATTAGCTAGTTGGTGG
GGTAAGAG
>F0OV55002C17M9
AGAGTTTGATCCTGGCTCAGAACGAACGCTGGCGGCGTGCCTAACACATG
CAAGTCGAACGAGAAAGGGACTTCGGTTCTGAGTAGAGTGGCGCACGGGT
GAGTAACACGTGGATAATCTGCCTGATAATCCGGGATAACCTCTCGAAAG
AGGAGCTAATACCGGATAAGCCCACAGCCTCCTCGGAGGCAGCGGGAAAA
GATGGCCTCTTCATGAAAGCTATTGTTATCAGATGAGTCCGCGGTCCATT
AG
>F0OV55002C17MP
AGAGTTTGATCCTGGCTCAGGATGAACGCTAGCGGGAGGCTTAACACATG
CAAGTCGAGGGGCAGCACGATGTAGCAATACGTTGGTGGCGACCGGCGCA
CGGGTGAGTAACGCGTATGCAACCTACCCTGTACTGGAAGATAACCCGGA
GAAATTCGGACTAATATTCCATAAAGATATGAAGAGGCATCTTTTTATAT
TTAAAGCTCTGGCGGTACGGGATGGGCATGCGTAACATTAGCTAGTTGGC
AGGGTAACGG
>F0OV55002C17OP
AGAGTTTGATCCTGGCTCAGAGCGAACGCTGGCGGCAGGCTTAACACATG
CAAGTCGAGCGCCGTAGCAATACGGAGCGGCAGACGGGTGAGTAACACGT
GGGAACGTACCTTTTGGTTCGGAACAACACAGGGAAACTTGTGCTAATAC
CGGATAAGCCCTTACGGGGAAAGATTTATCGCCGAAAGATTGGCCCGCGT
CTGATTAGCTAGTTGGTGAGGTAACGGCTCACCAAGGCGATGATGGATAG
CCGGCCTGAGAGGGCGA
>F0OV55002C17P8
AGAGTTTGATCCTGGCTCAGGATGAACGCTAGCGGTGCGCCTAACACATG
CAAGTCGAGCGATATAGCGGCGAACGGGTGAGTAACACGTTGGAACCTGC
CTCGAACTCAGGGATAGCCATCCGAAAGGATGATTAATACCGGATAGTCC
CGAAAGGGTAAAGATTTTTCGGTTCGAGAGGGGCCTGCGGCCTATCAGCT
AGTTGGTAGGGTAATGGCTTACCAAGGCTATGACGGGTAACTGGTGTGAG
AGCATGACCAGT
>F0OV55002C17QE
AGAGTTTGATCCTGGCTCAGGATGAACGTTAGCGGGAGGCTTAACACATG
CAAGTCGAACGGTAACAGTTCCTTCGGGAAGCTGACGAGTGGCGCACGGG
TGCGTAACGCGTATGCAACCTGCCTTATACAGGAGGATAGCCCATGGAAA
CGTGGATTAATACTCCATAGTATATAATTATCGCATGGTAATTATATTAA
AACTTCGGTGGTATAAGATGGGCATGCGTAGGATTAGCTAGTAGGTGAGG
TAATGGCT
>F0OV55002C17QQ
AGAGTTTGATCCTGGCTCAGGATGAACGCTAGCGACAGGCCTAACACATG
CAAGTCGAACGGGATTCACCTTCGGGTGATGAGAGTGGCGCACGGGTGAG
TAACGCGTATGCAACCTACCTACAACAGGGGGATAGCTCCCGGAAACGGG
GATTAATACCGCATAAGACTACGGTTTCACATGGGACAGTAGTAAAAATT
CAGATGGTTGCAGATGGGCATGCGTGACATTAGGTAGTTGGTGAGGTAAT
GGCTC
>F0OV55002C17R8
AGAGTTTGATCCTGGCTCAGAACGAACGCTGGCGGCGTGCCTAACACATG
CAAGTCGAACGGATTTGAGGGGCTTGCTCCTCAAGTTAGTGGCGCACGGG
TGAGTAACGCGTAGATAATCTGCCTGATGATCCGGGATAACACTTCGAAA
GGGGTGCTAATACCGGATAAGCCCACGGGGTCTTTGGATTCTGCGGGAAA
AGGGGGGACCTTCGGGCCTTCTGTCATCAGATGAGTCTGCGTACCATTAG
CTAGTTGGTAGGGT
>F0OV55002C17RR
AGAGTTTGATCCTGGCTCAGGATGAACGCTAGCGGGAGGCCTAACACATG
CAAGTCGAACGGGATTGAGAGCTTGCTCTCATGAGAGTGGCGCACGGGTG
AGTAACGCGTATGCAACCTGCCCTTGACAGGGGGATAGCCCGGAGAAATC
CGGATTAATACCCCATGGTATTTAAGTTCCGCATGGGATTTAAATTAAAG
ATTATCGGTCAGGGATGGGCATGCGTGACATTAGCTAGTTGGCGGGGTAA
CGGCCCACCAAGG
>F0OV55002C17T9
AGAGTTTGATCCTGGCTCAGGATGAACGCTAGCGGGAGGCTTAACACATG
CAAGTCGAGGGGCATCACGGGTAGCAATACCTGGTGGCGACCGGCAGACG
GGTGAGTAACGCGTATGTAACCTACCCTGTACAGGGGGATAACCCGGAGA
AATTCGGACTAATATCCCATGGAAATATTGGAAGGCATCTTCTGATATTT
AAAGGTTCCGGCGGTACAGGAGGGGCATGCGTAACATTAGCTGGTTGGTA
AGGTAACGGCTTACCAAGGCG
>F0OV55002C17TS
AGAGTTTGATCCTGGCTCAGGACGAACGCTGGCGGCGTGCCTAACACATG
CAAGTCGAGCGGAGAATGCAAGATGTTTACATTGCGCATTCTTAGCGGCG
AACGGGTGAGTAACACGTGGGTAACCTGCCTCAAAGTGGGGGATAGCCTT
TCGAAAGGAAGATTAATACCGCATAAGCTTGTAGCATCGCATGGTGCAGC
AAGAAAAGGAGCAATCCGCTTTGAGATGGACCCGCGGCGCATTAG
>F0OV55002C17UC
AGAGTTTGATCCTGGCTCAGGACGAACGCTGGCGGCGTGCTTAACACATG
CAAGTCAAGGAGAGGATTCCTTTCGGGGAATTAGTAAACTGGCGCACGGG
TGAGTAACATGTAAGTAACCTACCCTTAGGATTGGGATAACCTTGAGAAA
TTAGGGATAATACCAAATGATACAATGAACTCGCATGGGTTTATTGTTAA
AGTTGCTTTTGTAACACTTAAGGATGGGCTTGCACCCAATTAGTTTGTTG
GCGGAGTAAAAGCCCACCAAGACTACGATTGGTAG
>F0OV55002C17VX
AGAGTTTGATCCTGGCTCAGGACGAACGCTGGCGGCGGGCTTAACACATG
CAAGTCGCGGGAGAAGCCAGGCCTTCGGGTCAGGTGGAGACCGGCGGATG
GGTGAGTAACGCGTAGGCAATCTGCCGTTAGGACTGGGATAACCCACCGA
AAGGTGAGCTAATACCGGATGATGCAGCGGGGCCGCATGGCCACAGTTGT
TAAATCTTTCGAGAGCCTAACGATGAGCCTGCGTGCCATTAGCTAGTTGG
TAGGGTAACGG
>F0OV55002C17Y8
AGAGTTTGATCCTGGCTCAGGACGAACGCTGGCGGCGTGCCTAACACATG
CAAGTCGAGCGGAGTTGACAAGAGGAAGTTTTCGGATGGAATCTTGTTGA
TTTAGCGGCGGACGGGTGAGTAACGCGTGAGCGACCAACCTTGCACAGGG
GGATAACGGACCGAAAGGTTCACTAATACCGCATGAGACCACGGTGTTGC
ATGACACAGAGGTCAAAGGAGCAATCCGGTGCAAGACGGGCTCGCGTCCG
ATTAGGTAGTTGGG
>F0OV55002C1818
AGAGTTTGATCCTGGCTCAGGACGAACGCTGGCGGCGTGCTTTATACATG
CAAGTCGAACGAGAAAGCGACCTTCGGGTTGTGAGTAAAGTGGCGAACGG
GTGAGTAACACGTAGGTAACCTGCCCACCAGATTGGGGATAACATGCCTA
ACGGCGTGCTAATACCGAATGTGGCCTTATGCCATCAGGTGTAAGGTTAA
AGATTGATTAGATTGTCTGTGGATGGGCCTGCGGCTCATTAGCTAGTTGG
TAGGGTAACGGCCT
>F0OV55002C182B
AGAGTTTGATCCTGGCTCAGAACGAACGCTGGCGGCGCGCTTAACACATG
CAAGTCGGATGCGAAAGGGGCTTTCGGGCGCTGAGTAGCATGGCAGACGG
GTGAGGAGTGCGTATCTGACGGAACTCAGGCAGGGGGATAGTCCTCCGAA
AGGGGGTTGAATACCGCATGTGCTCAATCTTGTCATGGGATTGAGGAAAG
GTGGCCTCTCCATGGAAGCTGCTGGCCTGAGACCGGGATGCGTT
>F0OV55002C182E
AGAGTTTGATCCTGGCTCAGAACGAACGCTGGCGGCAGGCTTAACACATG
CAAGTCGAACGCCCCGCAAGGGGAGTGGCAGACGGGTGAGTAACGCGTGG
GAATCTACCCAGATCTTCGGAACAACACAGGGAAACTTGTGCTAATACCG
GATACGCCCTACGGGGAAAGATTTATCGGATTTGGATGAGCCCGCGTTGG
ATTAGCTAGTTGGAGAGGTAAAGGCTCACCAAGGCGACGATCGGTAGCCG
AACTGAGAGGTTGATCGGCC
>F0OV55002C182H
AGAGTTTGATCCTGGCTCAGGATGAACGTTAGCGGCGCGCTTGATGCATG
CAAGTCGAACGGTTTGTTGATCCGTAAGGTTTAACAGATAGTGGCAAACG
GCTGAGTAACGCGTAAGTAACCTACCTTCAAGTGGGGAATAACTTGCCGA
AAGGCAGGATAATACCGCATGTGTTAACGGCTTTATGGTTGTTAATGAAA
GCCTTCGGGCGCTTGGAGAAGGGCTTGCGTCTGATTAGCTAGTTGGTTGG
GGTAACGGCCCACCAAGGCG
>F0OV55002C184R
AGAGTTTGATCCTGGCTCAGGATGAACGCTGGCGGCGTGCCTAATACATG
CAAGTCGAACGCACTAGTTTACTAGTGAGTGGCGAACGGGTGAGTAACAC
GTAGGTAACCTGCCCTCAAGACGAGGATAACCGTTGGAAACGATGGCTAA
GACTGGATAGGAACAGAAGAGGCATCTCTTGTGTTTTAAAAGACCTAGCA
ATAGGTATGCTTGAGGAGGGGCCTGCGGCGCATTAGTTAGTTGGCGGGGT
GAAGGCCCACCAAGACG
>F0OV55002C186D
AGAGTTTGATCCTGGCTCAGGATGAACGCTGGCGGTATGCTTAACACATG
CAAGTCGAACGGGGGGAGACCTTTAGGGGTTGAACCTAGTGGCGGACGGG
TGAGTAACGCGTGAGAACCTGCCTTCAAGACGGGAACAACAGTTGGAAAC
GACTGCTAATACCCGATAAGCCGAAAGGTGAAAGATTTATCGCTTGGAGA
GGGGCTTGCGTCTGATTAGCTAGTTGGTGGGGTAAATGCTTACCAAGGCG
ACGATCAGTAGCT
>F0OV55002C186J
AGAGTTTGATCCTGGCTCAGGATGAACGCTAGCGGGAGGCTTAACACATG
CAAGTCGAGGGGCAGCAGGTCGAAATTTCGGTTTTGGTGCTGGCGACCGG
CGTACGGGTGAGTAACGCGTATGCAACCTACCCTGTACCGGGAAATAACC
CGGAGAAATTCGGACTAATATCCCATAATAATATAAAGGGGCATCCCTTA
ATATTTAAAGTTCCGGCGGTACAGGATGGGCATGCGTAACATTAGCTAGT
TGGAGGGGTAACGGCCCATCAAGGCAACGATGTTTAGGGG
>F0OV55002C186P
AGAGTTTGATCCTGGCTCAGGACGAACGCTGGCGGCGTGCTTAACACATG
CAAGTCAAGGCAGAAAATACTTTCGGGTATGAGTAAACTGGCGAACGGGT
GAGTAACATGTAGGTAATTTACCTTTGAATGGGGGATAGCCACGGGAAAC
TGTGATTAATACCGCATAAAGTCCGATTACGATGGTATTCGGATGAAAGT
TGGGGACTTTCGGGCCCAACGTTTGAAGATAAGCCTGCATCTGATTAGTT
AGTTGGTAGGGTAATGGCCTACCAAGACCGCG
>F0OV55002C186X
AGAGTTTGATCCTGGCTCAGAACGAACGCTGGCGGCGTGCCTAACACATG
CAAGTCGAACGCGAAAGTTTTCTTCGGAAAGCGAGTAGAGTGGCGCACGG
GTGAGTAACACGTGGATAATCCGCCTGATAATCCGGGATAACCTCTCGAA
AGAGGAGCTAATACCGGATAAGCCCACAGCCTCCTCGGAGGCAGCGGGAA
AAGATGGCCTCTTCATGAAAGCTATTGTTATCAGATGAGTCCGCGGTCCA
TTAG
>F0OV55002C1890
AGAGTTTGATCCTGGCTCAGAGCGAACATTGGCGGCGCGTTTAACACATG
CAAGTCGAGCGAGAAAACTTCTTCGGAAGTGAGTAGAGCGGCGAACGGGT
GAGTAACACGTGAGTGACCTGCCCCCAAGCTTGGGATAGCCACGGGAAAC
TGTGGGTAATACCGGATGCGACTTTATTATTAGAAGATGAAGTTGAAAGC
GTGGGACCCTTCGGGGCCACGTACTTGGGGATGGGCTCGCGTCCCATTAG
CTAGTTGGTAAGGTAACGGCTTACCAAGG
>F0OV55002C1893
AGAGTTTGATCCTGGCTCAGGATGAACGCTAGCGGCAGGCTTAACACATG
CAAGTCGAGGGGTAACAGGGTGCTTGCACCGCTGACGACCGGCGCACGGG
TGCGTAACGCGTATACAATCTACCTTTTACAGGGGCATAGCCCGGGGAAA
CCCGGATTAATACCGCATAATACCTGAGGGTTAAAGTGGAGGATCGAAAG
ACTTCACGTCTACAGATGAGCCCACGTCAGATTAGCTAGTTGGTAGGGTA
AAGGCCTACCAAGGCGACGAT
>F0OV55002C189D
AGAGTTTGATCCTGGCTCAGGATGAACGCTGGCGGCGTGCCTAACACATG
CAAGTCGAGCGATAAACAGTGGATGGAATTCTTCGGAAGGAAAGAAACTG
TTGAAAGCGGCGGACGGGTGAGTAACGCGTGGGCAACCTGCCCTATACAG
GGGGATAGCCACTGGAAACGGTGATTAATACCCCATGACACCTTAACCTC
GCATGAGGAGAGGGTCAAAGATTATATCGGTATAGGATGGGCCCGCGTCT
GATTAGCTAGTTGG
>F0OV55002C189G
AGAGTTTGATCCTGGCTCAGGATGAACGCTGGCGGGAGGCTTAACACATG
CAAGTCGAGCGGTATAAACCTTTCGGGGTTTAGAGAGCGGCGCACGGGTG
AGTAACGCGTATGCAACCTACCTTTTACCGGGGAATAGCCCGGAGAAATT
TGGATTAATGCCCCATGGTTCCTTAAGTCTGCATGGATGTAAGGATAAAG
TTGAGGCGGTAAAAGATGGGCATGCGTGACATTAGCTAGTTGGGGGGGTA
ACGGCCCACCAAGGCTACGATGTCTAGGGGTT
>F0OV55002C18A1
AGAGTTTGATCCTGGCTCAGGATGAACGCTAGCGGGAGGCTTAACACATG
CAAGTCGCGGGAGAAGCCAGGCCTTCGGGTCAGGTGGAGACCGGCGGATG
GGTGAGTAACGCGTAGGCAATCTGCCGTTAGGACTGGGATAACCCACCGA
AAGGTGAGCTAATACCGGATGATGCAGCGGGGCCGCATGGCCACAGTTGT
TAAATCTTTCGAGAGCCTAACGATGAGCCTGCGTGCCATTAGCTAGTTGG
TAGGGTAACCGG
>F0OV55002C18A7
AGAGTTTGATCCTGGCTCAGAACGAACGCTGGCGGCATGCCTAACACATG
CAAGTCGAACGGGATCCGGACTTCGGTTCGGTGAGAGTGGCGGACGGGTG
AGTAACGCGTGGGAACCTGCCCAGTGGTGGGGGATAACTGCGGGAAACTG
CAGCTAATACCGCATGAGCCCGAGAGGGGAAAGATTTATCGCCGTTGGAG
GGGCCCGCGTTCGATTAGGTAGTTGGTGAGGTAATGGCTCACCAAGCCGA
CGATCGATAGCTGGT
>F0OV55002C18B0
AGAGTTTGATCCTGGCTCAGGATGAACGCTAGCGGCAGGCCTAACACATG
CAAGTCGAGGGGTAGAAGTTGCTTGCAACTTTGAGACCGGCGCACGGGTG
CGTAACGCGTATGCAATCTACCTTGTACAGGGGGGATAGCCCAGAGAAAT
TTGGATTAATACCTCATAGTATTATGAATTGGCATCGATTTATAATTAAA
GTTCCAACGGTACAAGATGAGCATGCGTCCCATTAGTTAGTTGGTAAGGT
AACGGCTTACCAAG
>F0OV55002C18C8
AGAGTTTGATCCTGGCTCAGGATGAACGCTAGCGGCGCGCTTAATGCATG
TAAGTCGAGCGATGAGGCCCTACGGGGTACATCAGCGGCAGACGGGTGAG
TAACACGTGGATGACCTGCCCTCAAGACCGGGATAACGCGTGGAAACATG
CGCTAATACCGGATAGACTTCTGGGGTCGCAGCCAGAAGTAAAGCTACGG
TGCTTGGGGAGGGGTCCGCGGCCCATCAGCTCGTTGGTAGGGTAACGGCC
TACCAAGGCGAAGG
>F0OV55002C18DH
AGAGTTTGATCCTGGCTCAGAACGAACGCTGGCGGCAGGCCTAACACATG
CAAGTCGAAGGAGAAGCCCCTTTCGGGGGGTGGACACTGGCGCACGGGTG
AGTAACGCGTGGGAATCTACCCCGGGGTGGGGAATAACCGCTGGAAACGG
CGGCTAATACCGCATACGCCGTATTGGGAAAGCTTTAGCGCCCTGGGATG
AGCCCGCGTTAGATTAGCTAGTTGGTGGGGTAACGGCCTACCAAGGCGAC
GATCTATAGCTGGTCTGAGAGGATGAT
>F0OV55002C18DM
AGAGTTTGATCCTGGCTCAGGATGAACGCTAGCGGCAGGCCTAACACATG
CAAGTCGAGGGGTAACGATGGCTTCGGCCAGGCGACGACCGGCGCACGGG
TGAGTAACGCGTTTGTAACCTACCTCTAACTGGAGAATAGCCCGAAGAAA
TTCGGATTAATACTCCATATGGCTATGATTTGGCATCTTTTTATAGTCAA
AGCTCCGGCGGTTAGAGATGGGCATGCGTGACATTAGTTAGTTGGTGAGG
TAATGGCT
>F0OV55002C18E1
AGAGTTTGATCCTGGCTCAGATTGAACGCTGGCGGCATGCCTTACACATG
CAAGTCGAACGGCAGCGCGGGGCAACCTGGCGGCGAGTGGCGAACGGGTG
AGTAATATATCGGAACGTACCCTGGAGTGGGGGATAACGTAGCGAAAGTT
ACGCTAATACCGCATACGATCCACGGATGAAAGTAGGGGACCTTCGGGCC
TTATGCTTTTGGAGCGGCCGATATCTGATTAGCTAGTTGGTAGGGTAAAG
GCCTACCAAGGCGACGAT
>F0OV55002C18EO
AGAGTTTGATCCTGGCTCAGGATGAACGCTAGCGGCAGGCCTAACACATG
CAAGTCGAGGGGCAGCATTTGTAGCAATACAAGATGGCGACCGGCGCACG
GGTGAGTAACGCGTATGCAACCTACCCATAACAGGGGGATAGCTCCCGGA
AACGGAAATTAATACCCCATAGTATCCAAAGAGCGCATGCTTTTAGGATT
AAAACTCAGGTGGTTATGGATGGGCATGCGTGCCATTAGCTAGTTGGCGG
GGTAACA
>F0OV55002C18FH
AGAGTTTGATCCTGGCTCAGGATGAACGCTAGCGGGAGGCCTAACACATG
CAAGTCGAACGGGATTGAGAGCTTGCTCTCATGAGAGTGGCGCACGGGTG
AGTAACGCGTATGCAACCTGCCCTTGACAGGGGGATAGCCCGGAGAAATC
CGGATTAATACCCCATGGTATTTAAGTTCCGCATGGGATTTAAATTAAAG
ATTTATCGGTCAGGGATGGGCATGCGTGACATTAGCTAGTTGGCGGGGTA
ACGGCCCACCAAGG
>F0OV55002C18IA
AGAGTTTGATCCTGGCTCAGGATGAACGCTGGCGGCGTGCCTAATACATG
CAAGTCGAACGCACTAGTTTACTAGTGAGTGGCGAACGGGTGAGTAACAC
GTAGGTAACCTGCCCTTAAGACGAGGATAACCGTTGGAAACGATGGCTAA
GACTGGATAGGAACATTGAAGGCATCTTTGATGTTTTAAAAGACCTAGCA
ATAGGTATGCTTAAGGAGGGGCCTGCGGCGCATTAGTTAGTTGGTGAGGT
GAAGGCTTACCAAG
>F0OV55002C18IG
AGAGTTTGATCCTGGCTCAGGATGAACGCTAGCGGTGCGCCTAACACATG
CAAGTCGAGCGATATAGCGGCGAACGGGTGAGTAACACGTTGGAACCTGC
CTCGAACTCAGGGATAGCCATCCGAAAGGATGATTAATACCGGATAGTCC
CGAAAGGGTAAAGATTTTTCGGTTCGAGAGGGGCCTGCGGCCTATCAGCT
AGTTGGTAAGGTAATGGCTTACCAAGGCTATGACGGGTAACTGGTGTGAG
AGCATGACCAGT
>F0OV55002C18L2
AGAGTTTGATCCTGGCTCAGGATGAACGCTAGCGGCAGGCCTAACACATG
CAAGTCGAGGGGCAGCATTTGTAGCAATACAAGATGGCGACCGGCGCACG
GGTGAGTAACGCGTATGCAACCTACCCATAACAGGGGGATAGCTCCCGGA
AACGGAAATTAATACCCCATAGTATCCGAAGAGCGCATGCTTTTAGGATT
AAAACTCAGGTGGTTATGGATGGGCATGCGTGCCATTAGCTAGTTGGCGG
GGTAACAG
>F0OV55002C18L5
AGAGTTTGATCCTGGCTCAGGATGAACGCTAGCGACAGGCCTAACACATG
CAAGTCGAACGGGGATTTATCCTTCGGGGTAATGAGAGTGGCGCACGGGT
GAGTAACGCGTATGCAACCTACCTGTAACTGGGGAATAGCTCCCTGGAAA
GGGGAATTAACACCGCATAAGACCACACTTTCGCATGGAAGAGTGGTAAA
ATATTTATAGGTTACAGATGGGCATGCGTGACATTAGTTTGTTGGTGAGG
TAACGGCTCACCAAG
>F0OV55002C18LZ
AGAGTTTGATCCTGGCTCAGGACGAACGCTGGCGGCGTGCTTAACACATG
CAAGTCAACTTGAGGGGGCAACTCTGATGGTGGCGAACGGGTGAGTAACG
CGTAGACAATCTGCCCCTCAGTCTGGAATAATTCATGGAAACGTGGACTA
ATACCGGATGATGTCTTTCAGATGCATGTTTGAAGGATTAAAGATCTTGA
ATTGCTGAGGGATGAGTCTGCGTGGCATTAGCTAGTTGGTG
>F0OV55002C18N0
AGAGTTTGATCCTGGCTCAGGATGAACGCTGGCGGCGTGCCTGATACATG
CAAGTCGAACGCACTAGTTTACTAGTGAGTGGCGAACGGGTGAGTAACAC
GTAGGTAACCTGCCCTTAAGACGAGGATAACCATTGGAAACGATGGCTAA
GACTGGATAGGAATATTTAAGGCATCTTAAATATTTTAAAAGACCTAGCA
ATAGGTATGCTTAAGGAGGGGCCTGCGGCGCATTAGTTGGTTGGTGAGGT
GAGAGCTCACCAAG
>F0OV55002C18NU
AGAGTTTGATCCTGGCTCAGGACGAACGCTGGCGGCGTGCTTAACACATG
CAAGTCTAGGGGAAAGTGGTCTTCGGATCGCAAGTATAACTGGCGAACGG
GTGGAGTAACACGTAGGTAATCTACCTTCGAGATTGGGATAACGTCGAGA
AATTGACGCTAATACCGAATGATGCCTCGGTAGTTAATATCGGGATGAAA
GATGGGGATCTTCGGACCTATCGCTTGAAGATGAGCCTGCGTCTGATTAG
CTTGTTGGTAGGG
>F0OV55002C18ON
AGAGTTTGATCCTGGCTCAGGATGAACGCTAGCGGGAGGCTTAACACATG
CAAGTCGAGGGGCAGCACGGACTTCGGTCTGGTGGCGACCGGCGCACGGG
TGCGTAACGCGTATGCAACCTGCCTTATACAGGAGGATAGCCCATGGAAA
CGTGGATTAATACTCCATAGTATCAATGAATCGCATGGTTTATTGATTAA
AATTTCGATGGTATAAGATGGGCATGCGTAGGATTAGCTAGTAGGTAGTG
>F0OV55002C18QV
AGAGTTTGATCCTGGCTCAGAACGAACGCTGGCGGCGTGTCTTAAGCATG
CAAGTCGAGCGGCAAGCGCAGCAATGCGCCTAGAGCGGCGGACTGGTGAG
TAACGCGTGGGTGATCTACCTCGGGGTTGGGGATAGCCATTAGAAATAGT
GGGTAATACCGAATACGCTTCCATGATTACGGTTATGGAAGGAAAGGCGC
TACGGCGTCGACCTGAGATGAGCCCGCGTCCCATTAGCTAGTTGGTGAGG
TAACGG
>F0OV55002C18QY
AGAGTTTGATCCTGGCTCAGGATGAACGCTAGCGGGAGGCTTAACACATG
CAAGTCGAGGGGCAGCACGAGGTAGCAATACTTTGGTGGCGACCGGCAGA
CGGGTGAGTAACGCGTATGTAACCTGCCCTGTACAGGGGGATAACCCGGA
GAAATTCGGACTAATATCCCATGGTAATATTGGAAGGCATCTTCTGATAT
TTAAAGTTCCGGCGGTACAGGAGGGGCATGCGTAACATTAGCTGGTTGGT
AAGGTAACGGCTTACCAAGGCGA
>F0OV55002C18RW
AGAGTTTGATCCTGGCTCAGGATGAACGCTGGCGGCGTGCCTAACACATG
CAAGTCGAGCGGAGATTACGAGGAGTACTTGTACAAATTGTAATCTTAGC
GGCGGACGGGTGAGTAACACGTGAGGAACCTGCCCTTGAGTGGGGAAGTA
ACACCGAGGAAATGGGTGCTAATACCCGCATAATGTCTTGGAAGCGCATG
CTTTCGGGACCGAAGGATTTATTCGCTTAAGGATGGACTCGCGTCCGATC
AGGTAGTTGGTGAGG
>F0OV55002C18SK
AGAGTTTGATCCTGGCTCAGGATGAACGCTAGCGGGAGGCCTAACACATG
CAAGTCGAACGGGATTCAGTAGCTTGCTACTGATGAGAGTGGCGCACGGG
TGAGTAACGCGTATGCAACCTACCTCTTACAGGGGGATAGCCCGGAGAAA
TTCGGACCTAATATCCCATGGTTAATATTGGAAGGCATCTTTTGATATTT
AAAGTTCCGGCGGTAACAGGAGGGGCATGCGTAACATTAGCTGGTTGGTA
AGGTAACGGCTTACCAAGGCG
>F0OV55002C18ST
AGAGTTTGATCCTGGCTCAGGATGAACGCTAGCGGGAGGCTTAACACATG
CAAGTCGAGGGGCAGCACGGCGTAGCAATATGCTGGTGGCGACCGGCGCA
CGGGTGAGTAACGCGTATGCAACCTACCCTGTACAGGGGGATAACCCGGA
GAAATCCGGACTAATACCCCATAATTACCTATATGGGCATCCATAAAGGT
TTAAAGCGGCGACGCGGTACGGGACGGGCATGCGTAACATTAGCTAGTTG
GTGGGGCAACGGCCCACCAAGGCG
>F0OV55002C18U5
AGAGTTTGATCCTGGCTCAGGATGAACGCTAGCGGGAGGCTTAACACATG
CAAGTCGAGCGGTATAAACCTTTCGGGGTTTAGAGAGCGGCGCACGGGTG
AGTAACGCGTATGCAACCTACCTTTTACCGGGGAATAGCCCGGAGAAATT
TGGATTAATGCCCCATGGTTCCTTAAGTCTGCATGGATGTAAGGATAAAG
TTGAGGCGGTAAAAGATGGGCATGCGTGACATTAGCTAGTTGGTGAGGTA
ACGGCTCACCAAGGCTACG
>F0OV55002C18U8
AGAGTTTGATCCTGGCTCAGGATGAACGCTAGCGGGAGGCTTAACACATG
CAAATCGAGGGGCAGCACGGAGTAGCAATACTCCGGTGGCGACCGGCGAA
CGGGTGAGTAACGCGTATGCAACCTGCCTTAAACCGGGGAATAGCTTCCG
GAAACGGAAATTAATACCCCATAGTATTATCACTGGGCATCCAGAGGTAT
TTAAAGCTTCGGCGGTTTAAGATGGGCATGCGTAACATTAGCTTGTTGGT
GAGGTAACGGCTCACCAAGG
>F0OV55002C18VP
AGAGTTTGATCCTGGCTCAGGATGAACGCTGGCGGCGTGCTTAACACATG
CAAGTCGAACGAGGTCCAACCTTCGGGTGAAGACCTAGTGGCGAACGGGT
GAGTAACACGTGGGGAACCTGCCCTTCTCTTCGGGATAACGTCGGGAAAT
CGGCGCTAATACCGGATACTCCTTGCGGATCGCATGGTCTGCTCGGGAAA
GCTCCGGCGGAGATGGATGGCCCCGCGGCCCATTAGCTAGTTGGTGAGGT
AATGGCCCACCAAGGCAACGA
>F0OV55002C18VV
AGAGTTTGATCCTGGCTCAGGATGAACGCTAGCGGCAGGCCTAACACATG
CAAGTCGAGGGGTAACAGGAGTAGCAATACTTGCTGACGACCGGCGCACG
GGTGAGTAACGCGTATGCAACCTACCCTTAACTGGGGAATAGCCCGAAGA
AATTCGGATTAATGCCCCATAATACTGTATTGAAGCATTTCAGTGCATTT
AAAACTCCGGTGGTTAAGGATGGGCATGCGTGACATTAGCTAGTTGGTGA
GGTAACGGCT
>F0OV55002C18ZN
AGAGTTTGATCCTGGCTCAGGATGAACGCTAGCGACAGGCCTAACACATG
CAAGTCGAACGGGATTTATCCTTCGGGGTAATGAGAGTGGCGCACGGGTG
AGTAACGCGTATGCAACCTACCTGTAACTGGGGAATAGCTCCCTGAAAGG
GGAATTAACACCGCATAAGACCACACTTTCGCATGGAAGAGTGGTAAAAT
ATTTATAGGTTACAGATGGGCATGCGTGACATTAGTTTGTTGGTGAGGTA
ACGGCTCACCAAG
>F0OV55002C198W
AGAGTTTGATCCTGGCTCAGGACGAACGCTGGCGGCGTGCTTAACACATG
CAAGTCAAGGGGAAAGGTTAATTTCGATTGACTGAGTATACTGGCGAACG
GGTGAGTAACGCGTAGGTAACCTGCCTGCGAGACGGGGATAACACTGCTA
ACGCGGTGCTAATACCGGATAATGCGTTCATAGTCGCATGGTTATGATGT
TAAAGTGGGCATTTTGCTCATGCTTGCAGATGGACCTGCGTCTCATTAG
>F0OV55002C19A2
AGAGTTTGATCCTGGCTCAGGATGAACGCTAGCGGCAGGCCTAACACATG
CAAGTCGAGGGGCAGCACGTCTTCGGATGGTGGCGACCGGCGCACGGGTG
CGTAACGCGTATACAATCTACCTCTTACTGAGGGATAGCCCATGGAAACG
TGGATTAATACCTCATAGTATTATTTAATGGCATCATTATATAATTAAAG
GTTACGGTAAGAGATGAGTATGCGTCCTATTAGTTAGTTGGTGTGGTAAC
GGCAT
>F0OV55002C19A5
AGAGTTTGATCCTGGCTCAGAACGAACGTTAGCGGCGTGCTTAACACATG
CAAGTCGAACGAGAAAGTATCTTCGGATATGAGTAGAGTGGCGCACGGGT
GAGTAACACGTGGGTAACCTGCCCTTTGGAGGGGGACAACATCTGGAAAC
GGATGCTAATACCGCATAAGTCGTCTTCGGACGGGAAAGGTGGCTTCGGC
TACCGCCAGAGGATGGGCCCGCGTCCCATCAGCTAGTTGGTAAGGTAACG
GCTTACCAAGGCAACGACGGGTAG
>F0OV55002C19CX
AGAGTTTGATCCTGGCTCAGGATGAACGCTAGCGACAGGCCTAACACATG
CAAGTCGAACGGGATTTATCCTTCGGGGTAATGAGAGTGGCGCACGGGTG
AGCAACGCGTATGCAACCTACCTGTAACTGGGGAATAGCTCCCTGAAAGG
GGAATTAACACCGCATAAGACCACACTTTCGCATGGAAGAGTGGTAAAAT
ATTTATAGGTTACAGATGGGCATGCGTGACATTAGTTTGTTGGTGAGGTA
ACGGCTCACCAAG
>F0OV55002C19E6
AGAGTTTGATCCTGGCTCAGATTGAACGCTGGCGGCAGGCTTAACACATG
CAAGTCGAGCGGTAACAGGGGGAGCTTGCTCCCCGCTGACGAGCGGCGGA
CGGGTGAGTAATACATAGGAATCTGCCCAGTAGTGGGGGGTAGCCCGGGG
AAACCCGGATTAATACCGCATACGCCCTACGGGGAAGCAGGGATCTTCGG
ACCTTGCGCTATTGGATGAGCCTATGTCGGATTAGCTAGTTGGTGGGTAA
AGGCCTACCAAGGCGACGATCCG
>F0OV55002C19FL
AGAGTTTGATCCTGGCTCAGGACGAACGCTGGCGGCGTGCTTAACACATG
CGAGCCAAGGAGAAAGTTTCTTTCGGGAGATAAGTAAACTGGCGCACGGG
TGAGTAAAATGTAAGTAATCTACCCTTTGGATGGGAATAACTATTAGAAA
TGGTGGCTAATACCGAATAATGCAGCAGCACCGAGTGGTGATGTTGTTAA
TGACCGAAAGGTTGCCAAGGGATGAGCTTGCATCTGATTAGCTAGTTGGC
GGGGTAAAAGCCC
>F0OV55002C19G1
AGAGTTTGATCCTGGCTCAGAATCAACGCTGGCGGCGTGCCTAACACATG
CAAGTCGAACGAGAAAGTGGGGCTTGCTCCACGAGTAAAGTGGCAAACGG
GTGAGTAACACGTGAACAACCTACCCTCGAGTGGGGAATAACACCGCGAA
AGTGGTGCTAATACCGCATAACATCCCGGGGTCGCATGGTCCTGGGATCA
AAAGCGCAAGTTGCTTGAGGAGGGGTTCACGGCTGATTAGCTAGTTGGTG
AGGTAACGGCCCACCAAGG
>F0OV55002C19IK
AGAGTTTGATCCTGGCTCAGAACGAATGCTGGCGGCGCGTTTTAAGCATG
CAAGTCGAACGGTAAAAGGGTGCTTGCACCCTTTGAGAGTGGCGAACGGG
TGAGTAACACGTAGGTGATCTGCCCTTTGGTTGGGGATAGCCTGTGGAAA
CACAGGGTAATACCGAATAAGATCGGGACTCTTTGGAGATCCGATGAAAG
CAGCTTCGGCTGCACCGAAGGATGAGCCTGCGGCTGATTAGCTTGTTGGC
GGGGTAAAGGCCC
>F0OV55002C19KY
AGAGTTTGATCCTGGCTCAGAACGAACGCTGGCGGCGCGTTTAAGCATGC
AAGTCGAACGGTATACATAGCTTGCTATGTAGAGAGTGGCGAACGGGTGA
GTAACACGTAGGTAATCTGCCTCTGGATGGGGGATAACACATGGAAACGT
GTGCTAATACCGCATAAAGTTTAACTGTGGCATCGCAGATAAAACAAAGG
AGTAATCCGGCAAGAGATGGGCCTGCGTCCAATTAGCTAGTTGGTGGGGT
AAAAGCTT
>F0OV55002C19OP
AGAGTTTGATCCTGGCTCAGGATGAACGCTAGCGGCAGGCTTAACACATG
CAAGTCGAGGGGCAGCACGTCTTCGGATGGTGGCGACCGGCGCACGGGTG
CGTAACGCGTATACAATCTACCTTTTACAGGGGCATAGCCCGGGGAAACC
CGGACTAATATCCCATGGTATCATTTAGTGGCATCACTTGAATGATTAAA
GCTTCGGCGGTAGAAGATGAGTATGCGTCCTATTAGCTAGATGGTAAGGT
AACGGCTT
>F0OV55002C19OV
AGAGTTTGATCCTGGCTCAGAGTGAACGCTAGCGGTGCGCCTAACACATG
CAAGTCGAGCGGTAGACTTTCTTAGCTTGCTAGAGAGTTGAGAGCGGCGA
ACGGGTGAGTAATACGTTGATATTTGCCCCTAGGTCAGGGATAGCCATCT
GAAAAGATGATTAATACCGGATAGTCTCTTCGGAGTAAAAATTTATTGCC
TAGGGAGAAGTCTTCGTTCTATCAGTTAGTTGGTGAGGTAATGGCTCACC
AAGACTTA
>F0OV55002C19OY
AGAGTTTGATCCTGGCTCAGGACGAACGCTGGCGGCGTGCTTAACACATG
CAAGTCGAACGGAGATTGAGAGTTTACTCTCTTTCTTAGTGGCGGACGGG
TGAGTAACACGTGGGCAACCTGCCCTATGATGGGGGATAACAGAAAGAAA
TTTCTGCTAATACCGCATAAAGCTATAGCTTCGCATGAAGTCTTAGCCAA
AGATTTATTGTCATAGGATGGGCCCGCGGCGCATTAGCTAGTTGGTGAGG
TAACGG
>F0OV55002C19PD
AGAGTTTGATCCTGGCTCAGAACGAACGCTGGCGGCGTGTCTTAAGCATG
CAAGTCGGACGGCAAGGGGAGCTTGCTCCCCCTAGAGTGGCGGACTGGTG
AGTAACGCGTGGGTGACCTGCCCTCGAGATGGGGATAGCCATTAGAAATA
GTGGATAATACCGAATACGCTCGTTAGACTGCGGTTTAACGAGGAAATCA
GGCTACGGCCTGGCTCGAGGATGGGCCCGCGTCCCATTAGCTAGTTGGTG
AGGTAACGGCCCACCAAAGG
>F0OV55002C19QV
AGAGTTTGATCCTGGCTCAGGATGAACGCTGGCGGCGTGCCTAACACATG
CAAGTCGAGCGATAAACAGTGGATGGAATTCTTCGGAAGGAAAGAAACTG
TTGAAAGCGGCGGACGGGTGAGTAACGCGTGGGCAACCTGCCCTATACAG
GGGGATAGCCACTGGAAACGGTGATTAATACCCCATGACACCTTAACCTC
GCATGAGGAGAGGGTCAAAGATTATATCGGTATAGGATGGGCCCGCGTCT
GATTAGCTAGTTGG
>F0OV55002C19QY
[truncated: 21,435,707 more chars]
