# Supplementary material for: Fine-Scale Bacterial Beta Diversity within a Complex Ecosystem (Zodletone Spring, OK, USA): The Role of the Rare Biosphere
Source: PLoS One. 2010 Aug 26;5(8):e12414. doi: 10.1371/journal.pone.0012414 (PMC2932559; doi:10.1371/journal.pone.0012414)
Supplement: Text S4 — Sequences from quadrant 4. (3.10 MB ZIP) [file pone.0012414.s006.zip › S4.txt]

>F0OV55003F0006
AGAGTTTGATCCTGGCTCAGGATGAACGCTAGCGGCAGGCCTAACACATG
CAAGTCGAGGGGCAGCATTTGTAGCAATACAAGATGGCGACCGGCGCACG
GGTGAGTAACGCGTATGCAACCTACCCATAACAGGGGGGATAGCTCCCGG
AAACGGAAATTAATACCCCATAGTAATCCAAAGAGCGCATGCTTTTAGGA
TTAAAACTCAGGTGGTTATGGATGGGCATGCGTGCCATTAGCTAGTTGGC
GGGGTAACGG
>F0OV55003F00AF
AGAGTTTGATCCTGGCTCAGGACGAACGCTGGCGGCGTGCTTAACACATG
CAAGTCAAGGAGAGGATTCCTTTCGGGGAATTAGTAAACTGGCGCACGGG
TGAGTAACATGTAAGTAACCTACCCTTAGGATTGGGATAACCTTGAGAAA
TTAGGGATAATACCAAATGATACAATGAACTCGCATGGGTTTATTGTTAA
AGTTGCTTTTGTAACACTTAAGGATGGGCTTGCACCCAATTAGTTTGTTG
GCGGAGTAAAAGCCCACCAAGACTACGATTGGTAG
>F0OV55003F00B1
AGAGTTTGATCCTGGCTCAGAACGAACGCTGGCGGCATGCCTAACACATG
CAAGTCGAACGAAGCCTTCGGGCTTAGTGGCGCACGGGTGCGTAACGCGT
GGGAATCTGCCCTTAGGTACGGAATAACTCAGGGAAACTTGAGCTAATAC
CGTATAATGACTCCGGTCCAAAGATTTATCGCCTGAGGATGAGCCCGCGT
CGGATTAGCTAGTTGGTGAGGTAAAAGCTCACCAAGGCGACGATCCGTAG
CT
>F0OV55003F00BF
AGAGTTTGATCCTGGCTCAGGATGAACGCTAGCGACAGGCCTAACACATG
CAAGTCGAACGGGATTTATCCTTCGGGGTAATGAGAGTGGCGCACGGGTG
AGTAACGCGTATGCAACCTACCTGTAACTGGGGAATAGCTCCCTGAAAGG
GAATTAACACCGCATAAGACCACACTTTCGCATGGAAGAGTGGTAAAATA
TTTATAGGTTACAGATGGGCATGCGTGACATTAGTTTGTTGGTGAGGTAA
CGGCTCACCAAG
>F0OV55003F00BJ
AGAGTTTGATCCTGGCTCAGAGTTAACGTTGGCGGCGTGCCTAACACATG
CAAGTCGAACGCGTTCCGGGGGCAACTCCGGGATGAGTGGCGAACGGGTG
AGTAACACGTGGGTAATCTTCCTTTAAGTGGGGAATAAGCTCTCGAAAGG
GAGTCTAATACCGCATGACGTTCCGGGACATAAGTCCCGTAACCAAAGCC
GCAAGGCGCTTGAAGATGAGCCTGCGTCCTATTAGCTAGTTGGTGGGGTA
ATGGCCTACCAAGGCTCAGATGGGTAGCCGG
>F0OV55003F00CV
AGAGTTTGATCCTGGCTCAGAACGAACGCTGGCGGCGCGTTTTAAGCATG
CAAGTCGAGCGGCAAGGGCCTTCGGGCCCCTAGAGCGGCGGACGGGTGAG
TAACACGTGGACAATCTGCCCCCCGGCCGGGGATAGCCCAGGGAAACCTG
GATTAATACCGGATGAGACGGGACGCACACAGGTGCGATCCGGGAAAGGC
GCTGCGGCGCCGCCGGGGGATGAGTCCGCGACCCATTAGCTAGACGGCGG
GGTAAAGGCCCACCGTGGCGACGATGGGTAGCCGG
>F0OV55003F00IQ
AGAGTTTGATCCTGGCTCAGGACTAACGCTAGCGGCGTGCCTATTACATG
CGAGTCGAGCGAGAAAGTTCCTTTCGGGGAGCGAGTAAAGCGGCGAACGG
GTGAGTAACACGTGAGTAATCTGCCCAATGGTTTGGAATAACGCTGCTAA
CGCGGTGCTAATACCAAATATTATTTCGAAGTGTCATCACATTGAAATGA
AAGACTTCGGTCGCCATCGGATGAGCTCGCGCACCATTAGCTTGTTGGTG
AGGTAACGG
>F0OV55003F00JK
AGAGTTTGATCCTGGCTCAGGATGAACGCTAGCGGTGCGCCTAACACATG
CAAGTCGAGCGATATAGCGGCGAACGGGTGAGTAACACGTTGGAACCTGC
CTCGAACTCAGGGATAGCCATCCGAAAGGATGATTAATACCGGATAGTCC
CGAAAGGGTAAAGATTTTTCGGTTCGAGAGGGGCCTGCGGCCTATCAGCT
AGTTGGTAAGGTAATGGCTTACCAAGGCTATGACGGGTAACTGGTGTGAG
AGCATGACCAGT
>F0OV55003F00JT
AGAGTTTGATCCTGGCTCAGGATGAACGCTGGCGGCGTGCCTAATACATG
CAAGTCGAACACACCATTTCGGTGGTGAGTGGCGAACGGGTGAGTAACAC
GTAGATAACCTGCCCTTAAGACGAGGATAACCATTGGAAACGATGGCTAA
GACTGGATAGGAATATTAGAGGCATCTCTGATATTTTAAAAGACCTAGCA
ATAGGTATGCTTAAGGAGGGGTCTGCGGCGCATTAGTTAGTTGGTGGGGT
GATGGCCT
>F0OV55003F00JZ
AGAGTTTGATCCTGGCTCAGGATGAACGCTAGCGGGAGGCTTAACACATG
CAAGTCGAGGGGCATCACGAGGTAGCAATACTTTGGTGGCGACCGGCGCA
CGGGTGAGTAACGCGTATGCAACCTACCCTGTACAGTGGGATAACCCGGA
GAAATTCGGACTAATACCGCATAAAGATATTTTGAGGCATCTTAAGATAT
TTAAAGCTTCGGTGGTACGGGATGGGCATGCGTAACATTAGCTAGTTGGC
AGGGTAACGGCCTACCAAGG
>F0OV55003F00KE
AGAGTTTGATCCTGGCTCAGGATGAACGCTAGCGACAGGCCTAACACATG
CAAGTCGAACGGGATTTATCCTTCGGGGTAATGAGAGTGGCGCACGGGTG
AGTAACGCGTATGCAACCTACCTGTAACTGGGGAATAGCTCCCTGAAAGG
GGAATTAACACCGCATAAGACCACACTTTCGCATGGAAGAGTGGTAAAAT
ATTTATAGGTTACAGATGGGCATGCGTGACATTAGTTTGTTGGTGAGGTA
ACGGCTCACCAAG
>F0OV55003F00KK
AGAGTTTGATCCTGGCTCAGGATGAACGCTAGCGGCAGGCCTAACACATG
CAAGTCAAGGGGGCGGAGCAATCCGCAACCGGCGAACGGGTGCGTAACAC
GTGAGCGACCTGCCTCCCCGCGGGGGATAGCCGGCCCAACGGCCGGGTAA
TACCGCATACGCTCGGCCCGGGGCATCCCGGGGCGAGGAAACTTCCGGGG
CGGGGAGAGGGGCTCGCGGCCTATCAGCTAGTTGGCGGGGTAACGGCCCA
CCAAGGCGGTGACGGGTAGCT
>F0OV55003F00Q5
AGAGTTTGATCCTGGCTCAGGATGAACGCTAGCGGGAGGCTTAACACATG
CAAGTCGAGCGGTATAATCCCTTCGGGGGTTAGAGAGCGGCGCACGGGTG
AGTAACGCGTATGCAACCTACCTTTTACCGGGGAATAGCCCGGAGAAATT
TGGATTAATGCCCCATGGTTCCTTATGTCTGCATGGATTTAAGGATAAAG
TTGAGGCGGTAAAAGATGGGCATGCGTGACATTAGCTAGTTGGGGGGTAA
CGCCCACCAAGGCTACGATGTCTAGGGG
>F0OV55003F00RN
AGAGTTTGATCCTGGCTCAGAGCGAACGCTGGCGGCGTGCCTAACACATG
CAAGTCGAACGGACTCGGGGGGCAACTCCTGAGTTAGTGGCGGACGGGTG
AGTAACACGTGGGTCATCTCCCCCCGAGTGAGGAATAAGCCTGCGAAAGC
GGGTCTAATACCGCATAACCACTCCGGGACACAAGTCTTCGGAGTCAAAG
CCGCAAGGCGCTTGGGGATGAGCCTGCGTCCTATTAGCTAGTTGGTAAGG
TAACGGCTTACCAAGGCATA
>F0OV55003F00VW
AGAGTTTGATCCTGGCTCAGGATGAACGCTGGCGGCGTGCCTAACACATG
CAAGTCGAACGGTCTCGCAAGAGATAGTGGCGCACGGGTGAGGAACACGT
AGCTTACCTGCCCCAAAGTCTGGGATAACTCCTCGAAAGAGGAGCTAACA
CCGGATAAGCTCACGGTGACTAGAAAGCTGTGAGAAAAGGTTACGCTTTG
GGAGGGGGCTGCGGCCCATCAGATAGTTGGTGAGGTAACGGCTCGCCAAG
TCTACGACGGGTAGGGGG
>F0OV55003F00X4
AGAGTTTGATCCTGGCTCAGAACTAACGCTGGCGGCGTGCCTAACACATG
CAAGTCGTACGAGAAAGTTCGCTTCGGTGGATGAGTAAAGTGGCGCACGG
GTGAGTAGCGCGTGGATAATCTGCCCTTTAGTTAGGAATAACCCATCGAA
AGATGGGCTAATGCCCAATGATGCTGACGTGCTTCGGCAGGTCAGCCAAA
GGTGGCCTCTACATGTAAGCTATCGCTGAAGGATGAGTTCGCGT
>F0OV55003F00XV
AGAGTTTGATCCTGGCTCAGGACGAACGCTGGCGGCGTGCTTAACACATG
CAAGTCAAGGGGAACGGCTTCTTTCGGGGAGCTTAGTATACTGGCGAACG
GGTGAGTAACGCGTTGGTGACCTGCCCTTAAGACTGGGATAACACTGCTA
ACGCGGTGCTAATACTGGATAAGGCAATAGGTGTAAGATTTATTGTTAAA
GCGGGGATACTCGTACTTAAGGATGGACCTGCGTCCCATTAGTTAGTTGG
TAGGGTAAAGGCCTACCAAGGCGACGATGGGTAG
>F0OV55003F00XY
AGAGTTTGATCCTGGCTCAGATTGAACGCTGGCGGCGTGCTTAACACATG
CAAGTCGAGCGGTAACAGGCGTAGCAATACGTGCTGACGAGCGGCGAACG
GGTGCGTAATACATGGGAATCTGCCCTTTGGTGGGGAATAACCCGGCGAA
AGCCGGGCTAATGCCGCATGAGATCTTCGGATGAAAGCGGGGGATCGTAA
GACCTCGCGCCGATGGATGAGCCCAGGTGGGATTAGCTAGTTGGTGAGGT
AATGG
>F0OV55003F00Y8
AGAGTTTGATCCTGGCTCAGGATGAACGCTAGCGGGAGGCTTAACACATG
CAAGTCGAGCGGTATAAACCTTTCGGGGTTTAGAGAGCGGCGCACGGGTG
AGTAACGCGTATGCAACCTACCTTTTACCGGGGAATAGCCCGGGAGAAAT
TTGGATTAATGCCCCATGGTTCCTTAAGTCTGCATGGATGTAAGGATAAA
GTTGAGGCGGTAAAAGATGGGCATGCGTGACATTAGCTAGTTGGGGGGTA
ACGCCCACCAAGGCTACGATGGTCTAGGGGGTT
>F0OV55003F0114
AGAGTTTGATCCTGGCTCAGGATGAACGCTGGCGGCGTGCCTAATACATG
CAAGTCGAACGCAACACTTCGGTGTTGAGTGGCGAACGGGTGAGTAACAC
ATAGGTAACCTGCCCTTAAGACGAGGATAACCGTTGGAAACGACGGCTAA
GACTGGATAGGAATATGTAAGGCATCTTATATATTTTAAAAGACCTAGCA
ATAGGTATGCTTAAGGAGGGGTCCTGCGGCGCATTAGTTAGTTGAGGTGA
GTGGACGT
>F0OV55003F011T
AGAGTTTGATCCTGGCTCAGATTGAACGCTGGCGGCATGCCTAACACATG
CAAGTCGAACGGTAACAGGCCTTCGGGCGCTGACGAGTGGCGGACGGGTG
AGTAATGCGTGGGAATCTGCCTTTCGGTGGGGGATAGCCCGGGGAAACCC
GGATTAATACCGCATGAGCCCCACGGGGGAAAGCGGGGGATCTTAGGACC
TCGCGCCGATAGATGAGCCCACGTCCGATTAGCTGGTTGGTAGGGTAAAG
GCCTACCAAGGCGACGATCGGTAG
>F0OV55003F011W
AGAGTTTGATCCTGGCTCAGGACGAACGCTGGCGGCGTGCTTTATACATG
CAAGTTGAACGAGAAAGCATTCTTCGGAGTGTGAGTAAAGTGGCGAACGG
GTGTGTAACACGTGGGTAATCTGCCCACGGGCTGGGGATAACATGCCTAA
CGGCGTGCTAATACCGAATAATGCACTAAGACGTAGGTTTTAGTGTTAAA
GGTGTCTTTCGGGACATTGCCTGTGGATGAGCCTGCGCTCCATTAGCTAG
TTGGCAGGGTAAG
>F0OV55003F012A
AGAGTTTGATCCTGGCTCAGGATGAACGCTAGCGAAGTGCTTAACACATG
CAAGTCGAACGATTTTGTAGCAATACAAAGTAGTGGCAAACGGGCGAGTA
ACGCGTATCTAACCTACCTTTGAGTGGGGTATAACTATGGAGACATAGCT
AATCCCCCATACGACCCATTGAATGAAAATAGATGGGTGAAAGACTTGTC
GCTCAGAGAGGGGGGTGCGTCCTATCAGGTAGTTGGTAAGGTAATGGCTT
ACCAAGCCTATGACGGG
>F0OV55003F0192
AGAGTTTGATCCTGGCTCAGGATGAATGCTGGCGGCGTGGATAAGGCATG
CAAGTCGAACGGTCTTTTCTTTTGCGAGAAGTGAAACTTCGGTTGATCTA
ATCAAAGTTGAAAAGATAGTGGCAGACGAGCTAGTAACACCTTGGTACGT
ACTCGGAAGTCTGGTATAGCCATTCGAAAGGATGGGTAATCCCAGATGGT
CTCGCAAGAGTAAAGATTTATCGCTTCCGAAGCGGCCTAGGTCCGATCAG
TTTGTTGGTGAGG
>F0OV55003F01CI
AGAGTTTGATCCTGGCTCAGGACGAACGCTGGCGGCGTGCTTAACACATG
CAAGTCAAGGAGAAAGTTTCTTTCGGGAGATAAGTAAACTGGCGCACGGG
TGAGTAAAATGTAAGTAATCTACCCTTTGGATGGGAATAACTACTAGAAA
TGGTGGCTAATACCGAATAATGCAGCGGCACCGAGTGGTGATGTTGTTAA
AAACCGAAAGGTTGCCAAGGGATGAGCTTGCATCTGATTAGCTAGTTGGC
GGGGTAAAAGCCCACCAAGGCGACG
>F0OV55003F01F0
AGAGTTTGATCCTGGCTCAGAGCGAACGCTGGCGGCGTGCCTAACACATG
CAAGTCGAACGGACTCGGGGGCAACTCCTGAGTTAGTGGCGGACGGGTGA
GTAACACGTGGGTCATCTCCCCCGAGTGAGGAATAAGCCTGCGAAAGCGG
GTCTAATACCGCATAACACTCCGGGACACAAGTCTTCGGAGTCAAAGCCG
CAAGGCGCTTGGGGATGAGCCTGCGTCCTATTAGCTAGTTGGTAGGGTAA
TGGCCTACCAAGGCAA
>F0OV55003F01I4
AGAGTTTGATCCTGGCTCAGGATGAACGCTGGCGGCGTGCCTAACACATG
CAAGTCGAGCGATAAACAGTGGATGGAATTCTTCGGTAGGAAAGAAACTG
TTGAAAGCGGCGGACGGGTGAGTAACGCGTGGGCAACCTGCCCTATACAG
GGGGATAGCCACTGGAAACGGTGATTAATACCCCATGACACCTTAACCTC
GCATGAGGAGAGGGTCAAAGATTATATCGGTATAGGATTGGGCCCGCGGT
TCTGGATTAGCTAGTTGGG
>F0OV55003F01IE
AGAGTTTGATCCTGGCTCAGGACGAACGCTGGCGGCGCGCTTAACACATG
CAAGTCGTACGGGGTCCTTCGGGGCCCAGTGGCGAACGGGTGCGTAACAC
GTGAGCAACCTGCCTTGGGGTGGGGGATAACCCGGGGAAACCCGGGCTAA
TACCGCATGTCGTCTCGACCTCGCATGGGGAGGAGACGAAAGGAGCTGAA
AGGCTCTGCCTTGAGAGGGGCTCGCGGCGTATCAGCTAGCTGGTGGGGTA
ACGGCCTACCAGGGCGACGACGCGTAGCCG
>F0OV55003F01JW
AGAGTTTGATCCTGGCTCAGGATGAACGCTAGCGGGAGGCTTAACACATG
CAAGTCGAGGGGCAGCACGATGTAGCAATACGTTGGTGGCGACCGGCGCA
CGGGTGAGTAACGCGTATGCAACCTACCCTGTACTGGAAGATAACCCGGA
GAAATTCGGACTAATATTCCATAAAGATATAGAGAGGCATCTTTTTATAT
TTAAAGCTCTGGCGGTACGGGATGGGCATGCGTAACATTAGCTAGTTGGC
AGGGTAACGG
>F0OV55003F01LY
AGAGTTTGATCCTGGCTCAGATTGAACGCTGGTGGCATGCTTAACACATG
CAAGTCGCACGAGAGTGGAGCAATCCATGAAAGTGGCGCACGGGTGCGTA
ACACGTAGATAATCTGCCCTTAGGAGGGGGATAACGTTCCGAAAGGAGCG
CTAATACCGCATACAGCATTTTCCGGTTCGCCGGGGGATGGCAAAGGCTG
GGCTCAGCAATGACCAGTCGCCTGAGGAGGAGTCTGCGGCCCAT
>F0OV55003F01ME
AGAGTTTGATCCTGGCTCAGGATGAACGCTAGCGGGAGGCTTAACACATG
CAAGTCGAGGGGCATCACGCCTTCGGGTGGTGGCGACCGGCGCACGGGTG
CGTAACGCGTATGCAACCTGCCTTATGCAGGGGGATAGCCCATGGAAACG
TGGATTAATACCCCATAAGCTTTATTATATGCATATATATTAAAGGAAAG
CTTAGGTGGCATAAGATGGGCATGCGTCTGATTAGCTAGTTGGTAAGGTA
ACGG
>F0OV55003F01U3
AGAGTTTGATCCTGGCTCAGGATGAACGCTAGCGGCAGGCCTAACACATG
CAAGTCGAGGGGCAGCATAGATTGCTTGCAATCTGATGGCGACCGGCGAA
CGGGTGCGTAACGCGTATACAATTTACCTTATACAGGGGGATAGCCCGGA
GAAATCCGGATTAATACCCCATAGTATCATTAATTCGCATGTTTTGATGA
TTAAAGATTTATCGGTATAAGATGAGTATGCGTCCTATTAGCTAGTTGGT
GG
>F0OV55003F01VF
AGAGTTTGATCCTGGCTCAGAACGAACGCTGGCGGCATGCCTAACACATG
CAAGTCGAACGAGACCTTCGGGTCTAGTGGCGCACGGGTGCGTAACGCGT
GGGAATCTGCCCTTGGGTTCGGGATAACAGTTGGAAACGACTGCTAATAC
CGGATGATGACTTCGGTCCAAAGATTTATCGCCCAGGGATGAGCCCGCGT
AGGATTAGCTAGTTGGTGGGGTAAAGGCCTACCAAGGCGACGATCCTTAG
CTGGT
>F0OV55003F0207
AGAGTTTGATCCTGGCTCAGAACGAACGTTGGCGGCGTGGATTAGGCATG
CAAGTCGAACGAGAAAGTATCCTTCGGGGTATGAGTAAAGTGGCGAACTG
GTGAGTAACAGGTGGGTAATGTGCCTTTTGGTGGGGGATAGCCATCGGAA
ACGATGGGTAATACCGCATAAGACCCAGAGATCGAAAGTTTTCTGGGTGA
CAGGTGCCCTTCGGGGTGCCGCCGAAAGAGCAGCCCGCTCCCGATTAGCT
TGTTGGTAGGGTAATGGCCTACCAAGGTGACG
>F0OV55003F020H
AGAGTTTGATCCTGGCTCAGGATGAACGCTGGCGGCGTGCCTAACACATG
CAAGTCGAGCGGTATATACTGGAATGAAGCTTCGGTTGAGTAAAGGTATA
GAGAGCGGCGGACGGGTGAGTAACGCGTAGGCAACCTGCCCCATACAGAG
GGATAGCCTCGGGAAACCGGGGTTAATACCTCATGACATAGTGCGATCGC
ATGATGGTGCTATCAAAATGAATGTGGTATAAGATGGACTCGCGT
>F0OV55003F0239
AGAGTTTGATCCTGGCTCAGAACGAACGCTGGCGGCGTGCTTAATACATG
CAAGTCGAACGTGAAACGAGTAGCAATACTTGTGGAAAGTGGCGAACGGG
TGAGTAATACGTAAGCAATCTACCTTTAAGATTGGGATAACCTTGCCAAC
GCGGGGCTAATACCGGATGTGGTCATTTTAACGCATGTTAGAATGATCAA
AGGAGTGATCCGCTTAAGGATGAGCTTGCGGCCCATTAGTTAGTTGGCGG
GGTAACGGCCCACCAAGACCGCG
>F0OV55003F024L
AGAGTTTGATCCTGGCTCAGGATGAACGCTGGCGGCGTGCCTAACACATG
CAAGTCGAGCGATAAACAGTGGATGGAATTCTTCGGAAGGAAAGAAACTG
TTGAAAGCGGCGGACGGGTGAGTAACGCGTGGGCAACCTGCCCTATACAG
GGGGATAGCCACTGGAAACGGTGATTAATACCCCATGACACCTTAACCTC
GCATGAGGAGAGGGTCAAAGATTATATCGGTATAGGATGGGCCCGCGTCT
GATTAGCTAGTTGG
>F0OV55003F025L
AGAGTTTGATCCTGGCTCAGAACGAACGCTGGCGGCGCGTTTTAAGCATG
CAAGTCGAACGGTATATAGTCTTCGGATTATAGAGAGTGGCGAACGGGTG
AGTAACACGTAGATAATCTACCTTGAAGTGGCGGATAGTCCATGGAAACA
TGGAGTAATACCGCATATGTCTTTGGATGAAAGTTCCAATTGGAACGCTT
TGAGATGAGTCTGCGGCTCATTAGCTTGTTGGTGGGGTAAAGGCCTACCA
AGGCAACGA
>F0OV55003F02AE
AGAGTTTGATCCTGGCTCAGGATGAACGCTAGCGGGAGGCTTAACACATG
CAAGTCGAGGGGCAGCACGGACTTCGGTCTGGTGGCGACCGGCGCACGGG
TGCGTAACGCGTATGCAACCTGCCTTATACAGGAGGATAGCCCATGGAAA
CGTGGATTAATACTCCATAGTATCAATGAATCGCATGGTTTATTGATTAA
AACTTTGGTGGTATAAGATGGGCATGCGTAAGATTAGCTAGTTGGTGAGG
TAACGG
>F0OV55003F02HC
AGAGTTTGATCCTGGCTCAGGATGAACGCTGGCGGCGTGCCTAACACATG
CAAGTCGAACGGGAATCCCTGGACTCGTCTGGGGAGGAGAGTGGCGTACG
GGTGAGTAACACGTAGCTGACCTACCCTGGAGAGGGGGATAACTATTGGA
AACGATAGCTAAAACCCCATACGCTCTTGATAATTTGAAAGTCAAGAGGA
AAACTCCGGTGCTCTGGGATGGGGCTGCGGTCCATCAGCTAGTTGGTGCG
GTAAAAGCGCACCAAGGCG
>F0OV55003F02I3
AGAGTTTGATCCTGGCTCAGGATGAACGCTGGCGGCGTGCCTAATACATG
CAAGTCGAACGCACCATTTCGGTGGTGAGTGGCGAACGGGTGAGTAACAC
GCAGATAACCTGCCCTTAAGACGAGGATAACCATTGGAAACGATGGCTAA
GACTGGATAGGAATATTAGAGGCATCTCTGATATTTTAAAAGACCTAGCA
ATAGGTATGCTTAAGGAGGGGTCTGCGGCGCATTAGTTAGTTGGTGGGGT
GATGG
>F0OV55003F02M8
AGAGTTTGATCCTGGCTCAGGATGAACGCTAGCGGGAGGCTTAACACATG
CAAGTCGAGCGGTATGATCCCTTCGGGGTTTAGAGAGCGGCGCACGGGTG
AGTAACGCGTATGCAACCTACCTTTTACCGGGGAATAGCCCGGAGAAATT
TGGATTAATGCCCCATGGTTCCTTAAGTCTGCATGGATGTAAGGATAAAG
TTGAGGCGGTAAAAGATGGGCATGCGTGACATTAGCTAGTTGGGGGGGTA
ACGGCCCACCAAGTCTTCGATGCCG
>F0OV55003F02N9
AGAGTTTGATCCTGGCTCAGGATGAACGCTAGCGGGCGGCTTAACACATG
CAAGTCGAGGGGCAGCATAAGGTAGCAATACTTTGATGGCGACCGGCGCA
CGGGTGAGTAACGCGTATGCAACCTGCCCTGTACTGGGGGATAACCCGGA
GAAATTCGGACTAATACTCCATAATAATATTGAGAGGCATCTTTTAATAT
TTAAAGTTACGACGGTACAGGATGGGCATGCGCAACATTAGCTAGTTGGC
AGGGTAACGG
>F0OV55003F02OG
AGAGTTTGATCCTGGCTCAGGACGAACGCTGGCGGCGTGCCTAATGCATG
CAAGTCGAACGAGAATATGTTGAAGTACTTGTACGAATATATATGACAGT
GGCGAACGGGTGAGTAACGCGTGAACAACCAACCCTTCACAGGGGGACAA
CATCTGGAAACGGGTGCTAATACCGCATATGCTCACAGTACCGCATGGTA
CAGTGAGGAAAACTCCGGTGGTGAAGGACGGGTTCGCGTTCCATTAGTTA
GTAGGTGGGGTAACGG
>F0OV55003F02OK
AGAGTTTGATCCTGGCTCAGGGTGAACGCTAGCGGGAGGCTTAACACATG
CAAGTCGAGGGGCAGCACGAGGTAGCAATACTTTGGTGGCGACCGGCAGA
CGGGTGAGTAACGCGTATGTAACCTGCCCTGTACAGGGGGATAACCCGGA
GAAATTCGGACTAATATCCCATGGTAATATTGGAAGGCATCTTCTGATAT
TTAAAGTTCCGGCGGTACAGGAGGGGCATGCGTAACATTAGCTGGTTGGT
AAGGTAACGGCTTACCAAGGCG
>F0OV55003F02R7
AGAGTTTGATCCTGGCTCAGGATGAACGCTAGCGACAGGCCTAACACATG
CAAGTCGAACGGGATTTATCCTTCGGGGTAATGAGAGTGGCGCACGGGTG
AGTAACGCGTATGCAACCTACCTGTAACTGGGGAATAGCTCCCTGAAAGG
GGAATTAACACCGCATAAGACCACACTTTCGCATGGAAGAGTGGTAAAAT
ATTCATAGGTTACAGATGGGCATGCGTGACATTAGTTTGTTGGTGAGGTA
ACGGCTCACCAAG
>F0OV55003F02SV
AGAGTTTGATCCTGGCTCAGGACGAACGCTGGCGGCGTGGATTAGGCATG
CAAGTCGAATGGGTTTAGACCCATGGCGAACGAGTTAGTAAGACGTAGGT
ACATCCCCCAGTCACAGGAATAACTCGGAGAAATCCGAGATAATACTTGA
TGGTCTCCAACTTCGGTTGGAGTAAAGAGTGCAGCAATGCATTTCGGATT
GGGAGTGGCCTACGCCCTATCAGCTAGTTGGTGAGGTAATGGCTTACCAA
GGCTATGACGGGG
>F0OV55003F02SY
AGAGTTTGATCCTGGCTCAGGATGAACGCTGGCGGCGTGCTTAACACATG
CAAGTCGAACGATTAAAGCTCTCTTCGGAGAGTGTATAGAGTGGCGAACG
GGTGAGTAACACGTGGGCAACCTGCCCCTCACACTGGGATAACTCCGGGA
AACCGGGGCTAATACCGGATACTCCATAGAGATCGCATGGTCTTTATGGG
AAAGCTCCGGCGGTGAGGGATGGGCCCGCGGCCCATTAGCTTGTTGGTGA
GGTAATGGCTC
>F0OV55003F02T7
AGAGTTTGATCCTGGCTCAGAACGAACGCTGGCGGCGCGCCTAATACATG
CAAGTCGAACGAGAATGTGTAGCAATACACATGTACAGTGGCGAACGGGT
GAGGAATACATGGGCAACCTACCCTCGAGTGGGGAATAACTAGCCGAAAG
GTTAGCTAATACCGCGTACGCTTCCCGGACTGCGGTTCGGGAAGGAAAGC
GATACCGTGGGTAATCGCGCTCTTGGATGGGCTCATGCCCTAGTCAGCTT
GTTGGTGAGGTAACGG
>F0OV55003F02TO
AGAGTTTGATCCTGGCTCAGAGCGAACGCTGGCGGCGCGTCTTAAGCATG
CAAGTCGGACGGCAAGGGGAGCTTGCTCCCCCTAGAGTGGCGGACTGGTG
AGTAACGCGTGGGTGACCTACCCTTGAGATGGGGATAGCCATTAGAAATA
GTGGATAATACCGAATACGCTCATGACCCTGTGGGGATATGAGGAAATCA
GGCTACGGCCTGGCTCGAGGATGGGCCCGCGTCCCATTAGCTAGTTGGTG
AGGTAACCGG
>F0OV55003F02V8
AGAGTTTGATCCTGGCTCAGAACGAACGCTGGTGGCGTGTTTTATACATG
CAAGTCGAGCGAGGACGGTAGCAATACCGAGCCGAGCGGCGAACGGGTGA
GTAACGCGTAAGCAATCTGCCCTGCAATTTGGGATAACTGTTCCAACGGA
CAGCTAATACCGGATATTGTGGCACCCCACCTGGGGGTGTTGATGAAGGA
TTTATCGTTGCAGGATGAGCTTGCGTCCGATTAGCTAGTTGGCGGGGTAA
CGGCCCACCAAGGCG
>F0OV55003F02VB
AGAGTTTGATCCTGGCTCAGATTGAACGCTGGTGGAATGCTTTACACATG
CAAGTCGAACGGCAGCACGGGGGCAACCCTGGTGGCGAGTGGCGAACGGG
TGAGTAACACATCGGAACGCGTCCTGTAATGGGGGATAACCTGGCGAAAG
CCAGGCTAATACCGCATACGTCCTGAGGGAGAAAGCGGGGGATTGGCAAC
GACCTCGCGTTATAGGAGTGGCCGATGTCGGATTAGCTAGTTGGTGGGGT
AACGGCCTACCAAGGCAACG
>F0OV55003F02WQ
AGAGTTTGATCCTGGCTCAGGATGAACGCTAGCGACAGGCCTAGCACATG
CAAGTCGAACGGGATTTATCCTTCGGGGTAATGAGAGTGGCGCACGGGTG
AGTAACGCGTATGCAACCTACCTGTAACTGGGGAATAGCTCCCTGAAAGG
GGAATTAACACCGCATAAGACCACACTTTCGCATGGAAGAGTGGTAAAAT
ATTTATAGGTTACAGATGGGCATGCGTGACATTAGTTTGTTGGTGAGGTA
ACGGCTCACCAAG
>F0OV55003F02ZJ
AGAGTTTGATCCTGGCTCAGGATTAACGCTAGCGGCAGGCCTAACACATG
CAAGTCGAGGGGTAACAGGGAGCTTGCTCCGCTGACGACCGGCGCACGGG
TGCGTAACGCGTATGCAACCTACCTCCAACAGGGAGATAGCCCCGAGAAA
TCGGGATTAATATCCCATAACATCCCGTCATCGCATGGTGATGGGATTAA
AGTTCCGGCGGTTGGAGATGGGCATGCGTGGCATTAGCTGGTTGGTGAGG
TAAAGG
>F0OV55003F030R
AGAGTTTGATCCTGGCTCAGATTGAACGCTGGCGGCATGCTTTACACATG
CAAGTCGAACGGCAGCACGGACTTCGGTCTGGTGGCGAGTGGCGAACGGG
TGAGTAATACATCGGAACGTGCCTAGTAGTGGGGGATAACTACTCGAAAG
AGTAGCTAATACCGCATGAGATCTACGGATGAAAGCAGGGGACCGCAAGG
CCTTGTGCTACTAGAGCGGCTGATGGCAGATTAGGTAGTTGGTGGGAAA
>F0OV55003F0313
AGAGTTTGATCCTGGCTCAGAACGAACGCTGGCGGCAGGCCTAACACATG
CAAGTCGAGCGATCCCTTCGGGGATAGCGGCGGACGGGTGAGTAACGCGT
GGGAACGTGCCCTTCACTACGGAATAGCCCATGGAAACGTGGATTAATAC
CGTATACGCCCTTCGGGGAAGAATTCGGTGAAGGTCGGCCGCGTTGGATT
AGGTAGTTGGTGGGTAATGGCCTACCAAGCCTACGATCCATAGCTGGTTT
TAGAGGATGATCAGCCACACTGGG
>F0OV55003F031I
AGAGTTTGATCCTGGCTCAGGGTGAACGCTAGCGACAGGCCTAACACATG
CAAGTCGAACGGGATTTATCCTTCGGGGTAATGAGAGTGGCGCACGGGTG
AGTAACGCGTATGCAACCTACCTGTAACTGGGGAATAGCTCCCTGAAAGG
GGAATTAACACCGCATAAGACCACACTTTCGCATGGAAGAGTGGTAAAAT
ATTTATAGGTTACAGATGGGCATGCGTGACATTAGTTTGTTGGTGAGGTA
ACGGCTCACCAAGACTACG
>F0OV55003F032G
AGAGTTTGATCCTGGCTCAGGATGAACGCTAGCGACAGGCCTAACACATG
CAAGTCGAACGGGATTTATCCTTCGGGGTAATGAGAGTGGCGCACGGGTG
AGTAACGCGTATGCAACCTACCTGTAACTGGGGAATAGCTCCCTGAAAGG
GGAATTAACACCGCATAAGACCACACTTTCGCATGGAGGAGTGGTAAAAT
ATTTATAGGTTACAGATGGGCATGCGTGACATTAGTTTGTTGGTGAGGTA
ACGGCTCACCAAG
>F0OV55003F033E
AGAGTTTGATCCTGGCTCAGGATGAACGCTAGCGGTGCGCCTAACACATG
CAAGTCGAGCGATATAGCGGCGAACGGGTGAGTAACACGTTGGAACCTGC
CTCGAACTCAGGGATAGCCATCCGAAAGGATGATTAATACCGGATAGTCC
CGAAAGGGTAAAGACTTTTCGGTTCGAGAGGGGCCTGCGGCCTATCAGCT
AGTTGGTAAGGTAATGGCTTACCAAGGCTATGACGGGTAACTGGTGTGAG
AGCATGACCAGT
>F0OV55003F03AG
AGAGTTTGATCCTGGCTCAGGACGAACGCTGGCGGCGTGCCTAACACATG
CAAGTCAAGGGGAAAGTGGGCTTCGGCCTGTGAGTATACTGGCGGACGGG
TGAGTAACGCGTAGGCAACCTGCCCTTGTGACTGGAATAACCCACCGAAA
GGCGGACTAATACCGGATAATATTTTGGATACGCATGTATTTAAAATCAA
AGGTGCTGCAAAGTACCACACAAGGATGGGCCTGCGTTCCATTAGTTAGT
TGGTAAGGTAACGGCTTACCAAGACAG
>F0OV55003F03AU
AGAGTTTGATCCTGGCTCAGGACGAACGCTGGCGGCGTGGATTAGGCATG
CAAGTCGAACGGTAGTATTTCTTTCGGGAGATATGAGAGTGGCGAACGGG
TGAGTAACGCGTAGGTGATCTACCTTCAAGTGGGGGACAACCCAGGGAAA
CTTGGGCTAATACCGCATGTGGCAGCAATGCTAAAGCCGGCCTCTGTATA
TGCTGGTGCTTGGAGATGAGCTTGCGTCTGATTAGCTAGTTGGTGGGGTA
ACGG
>F0OV55003F03H4
AGAGTTTGATCCTGGCTCAGGATGAACGCTAGCGGGAGGCCTAACACATG
CAAGCCGAGCGGTATTGTTTCTTCGGAAATGAGAGAGCGGCGTACGGGTG
CGGAACACGTGTGCAACCTGCCTTTATCTGGGGGATAGCCTTTCGAAAGG
AAGATTAATACTCCATAATATATTGAACGGCATCGTTTAATATTGAAAGC
TCCGGCGGATAGAGATGGGCACGCGCAAGATTAGCTAGTTGGTGAGGTAA
CGGCTC
>F0OV55003F03HJ
AGAGTTTGATCCTGGCTCAGGATGAGCGCTAGCGGCAGGCCTAACACATG
CAAGTCGAGGGGTAACGATTCCAAGCAATTGGAAGGCGGGCGACCGGCGG
ACGGGTGAGTAACGCGTTTGTAACCTACCTCTAACTGGAAGATAGCCCGA
AGAAATTCGGATTAATACTCCATAATACTATGAACCGGCATCTTTTATAG
TCAAAGCTTTGGCGGTTAGAGATGGGCATGCGTGACATTAGCTTGTTGGG
TGAGGTAACCGGCTCAACCG
>F0OV55003F03HN
AGAGTTTGATCCTGGCTCAGGATGAACGCTAGCGGCAGGCTTAACACATG
CAAGTCGAGGGGCAGCACGTCTTCGGATGGTGGCGACCGGCGCACGGATG
CGTAACGCGTATACAATCTACCTTTTACAGGGGCATAGCCCGGGGAAACC
CGGATTAATATCCCATGGTATCATTTAGTGGCATCACTTGAATGATTAAA
GTTTCGGCGGTAAAAGATGAGTATGCGTTCTATTAGCTAGATGGTAAGGT
AACGGCTTACCA
>F0OV55003F03KU
AGAGTTTGATCCTGGCTCAGGACGAACGCTGGCGGCGTGCCTAACACATG
CAAGTCTACTCAGCAATGGGTGGCGAACGGGTGAGTAACGCGTAGACAAT
CTGCCCTTTAATCACGGATAACCTAGTGAAAACTGGACTAAAACGGGATG
TGGTCGCGATATGGCATCATATGCGATCAAAGACGTAGTCGTTAAAGGAG
GAGTCTGCGTAACATTAGCTAGTTGGTAAGGTAACGGCTTACCAAGGCGA
CGATGTTTAG
>F0OV55003F03MR
AGAGTTTGATCCTGGCTCAGGATGAACGCTGGCGGCGTGCCTAACACATG
CAAGTCGAGCGAGATTATATGGAAGCTTGCTTTTATATAATCTAGCGGCG
GACGGGTGAGTAACGCGTAGGTAACTTACCTCTTACAGGGGGATAACACT
TAGAAATGGGTGCTAATACCGCATAACACCGAATTGAGGCATCTTGATAC
GGTCAAAGGAGCAATCTGGTAAGAGATAGACCTGCGTTCGATTAGCTAGT
TGGTAAGG
>F0OV55003F03MU
AGAGTTTGATCCTGGCTCAGGACGAACGCTGGCGGCGTGCTTAACACATG
CAGGTCAAGGAGAGGATTCCTTTCGGGGAATTAGTAAACTGGCGCACGGG
TGAGTAACATGTAAGTAACCTACCCTTAGGATTGGGATAACCTTGAGAAA
TTAGGGATAATACCAAATGATACAATGAACTCGCATGGGTTTATTGTTAA
AGTTGCTTTTGTAACACTTAAGGATGGGCTTGCACCCAATTAGTTTGTTG
GCGGAGTAAAAGCCCACCAAGACTACGATTGGTAG
>F0OV55003F03N6
AGAGTTTGATCCTGGCTCAGAATCAACGCTGGCGGCGTGCCTAACACATG
CAAGTCGAACGAGAAAGTGGGGCTTGCTCCACGAGTAAAGTGGCAAACGG
GTGAGTAACACGTGAACAACCTACCCTCGAGTGGGGAATAACACCGCGAA
AGCGGTGCTAATACCGCATAACATCCCGGGGTCGCATGGTCCTGGGATCA
AAAGCGCAAGTTGCTTGAGGAGGGGTTCACGGCTGATTAGCTAGTTGGTG
AGGTAACGGCCCACCAAGG
>F0OV55003F03Q0
AGAGTTTGATCCTGGCTCAGGATGAACGCTAGCGACAGGCCTAACACATG
CAAGTCGAACGGGATTTATCCTTCGGGGTAATGAGAGTGGCGCACGGGTG
AGTAACGCGTATGCAACCTACCTGTAACTGGGGAATAGCTCCCTGAAAGG
GGAATTAACACCGCATAAGACCACACTTTCGCATGGAAGAGTGGTAAAAT
ATTCATAGGTTACAGATGGGCATGCGTGACATTAGTTTGTTGGTGAGGTA
ACGGCTCACCAAG
>F0OV55003F03QX
AGAGTTTGATCCTGGCTCAGGATGAACGCTAGCGGCAGGCCTAACACATG
CAAGTCGAGGGGTAACAGGAGTAGCAATACTTGCTGACGACCGGCGCACG
GGTGAGTAACGCGTATGCAACCTACCCTTAACTGGGGAATAGCCCGAAGA
AATTCGGATTAATGCCCCATAATACTGTATTGAAGCATTTCAGTGCATTT
AAAACTCCGGTGGTTAAGGATGGGCATGCGTGACATTAGCTAGTTGGTGA
GGTAACGGCT
>F0OV55003F03RF
AGAGTTTGATCCTGGCTCAGAACGAACGCTGGCGGCGCGTCTTAAGCATG
CAAGTCGGACGGCAAGGGGAGCTTGCTCCCCCTAGAGTGGCGGACTGGTG
AGTAACGCGTGGGTGACCTACCCTTGAGATGGGGATAGCCATTAGAAATA
GTGGATAATACCGAATACGCTCATGACCCTGTGGGGATATGAGGAAATCA
GGCTACGGCCTGGCTCGAGGATGGGCCCGCGTCCCATTAGCTAGTTGGTG
AGGTAACGG
>F0OV55003F03RR
AGAGTTTGATCCTGGCTCAGGACGAACGCTGGCGGCGTGCCTAACACATG
CAAGTCAAAGGAAAGCGACTTCGGTCGTAAGTACTTGGCGCAAGGGTGAG
TAAGGTATAGGTAATCCGCCCTTTGGACTGGGATAACTCCGAGAAATCGG
TGACAATACCAGATGATGCAGCGGGACCGCATGGTCATGTTGTTAAAGAT
TTATCGCCAAAGGATGAGCCTATATTCCATCAGGTAGTTGGTAGGGTAAC
GGCCTACCAAGCCTACG
>F0OV55003F03VH
AGAGTTTGATCCTGGCTCAGGATTGAACGCTAGCGACAGGCCTAACACAT
GCAAGTCGAGGGGCAGCATAAAGGTAGCAATACTTTGGTGGCGACCGGCG
CACGGGTGAGTAACACGTATGCAACCTACCTGTAAGAGGGGAATAACCCG
GAGAAATCCGGACTAACACCGCATAATACTGCGAATCTGCATGGATTTGT
AGTTAAACATTTATGGCTTACAGATGGGCATGCGTATGATTAGCTAGTTG
GTG
>F0OV55003F03VK
AGAGTTTGATCCTGGCTCAGGATGAACGCTAGCGGGAGGCTTAACACATG
CAAGTCGAGGGGCATCACGGGGTAGCAATACTCTGGTGGCGACCGGCGCA
CGGGTGAGTAACGCGTATGTAACCTGCCCCTTACCGGAGGATAACCCGGA
GAAATTCGGACTAATACTGCATAATATTATTGAGAGGCATCTTTTAATAA
TTAAACTAAGGTGGTAAATGAGGGGCATGCGTAACATTAGCTGGTTGTAG
GGTAACGGCCTACCAAGGCG
>F0OV55003F03ZF
AGAGTTTGATCCTGGCTCAGGACGAACGCTGGCGGCGTGCCTAACACATG
CAAGTCGAGCGGGATCCATCCAGTGGCAACACTGGGGAAGATCTAGCGGC
GAACGGGTGAGTAACACGTGAGAAACTTGCCCCGGAGTACGGGATAACCC
GAGGAAACTCGAGCTAATACCGTATGCCCTCTTCTGATCGCATGGTCGGA
TGAGGAAAGATTTATCGCTCCGGGAGAGTCTCGCGGCCTATCAGCTAGTT
GGTGGGGTAA
>F0OV55003F040H
AGAGTTTGATCCTGGCTCAGGATGAACGCTGGCGGCGTGCCTAACACATG
CAAGTCGAGCGATAAACAGTGGATGGAATTCTTCGGAAGGAAAGAAACTG
TTGAAAGCGGCGGACGGGTGAGTAACGCGTGGGCAACCTGCCCTATACAG
GGGGATAGCCACTGGAAACGGTGATTAATACCCCATGACACCTTAACCTC
GCATGAGGAGAGGGTCAAAGATTATATCGGTATAGGATGGGCCCGCGTCT
GATTAGCTAGTTGG
>F0OV55003F041V
AGAGTTTGATCCTGGCTCAGGATGAACGCTAGCGGGAGGCTTAACACATG
CAAGTCGAACGGCAGCACGGGCTTCGGCCTGGTGGCGAGTGGCGCACAGG
TGCGTAACGCGTATGCAACCTACCTTATACAGGAGGATAGCCCATGGAAA
CGTGGATTAATACTCCATAGTATCATTAATCTGCATGGAATAATGATTAA
AACTTCGGTGGTATAAGATGGGCATGCGTAGGATTAGCTAGTTGGTGG
>F0OV55003F042A
AGAGTTTGATCCTGGCTCAGGATGAACGCTAGCGACAGGCCTAACACATG
CAAGTCGAACGGGATTTATCCTTCGGGGTAATGAGAGTGGCGCACGGGTG
AGTAACGCGTATGCAACCTACCTGTAACTGGGGAATAGCTCCCTGAAAGG
GGAATTAACACCGCATAAGACCACACTTTCGCATGGAAGAGTGGTAAAAT
ATTTATAGGTTACAGATGGGCATGCGTGACATTAGTTTGTTGGTGAGGTA
ACGGCTCACCAAG
>F0OV55003F043E
AGAGTTTGATCCTGGCTCAGGACGAACGCTGGCGGCGTGCCTAACACATG
CAAGTCGAGCGGGAGATTTAAGGTTAGTAAGAATTCTACTTGGTCG
>F0OV55003F0444
AGAGTTTGATCCTGGCTCAGGATGAACGCTAGCGACAGGCCTAACACATG
CAAGTCGAACGGGATTTATCCTTCGGGGTAATGAGAGTGGCGCACGGGTG
AGTAACGCGTATGCAACCTACCTGTAACTGGGGAATAGCTCCCTGAAAGG
GGAATTAACACCGCATAAGACCACACTTTCGCATGGAAGAGTGGTAAAAT
ATTTATAGGTTACAGATGGGCATGCGTGACATTAGTTTGTTGGTGAGGTA
ACGGCTCACCAAG
>F0OV55003F048J
AGAGTTTGATCCTGGCTCAGGACGAACGCTGGCGGCGCGCTTAACACATG
CAAGTCGAACGGGCAGCCTTCGGGCTGTCAGTGGCGGACGGGTGCGTAAC
ACGTAAGTGACCTGCCTTCAGGTGGGGGATAACCCCGGGAAACCGGGGCT
AATACCGCATGTGCTCTCCTGGCTGCATGGTTGGGAGAGGAAAGCTCCTG
CAAGGGAGCGCTTGAAGAGGGGCTTGCGGCGTATCAGCTAGTTGGCGAGG
TAACGGCTC
>F0OV55003F049E
AGAGTTTGATCCTGGCTCAGAACGAACGCTGGCGGCGCGCTTTAAGCATG
CAAGTCGAACGGTAAAAGGGTGCTTGCACCCTTTGAGAGTGGCGAACGGG
TGAGTAACACGTAGGTGATCTGCCCTTTGGTTGGGGATAGCCTGTGGAAA
CACAGGGTAATACCGAATAAGATCGGGACTCTTTGGAGATCCGATGAAAG
CAGCTTCGGCTGCACCGAAGGATGAGCCTGCGGCTGATTAGCTTGTTGGC
GGGTAAAGGCCC
>F0OV55003F04JQ
AGAGTTTGATCCTGGCTCAGGATGAACGCTAGCGGGAGGCTTAACACATG
CAAGTCGAGCGGGCAGCTTCGGCTGTCAGCGGCGGACGGGTGAGTAACAC
GTAGGTAATCAACCTTTTGGTGGGGGATAACCCAGGGAAACTTGGGCTAA
TACCGCAGCAGGCCTTAGGGTCCAAGACGAAAGTCGCCAGAAGACGAGCC
TGCGGCCCATTATTTAATCCTAGTTGGTGAGGTAACGGCTCACCAAGGGT
ACGATGGGTAGCT
>F0OV55003F04PW
AGAGTTTGATCCTGGCTCAGGATGAACGCTAGCGACAGGCCTAACACATG
CAAGTCGAGGGGTAACATGAGAGCTTGCTCTTGATGACGACCGGCGCACG
GGTGAGTAACGCGTATGCAACCTTCCTTTAACAGGAGAATAGCCCCCGGA
AACGGGGATTAATGCTCCATAGCAATTATTTGCCACCCTGACAGATGTAA
TTTTAAACGTTCCGGTAACGGTTAAAGAGTGGGCATGCGTGACTATTACG
CCTAGGTTGGGACGGGGTAACCGG
>F0OV55003F04PZ
AGAGTTTGATCCTGGCTCAGGATGAACGCTGGCGGCGTGCCTAACACATG
CAAGTCGAGCGGGGTGTCGGTTGACACCGAGCATCTTTGGAAACAGAGAT
GTTGGGTGTTGACTGGCATTTAGCGGCGGACGGGTGAGTAACGCGTGAGC
AACCTGCCTTGTACTGGGGGATAACGTCGGGAAACCGGCGCTAATACCGC
ATAAGACTCCGGAATCACATGGTTCTGCAGTCAAAACTCCGGTGGTACAA
GATGGGCTCG
>F0OV55003F04RK
AGAGTTTGATCCTGGCTCAGAATCAACGCTGGCGGCGTGCCTAACACATG
CAAGTCGAACGAGAAAGCTGTCTTCGGACGGCAAGTACAGTGGCAAACGG
GTGAGTAACGCGTGGGACATCTACCCTGGTGAGGGGAATAACTCTCCGAA
AGGAAAGCTAATACCGCATATACCGTGCAAACGGGAAGGCCTTCGGGCCG
CATCAGGAGGAGCCCGCGTCCGATTAGCTAGTTGGTGAGGTAATGGCTCA
CCAAGGCGACGATCGG
>F0OV55003F04T1
AGAGTTTGATCCTGGCTCAGAATCAACGCTGGCGGCGTGCCTAACACATG
CAAGTCGAACGAGAAAGCTGTCTTCGGACGGCAAGTACAGTGGCAAACGG
GTGAGTAACGCGTGGGACATCTACCCTGATGAGGGGAATAACTCTCCGAA
AGGAAAGCTAATACCGCATATACCGTGCAAACGGGAAAGGCCTTCGGGCC
GCATCAGGAGGAGCCCGCGTCCGATTAGCTAGTTGGTGAGGTAATGGCTC
ACCAAGGCGACGA
>F0OV55003F04UO
AGAGTTTGATCCTGGCTCAGAATCAACGCTGGCGGCGTGCCTAACACATG
CAAGTCGAACGAGAAAGCTGTCTTCGGACGGCAAGTACAGTGGCAAACGG
GTGAGTAACGCGTGGGACATCTACCCTGATGAGGGGAATAACTCTCCGAA
AGGAAAGCTAATACCGCATATACCGTGCAAACGGGAAAGGCCTTCGGGCC
GCATCAGGAGGAGCCCGCGTCCGATTAGCTAGTTGGTGGGGTAACGGCCT
ACCAAGGCGACGACGGATAGGGGG
>F0OV55003F04UZ
AGAGTTTGATCCTGGCTCAGGATGAACGCTAGCGGCAGGCCTAATACATG
CAAGTCGAACGGGATTGAGAGCTTGCTCTCATGAGAGTGGCGCACGGGTG
AGTAACGCGTATGCAACCTGCCCTTGACAGGGGGATAGCCCGGAGAAATC
CGGATTAATACCCCATGGTATTTAAGTTCCGCATGGGATTTAAATTAAAG
ATTTATCGGTCAGGGATGGGCATGCGTGACATTAGCTAGTTGGCGGGTAA
CGGCCC
>F0OV55003F04YQ
AGAGTTTGATCCTGGCTCAGGATGAACGCTAGCGACAGGCCTAACACATG
CAAGTCGAACGGGATTTATCCTTCGGGGTAATGAGAGTGGCGCACGGGTG
AGTAACGCGTATGCAACCTGCCTGTAACTGGGGGGATAGCTCCCTGAAAG
GGGAATTAACACCGCATAAGACCACGTTTTTGCATGGAAAAGTGGTAAAA
TATTTATAGGTTACAGATGGGCATGCGTGACATTAGTTTGTTGGTGAGGT
AACGGCTCACCAAGACTACG
>F0OV55003F050B
AGAGTTTGATCCTGGCTCAGGATGAACGCTAGCGGCAGGCCTAACACATG
CAAGTCGAGGGGTAGCAGGGTAGCAATATCGCTGACGACCGGCGCACGGG
TGAGTAATGCATATGCAACCTTCCTTTAACTGGGGCATAGCCCGGAGAAA
TTCGGATTAATACCCCATAACATCATGAGAAGGCATCTTTTTATGATTAA
AGCTCCGGCGGTTAAAGATGGGCATATGCGCCATTAGCTTGTTGGTGAGG
>F0OV55003F0529
AGAGTTTGATCCTGGCTCAGGACGAACGCTGGCGGCGCGCTTAACACATG
CAAGTCGAGCGAGAACCAGCCCTTCGGGGCTGGGGACAGCAGCGAACGGG
TGAGTAACACGTGGGTAATCTGCCCTCGGTTCCGGAATAGCCCGGGGAAA
CCCGGATTAATGCCGGATAGCCTCTCGAGCTCTCGGGCTCGTGAGAAAAG
GTAGCTTCGGCCTCCGACCGAGGATGAGCCCGCGGCGGATTAGCTTGTTG
GTGGGGTAACGGCCTACCAAGGCGACGA
>F0OV55003F053O
AGAGTTTGATCCTGGCTCAGGATGAACGCTAGCGGCAGGCCTAACACATG
CAAGTCGAGGGGTAACAGGAGTAGCAATACTTGCTGACGACCGGCGCACG
GGTGAGTAACGCGTATGCAACCTACCCTTAACTGGGGAATAGCCCGAAGA
AATTCGGATTAATGCCCCATAATACTGTATTGAAGCATTTCAGTGCATTT
AAAACTCCGGTGGTTAAGGATGGGCATGCGTGACATTAGCTAGTTGGTGA
GGTAACGGCT
>F0OV55003F053U
AGAGTTTGATCCTGGCTCAGGATGAACGCTAGCGGTGCGCCTAACACATG
CAAGTCGAGCGGTATTGACCTTCGGTCGAGAGAGCGGCGCACGGGTGCGT
AACGCGTATGCAACCTGCCTTATGCAGGGGGATAGCCCGGGGAAACCCGG
ATTAATACTCCATAGATCAGTAGTATCGCATGGTACAATTGGTAAAGATT
TATCGGCATAAGATGGGCATGCGTCTGATTAGCTAGTTGGTAGGGTAACG
G
>F0OV55003F054K
AGAGTTTGATCCTGGCTCAGGATGAACGCTAGCGGCAGGCCTAACACATG
CAAGTCGCGGGGCAGCACGGGTAGCAATACCTGGTGGCGACCGGCGCACG
GGTGCGTAACGCGTATGCAACCTGCCCCCATCAGGGGAATAGCCCGCCGA
AAGGCGGATTAATGCCCCATAGCCCCTGTCCGCCGCATGGCGGTCAGGGT
AAAGTTCCGGCGGATGGGGATGGGCATGCGTGCCATTAGCTAGTTGGCGC
GGTAACGGCG
>F0OV55003F054Q
AGAGTTTGATCCTGGCTCAGGATGAACGCTAGCGGGAGGCTTAACACATG
CAAGTCGAACGGTAACAGTTCCTTCGGGAAGCTGACGAGTGGCGCACGGG
TGCGTAACGCGTATGCAACCTGCCTTATACAGGAGGATAGCCCATGGAAA
CGTGGATTAATACTCCATAGTATATAATTATCGCATGGTAATTATATTAA
AACTTCGGTGGTATAAGATGGGCATGCGTAGGATTAGCTAGTAGGTGAGG
TAATGG
>F0OV55003F056N
AGAGTTTGATCCTGGCTCAGATTGAACGCTGGCGGCATGCCTAACACATG
CAAGTCGAACGGCAGCACAGCCGTAGCAATACGGTGGGTGGCGAGTGGCG
GACGGGTGAGGAATGCATCGGAATCTGCCCGATCGTGGGGATAACGCATC
GAAAGGTGCGCTAATACCGCATGAGATCGAGAGATGAAAGCGGGGACCTT
CGGGCCTCGCGCGATCGGATGAGCCGATGCCGGATTAG
>F0OV55003F056W
AGAGTTTGATCCTGGCTCAGAACGAACGCTGGCGGCAGGCCTAACACATG
CAAGTCGAAGGAGAAGCTTCTTTCGGGAAGTGGACACTGGCGCACGGGTG
AGTAACGCGTGGGAATCTACCCCGGGGTGGGGAATAACCACTGGAAACGG
TGGCTAATACCGCATACGCCGTATTGGGAAAGCTTTAGCGCCCTGGGATG
AGCCCGCGTTAGATTAGCTAGTTGGTGGGGTAACGGCCTACCAAGGCGAC
GATCTATAGCTGGT
>F0OV55003F057T
AGAGTTTGATCCTGGCTCAGGATGAACGTTGGCGGCGTGCCTAATACATG
CAAGTCGAACGAAGAAATTGGAGTAGCAATACCCTGATTTTCTTAGTGGC
GAACGGGTGAGTAACGCGTTGGTGACCTACCCCAAAGAGAGGGATAATAG
CTCGAAAGGGCTGCTAATACCTCATGTGATCATTTGGACTAGAAGCCTTA
TGATTAAAGGAGCTTGCTCCACTTTGGGAGGGCCTGCGTACCATCAGCTA
GTTGGTAGGTAA
>F0OV55003F05A0
AGAGTTTGATCCTGGCTCAGGACGAACGCTGGCGGCGTGCCTAACACATG
CAAGTCGAGCGGGGACATAGGAGGAGTAATCTGACTATGTTCTAGCGGCG
GACGGGTGAGTAACGCGTGAGCAACCTGTCCTTGTCTGGGGGATAAGGAG
CCGAAAGGCTCTCTAATACCGCATGAGACCACGAGATCACATGGTTTTGA
GGTCAAAGGAGTAATCCGGACAGGGGTGGCTCGCGTCTGATTAGCTAGTT
GGTAGGGG
>F0OV55003F05AX
AGAGTTTGATCCTGGCTCAGGATGAACGCTAGCGACAGGCCTAACACATG
CAAGTCGAACGGGATTTATCCTTCGGGGTAATGAGAGTGGCGCACGGGTG
AGTAACGCGTATGCAACCTACCTGTAACTGGGGAATAGCTCCCTGAAAGG
GGAATTAACACCGCATAAGACCACACCTTCGCATGGAAGAGTGGTAAAAT
ATTCATAGGTTACAGATGGGCATGCGTGACATTAGTTTGTTGGTGAGGTA
ACGGCTCACCAAG
>F0OV55003F05BA
AGAGTTTGATCCTGGCTCAGGATGAACGCTGGCGGCGTGCCTAATACATG
CAAGTCGAACGGGGATACTTATTCGTAAGGGTGAGTATTCTAGTGGCAGA
CGGGTGAGTAACACGTAGTTGACCTACCCTGAAGAGGGGGATAACGTTTC
GAAAGGGATGCTAATACCCCATAAGCACCCAGAGGTTAGAGGCTCGGGGT
GAAAAGGGGGGCGTCGGAAGACGCTTACCGCTTCAGGAGGGGACTGCGGC
CCATCAGCTAGTTGGTGAGGTAGAAGCCC
>F0OV55003F05HP
AGAGTTTGATCCTGGCTCAGGATGAACGCTGGCGGCGTGCTTAATACATG
CAAGTCGAACGGAGACATTGTAGCAATACGATGTTCTTAGTGGCGAACGG
GTGAGTAACGCGTTGGTGACCTGCCCCAAAGCGGGGGATAACAGTCCGAA
AGGACTGCTAATACCCCATGTGGTCTCAGGGATTAGATGCCCTGAGTCTA
AAGGAGTAATCCACTTTGGGAGGGACCTGCGTCCCATCAGCTAGTTGGTA
AGGTAACGGCTTACCAAGG
>F0OV55003F05HU
AGAGTTTGATCCTGGCTCAGGACGAACGCTGGCGGCGTGCTTAACACATG
CAAGTCAAGGAGAAAGTTTTCTTCGGAAAGCGAGTAAACTGGCGCACGGG
TGAGTAATATGTAAGTAATCTACCCATAGGTTAGGAATAACTCAGAGAAA
TCTGGGCTAATACCAAATAATGCAGCGGCATCGCATGATGATGTTGTTAA
AGTTGCTTCGGTAACGCCTATGGATGAGCTTGCAGCCGATTAGCTAGTTG
G
>F0OV55003F05IN
AGAGTTTGATCCTGGCTCAGGATGAACGCTAGCGGCAGGCTTAACACATG
CAAGTCGAGGGGCAGCACGTCTTCGGATGGTGGCGACCGGCGCACGGGTG
CGTAACGCGTATACAATCTACCTTTTACAGGGGCATAGCCCGGGGAAACC
CGGATTAATATCCCATGGTATCATTTAGTGGTATCACTTGAATGATTAAA
GTTTCGGCGGTAAAAGATGAGTATGCGTCCTATTAGCTAGATGGTAAGGT
AACGGCTTACCATGG
>F0OV55003F05L2
AGAGTTTGATCCTGGCTCAGAACGAACGCTGGCGGCGTGCTTAACACATG
CAAGTCGAACGGGATCCTAGGCTTCGGTTTAGGTGAGAGTGGCGCACGGG
TGAGTAACGCGTGGGAACCTGCCTGGAGGTACGGAATAACGTCGGGAAAC
TGGCGCTAATACCGTATGAGCCCGCACCGGGAACGGTGTGGGGAAAGATT
TATCGCCTTTGGAGGGGCCCGCGTCCGATTAGCTTGTTGGTGGGGTAATG
GCTTACCAAGGCTTCGATCAGTAGCCG
>F0OV55003F05ND
AGAGTTTGATCCTGGCTCAGGATGAACGCTAGCGGCAGGCCTAACACATG
CAAGTCGAGGGGTAACAGGAGTAGCAATACTTGCTGACGACCGGCGCACG
GGTGAGTAACGCGTATGCAACCTACCCTTAACTGGGGAATAGCCCGAAGA
AATTCGGATTAATGCCCCATAATACTGTATTGGAGCATTTCGGTGCATTT
AAAACTCCGGTGGTTAAGGATGGGCATGCGTGACATTAGCTAGTTGGTGA
GGTAACGGCTC
>F0OV55003F05PS
AGAGTTTGATCCTGGCTCAGGATGAACGCTAGCGACAGGCCTAACACATG
CAAGTCGAACGGGATTCACCTTCGGGTGATGAGAGTGGCGCACGGGTGAG
TAACGCGTATGCAACCTACCTACAACAGGGGGATAGCTCCCGGAAACGGG
GATTAATACCGCATAAGACTACGGTTTCACATGGGACAGTAGTAAAAATT
CAGATGGTTGTAGATGGGCATGCGTGACATTAGGTAGTTGGTGAGGTAAT
GGCTCACCAAG
>F0OV55003F05QY
AGAGTTTGATCCTGGCTCAGAACGAACGTTAGCGGCGTGCTTAACACATG
CAAGTCGAACGAGAAAGTGTCTTCGGACATGAGTAGAGTGGCGCACGGGT
GAGTAACACGTGGGTATCTGCCCTTCGGCGGGGGACAACATCTGGAAACG
GATGCTAATACCGCATAAGTCGGCTTCGGCCGGGAAAGGTGGCTTCGGCT
ACCGCCAGAGGATGAGCCCGCGTCCCATCAGCTAGTTGGCAGGGTAATGG
CCTACCAAGGCAACGG
>F0OV55003F05SD
AGAGTTTGATCCTGGCTCAGAACGAACGCTGGCGGCGTGCTTAACACATG
CAAGTCGAACGCGAAAGAGTTCTTCGGAACTTGAGTAGAGTGGCGCACGG
GTGAGTAACGCGTAAGTGATCTACCCCTGTATCAGGAATAACTATGGGAA
ACTGTAGCTAATACCGGATACGTTCATGTGATTGCGATCATGTGAAGAAA
GATGGCCTCTGACATAAGCTATCGTACAGGGAGGAGCTTGCGTACCA
>F0OV55003F05TP
AGAGTTTGATCCTGGCTCAGGATGAACGCTGGCGGCGTGCCTAATACATG
CAAGTCGAACGAGAAGGGGGAAGTCTTCGGACGGAACCTGGAGAGTGGCG
CACGGGTGAGTAACACGTAGATGACCTGCCCCGGAGAGGGGGATAACCGT
TGGAAACGACAGCTAATACCCCATGAGCTCACGGTGATTAGAAAACTGTG
AGAAAAGGTTCCGGCGCTCCGGGAGGGGTCTGCGGCCCATCAGCTGGTTG
GTAGGGTAATGGCCTACCAAGGCGAAGG
>F0OV55003F05UR
AGAGTTTGATCCTGGCTCAGGATGAACGCTAGCGGCAGGCTTAATACATG
CAAGTCGTACGGGATCCGAGGTAGCAATACTTTGGTGAGAGTGGCGCACG
GGTGCGTAACACGTATGCAACCTACCTATAACCGGGACACAACCCACCGA
AAGGTGAGCTAATATCCCATAACACTGCGAGATGGCATCATTTTGCAGTT
AAAACTCCGGTGGTTATAGATGGGCATGCGCGACATTAGCTAGTTGGTGA
>F0OV55003F05VQ
AGAGTTTGATCCTGGCTCAGGATGAACGCTAGCGGCAGGCCTAATACATG
CAAGTCGAACGGTAAGGACCCGCTTGCGGGTCACACGAGTGGCGTACGGG
TGCGTAACGCGTATGCAACCTACCTTCAACTGGAGCATAGCCCCGAGAAA
TCGGGATTAATACTCCATAACATCCAGCTTTCGCATGTTAGCTGGATTAA
AGTCCCGACGGTTGAAGATGGGCATGCGTGACATTAATTAGTTGGTGAGG
TAACGGCT
>F0OV55003F05W8
AGAGTTTGATCCTGGCTCAGGATGAGCGCTGGCGGCGTGCCTAACACATG
CAAGTCGAGCGATAAACCAGTGGATGGAATTCTTCGGAAGGAAAGAAACT
GTTGAAAGCGGCCGGACGGGTGAGTAACGCGTGGGCAACCTGCCCTATAC
AGGGGGATAGCCACTGGAAACGGTGATTAATACCCCATGACACCTTAACC
CCGCAGTGAGGAGAGGGTCAAAGATTATATCGGTATAGGGATGGGCCCGC
GGTCCTGATTAGGCTAGTTGGG
>F0OV55003F05WN
AGAGTTTGATCCTGGCTCAGGACGAACGCTGGCGGCGTGCCTCATACATG
CAAGTCGAGCGGATGTAGCAATACATCAGCGGCGGACGGGTGAGTAACAC
GTGGGCAACCTGGCCTTAAGAGGGGGATAACGTCCTGAAAGGGACGCTAA
TACCGCGTAAATCAGCGAGATCGCATGATCTTGTTGGAAAAGGAGCAATC
CGCTTAAGGATGGGCCCGCGGCCTATTAGCTAGTTGGTAGGGTAACGGCC
TACCAAGGCGACG
>F0OV55003F05X5
AGAGTTTGATCCTGGCTCAGGATGAACGCTAGCGGGAGGCTTAACACATG
CAAGTCGAGGGGCAGCACGAGGTAGCAATACTTTGGTGGCGACCGGCAGA
CGGGTGAGTAACGCGTATGTAACCTGCCCTGTACAGGGGGATAACCCGGA
GAAATTCGGACTAATATCCCATGGTAATATTGGAAGGCATCTTTTGATAT
TTAAAGTTCCGGCGGTACAGGAGGGGCATGCGTAACATTAGCTGGTTGGT
AGGTAACGGCTTACCAAGGCG
>F0OV55003F05X8
AGAGTTTGATCCTGGCTCAGAACGAACGTTAGCGGCGCGCTTAACACATG
CAAGTCGAACGAGAAAGCACCTTCGGGTGTGAGTAAAGTGGCGCACGGGT
GAGTAACACGTGGGTTATCTACCTTCTGGCGGGGGACAACATCTCGAAAG
GGGTGCTAATACCGCATAAGTCCACTTCGGTGGGGAAAGGCGGCTTCGGC
TGTCACCAGAAGATGAGCCCGCGGCCCATCAGCTTGTTGGTAGGGTAATG
GCCTACCAAGGCTACGACGGGTAG
>F0OV55003F05XB
AGAGTTTGATCCTGGCTCAGGATGAACGCTAGCGACAGGCCTAACACATG
CAAGTCGAGGGGCAGCACGTCTTCGGATGGTGGCGACCGGCGCACGGGTG
AGTAACGCGTATGTAACCTGCCTACAACAGGGGGATAGCTCGCTGAAAAG
CGAATTAAGACCGCATAAGACCACGCTTTCGCATGTTAGCGTGGTAAAAT
ATTTATAGGTTGTAGATGGGCATGCGTGACATTAGTTTGTTGGTGAGGTA
ACGG
>F0OV55003F05XE
AGAGTTTGATCCTGGCTCAGGACGAACGCTGGCGGCGTGCTTAACACATG
CAAGTCAAGGAGAAAGTTTCTTTCGGGAGATAAGTAAACTGGCGCACGGG
TGAGTAAAATGTAAGTAATCTACCCTTTGGATGGGAATAACTACTAGAAA
TGGTGGCTAATACCGAATAATGCAGCGGCACCGAGTGGTGATGTTGTTAA
AGACCGAAAGGTTGCCAAGGGATGAGCTTGCATCTGATTAGCTAGTTGGC
GGGGTAAAAGGCCCACCAAGGCG
>F0OV55003F0614
AGAGTTTGATCCTGGCTCAGAACGAACGCTGGCGGCGCGTTTTAAGCATG
CAAGTCGAACGGTAAAAGGGTGCTTGCACCCTTTGAGAGTGGCGAACGGG
TGAGTAACACGTAGGTGATCTGCCCTTTGGTTGGGGATAGCCTGTGGAAA
CACAGGGTAATACCGAATAAGATCGGGACTCTTTGGAGATCCGATGAAAG
CAGCTTCGGCTGCACCGAAGGATGAGCCTGCGGCTGATTAGCTTGTTGGC
GGGGTAAAGGCCCACCAAGG
>F0OV55003F062A
AGAGTTTGATCCTGGCTCAGGATGAACGCTAGCGGGAGGCTTAACACATG
CAAGTCGAGGGGCAGCACGGACTTCGGTCTGGTGGCGACCGGCGCACGGG
TGCGTAACGCGTATGCAACCTGCCTTATACAGGAGGATAGCCCATGGAAA
CGTGGATTAATACTCCATAGTATCAATGAATCGCATGGTTTATTGATTAA
AACTTTGGTGGTATAAGATAGGCATGCGTAAGATTAGCTAGTTGGTGAGG
TAACGG
>F0OV55003F063X
AGAGTTTGATCCTGGCTCAGAGCGAACGCTGGCGGCAGGCCTAACACATG
CAAGTCGAACGGATCCTTCGGGATTAGTGGCGGACGGGTGAGTAACACGT
GGGAACGTGCCCTTTGGTTCGGAACAACTCAGGGAAACTTGAGCTAATAC
CGGATGTGCCCTTCGGGGAAAGATTTATCGCCATTGGAGCGGCCCGCGTC
TGATTAGCTAGTTGGTGAGGTAAAGGCTCACCAAGGCGACGATCAGTAGC
TGGT
>F0OV55003F064L
AGAGTTTGATCCTGGCTCAGGATGAACGCTAGCGGTGCGCCTAACACATG
CAAGTCGAGCGATATAGCGGCGAACGGGTGAGTAACACGTTGGAACCTGC
CTCGAACTCAGGGATAGCCATCCGAAAGGATGATTAATACCGGATAGTCC
CGAAAGGGTAAAGATTTTTCGGTTCGAGAGGGGCCTGCGGCCTATCAGCT
AGTTGGTAAGGTAATGGCTTACCAAGGCTATGACGGGTAACTGGTGTGAG
AGCATGACCAGT
>F0OV55003F064R
AGAGTTTGATCCTGGCTCAGGACGAACGCTGGCGGCGTGCTTAACACATG
CAAGTCAAGGAGAAAATCGTTTTCGGATGGTGAGTAAACTGGCGCACGGG
TGAGTAATATATAAGTAATCTACCAATGGGTCTGGGATAATCAGCCGAAA
GGCTGAATAATACCGGATAATGCAGCGGGGCCACATGGTCATGTTGTTAA
AGGTGCTTCGGTACCGCCTTTTGATGAGCTTGTATCTGATTAGCTAGTTG
GCAAGGG
>F0OV55003F06C7
AGAGTTTGATCCTGGCTCAGGACGAACGCTGACGGTGTGCTTTAGGCATG
CAAGTCGAACGAGAAAGCCCTTCGGGGTGAGTAGAGTGGCGAACGGGTGA
GTAACACGTGGGCAACCTGCCCCTCGCAGGGGGATAACCGGAGGAAACTC
CGGCTAATACCCCGTAAGCTTTCAGGGTCGCATGGCCCTGAAAGGAAAGG
TAGCTTCGGCCATCCGGCGAGGGATGGGCCCGCGGTGCATTAGCTAGTTG
GTGGGGTAAAGGCCCACCAAGGCGACGATGCGTAG
>F0OV55003F06CV
AGAGTTTGATCCTGGCTCAGGATGAACGCTGGCGGCGTGCCTAACACATG
CAAGTCGAGCGATAAACAGTGGATGGAATTCTTCGGAAGGAAAGAAACTG
TTGAAAGCGGCGGACGGGTGAGTAACGCGTGGGCAACCTGCCCTATACAG
GGGGATAGCCACTGGAAACGGTGATTAATACCCCATGACACCTTAACCTC
GCATGAGGAGAGGGTCAAAGGATTATATCGGTATAGGATGGGCCCGCGTC
TGATTAGCTAGTTGG
>F0OV55003F06CZ
AGAGTTTGATCCTGGCTCAGGATAAACGCTGGCGGTGTGCTTTATGCATG
CAAGTCGAACGAGTCACTTCGGTGGCTAGTGGCAGACGGGTGAGTAACAC
GTAAGCAACCTGTCCTTATGTGGGGAATAACTCTGAGAAATCGGAGCTAA
TACCGCATGTGAATCTTTCCCGCGAGGGATAGATTTAAAGGCTTCGGCCG
CATATTGAGGGGCTTGCGCACGATTAGCTTGTTGGTGGGTAACGGCCTAC
CAAGGCAG
>F0OV55003F06HA
AGAGTTTGATCCTGGCTCAGGACGAACGCTGGCGGCGTGCTTAACACATG
CAAGTCTAGGGGAAAGTGGTCTTCGGATCGCAAGTATACTGGCGAACGGG
TGAGTAACACGTAGGTAATCTACCTTCGAGATTGGGATAACGTCGAGAAA
TTGACGCTAATACCGAATGATGCCTCGGTAGTTAATATCGGGATGAAAGA
TGGGGATCTTCGGACCTATCGCTTGAAGATGAGCCTGCGTCTGATTAGCT
TGTTGGTAGGG
>F0OV55003F06J1
AGAGTTTGATCCTGGCTCAGGATGAACGCTGGCGGCGTGCCTAACACATG
CAAGTCGAGCGATAAACAGTGGATGGAATTCTTCGGAAGGAAAGAAACTG
TTGAAAGCGGCGGACGGGTGAGTAACGCGTGGGCAACCTGCCCTATACAG
GGGGATAGCCACTGGAAACGGTGATTAATACCCCATGACACCTTAACCTC
GCATGAGGAGAGGGTCAAAGATTATATCGGTATAGGATGGGCCCGCGTCT
GATTAGCTAGTTGG
>F0OV55003F06JJ
AGAGTTTGATCCTGGCTCAGGATGAACGCTGGCGGCGTGCCTAACACATG
CAAGTCGAGCGATAAACAGTGGATGGAATTCTTCGGAAGGAAAGAAACTG
TTGAAAGCGGCGGACGGGTGAGTAACGCGTGGGCAACCTGCCCTATACAG
GGGGATAGCCACTGGAAACGGTGATTAATACCCCATGACACCTTAACCTC
GCATGAGGAGAGGGTCAAAGATTATATCGGTATAGGATGGGCCCGCGTCT
GATTAGCTAGTTGG
>F0OV55003F06JO
AGAGTTTGATCCTGGCTCAGAGCGAACGCTGGCGGCAGGCTTAACACATG
CAAGTCGAACGGATCCTTCGGGATTAGTGGCGGACGGGTGAGTAACACGT
GGGAACGTGCCCTTAGGTTCGGAACAACACAGGGAAACTTGTGCTAATAC
CGGATGTGCCTCGTAAGAGGGAAAGATTTAATCGCCTTTGGAGCGGCCCG
CGTCTGATTAGCTTGTTGGTGAGGTAAAGGCTCACCAAGGCTACGATCAG
TAGCTGGTCTGAGAGGA
>F0OV55003F06KF
AGAGTTTGATCCTGGCTCAGGATGAACGCTAGCGGGAGGCTTAACACATG
CAAGTCGAGGGGCAGCACGGGTAGCAATACTTGGTGGCGACCGGCGGACG
GGTGCGTAACGCGTATGCAACCTACCTTATACAGGGGGATAGGCCCGGAG
AAATTCGGATTAATACCCCATGGATCTATGAATACGCCTGTATTTATAGG
TAAAGCTCAGGCGGTATAAGATGGGCATGCGTGACATTAGCTAGTTGGTA
GGGTAACGGCCTACCAAGG
>F0OV55003F06KX
AGAGTTTGATCCTGGCTCAGAGTGAACGCTGGCGGCGTGCTTAACACATG
CAAGTCGAACGGACTTAAGGGGCTTGCTTCTTAAGTTAGTGGCGCACGGG
TGAGTAATATATAGCTAACCTGCCCTTTAGTGGGGGACAACAGTTGGAAA
CGACTGCTAATACCCTATATTCCTTCTTATCTCAAGATAAGTTGGGAAAG
ATTTATCGCTAAAGGATGGGGCTTTATTGTATCAGCTAGTTGGTGGGGTA
ATGGCCTACCAAGGCT
>F0OV55003F06NQ
AGAGTTTGATCCTGGCTCAGAGCGAACGCTGGCGGCAGGCCTAACACATG
CAAGTCGAACGGCTCTTCGGAGCAGTGGCGGACGGGTGAGTAACGCGTGG
GAACGTGCCCTTTGGTTCGGAACAACACAGGGAAACTTGTGCTAATACCG
GATGAGCCCTTCGGGGGGAAAGGATTTTATCGCCATTGGAGCGGCCCGCG
TTGGATTAGGTAGTTGGTGGGGTAAAGGCCCACCAAGCCGACGATCCATA
GCTGGTCTGA
>F0OV55003F06Q4
AGAGTTTGATCCTGGCTCAGGATGAACGCTAGCGGCGCGCTTAATGCATG
TAAGTCGAGCGATGAAGCCCTTCGGGGCTATCAGCGGCAGACGGGTGAGT
AACACGTGGATGACCTGCCCTCAAGCCTGGGATAACGGGTGGAAACATGC
GCTAATACCGGATAGACTGTTGGGGTCGCAACCAGCAGTAAAGCTACGGT
GCTTGAGGAGGGGTCCGCGGCCCATCAGCTAGTTGGTAGGGTAACGGCCT
ACCAAGGCG
>F0OV55003F06SA
AGAGTTTGATCCTGGCTCAGGATGAACGCTAGCGGCGCGCTTAATGCATG
TAAGTCGAGCGATGAGGCCCTACGGGGTACATCAGCGGCAGACGGGTGAG
TAACACGTGGATGACCTGCCCTCAAGACCGGGATAACGCGTGGAAACATG
CGCTAATACCGGATAGACTTCTGGGGTCGCAGCCAGAAGTAAAGCTACGG
TGCTTGAGGAGGGGTCCGCGGCCCATCAGCTAGTTGGCAGGGTAACGGCC
TACCAAGG
>F0OV55003F06XY
AGAGTTTGATCCTGGCTCAGAACGAACGCTGGCGGCAGGCTTAACACATG
CAAGTCGAGCGGGCGCTTTCGGGCGTCAGCGGCGGACGGGTTAGTAACGC
GTGGGAACGTGCCTTCTGCTCTGGAATAGCCCTGGGAAACTGGGGGTAAT
ACCGGATGTGCCCTGAGGGGGAAAGGTTTATCTGGCAGGAGATCGGCCCG
CGTCTGATTAGGTAGTTGGTGGGGTAATGGCCCACCAAGCCGACGATCGG
TAGCTGGTTTGAGAGG
>F0OV55003F06YZ
AGAGTTTGATCCTGGCTCAGAACGAACGCTGGCGGCGCGTTTTAAGCATG
CAAGTCGAACGGTATACGGTCTTCGGACTGTAGAGAGTGGCGAACGGGTG
AGTAACACGTAGATAATCTGCCTTGAAGTGGGGGATAGTCCATGGAAACA
TGGAGTAATACCGCATATGGTCTTTGGATGAAAGTTCCAATTGGAACGCT
TTGGGATGAGTCTGCGGCTCATTAGCTAGTTGGTGGGTAAAGGCCTACCA
AGGCAACG
>F0OV55003F06ZL
AGAGTTTGATCCTGGCTCAGAACGAACGCTGGCGGCGTGTCTTAAGCATG
CAAGTCGGGCGGCAAGGCGGGGCAACCCGCCCTAGAGCGGCGGACTGGTG
AGTAACACGTGGGTGATCTGCCCTTGGATTGGGGATAGCCATTAGAAATA
GTGGGTAATACCGAATAAGTCTGCGAGGTTGCGACCTTGCGGGGAAAGGC
GCTACGGCGCCGTCCGAGGATGAGCCCGCGGCCCATTAGCTAGTTGGTAG
GGTAAAGGCCTACCAAGGCGACGA
>F0OV55003F0713
AGAGTTTGATCCTGGCTCAGAGTGAACGCTGGCGGCGTGCCTAACACATG
CAAGTCGAGCGGGGTTACTGCCTGTAGCAATACAGGTGTGTGCCCAGCGG
CAGACGGGTGAGTAACACGTAGACAATCGTACCTCTTAAAGGGGGATAGC
CCACCGAAAGGTGGGGTAATACCGCGTAAGATCCGGGCCCGGCATCGGGC
CCTGATGAAACGTCCGCAAGGACGGTTGAGAGAAGAGTCTGCGGCCTATC
AGCTAGTTGGCGGGT
>F0OV55003F0718
AGAGTTTGATCCTGGCTCAGAACGAACGCTGGCGGCATGCTTAACACATG
CAAGTCGAACGGTAACGCGGGGGCAACCCTGGCGACGAGTGGCGGACGGG
TGAGTAATACGTAGGAATCTACCCAATAGTGGGGGACAACCCGGGGAAAC
CCGGGCTAATACCGCATACGCTCTGCGGAGGAAAGCGGGGGATCGTAAGA
CCTCGCGCTGATGGATGAGCCTACGTCGGATTAGCTAGTTGGTAGGGTAA
CGGCCTACCAAGGCGACGATCCGTAGCTGGT
>F0OV55003F072E
AGAGTTTGATCCTGGCTCAGGACTAGCGCTGGCGGTGTGCCTAATACATG
CAAGTCGAACGCACCATTTCGGTGGTGAGTGGCGAACGGGTGAGTAACAC
GTAGATAACCTGCCCTTAAGACGAGGATAACCATTGGAAACGATGGCTAA
GACTGGATAGGAATATTAGAGGCATCTCTGATATTTTAAAAGACCTAGCA
ATAGGTATGCTTAAGGAGGGGTCTGCGGCGCATTAGTTAGTTGGTGGGGT
GATGGCCT
>F0OV55003F076D
AGAGTTTGATCCTGGCTCAGGATGAACGCTGGCGGCGTGCCTAATACATG
CAAGTCGAACGCACCATTTCGGTGGTGAGTGGCGAACGGGTGAGTAACAC
GTAGATAACCTGCCCTTAAGACGAGGATAACCATTGGAAACGATGGCTAA
GACTGGATAGGAATATTAGAGGCATCTCTGATATTTTAAAAGACCTAGCA
ATAGGTATGCTTAAGGAGGGGTCTGCGGCGCATTAGTTAGTTGGTGGGGT
GATGGCCT
>F0OV55003F076G
AGAGTTTGATCCTGGCTCAGGACGAACGCTGGCGGCGGGCTTAACACATG
CAAGTCGCGGGAGAAGGGGCCTTTCGGGGTCCCGGAGACCGGCGGATGGG
TGAGTAACGCGTAGGTAATCTGCCGTTAGGCCGGGGGATAACATCGCGAA
AGCGGTGCTAATACCGGATGATGCAGCGGCCCCGCATGGGGACAGTTGTT
AAACCCTTCGGGGGCCTAACGATGAGCCTGCGTGCCATTAGCTGGTTGGT
GGGGTAACGGCCTACCAAGGCGATGATGGCG
>F0OV55003F078G
AGAGTTTGATCCTGGCTCAGGATGAACGCTAGCGGTGCGCCTAACACATG
CAAGTCGAGCGATATAGCGGCGAACGGGTGAGTAACACGTTGGAACCTGC
CTCGAACTCAGGGATAGCCATCCGAAAGGATGATTAATACCGGATAGTCC
CGAAAGGGTAAAGATTTTTCGGTTCGAGAGGGGCCTGCGGCCTATCAGCT
AGTTGGTAAGGTAATGGCTTACCAAGGCTATGACGGGTAACTGGTGTGAG
AGCATGACCAGT
>F0OV55003F079O
AGAGTTTGATCCTGGCTCAGGATGAACGCTAGCGGCGCGCCTAATGCATG
TAAGTCGAGCGATGAGTTTCTTCGGAGACATCAGCGGCAGACGGGTGAGT
AACACGTGGATGACCTGCCCTCAAGTCTGGGATAACGGGTGGAAACACGC
GCTAATACCGGATAGACTGCTGGGGTCGCAACCAGCAGTAAAGCGGTAGT
GCTTGAGGAGGGGTCCGCGGCCCATCAGCTAGTTGGTAGGGTAAAGGCCT
ACCAAGG
>F0OV55003F07C8
AGAGTTTGATCCTGGCTCAGGACGAACGCTGGCGGCGCGTCTTAAGCATG
CAAGTCGAGCGGCAAGGGGTGCTTGCACCCCCTAGAGCGGCGGACTGGTG
AGTAACACGTGGGTGACCTACCCAAAGGTTGGGGATAGCCATTAGAAATA
GTGGGTAATACCGAATGTGGTTGCGCGACTTTGGTCGCGTAAAGAAAGGA
GCTCCGGCTTACCGCCTTTGGATGGGCCCGCGTCCCATTAGCTGGTTGGT
GAGGTAACGGCCCACCAAGGCG
>F0OV55003F07RC
AGAGTTTGATCCTGGCTCAGAACGAACGCTGGCGGCGCGTTTTAAGCATG
CAAGTCGAGCGGTAAGCTAACTTCGGTTAGCCTAGAGCGGCGGACGGGTG
AGTAACACGTGGATAATCTACCCCCTTGTTTGGGATAGCCTGTGGAAACA
TAGGGTAATACCAAATAATACTCTCTTATCATAAGATAAGAGAAGGAAAG
GCGCCTTAAAGCGTCGCAAGAGGATGAGTCTGCGTCCCATTAGCTAGACG
GCAGGGTAAAAGCCTACCGTGG
>F0OV55003F07RS
AGAGTTTGATCCTGGCTCAGAACGAACGCTGGCGGCGCGTCTTAAACATG
CAAGTCGTACGGGAACCCCGGTGCTTGCATTGGGGGGAGAGTGGCGAACG
GGTGAGTAACACGTGGATAATCTGCCCTCGGGATGGGGATAACATCGCGA
AAGCGGTGCTAATACCGAATGAGATGGTAGTCACACAGGTGGCAGCCATT
AAAGGTGGGGACCTTCGGGCCTACCGCCTGGGGATGAGTCCGCGGCCCAT
TAGCTTGTTGGCAGGGTAAT
>F0OV55003F07SO
AGAGTTTGATCCTGGCTCAGGATGAACGCTAGCGACAGGCCTAACACATG
CAAGTCGAACGGGATTTATCCTTCGGGGTAATGAGAGTGGCGCACGGGTG
AGTAACGCGTATGCAACCTACCTGTAACTGGGGTATAGCTCCCTGAAAGG
GGAATTAACACCGCATAAGACCACACTTTCGCATGGAAGAGTGGTAAAAT
ATTTATAGGTTACAGATGGGCATGCGTGACATTAGTTTGTTGGTGAGGTA
ACGGCTCACCAAG
>F0OV55003F07UZ
AGAGTTTGATCCTGGCTCAGAACAAACGCTGGCGGCGTGCCTAACACATG
CAAGTCGTACGAGAAAGTTCGCTTCGGCGAATTAGTAAAGTGGCGAACGG
GTGAGTAACGCGTGGATAATCTGCCCTTTAGTCGGGGATAACTCATCGAA
AGATGGGCTAATACCCGGTAATACTATATTCACTGCGGTGAATACAGTCA
AAGGAGGCCTCTGTTTACATGCTTTTGCTGAAGGATGAGCCCGCGTACCA
TTAGCTAGTTGGTAGGG
>F0OV55003F07W4
AGAGTTTGATCCTGGCTCAGAACGAACGCTGGCGGCATGCTTTATACATG
CAAGTCGAACGAGAAAGCGACCTTCGGTTGTGAGTAAAGTGGCGAACGGG
TGAGTAACACGTAGGTAACCTGCCCACAGATTGGGGATAACATGCCTAAC
GGCGTGCTAATACCGAATGTGGCCTTATGCCATCAGGTGTAAGGTTAAAG
ATTGATTAGATTGTCTGTGGATGGGCCTGCGGCTCATTAGCTAGTTGGTA
GGGTAACGG
>F0OV55003F07WN
AGAGTTTGATCCTGGCTCAGGACGAACGCTGGCGGCGTGCCTAACACATG
CAAGTCAAAGGAAAGCGACTTCGGTCGTAAGTACTTGGCGCAAGGGTGAG
TAAGGTATAGGTAATCTGCCCTTTGGACTGGGATAACTCCGAGAAATCGG
TGACAATACCAGATGATGCAGCGGGACCGCATGGTCATGTTGTTAAAGAT
TTATCGCCAAAGGATGAGCCTATATTCCATCAGGTAGTTGGTAGGGTAAC
GGCCTACCAAG
>F0OV55003F07YY
AGAGTTTGATCCTGGCTCAGGACGAACGCTGGAGGCGTGCTTAACACATG
CAAGTCGAACGGTGAGGGCCAGCTTGCTGGTCTGATCAGTGGCGAACGGG
TGAGTAACACGTGAGTAACCTGCCCCTGACTCTGGGATAACTGCTGGAAA
CGGTGGCTAATACCGGATATGACTTCCCGGCGCATGTCGGGTGGTGGAAA
GAATTTTGGTCAGGGATGGGCTCGCGGCCTATCAGCTTGTTGGTGGGGTG
ATGG
>F0OV55003F07ZK
AGAGTTTGATCCTGGCTCAGGACGAACGCTGGCGGCGTGCTTAACACATG
CAAGTCTAGGGGAAAGTGGTCTTCGGATCGCAAGTATACTGGCGAACGGG
TGAGTAACACGTAGGTAATCTACCTTCGAGATTGGGATAACGTCGAGAAA
TTGACGCTAATACCGAATGATGCCTCGGTAGTTAATATCGGGATGAAAGA
TGGGGATCTTCGGACCTATCGCTTGAAGATGAGCCTGCGTCTGATTAGCT
TGTTGGTAGGG
>F0OV55003F080Q
AGAGTTTGATCCTGGCTCAGGATGAACGCTGGCGGCGTGCCTAACACATG
CAAGTCGAGCGAGAATTGATGGAGTGCGGACTTCGGTCCAAGTGAAGTTG
AGGAAAGCGGCGGACGGGTGAGTAACGCGTGGGTAACCTGCCCCATACAA
TGGGATAGCCACTGGAAACGGTGATTAATACCATATGACGCTTTTAGGAT
CGCATGATCCGGAAGCTAAAGATTTATCGGTATGGGATGGACCCGCGTCT
GATTAG
>F0OV55003F0866
AGAGTTTGATCCTGGCTCAGGACGAACGCTGGCGGCGTGCCTAACACATG
CAAGTCAAGGAGAAAGACTGGTTTCGGCCGGTCAAGTAAACTGGCGGACG
GGTGAGTAACGCGTAGGCGACCTGCCCTTGTGTTTGGAATAACCCCGAGA
AATTGGGGCTAATACCGAATGACGCATTGAGTATGCATGTACTTGATGTT
AAAGGTGCTGCAAGGTACCGCACAGGGATGGGCCTGCGTTCCATTAGTTA
GATGGTAGGGTAACGGCCT
>F0OV55003F086F
AGAGTTTGATCCTGGCTCAGAACAAACGCTAGCGGCGTGCCTAACACATG
CAAGTCAGACGAGAAAGTTCGCTTCGGCGAATGAGTAGAGTGGCGCACGG
GTGAGTAACGCGTGGACAATCTGCCCTAGAGTTAGGAATAACCCACCGAA
AGGTGGGCTAATACCCAATAATGCTATACTTCTTCGGGAGTATAGCCAAA
GATGGCCTCTGTTTACAAGCTATCGCTCAAGGATGAGTTCGCGTACCATT
AGCTTGG
>F0OV55003F08CF
AGAGTTTGATCCTGGCTCAGATTGAACGCTGGCGGCGTGCCTAACACATG
CAAGTCGTGCGAGAAAGTTCCCTTCGGGGAGCGAGTAGAGCGGCGCACGG
GTGAGTAACGCGTGGGTAATCTGCCCGAAAGACCGGGATAACAGTGGGAA
ACCGCTGCTAATACCGGATGTGCTTCATGTTTGACTTCATGGGGTAAAGG
TGGCCTCTGCTTGCAAGCTACCGCTTTTGGATGAGCCCGCGTCTCATTAG
CTAGTTGGG
>F0OV55003F08CK
AGAGTTTGATCCTGGCTCAGGATGAACGCTGGCGGCGTGCCTAACACATG
CAAGTCGAGCGATAAACAGTGGATGGAATTCTTCGGAAGGAAAGAAACTG
TTGAAAGCGGCGGACGGGTGAGTAACGCGTGGGCAACCTGCCCTATACAG
GGGGATAGCCACTGGAAACGGTGATTAATACCCCATGACACCTTAACCTC
GCATGAGGAGAGGGTCAAAGATTATATCGGTATAGGATGGGCCCGCGTCT
GATTAGCTAGTTGG
>F0OV55003F08FT
AGAGTTTGATCCTGGCTCAGGATGAACGCTGGCGGCGTGCCTAACACATG
CAAGTCGAGCGATAAACAGTGGATGGAATTCTTCGGAAGGAAAGAAACTG
TTGAAAGCGGCGGACGGGTGAGTAACGCGTGGGCAACCTGCCCTATACAA
TGGGATAGCCACTGGAAACGGTGATTAATACCATATGAAGCTTTATAATC
GCATGATTTAAAAGCTAAAGATTTATCGGTATGGGATGGACCCGCGTCTG
ATTAG
>F0OV55003F08I4
AGAGTTTGATCCTGGCTCAGAACGAACGCTGGCGGCGCGTCTTAAGCATG
CAAGTCGGACGGCAAGGGGAGCTTGCTCCCCCTAGAGTGGCGGACTGGTG
AGTAACGCGTGGGTGACCTACCCTTGAGATGGGGATAGCCATTAGAAATA
GTGGATAATACCGAATACGCTCATGACCCTGTGGGGATATGAGGAAACAG
GCTACGGCCTGGCTCGAGGATGGGCCCGCGTCCCATTAGCTAGTTGGTGA
GGTAACGGCCC
>F0OV55003F08I7
AGAGTTTGATCCTGGCTCAGGATAAACGCTGGCGGCATGCCTAATACATG
CAAGTCGAACGGACTAGTTTACTAGTCAGTGGCGAACGGGTGAGTAACAC
GTAAGGAACCAACCCTTGACACGAGGATAACTCCGGGAAACTGGAGCTAA
TACTGGATAGGATATAGATACAGAAGTATTTATATTTAAAGGCGCTTTCG
GGCGGTGGTGAAGGATGGTCTTGCGTCGCATTAGATAGTTGGTGAGGGTA
ACGGCCCACCAAGTCAACG
>F0OV55003F08JG
AGAGTTTGATCCTGGCTCAGAACGAACGCTGGCGGCGTGCTTAACACATG
CAAGTCGAACGAGAAAGGGATCTTCGGATCCTGAGTAAAGTGGCAAACGG
GTGAGTAACACGTGAGTAACCTCCCCCAGATTTTGGAATAACAACTTGAA
AAGGTTGCTAATACCAAATAACATTCTCAGATGGCATCATCAGGGAATCA
AAGATGGCCTCTCCATGGAAGCTGTCGATAAGGGATGGGCTCGCGCACCA
TTAGTTAGG
>F0OV55003F08JX
AGAGTTTGATCCTGGCTCAGAACGAACGCTGGCGGCGCGTTTTAAACATG
CAAGTCGAACGAGAACCTTAGAGCTTGCTTTGAGGGGAAAGTGGCGAACG
GGTGAGTAACACGTGAGTAATCTGCCTCTGGGACGGGGACAACTACCCGA
AAGGGTAGCTAATACCGGATGAGATAGAGATATGAAAGGTGGGGACCGCA
AGGCCTACCGCCTGGAGATGAGCTCGCGGCCCATTAGCTAGTTGGCGGGG
TAAAGGCCCACCAAGGCGACGATGGGTA
>F0OV55003F08KI
AGAGTTTGATCCTGGCTCAGGATGAACGCTGGCGGCGTGCTTAACACATG
CAAGTCGAACGATGACTTCTGTGCTTGCACAGAATGATTAGTGGCGAACG
GGTGAGTAACACGTGAGTAACCTGCCCTTGACTTCGGGATAAGCCTGGGA
AACCGGGTCTAATACCGGATACGACCTCCTGGCGCATGCCATGGTGGTGG
AAAGCTTGATGCGGTTTTGGATGGACTCGCGGCCTATCAGCTTGTTGGTT
>F0OV55003F08L5
AGAGTTTGATCCTGGCTCAGGATGAACGCTGGCGGCGTGCCTAACACATG
CAAGTCGAGCGCGATTAAGTGGAGTGGAGACTTCGGTCAAAGTGAAGCTT
ATGAAAGCGGCGGACGGGTGAGTAGCGCGTGGGCAACCTGCCCCATACAG
AGGGATAGCCACTGGAAACGGTGATTAATACCTCATAAGTCAGTAGCATC
GCATGATGTAGCTGACAAAGATTTATCGGTATGGGATGGGCCCG
>F0OV55003F08L8
AGAGTTTGATCCTGGCTCAGGATGAACGCTAGCGGCAGGCCTAACACATG
CAAGTCGAGGGGTAGCAGGGTAGCAATATCGCTGACGACCGGCGCACGGG
TGAGTAATGCATATGCAACCTTCCTTTAACTGGGGCATAGCCAGGAGAAA
TTCGGATTAATACCCCATAACATCATGAGAAGGCATCTTTTTATGATTAA
AGCTCCGGCGGTTAAAGATGGGCATATGCGCCATTAGCTTGTTGGTG
>F0OV55003F08ML
AGAGTTTGATCCTGGCTCAGAATGAACGCTAGCGGTGCGCCTAACACATG
CAAGTCGAGCGATATAGCGGCGAACGGGTGAGTAACACGTTGGAACCTGC
CTCGAACTCAGGGATAGCCATCCGAAAGGATGATTAATACCGGATAGTCC
CGAAAGGGTAAAGATTTTTCGGTTCGAGAGGGGCCTGCGGCCTATCAGCT
AGTTGGTGAGGTAATGGCTTACCAAGGCTATGACGGGTAACTGGTGTGAG
AGCATGACCAG
>F0OV55003F08N0
AGAGTTTGATCCTGGCTCAGGATGAACGCTGGCGGCATGCCTAATACATG
CAAGTCGAACGCACTAGTTTACTAGTGAGTGGCGAACGGGTGAGTAACAC
GTAGATAACCAACCCTAAAGACGAGGATAACCCGGGGAAACCTGGACTAA
TACTGGATAGGAGCTAATTTCACAAGGGATCAGTTTTAAAGGCGCATTAA
AGCGCCGCTATAGGATGGGACTGCGTCGCATTAGCTAGTTGGTGGGGTAA
CGGCCTACCAAGGCAACG
>F0OV55003F08NP
AGAGTTTGATCCTGGCTCAGGATGAACGCTGGCGGCGTGCCTAACACATG
CAAGTCGAGCGATAAACAGTGGATGGAATTCTTCGGAAGGAAAGAAACTG
TTGAAAGCGGCGGACGGGTGAGTAACGCGTGGGCAACCTGCCCTATACAG
GGGGATAGCCACTGGAAACGGTGATTAATACCCCATGACACCTTAACCTC
GCATGAGGAGAGGGTCAAAGATTATATCGGTATAGGATGGGCCCGCGTCT
GATTAGCTAGTTGG
>F0OV55003F08OI
AGAGTTTGATCCTGGCTCAGGATGAACGCTGGCGGCATGCCTAATACATG
CAAGTCGAACGCACTAGTTTACTAGTGAGTGGCGAACGGGTGAGTAACAC
GTAGATAACCAACCCTAAAGACGAGGATAACCCGGGGAAACCTGGACTAA
TACTGGATAGGAGCTAATTTCGCAAGGGATTAGTTTTAAAGGCGCATTAA
AGCGCCGCTATAGGATGGGACTGCGTCGCATTAGCTAGTTGGTGGGGTAA
CGGCCTACCAAGGCAACGATGCG
>F0OV55003F08OU
AGAGTTTGATCCTGGCTCAGGATGAACGCTGGCGGCGTGCTTAACACATG
TAAGTCGAACGGTGAAGCCCGTCTTTGACGGGCGGATCAGTGGCGAACGG
GTGAGTAACACGTAGGTGACCTGCCCCAAAGAGGAGAACAACCCTGCGAA
AGCGGGGCTAATACTCCGTGTGATCGGCGATTCGTTTCGTCGATTAAAGC
TCCGGCGCTTTGGGAGGGGCCTGCGGCCCATCAGCTAGTTGGTAGGGTAA
CGGCCTACCAAGGCTACGACGGGTAG
>F0OV55003F08PL
AGAGTTTGATCCTGGCTCAGGACGAACGCTGGCGGCAGGCCTAATACATG
CAAGTCGAGCGGAGATATAGAGGAGTACTTGTACGAATCTTTATCTTAGC
GGCGGACGGGTGAGTAACACGTGAGGAACCTGCCCTTAAGTGTGGAATAA
CACCGAGAAATCGGTGCTAATACCGCATAACGTCCTGGAAGCGCATGCTT
TCGGGACCAAAGGATTTATTCGCTTAAGGATGGCCTCGCGGCCGATTAGG
TAGTTGGTGAGGTAACGG
>F0OV55003F08WK
AGAGTTTGATCCTGGCTCAGAACGAACGCTGGCGGCGCGGTTTTAAGCAT
GCAAGTCGAACGGTATACGGTCTTCGGACTGTAGAGAGTGGCGAACGGGT
GAGTAACACGTAGATAATCTGCCTTGAAGTGGGGGATAGTCCATGGAAAC
ATGGAGTAATACCGCATATGTCTTTGGATGAAAGTTCCAATTGGAACGCT
TTGGGATGAGTCTGCGGCTCATTAGCTAGTTGGTGGGGTAAAGGCCTACC
AAGGCAACG
>F0OV55003F08ZY
AGAGTTTGATCCTGGCTCAGGATGAACGCTGGCGGCGTGCCTAATACATG
CAAGTCGAACGCACTAGTTTACTAGTGAGTGGCGAACGGGTGAGTAACAC
GTAGGTAATCTGCCCTTAAGACGAGGATAACCGTTGGAAACGATGGCTAA
GACTGGATAGGAATATTTAAGGCATCTTAGATATTTTAAAAGACACTTGT
GTATGCTTAAGGAGGAACCTGCGGCGCATTAGTTAGTTGGTGAGGTAACG
GCTCACCAAGACG
>F0OV55003F090U
AGAGTTTGATCCTGGCTCAGAATGAACGCTGGCGGCGTGCCTAACACATG
CAAGTCGTACGAGAAAGGGGCTTCGGCCCTGAGTAGAGTGGCGCACGGGT
GAGTAACGCGTGGGTAATCTACCCTTGGATTTGGGGATAACTCTGCGAAA
GTGGAGCCTAATACCGGATAGTCTGGCTTTAAATAAGAAGTCGGTAAAGG
ATGCCTCTGCATATGCATTCGTCCGAGGATGAGCCCGCGTCTCATTAGCT
AGTTGGTAGGG
>F0OV55003F0916
AGAGTTTGATCCTGGCTCAGGATGAACGCTAGCGACAGGCCTAACACATG
CAAGTCGAACGGGATTTATCCTTCGGGGTAATGAGAGTGGCGCACGGGTG
AGTAACGCGTATGCAACCTACCTGTAACTGGGGAATAGCTCCCTGAAAGG
GGAATTAACACCGCATAAGACCACACTTTCGCATGGAAGAGTGGTAAAAT
ATTTATAGGTTACAGATGGGCATGCGTGACATTAGTTTGTTGGTGAGGTA
ACGGCTCACCAAG
>F0OV55003F091F
AGAGTTTGATCCTGGCTCAGGATGAACGCTGGCGGCGTGCCTAACACATG
CAAGTCGAGCGATAAACAGTGGATGGAATTCTTCGGAAGGAAAGAAACTG
TTGAAAGCGGCGGACGGGTGAGTAACGCGTGGGCAACCTGCCCTATACAG
GGGGATAGCCACTGGAAACGGTGATTAATACCCCATGACACCTTAACCTC
GCATGAGGAGAGGGTCAAAGATTATATCGGTATAGGATGGGCCCGCGTCT
GATTAGCTAGTTGG
>F0OV55003F091I
AGAGTTTGATCCTGGCTCAGGACGAACGCTGGCGGCGTGCTTAAAACATG
CAAGTCGAACGAGGTCCAACCAGTGGCAACACTGGGGAAGGCCTAGTGGC
GAACGGGTGAGTAACACGTGAGGAACCTGCCCCGAAGACTGGGATAAGCC
CCCGAAAGGGGGTCTAATACCGGATGCCCTCATCAGGTCGCATGGTCAGA
TGAGGAAAGGTCCGCTGCTTTGGGAGGGCCTCGCGGCCTATCAGCTTGTT
GGTGAGGTAACGGCTCACCAAGG
>F0OV55003F095K
AGAGTTTGATCCTGGCTCAGGACGAACGCTGGCGGCGTGCTTAACACATG
CAAGTCGAACGGGGCATACGGATAGCTTGCTAGAAGTATGTTTAGTGGCG
GACGGGTGAGTAACGCGTGAATACCTGTCCATCGGAGGGGGACAACGGCT
GGAAACGGCCGCTAATACCGCGTAAGCCGAGAGGTGAAAGGTGCTCTTCG
GAGTGCCGCCGATGGGGGGGTTCGCGTCCTATCAGCTAGTTGGTGGGGTA
AGGGCCTACCAAGGCGAAGACGGGTAGCCGG
>F0OV55003F0969
AGAGTTTGATCCTGGCTCAGGATGAACGTTGGCGGCGTGCCTAATACATG
CAAGTCGAACGAAGAGCTTAGAGTAGCAATACTCTGATCACTCTTAGTGG
CGAACGGGTGAGTAACGCGTTGGTGACCTGCCCCAAAGATAGGGATAACA
GTTCGAAAGGGCTGCTAATACCTAATGTTATCATTTGGCTTAGATGCCTT
TTGATTAAAGGAGCTTGCTCCACTTTGGGAGGGGCCTGCGTCCCATCAGC
TAGTTGGG
>F0OV55003F0980
AGAGTTTGATCCTGGCTCAGGATGAACGCTAGCGGCAGGCCTAACACATG
CAAGTCGAGGGGTAACAGGAGTAGCAATACTTGCTGACGACCGGCGCACG
GGTGAGTAACGCGTATGCAACCTACCCTTAACTGGGGAATAGCCCGAAGA
AATTCGGATTAATGCCCCATAATACTGTATTGAAGCATTTCAGTGCATTT
AAAACTCCGGTGGTTAAGGATGGGCATGCGTGACATTAGCTAGTTGGTGA
GGTAACGGCT
>F0OV55003F098R
AGAGTTTGATCCTGGCTCAGGATGAACGCTAGCGGCGCGCTTAATGCATG
CAAGTCGAGCGATGAGGCCCTTCGGGGCCATCAGCGGCAAACGGGTGAGT
AACACATAGGTAACCTACCTTCAAGCCGGGGATAACGTGCGGAAACGGAC
GCTAATACCCGATGTGTACGGAAACGAGGAGACTGTGTCCGTATAAAGTT
ACGGCGCTTGGAGAGGGGCCTGTGGCCCATCAGCTAGTTGGCAGGGTAAC
GGCCTACCAAGGCGTGGACGGGG
>F0OV55003F099A
AGAGTTTGATCCTGGCTCAGGATGAACGCTAGCGGGAGGCCTAATACATG
CAAGTCGAACGCACTATTTCGGTAGTGAGTGGCGAACGGGTGAGTAACAC
GTAGGTAACCTGCCCTTAAGACGAGGATAACCATTGGAAACGATGGCTAA
GACTGGATAGGAACATTGAAGGCATCTTTGATGTTTTAAAAGACCTAGCA
ATAGGTATGCTTAAGGAGGGACCTGCGGCGCATTAGTTAGTTGGTGAGGT
AGAGGCTTACCAAGACGA
>F0OV55003F09EF
AGAGTTTGATCCTGGCTCAGGATGAACGCTGGCGGCATGCCTAATACATG
CAAGTCGAACGCACCATTTCGGTGGTGAGTGGCGAACGGGTGAGTAACAC
GTAGATAACCTGCCCTTAAGACGAGGATAACCATTGGAAACGATGGCTAA
GACTGGATAGGAATATTAGAGGCATCTCTGATATTTTAAAAGACCTAGCA
ATAGGTATGCTTGAGGAGGGGTCTGCGGCGCATTAGTTAGTTGGTGGGGT
GATGG
>F0OV55003F09EU
AGAGTTTGATCCTGGCTCAGGATGAACGCTAGCGGCGGGCTTAACACATG
CAAGTCGAGGGGTAACAGGGTGCTTGCACCGCTGACGACCGGCGCACGGG
TGCGTAACGCGTATACAATCTACCTTTTACAGGGGCATAGCCCGGGGAAA
CCCGGATTAATATCCCATGGTATCAAGAAGTGGCATCGCTTTTTGATTAA
AGTTTCGGCGGTAAAAGATGAGTATGCGTTCTATTAGCTAGATGGTAAGG
TAACGGCTTACCATGGCTTTGA
>F0OV55003F09FJ
AGAGTTTGATCCTGGCTCAGAACGAACGCTGGCGGCGCGTTTTAAGCATG
CAAGTCGAGGGAGAATCCGGTGCTTGCACTGGAGGGAACCGGCGAACGGG
TGAGTAACACGTAGATAATCTGCCTTTAGGTTGGGGATAGCTCATGGAAA
CATGGGGTAATACCGAATGTGGTTCGATGTTCAAAAGGACATTGAAAGAA
AGGAGCTTAGGCTTCGCCTGAAGATGAGTCTGCGTCTGATTAGGTAGTAG
GTAGGGTAACGGCCT
>F0OV55003F09HP
AGAGTTTGATCCTGGCTCAGAGTTAACGCTGGCGGCGTGCCTAACACATG
CAAGTCGAGCGAAGAGTGGCAGAGTATCGCGCTCTTAGCGGCAGACGGGT
GAGTAATACGTAAACTATCTGCCCTCGAATGGGAGACAACCAAGCGAAAG
TTTGGCTAATACCCCATATAATCCGCCTGGAGCATTCCAGATGGATGAAA
GGCCCGCAAGGGTCGTTCGAGGAGGAGTTTACGGCCTATCAGCTAGTTGG
CGGTG
>F0OV55003F09HS
AGAGTTTGATCCTGGCTCAGGGTGAACGCTGGCGGCGTGCCTAATACATG
CAAGTCGAACGGGAACCTCTGGATTCGTCTGGAGGGGAGAGTGGCGAACG
GGTGAGTAACACGTAGGTGACCTGCCTCGAAGACGGGGATAACTACTGGA
AACGGTGGCTAATACCCGATGTGCTCGGCGATTCGGTTCGTCGAGTAAAG
CGCCCCTCACGGGGATGGCGCTTCGAGATGGGCCTGCGGCCTATCAGCTA
GTTGGTAGGGTAATGGCCT
>F0OV55003F09J2
AGAGTTTGATCCTGGCTCAGGGTGAATGCTAGCGGCGTGCTTAAGGTATG
CAAGTCAAACCCGCGCAAGTGGGTGGCGAACGGCTGAGTAATACGTAGGA
ATCTACCTCTAAGTAAGGCATAACCCATCGAAAGATGGGATAATTCCTTA
TGTGGTGGTAACACTAAAGATTTATCGCTTAGAAATGAGCCTACGGCCTA
TCAGGTAGTTGGTTGGGTAAAGGCCTACCAAGCCTATGACGGGTAGCTGG
TATAAGTGTATGACCAG
>F0OV55003F09J8
AGAGTTTGATCCTGGCTCAGGATGAACGCTAGCGGGAGGCTTAACACATG
CAAGTCGAGCGGGATCCCCTTCGGGGGTGAGAGCGGCGCACGGGTGCGTA
ACGCGTATGCAACCTGCCTTGTACAGGGGGATAGCCCATGGAAACGTGGA
TTAATACCCCATAGTATTGTTAGATCGCATGGTTTAACAATTAAAGTTTA
GGTGGTACAAGATGGGCATGCGTAGGATTAGCTAGTAGGTGAGGTAACGG
CTCACCTAGGCGACG
>F0OV55003F09KQ
AGAGTTTGATCCTGGCTCAGGATGAACGCTAGCGGCAGGCCTAACACATG
CAAGTCGAGGGGTAACAGGAGTAGCAATACTTGCTGACGACCGGCGCACG
GGTGAGTAACGCGTATGCAACCTACCCTTAACTGGGGAATAGCCCGAAGA
AATTCGGATTAATGCCCCATAATACTGTATTGAAGCATTTCAGTGCATTT
AAAACTCCGGTGGTTAAGGATGGGCATGCGTGACATTAGCTAGTTGGTGA
GGTAACGGCT
>F0OV55003F09M9
AGAGTTTGATCCTGGCTCAGGACGAACGCTGGCGGCGTGCCTAATACATG
CAAGTCGAGCGGAACCATTGGAGCTTGCTCCTTTGGTTTAGCGGCGGACG
GGTGAGTAACACGTGGGCAACCTGCCCTGCAGATCGGGATAACTCCGGGA
AACCGGTGCTAATACCGAATAGTTTGCGGCCTCTCATGAGGCTGCACGGA
AAGACGGTTTCGGCTGTCACTGCAGGATGGGCCCGCGGCGCATTAGCTAG
TTGGTGAAGGG
>F0OV55003F09MP
AGAGTTTGATCCTGGCTCAGGATGAACGCTAGCGGGAGGCTTAACACATG
CAAGTCGAGGGGCAGCACGAGGTAGCAATACTTTGGTGGCGACCGGCAGA
CGGGTGAGTAACGCGTATGTAACCTGCCCTGTACAGGGGGATAACCCGGA
GAAATTCGGACTAATATCCCATGGTAATATTGGAAGGCATCTTCTGATAT
TTAAAGTTCCGGCGGTACAGGAGGGGCATGCGTAACATTAGCTGGTTGGT
AAGGTAACGGCTTACCAAGGCGA
>F0OV55003F09N4
AGAGTTTGATCCTGGCTCAGGGTGAATGCTAGCGGCGTGCCTAAGGTATG
CAAGTCGAACGATCTACATATTGTTGATCTCAACTGAGCTTGCTCATGCG
AGTGAAACGCCTTGTAGATAGTGGCGAACGGCTGAGTAATACGTAGGAAT
CTACCCCTAACTTGGGGATAACCTGGAGAAATCCAAGCTAATACCCAATG
TGGAGGCAACTCTAAAGACTTATCGGTTAGGGATGAGCCTGCGGCCTAT
>F0OV55003F09NF
AGAGTTTGATCCTGGCTCAGGATGAACGCTGGCGGCGTGCCTAACACATG
CAAGTCGAGCGTGAAGGTTCGGATTGAAGCTTCGGCAGAGAGAAGAACTG
GAAAGCGGCGGACGGGTGAGTAACGCGTGGGCAACCTGCCCCATACAGCC
GGATAGCCACTGGAAACGGTGATTAATACGGCATAAGACCACGACATCGC
ATGGTGACGGGGTCAAAGATTTATCGGTATGGGATGGGCCCGCGTCTGAT
TAG
>F0OV55003F09Q7
AGAGTTTGATCCTGGCTCAGGATGAACGCTGGCGGCGTGCCTAACACATG
CAAGTCGAGCGATAAACAGTGGATGGAATTCTTCGGAAGGAAAGAAACTG
TTGAAAGCGGCGGACGGGTGAGTAACGCGTGGGCAACCTGCCCTATACAG
GGGGATAGCCACTGGAAACGGTGATTAATACCCCATGACACCTTAACCTC
GCATGAGGAGAGGGTCAAAGATTATATCGGTATAGGATGGGCCCGCGTCT
GATTAGCTAGTTGG
>F0OV55003F09RZ
AGAGTTTGATCCTGGCTCAGATTGAACGCTGGCGGCAGGCTTAACACATG
CAAGTCGAGCGGAAACGATACCAGCTTGCTGGTAGGCGTCGAGCGGCGGA
CGGGTGAGTAATACTTAGGAATCTACCTAGTAGTGGGGGATAGCTCGGGG
AAACTCGAATTAATACCGCATACGACCTACGGGAGAAAGGGGGCAGTTTA
CTGCTCTCGCTATTAGATGAGCCTAAGTCGGATTAGCTAGATGGTGGGTA
AAGGCCTACCATGGCG
>F0OV55003F09SK
AGAGTTTGATCCTGGCTCAGGATGAACGCTGGCGGCGTGCCTAATACATG
CAAGTCGAACGCACTAGTTTACTAGTGAGTGGCGAACGGGTGAGTAACAC
GTAGGTAACCTGCCCTTAAGACGAGGATAACCATTGGAAACGATGGCTAA
GACTGGATAGGAATATTTGAGGCATCTTAAATATTTTAAAAGACCTAGCA
ATAGGTATGCTTAAGGAGGGGCCTGCGGCGCATTAGTTAGTTGGTGGGGT
AGAAGCCTACCAAGACG
>F0OV55003F09U6
AGAGTTTGATCCTGGCTCAGAACGAACGCTGGCGGCATGCCTAACACATG
CAAGTCGAACGAAGCCTTCGGGCTTAGTGGCGCACGGGTGCGTAACGCGT
GGGAACCTGCCTTTAGGTTCGGAATAACTCCCGAAAGGGGTGCTAATACC
GAATAATGTCTTCGGACCAAAGATTTATCGCCTTTAGATGGGCCCGCGTT
GGATTAGCTAGTTGGTGGGGTAAAGGCCTACCAAGGCGACGATCCATAGC
TGGTCTTAGAGGATGATCAGCC
>F0OV55003F09ZF
AGAGTTTGATCCTGGCTCAGGATGAACGCTGGCGGCGTGCCTAACACATG
CAAGTCGAGCGGAGATCCCAGAAGTAGAAATGCGGAAGGGATTTTAGCGG
CGGACGGGTGAGTAACACGTGAGCAATCTGCCTTCAGCTGGGGAATAACA
TTGTGAAAACAGTGCTAATACCGCATGACATACCGACGGGGCATCCCGGG
GGTATCAAAGGAGAAATCCGGCAGGAGATGAGCTCGCGTCCGATTAG
>F0OV55003F0A3B
AGAGTTTGATCCTGGCTCAGGATGAACGCTGGCGGCGTGCCTAATACATG
CAAGTCGAACGGTCGACTTCGGTCGATAGTGGCGAACGGGTGAGTAACGC
GTTGGTGACCTGCCCCGAAGAGAGGGATAACAGTCCGAAAGGGCTGCTAA
TACCGCATGAGCTAACCGAAAATTAGGAAGCGGTTAGGAAAGGGAGTAAT
CCGCTTTGGGAGGGGCCTGCGTCCCATCAGCTAGTTGGTAAGGTAAAGGC
CTACCAAGGCGATGACGGGTAGGGG
>F0OV55003F0A4B
AGAGTTTGATCCTGGCTCAGGATGAACGCTAGCGGCGCGCTTAATGCATG
TAAGTCGAGCGATGAGTTTCTTCGGAGACATCAGCGGCAGACGGGTGAGT
AACACGTGGATGACCTGCCCTCAAGACCGGGATAACGGGTGGAAACATGC
GCTAATACCGGATAGGCTCTCGGGGTCGCAACCGGGAGTAAAGCTACGGT
GCTTGAGGAGGGGTCCGCGGCCCATCAGCTAGTTGGTAGGGTAACGGCCT
ACCAAGGCGAAGACGGGG
>F0OV55003F0A52
AGAGTTTGATCCTGGCTCAGAACGAACGCTGGCGGCGCGTTTTAAGCATG
CAAGTCGAACGGTATATAGTCTTCGGATTATAGAGAGTGGCGAACGGGTG
AGTAACACGTAGATAATCTACCTTGAAGTGGGGGATAGTCCATGGAAACA
TGGAGTAATACCGCATATGTCTTTGGATGAAAGTTCCAATTGGAACGCTT
TGGGATGAGTCTGCGGCTCATTAGCTTGTTGGTGGGGTAAAGGCCTACCA
AGGCAACG
>F0OV55003F0A6Y
AGAGTTTGATCCTGGCTCAGGACGAACGCTGGCGGCGTGCCTAACACATG
CAAGTCAAAGGAAAGCGACTTCGGTCGTAAGTACTTGGCGCAAGGGTGAG
TAAGGTATAGGTAATCTGCCCTTTGGACTGGGATAACTCCGAGAAATCGG
TGACAATACCAGATGATGCAGCGGGACCGCATGGTCATGTTGTTAAAGAT
TTATCGCCAAAAGATGAGCCTATATTCCATCAGGTAGTTGGTAGGGTAAC
GGCCTACCAAG
>F0OV55003F0A8E
AGAGTTTGATCCTGGCTCAGGATGAACGCTAGCGGCAGGCTTAACACATG
CAAGTCGAGGGGTAACAGGGTGCCTGCACCGCTGACGACCGGCGCACGGG
TGCGTAACGCGTATACAATCTACCTTTTACAGGGGCATAGCCCGGGGAAA
CCCGGATTAATATCCCATGGTATCAAGAAGTGGCATCGCTTTTTGATTAA
AGTTTTGGCGGTAAAAGATGAGTATGCGTTCTATTAGCTAGATGGTAAGG
TAACGGCTTACCATGGCTTTG
>F0OV55003F0A8K
AGAGTTTGATCCTGGCTCAGGATGAACGCTAGCGGCAGGCCTAACACATG
CAAGTCGAGGGGTAACAGGAGTAGCAATACTTGCTGACGACCGGCGCACG
GGTGAGTAACGCGTATGCAACCTACCCTTAACTGGGGAATAGCCCGAAGA
AATTCGGATTAATGCCCCATAATACTGTATTGAAGCATTTCAGTGCATTT
AAAACTCCGGTGGTTAAGGATGGGCATGCGTGACATTAGGTAGTTGGTAG
GGTAACGGCCTACCAAG
>F0OV55003F0AAQ
AGAGTTTGATCCTGGCTCAGGATGAACGCTGGCGGCGTGCCTAACACATG
CAAGTCGAGCGATAAACAGTGGATGGAATTCTTCGGAAGGAAAGAAACTG
TTGAAAGCGGCGGACGGGTGAGTAACGCGTGGGCAACCTGCCCTATACAG
GGGGATAGCCACTGGAAACGGTGATTAATACCCCATGACACCTTAACCTC
GCATGAGGAGAGGGTCAAAGATTATATCGGTATAGGATGGGCCCGCGTCT
GATTAGCTAGTTAGGG
>F0OV55003F0AAT
AGAGTTTGATCCTGGCTCAGGATGAACGCTAGCGACAGGCCTAACACATG
CAAGTCGAACGGGATTTATCCTTCGGGGTAATGAGAGTGGCGCACGGGTG
AGTAACGCGTATGCAACCTACCTGTAACTGGGGAATAGCTCCCTGAAAGG
GGAATTAACACCGCATAAGACCACACTTTCGCATGGAAGAGTGGTAAAAT
ATTTATAGGTTACAGATGGGCATGCGTGACATTAGTTTGTTGGTGAGGTA
ACGGCTCACCAAG
>F0OV55003F0AB5
AGAGTTTGATCCTGGCTCAGGATGAACGCTAGCGGCGCGCTTAATGCATG
CAAGTCGAGCGATGAGGCTCCTTCGGGGGCTATCAGCGGCAGACGGGTGA
GTAACACGTGGGTGACCTACCCCGAAGACGAGGATAACGGCTGGAAACAG
TCGCTAATACTCGATAGACTCTCTATGTCATAGTTGAGAGTAAAGCTCCG
GCGCTTCGGGAGGGGCCCGCGGCCTATCAGCTAGTTGGTAGGGTAACGGC
CTACCAAGG
>F0OV55003F0ABW
AGAGTTTGATCCTGGCTCAGGATTAACGCTGGCGGCGTGCTTAACACATG
CAAGTCGAACGAGAAGCTTTCACATGATTTCTTCGGATTGATTATGGGAG
CGGAAAGTGGCGAACGGGTGAGTAACGCGTGGGTAACCAACCTTAGACTG
GGGGACAACACAGGGAAACTTGTGCTAATACCGCATATATGCAGACATGG
CATCATGATTGCAGGAAAGGCTTCGGCCGGTTTAAGACGGACCCGCGTCC
GATTAGTTAGTTGGG
>F0OV55003F0ACE
AGAGTTTGATCCTGGCTCAGGACGAACGCTGGCGGCGTGCCTAACACATG
CAAGTCAAAGGAAAGCGACTTCGGTCGTAAGTACTTGGCGCAAGGGTGAG
TAAGGTATAGGTAATCTGCCCTTTGGACTGGGATAACTCCGAGAAATCGG
TGACAATACCAGATGATGCAGCGGGACCGCATGGTCATGTTGTTAAAGAT
TTATCGCCAAAAGGATGAGCCTATATTCCATCAGGTAGTTGGTAGGGTAA
CGGCCTACCAAG
>F0OV55003F0ACK
AGAGTTTGATCCTGGCTCAGGATGAACGCTGGCGGCGTGCCTAACACATG
CAAGTCGAGCGATAAACAGTGGATGGAATTCTTCGGAAGGAAAGAAACTG
TTGAAAGCGGCGGACGGGTGAGTAACGCGTGGGCAACCTGCCCTATACAG
GGGGATAGCCACTGGAAACGGTGATTAATACCCCATGACACCTTAACCTC
GCATGAGGAGAGGGTCAAAGATTATATCGGTATAGGATGGGCCCGCGTCT
GATTAGCTAGTTGG
>F0OV55003F0ADE
AGAGTTTGATCCTGGCTCAGGATGAACGCTAGCGACAGGCCTAACACATG
CAAGTCGAACGGGATTCACCTTCGGGTGATGAGAGTGGCGCACGGGTGAG
TAACGCGTATGCAACCTACCTACAACAGGGGGATAGCTCCCGGAAACGGG
GATTAATACCGCATAAGACTACGGTTTCACATGGGACAGTAGTAAAAATT
CAGATGGTTGTAGATGGGCATGCGTGACATTAGGTAGTTGGTGAGGTAAT
GGCTCACCAAG
>F0OV55003F0AF1
AGAGTTTGATCCTGGCTCAGGATGAACGCTGGCGGCATGCCTAATACATG
CAAGTCGAACGCACTAGTTTACTAGTGAGTGGCGAACGGGTGAGTAACAC
GTAGATAACCAACCCTAAAGACGAGGATAACCCGGGGAAACCTGGACTAA
TACTGGATAGGAGCTAATTTCACAAGGGATTAGTTTTAAAGGCGCATTAA
AGCGCCGCTATAGGATGGGACTGCGTCGCATTAGCTAGTTGGTGGGGTAA
CGGCCTACCAAGGCAACG
>F0OV55003F0AF4
AGAGTTTGATCCTGGCTCAGGATGAACGCTAGCGGCAGGCTTAATACATG
CAAGTCGAGGGGTAACAGGGTCTTCGGATCGCTGACGACCGGCGCACGGG
TGCGTAACGCGTATGCAACCTACCTCCAACTGGGGAATAGCCCCGAGAAA
TCGGGATTAATACCCCATAACATTCATTATTCGCATGTTTAATGAATTAA
AGTTCCGACGGTTAGAGATGGGCATGCGTGACATTAGCTGGTTGGTGAGG
TAATGGCTCAACCG
>F0OV55003F0AGA
AGAGTTTGATCCTGGCTCAGAATCAACGCTGGCGGCGTGCCTAACACATG
CAAGTCGAACGCGAAAGTCCCGCAAGGGATGAGTAGAGTGGCAAACGGGT
GAGTAACACGTGGGTGACCTACCTTCGAGCGGGGGATAACGTCCCGAAAG
GGACGCTAATACCGCATGACATCCTGCCTTTGAAGAGGTGGAGATCAAAG
CTGGGGATCGCAAGACCTAGCACTTGAAGAGGGGCCCGCGCCTGATTAGC
TAGTTGGTGGGGTAACGG
>F0OV55003F0AGM
AGAGTTTGATCCTGGCTCAGGATGAACGCTAGCGGCAGGCCTAACACATG
CAAGTCGAGGGGCAGCATTTGTAGCAATACAAGATGGCGACCGGCGCACG
GGTGAGTAACGCGTATGCAACCTACCCATAACAGGGGGATAGCTCCCGGA
AACGGAAATTAATACCCCATAGTATCCAAAGAGCGCATGCTTTTAGGATT
AAAACTCAGGTGGTTATGGATGGGCATGCGTGCCATTAGCTAGTTGGCGG
GGTAACA
>F0OV55003F0AGV
AGAGTTTGATCCTGGCTCAGGATGAACGCTGGCGGCGTGCCTAACACATG
CAAGTCGAGCGATAAACAGTGGATGGAATTCTTCGGAAGGAAAGAAACTG
TTGAAAGCGGCGGACGGGTGAGTAACGCGTGGGCAACCTGCCCTATACAG
GGGGATAGCCACTGGAAACGGTGATTAATACCCCATGACACCTTAACCTC
GCATGAGGAGAGGGTCAAAGATTATATCGGTATAGGATGGGCCCGCGTCT
GATTAGCTAGTTGG
>F0OV55003F0AHX
AGAGTTTGATCCTGGCTCAGGATGAACGCTGGCGGCGTGCCTAACACATG
CAAGTCGAGCGATAAACAGTGGATGGAATTCTTCGGAAGGAAAGAAACTG
TTGAAAGCGGCGGACGGGTGAGTAACGCGTGGGCAACCTGCCCTATACAG
GGGGATAGCCACTGGAAACGGTGATTAATACCCCATGACGCCTTAACCTC
GCATGAGGAGAGGGTCAAAGATTATATCGGTATAGGATGGGCCCGCGTCT
GATTAGCTAGTTGG
>F0OV55003F0AIF
AGAGTTTGATCCTGGCTCAGAACGAACGCTGGCGGCGCGTTTTAAGCATG
CAAGTCGAGGGAGAATCCGGTGCTTGCACTGGAGGGAACCGGCGAACGGG
TGAGTAACACGTAGATAATCCTGCCTTTAGGTTGGGATAGCTCATGGAAA
CATGGGGTAATACCGAATGTGGTTCGATGTTCAAAGGCATTGAAAGAAAG
GAGCTTAGGCTTCGCCTGAAGATGAGTCTGCGTCTGATTAGGTAGTAGGT
AGGGTAACGGCCT
>F0OV55003F0AKI
AGAGTTTGATCCTGGCTCAGGATGAACGCTAGCGGCAGGCCTAACACATG
CAAGTCGAGGGGTAACAGAATAGCAATATTGCTGACGACCGGCGCACGGG
TGAGTAATGCATATGCAACCTTCCTCTGACTGGGGCATAGCTTTCGGAAA
CGGAAATTAATACCCCATAATGTTCCGACAGGGCATCCTGATGGAATTAA
AGCTCCGGCGGTCAGAGATGGGCATATGTGCCATTAGCTAGTTGG
>F0OV55003F0AKQ
AGAGTTTGATCCTGGCTCAGGACGAACGCTGGCGGCGTGCCTAACACATG
CAAGTCGAACGCGATCCAGGGAGTAGTTTACTATGAACTGGTGAAAGTGG
CGGACGGGTGAGTAACGCGTGGGTAACCTGGCTTATGGAAGGGGATAGCC
TCGGGAAACCGGGATTAATACCGTATGGAGTTGGCAGACCGCATGGTCTG
CCAATGAAAGATTTTATCGCCATAAGATGGACCCGCGTCCCATTAGCTAG
TTGGTGAGATAACAG
>F0OV55003F0AKU
AGAGTTTGATCCTGGCTCAGGATGAACGCTAGCGGCAGGCCTAATACATG
CAAGTCGAACGGCAAGAACCTTTCGGGGTTCCTAGAGTGGCGTACGGGTG
CGTAACGCGTATGCAACCTACCTTTAACAGGGGGATAGCCCGGGGAAACC
CGGATTAATACCCCATGGCATTGCGAAGTGGCATCACTATGCAATTAAAG
ATTTATCGGTTAAAGATGGGCATGCGTGCCATTAGTTAGTTGGCAGGGTA
ACGGCCTACCAAGACTACGATGGCG
>F0OV55003F0ALI
AGAGTTTGATCCTGGCTCAGAGCGAACGTTAGCGGCGGGCTTAACACATG
CAAGTCGAGCGAGAAAAGGGCTTCGGCCCTTAGTAAAGCGGCGGACGGGT
GAGTAACACGTAGGTAATCTTCCCTTGAGCGGGGGACAACGAGCCGAAAG
GCTCGCTAATACCGCATACGTTTCTCGGGACTCCGGTCCTGGGAAGGAAA
GCTAGGCCGCAAGGTCCGGCACTCGAGGAGGAGCCTGCGTCGCATCAGCT
AGTTGGTGGGGTAACGGCCTACCAAGGCGAAGACG
>F0OV55003F0APA
AGAGTTTGATCCTGGCTCAGGACGAACGCTGGCGGCGTGCCTAACACATG
CAAGTCTTGGGAGAAAGAGGTAGCAATATCTTGAGTAAATCGGCGCAAGG
GTGAGTAACACGTAGGCAATCTGCCCAGAGGACGGGAATAACTTCGAGAA
ATCGAGGCTAATGCCCGATGATTTTCCGATATAGCATTATGTTGGAATTA
AATGCCGCAAGGTGCCTTTGGATGAACCTGCGTCCCATTAGGTAGTTGGT
GAGGTTAA
>F0OV55003F0AQN
AGAGTTTGATCCTGGCTCAGGATGAACGCTGGCGGCGTGCCTAACACATG
CAAGTCGAGCGATAAACAGTGGATGGAATTCTTCGGAAGGAAAGAAACTG
TTGAAAGCGGCGGACGGGTGAGTAACGCGTGGGCAACCTGCCCTATACAG
GGGGATAGCCACTGGAAACGGTGATTAATACCCCATGACACCTTAACCTC
GCATGAGGAGAGGGTCAAAGATTATATCGGTATAGGATGGGCCCGCGTCT
GATTAGCTAGTTGG
>F0OV55003F0ARB
AGAGTTTGATCCTGGCTCAGGATGAACGCTGGCGGCGTGCCTAACACATG
CAAGTCGAGCGGAGATTTCCGAGTAGTAATACGAGGGGATTTTAGCGGCG
GACGGGTGAGTAACACGTGAGCAATCTGCCTTCTGCTGGGGAATAACATT
GTGAAAACAGTGCTAATACCGCATAACGTACCCTGGGGGCATCTCCGGGG
TACCAAAGGAGAAATCCGGCAGGAGATGAGCTCGCGTCCGATTAGGTAGT
TGGTGAGGTAATGG
>F0OV55003F0AT8
AGAGTTTGATCCTGGCTCAGAACGAACGCTGGCGGCGCGTTTTAAGCATG
CAAGTCGAAGGGTATATGGGAGCTTGCTCCTATAGAGACTGGCGAACGGG
TGAGTAACACGTAAGAATCTGCCCTGAGGTGGGGGATAGCTCATGGAAAC
ATGGGGTAATACCGCATAATATCGGAAGAAGAAAGCTACTTTTGTAGCAC
CTTAGGATGAGCTTGCGGTCCATTAGCTAGTTGGTGGGGTAAAGGCCTAC
CAAGGCGACGATGG
>F0OV55003F0ATW
AGAGTTTGATCCTGGCTCAGGATGAACGCTAGCGGGAGGCTTAACACATG
CAAGTCGAGCGGTATAAACCTTTCGGGGTTTAGAGAGCGGCGCACGGGTG
AGTAACGCGTATGCAACCTACCTTTTACCGGGGAATAGCCCGGAGAAATT
TGGATTAATGCCCCATGGTTCCTTAAGTCTGCATGGATGTAAGGATAAAG
TTGAGGCGGTAAAAGATGGGCATGCGTGACATTAGCTAGTTGGGGGGTAA
CGCCCACCAAGGCTACGATGTCTAGGGGTT
>F0OV55003F0AUN
AGAGTTTGATCCTGGCTCAGGACGAACGCTGGCGGCGGGCCTAACACATG
CAAGTCGTGGGAGAAGCGGGGACTTCGGTTCTCGTGGAGACCGGCGGATG
GGTGAGTAACGCGTAGGCAACCTGCCTGAGGGACGGGGATAACCCGCCGA
AAGGCGAGCTAATACCCGATGATGCAGCGGTCCCGCATGGGAGCAGTTGT
TAAAGGCTTCGGCCACCTTCAGATGGGCCTGCGTGCCATTAGCTAGTTGG
TAGGGTAAGAGCCTACCAAGG
>F0OV55003F0B3P
AGAGTTTGATCCTGGCTCAGGACGAACGCTGGCGGCGTGCCTAACACATG
CAAGTCAAAGGAAAGCGACTTCGGTCGTAAGTACTTGGCGCAAGGGTGAG
TAAGGTATAGGTAATCTGCCCTTTGGACTGGGATAACTCCGAGAAATCGG
TGACAATACCAGATGATGCAGCGGGACCGCATGGTCATGTTGTTAAAGAT
TTATCGCCAAAGGATGAGCCTATATTCCATCAGGTAGTTGGTAGGGTAAC
GGCCTACCAAG
>F0OV55003F0B8B
AGAGTTTGATCCTGGCTCAGAACGAACGCTGGCGGCGTGCTTAATACATG
CAAGTCGAACGTGAAACGAGTAGCAATACTTGTGGAAAGTGGCGAACGGG
TGAGTAATACGTAAGCAATCTACCTTTAAGATTGGGATAACCTTGCCAAC
GCGGGGCTAATACCGGATGTGGTCATTTTAACGCATGTCAGAATGATTAA
AGGAGTGATCCGCTTAAGGATGAGCTTGCGGCCCATTAGTTAGTTGGCGG
GGTAACGGCCCACCAAGTCTTCG
>F0OV55003F0BA2
AGAGTTTGATCCTGGCTCAGGATGAACGCTAGCGACAGGCCTAACACATG
CAAGTCGAACGGGATTTATCCTTCGGGGTAATGAGAGTGGCGCACGGGTG
AGTAACGCGTATGCAACCTACCTGTAACTGGGGAATAGCTCCCTGAAAGG
GGAATTAACACCGCATAAGACCACACTTTCGCATGGAAGAGTGGTAAAAT
ATTCATAGGTTACAGATGGGCATGCGTGACATTAGTTTGTTGGTGAGGTA
ACGGCTCACCAAG
>F0OV55003F0BA8
AGAGTTTGATCCTGGCTCAGAACGAACGCTGGCGGCGCGTCTTTAGCATG
CAAGTCGGACGGCAAGGGGAGCTTGCTCCCCCTAGAGTGGCGGACTGGTG
AGTAACGCGTGGGTGACCTACCCTTGAGATGGGGATAGCCATTAGAAATA
GTGGATAATACCGAATACGCTCATGACCCTGTGGGGATATGAGGAAACAG
GCTACGGCCTGGCTCGAGGATGGGCCCGCGTCCCATTAGCTAGTTGGTGA
GGTAACGGCCC
>F0OV55003F0BAT
AGAGTTTGATCCTGGCTCAGGATGAACGCTAGCGGGAGGCTTAACACATG
CAAGTCGAGGGGCAGCACGAGGTAGCAATACTTTGGTGGCGACCGGCGCA
CGGGTGAGTAACACGTATGCAACCTACCCTGTACAGGGGGATAACCCGGA
GAAATTCGGACTAATACCCCATAAAGATATACCTGGGCATCCAGGGATAT
TTAAAGCTTCGGTGGTACGGGATGGGCATGCGCAACATTAGCTAGTTGGG
AGGTAACGGCCTACCAAGGCAACG
>F0OV55003F0BBK
AGAGTTTGATCCTGGCTCAGAACGAACGCTGGCGGCGCGTTTTAAGCATG
CAAGTCGAACGGGATTCAAGTGCTTGCACTTGATGAGAGTGGCGAACGGG
TGAGTAGCACGTAAGTGATCTGCCCTGGGGATGGGGATAGCTCATGGAAA
CATGGGGTAAGACCGAATACCGTAACACTATTTGAAGGTTATGTTACGAA
AAGAGCTACGGCTCTGCCCTGGGATGAGCTTGCGGCCCATTAGCTAGTTG
GTGAAGG
>F0OV55003F0BBZ
AGAGTTTGATCCTGGCTCAGGATGAACGCTAGCGGTAGGCTTAACACATG
CAAGTCGAGGGGCAGCACGGGTAGCAATACTTGGTGGCGACCGGCGCACG
GGTGAGTAATGCATATGCAACCTTCCTCTAACTAGGGGATAGCTTCCGGA
AACGGAAATTAATACCCTATAATATCCAGAAGACGCATGTTTTATGGATT
AAAGCTCCGGCGGTTAGAGATGGGCATATGTGCCATTAGCTAGTTGGTGA
GGT
>F0OV55003F0BCE
AGAGTTTGATCCTGGCTCAGGATGAACGCTGGCGGCGTGCCTAACACATG
CCAGTCGAGCGGAGTATAGGAGAAGTGCTTGCACGGACCTTATACTCAGC
GGCGGACGGGTGAGTAGCACGTGAGCAACCTACCTTCAACTGGGGGATAA
CACCGGGAAACTGGTGCTAATACCGCATAATGTCCCACTGTCACATGGCG
GAGGGACCAAAGGAGCAATCCGGGTGAAGATGGGCTCGCGGCCGATTAGA
TAGG
>F0OV55003F0BE1
AGAGTTTGATCCTGGCTCAGGATGAACGCTGGCGGCGTGCCTAACACATG
CAAGTCGAGCGGAGTTACAGGGAAGCACTTGTGCTGAACAGTAACTTAGC
GGCGGACGGGTGAGTAACACGTGAGCAACCTGCCTTTTGCAGGGGAATAA
CATTGGGAAACCAGTGCTAATACCGCATGACATTCATTTTCGGCATCGGA
GATGAATCAAAGGAGAAATCCGGTGTGAGATGAGCCCGCGTCCGATTAG
>F0OV55003F0BE4
AGAGTTTGATCCTGGCTCAGGATGAACGCTAGTGACAGGCCTAACACATG
CAAGTCGAACGGGATTTATCCTTCGGGGTAATGAGAGTGGCGCACGGGTG
AGTAACGCGTATGCAACCTACCTGTAACTGGGGAATAGCTCCCTGAAAGA
GGAATTAACACCGCATAAGACCACACTTTCGCATGGAAGAGTGGTAAAAT
ATTTATAGGTTACAGATGGGCATGCGTGACATTAGTTTGTTGGTGAGGTA
ACGGCTCACCAAG
>F0OV55003F0BLD
AGAGTTTGATCCTGGCTCAGGATGAACGCTAGCGACAGGCCTAACACATG
CAAGTCGAACGGGATTTATCCTTCGGGGTAATGAGAGTGGCGCACGGGTG
AGTAACGCGTATGCAACCTACCTGTAACTGGGGAATAGCTCCCTGAAAGG
GGAATTAACACCGCATAAGACCACACTTTCGCATGGAAGAGTGGTAAAAT
ATTTATAGGTTACAGATGGGCATGCGTGACATTAGTTTGTTGGTGAGGTA
ACGGCTCACCAAG
>F0OV55003F0BLT
AGAGTTTGATCCTGGCTCAGGATGAACGCTAGCGGCAGGCTTAACACATG
CAAGTCGAGGGGCAGCACGTCTTCGGATGGTGGCGACCGGCGCACGGGTG
CGTAACGCGTATACAATCTACCTTGTAGAGGGGGATAGCCCGGGGAAACC
CGGGCTAATACCCCATAGTACTAAAGTTCAGCATTGGATTTTGGTTAAAC
ATTTATGGCTACAAGATGAGTATGCGTCCTATTAGTTAGTTGGTAAGGTA
ACGGCTTACCAAGACCGCGATAGGTTA
>F0OV55003F0BMN
AGAGTTTGATCCTGGCTCAGGATGAACGCTGGCGGCGTGGCTAAGGCATG
CAAGTCGAAGGCACCCTTCGGGGTGACTGGCAAACGGGTGAGTAACACAT
TGGTAACCTACCTCTAAGACAGGAATAATTCCGAGAAATCGGGACTAATA
CCTGATAGTCTCTAATCTTACTTAGATTAGAGTAAAACTCCGGTGCTTAG
AGAGGGGCCTATGGCTTATCAGCTTGTTGGTGAGGTAAAAGCTCACCAAG
GCAATGACGAGTAGCGGGG
>F0OV55003F0BNJ
AGAGTTTGATCCTGGCTCAGAGTTAACGCTGGCGGCGCGCCTAACACATG
CAAGTCGAGCGAGGGTCTGTACGACCTAGCGGCAGACGGGTGAGTAATAC
GTAGACAATCTACCCTTGAATGGAAGATAACCCGGCGAAAGTCGAGCTAA
TATTCCATATAATCCCGAGGAGGTATCTTCTTGGGATGAAAGCAGCAATG
CGTTCAAGGAGGAGTCTGCGGCCTATCAGCTAGTTGGCGGGGTAATGGCC
CACCAAGG
>F0OV55003F0C1M
AGAGTTTGATCCTGGCTCAGGATGAACGCTAGCGGGAGGCTTAACACATG
CAAGTCGAGGGGCAGCACGAGGTAGCAATACTTTGGTGGCGACCGGCAGA
CGGGTGAGTAACGCGTATGTAACCTGCCCTGTACAGGGGGATAACCCGGA
GAAATTCGGACTAATATCCCATGGTAATATTGGAAGGCATCTTCTGATAT
TTAAAGTTCCGGCGGTACAGGAGGGGCATGCGTAACATTAGCTGGTTGGT
AAGGTAACGGCTTACCAAGGCGA
>F0OV55003F0C63
AGAGTTTGATCCTGGCTCAGAACGAACGCTGGCGGCGTGCTTAACGCATG
CAAGTCGAACGCGAAATTTTTCTTCGGAAAGAAAGTAGAGTGGCGCACGG
GTGAGTAACGCGTAAGTTATCTACCTCGGCATCTGGAATAACTCACCGAA
AGGTGTGCTAATACCGGATACGTTGAGTAATCAAGAAAGGTGGCCTCTGA
ATATGCTACTGTGCTGAGATGAGCTTGCGTACCATTAGCTAGTTGGTAGG
GTAATGG
>F0OV55003F0C82
AGAGTTTGATCCTGGCTCAGGATGAACGCTAGCGGGAGGCTTAACACATG
CAAGTCGAGCGGTATAAACCTTTCGGGGTTTAGAGAGCGGCGCACGGGTG
AGTAACGCGTATGCAACCTACCTTTTACCGGGGAATAGCCCGGAGAAATT
TGGATTAATGCCCCATGGTTCCTTAAGTCTGCATGGATGTAAGGATAAAG
TTGAGGCGGTAAAAGATGGGCATGCGTGACATTAGCTAGTTGGGGGGGTA
ACGGCCCACCAAGGCTACGATGTCTAGGGGTT
>F0OV55003F0C96
AGAGTTTGATCCTGGCTCAGAACGAACGCTGGCGGCGCGTTTTAAGCATG
CAAGTCGAGGGAGAATCCGGTGCTTGCACTGGAGGGAACCGGCGAACGGG
TGAGTAACACGTAGATAATCTGCCTTTAGGTTGGGGATAGCTCATGGAAA
CATGGGGTAATACCGAATGTGGTTCGATGTTCAAAAGGACATTGAAAGAA
AGGAGCTTAGGCTTCGCCTGAAGATGAGTCTGCGTCTGATTAGGTAGTAG
GTAGGGTAACGGCCT
>F0OV55003F0C9W
AGAGTTTGATCCTGGCTCAGGTTGAACGCTGGCGGCGTGTCTAAGGCATG
CAAGTCGAACGCGTACTTCGGTACGAGTGGCAAACGGGTGCGTAACACGT
TGGCAACCTACCCCAAAGACGGGAATAAGCTTCTGAAAAGAAGTCTAATA
CCTGATGTGCTTACCGATCAGATGGTCGGTTAGTAAAGCTCCGGCGCTTT
GGGAGGGGCCTACGGCCTATCAGCTAGTTGGTAAGGTAATGGCTTACCAA
GGCAATGACGGGTAGCGGGTGTGAGAG
>F0OV55003F0CB1
AGAGTTTGATCCTGGCTCAGATTGAACGCTGGCGGCATGCTTAACACATG
CAAGTCGAACGGCAGCACGGGTGCTTGCACCTGGTGGCGAGTGGCGAACG
GGTGAGTAATACATCGGAACGTGCCTATTAGTGGGGGATAACTAAGCGAA
AGTTTAGCTAGTACCGCATACGTCCTGAGGGAGAAAGCGGGGGATCTTCG
GACCTCGTGCTAATAGAGCGGCTGATGGCTGATTAGCTAGTTGGTGAGGT
AAAGG
>F0OV55003F0CCQ
AGAGTTTGATCCTGGCTCAGGATGAACGCTGGCGGCGTGCCTAACACATG
CAAGTCGAGCGATAAACAGTGGATGGAATTCTTCGGAAGGAAAGAAACTG
TTGAAAGCGGCGGACGGGTGAGTAACGCGTGGGCAACCTGCCCTATACAG
GGGGATAGCCACTGGAAACGGTGATTAATACCCCATGACACCTTAACCTC
GCATGAGGAGAGGGTCAAAGATTATATCGGTATAGGATGGGCCCGCGTCT
GATTAGCTAGTTGG
>F0OV55003F0CDN
AGAGTTTGATCCTGGCTCAGGATGAACGCTAGCGGCAGGCTTAACACATG
CAAGTCGAGGGGTAACAGGGTGCTTGCACCGCTGACGACCGGCGCACGGG
TGCGTAACGCGTATACAATCTACCTTTTACAGGGGCATAGCCCGGGGAAA
CCCGGATTAATATCCCATGGTATTTAAGTTCCGCATGGGATTTAAATTAA
AGATTTATCGGTCAGGGATGGGCATGCGTGACATTAGCTAGTTGGCGGGG
TAACGGCCCACCAA
>F0OV55003F0CES
AGAGTTTGATCCTGGCTCAGGATGAACGCTGGCGGCGTGCCTAATACATG
CAAGTCGAACGAGGTGCTTTTGTAGCAATACGAAAGTATCCTAGTGGCGA
ACGGGTGAGTAACACGTTGGAACCTGCCTCGAACTCAGGGATAGCCATCC
GAAAGGATGATTAATACCGGATAGTCCCGAAAGGGTAAAGATTTTTCGGT
TCGAGAGGGGCCTGCGGCCTATCAGCTAGTTGGTAAGGTAATGGCTTACC
AAGGCTATGACGGGTAACTGGTGTG
>F0OV55003F0CJO
AGAGTTTGATCCTGGCTCAGAGCGAACGCTGGCGGCAGGCTTAACACATG
CAAGTCGAACGGGCCCTTCGGGGTCAGTGGCAGACGGGTGAGTAACACGT
GGGAACGTGCCCTTCGGTTCGGAACAACTCAGGGAAACTTGAGCTAATAC
CGGATACGCCCTTCGGGGGAAAGATTTATCGCTGAAGGATCGGCCCGCGT
CTGATTAGCTAGTTGGTGAGGTAATGGCTCACCAAGGCGACGATCAGTAG
CTGGT
>F0OV55003F0CL5
AGAGTTTGATCCTGGCTCAGGATGAACGCTGGCGGCGTGCCTAATACATG
CAAGTCGAACGAAGATCTAGCTTGCTAGATCTTAGTGGCGAACGGGTGAG
TAATACATAAATAATCTGCCCATTGGACTGGGATAACTATTGGAAACGAT
AGCTAATACCGGATAGGTGATTTGAAGGCATCTTCGAATCATTAAAGTAG
GGTCACTACACCAATGGATGAGTTTATGGCGCATTAGTTAGTTGGCGGGG
TAACCGG
>F0OV55003F0CM4
AGAGTTTGATCCTGGCTCAGGATGAACGCTGGCGGCGTGCCTAACACATG
CAAGTCGAGCGATAAACAGTGGATGGAATTCTTCGGAAGGAAAGAAACTG
TTGAAAGCGGCGGACGGGTGAGTAACGCGTGGGCAACCTGCCCTATACAG
GGGGATAGCCACTGGAAACGGTGATTAATACCCCATGACACCTTAACCTC
GCATGAGGAGAGGGTCAAAGATTATATCGGTATAGGATGGGCCCGCGTCT
GATTAGCTAGTTGG
>F0OV55003F0CS9
AGAGTTTGATCCTGGCTCAGGACTAACGCTGGCGGCGTGCCTAACACATG
CAAGTCTGAGGAGAATGGGATTCGCAAGATTCCCTAGTAAACTGGCGAAA
GGGTGAGTAACACGTAGGCAACCTACCCTTCAGTGAGGAATAACACTGGG
AAACCGGTGCTAATGCCACATGATATCCCGAGTTCGCATGGACACGGGAT
CAAAGAGAGCTTCGGCAACGGAGCATCGCTGATGGATGGGCCTGCG
>F0OV55003F0CSX
AGAGTTTGATCCTGGCTCAGGACGAACGCTGGCGGCGTGCTTAACACATG
CAAGTCAAGGCAGAAAATACTTTCGGGTATGAGTAAACTGGCGAACGGGT
GAGTAACATGTAGGTAATTTACCTTTGAATGGGGGATAGCCACGGGAAAC
TGTGATTAATACCGCATAAAGTCCGATTACGATGGTATTCGGATGAAAGT
TGGGGACTTTCGGGCCCAACGTTTGAAGATAAGCCTGCATCTGATTAGTT
AGTTGGTAGGGTAATGGCCTACCAAGACCGCG
>F0OV55003F0CTC
AGAGTTTGATCCTGGCTCAGGATGAACGCTGGCGGCGTGCCTAACACATG
CAAGTCGAGCGATAAACAGTGGATGGAATTCTTCGGAAGGAAAGAAACTG
TTGAAAGCGGCGGACGGGTGAGTAACGCGTGGGCAACCTGCCCTATACAG
GGGGATAGCCACTGGAAACGGTGATTAATACCCCATGACACCTTAACCTC
GCATGAGGAGAGGGTCAAAGATTATATCGGTATAGGATGGGCCCGCGTCT
GATTAGCTAGTTGG
>F0OV55003F0CTF
AGAGTTTGATCCTGGCTCAGGATGAACGCTGGCGGCGTGCCTAACACATG
CAAGTCGAGCGGAAATCACGGAAGTATTCGTACGGAAGTGATTTTAGCGG
CGGACGGGTGAGTAACACGTGAGCAATCTGCCTTCTGCAGGGGAATAACA
CTGGGAAACCAGTGCTAATACCGCATAATATATCACCGGGGCATCCCGGA
GATATCAAAGGAGAAATCCGGCAGAAGATGAGCTCGCGTCCGATTAGCTG
G
>F0OV55003F0CTU
AGAGTTTGATCCTGGCTCAGGGCGAACGCTGGCGGCGCGTTTTAAGCATG
CAAGTCGAGCGGCAAGGGCCTTCGGGCCCCTAGAGCGGCGGACGGGTGAG
TAACACGTGGGCAATCTGCCCCCCGGCCGGGGATAGCCCAGGGAAACCTG
GATTAATACCAGATGAGACGGGACGCACACAGGTGCGATCCGGGAAAGGC
GCTGCGGCGCCGCCGGGGGATGAGTCCGCGACCCATTAGCCAGACGGCGG
GGTAAAGGCCCACCGTGGCGACGATGGGTAG
>F0OV55003F0CU2
AGAGTTTGATCCTGGCTCAGGATGAACGCTAGCGGCGCGCTTAATGCATG
TAAGTCGAGCGATGAGTATCTTCGGATACATCAGCGGCAGACGGGTGAGT
AACACGTGGATGACCTGCCCTCAAGACTGGGATAACGGGTGGAAACACGC
GCTAATACCGGATAGACTTCTGGGGTCGCAGCCAGAAGTAAAGCTACGGT
GCTTGAGGAGGGGTCCGCGGCCCATCAGCTAGTTGGCAGGGTAACGGCCT
>F0OV55003F0CUW
AGAGTTTGATCCTGGCTCAGAACTAACGCTAGCGGCGTGCCTAACACATG
CAAGTCTTACGAGAAAGTCCCGTTCGCGGGATGAGTAAAGTGGCGCACGG
GTGAGTAACACGTGGATAATCTACCCTTTAGTCGGGAATAACTCATCGAA
AGATGGGATAATACGCGATGATGCTTGTCTGTTACGACGGATAAGCCAAA
GGTGGCCTCTCTATAGAAGCTACCGCTGAGGGATGAGTTCGCGCACCATT
AGCTTGG
>F0OV55003F0CVE
AGAGTTTGATCCTGGCTCAGAACGAACGCTGGCGGCACGTTTTAAGCATG
CAAGTCGAACGGTAGGAGGTGCTTGCACCTCCGAGAGTGGCGAACGGGTG
AGTAACACGTAGATGATCTGCCTTTTAGTTGGGGATAGCCCATGGAAACA
TGGAGTAATACCGAACAATCTCTTAAGGCCTTTGCTTTTAGAGGAAAGCA
GCGTTTGCTGTGCTGAAAGATGAGTCTGCGCACTATTAGCCAGTTGGTGG
GGTAAGA
>F0OV55003F0CVK
AGAGTTTGATCCTGGCTCAGGATGAACGCTAGCGGCGCGCCTAATGCATG
TAAGTCGAGCGATGGGTTTCTTCGGAGACATCAGCGGCAGACGGGTGAGT
AACACGTGGATGACCTGCCCTCAAGTCTGGGATAACGGGTGGAAACACGC
GCTAATACCGGATAGACTGCTGGGGTCGCAACCAGCAGTAAAGCGGTAGT
GCTTGAGGAGGGGTCCGCGGCCCATCAGCTAGTTGGTAGGGTAAAGGCCT
ACCAAGGCG
>F0OV55003F0CWA
AGAGTTTGATCCTGGCTCAGAACGAACGCTGGCGGCGTGCTTAACACATG
CAAGTCGGATGCGAAAGGGGCTTTCGGGCGCTGAGTAGCATGGCAGACGG
GTGAGGAGTGCGTATCTGACGGAACTCAGGCAGGGGGATAGTCCTCCGAA
AGGGGGTTGAATACCGCATGTGCTCAATCTTGTCATGGGATTGAGGAAAG
GTGGCCTCTCCATGGAAGCTGCTGGCCTGAGACCGGGATGCGT
>F0OV55003F0CWG
AGAGTTTGATCCTGGCTCAGGATGAACGCTAGCGGCAGGCTTAACACATG
CAAGTCGAGGGGCAGCACGTCTTCGGATGGTGGCGACCGGCGCACGGGTG
CGTAACGCGTATACAATCTACCTTTTACAGGGGCATAGCCCGGGGAAACC
CGGATTAATATCCCATGGTATCATTTAGTGGCATCACTTGAATGATTAAA
GTTTCGGCGGTAAAAGATGAGTATGCGTTCCATTAGCTAGATGGTAAGGT
AACGGCTTACCATGG
>F0OV55003F0CWQ
AGAGTTTGATCCTGGCTCAGGATGAACGCTAGCGGCAGGCCTAACACATG
CAAGTCGAGGGGTAACAGGGTAGCAATATCGCTGACGACCGGCGCACGGG
TGAGTAATGCATATGCAACCTTCCTTTAACTGGGGCATAGCCCGGAGAAA
TTCGGATTAATACCCCATAACATCATTGAAAGGCATCTTTTGATGATTAA
AGCTCCGGCGGTTAAAGATGGGCATATGTGCCATTAGCTTGTTGGTGAGG
TAACGG
>F0OV55003F0CWW
AGAGTTTGATCCTGGCTCAGGATGAACGCTAGCGGTGCGCCTAACACATG
CAAGTCGAGCGATATAGCGGCGAACGGGTGAGTAACACGTTGGAACCTGC
CTCGAACTCAGGGATAGCCATCCGAAAGGATGATTAATACCGGATAGTCC
CGAAAGGGTAAAGATTTTTCGGTTCGAGAGGGGCCTGCGGCCTATCAGCT
AGTTGGTAAGGTAATGGCTCACCAAGGCAGCGACGGCTACGGGGTCTGAG
AGGACGACCCCGCACA
>F0OV55003F0D04
AGAGTTTGATCCTGGCTCAGAACGAACGCTGGCGGCAGGCTTAACACATG
CAAGTCGAGCGCCCCGCAAGGGGAGCGGCAGACGGGTGAGTAACGCGTGG
GAATCTACCTAGCTCTACGGAATAGCTCCGGGAAACTGGAATTAATACCG
TATACGCCCTTCGGGGAAAGATTTATCGGAGTTGGATGAGCCCGCGTTGG
ATTAGCTAGTTGGTGGGGTAATGGCCTACCAAGGCGACGATCCATAGCTG
GTCTGAGAGG
>F0OV55003F0D2K
AGAGTTTGATCCTGGCTCAGGATGAACGCTAGCGGGAGGCTTAACACATG
CAAGTCGAGCGGGATTCACCTTCGGGTGATGAGAGCGGCGAACGGGTGCG
TAACGCGTATGCAACCTGCCTTATGCAGGGGGATAGCCCATGGAAACGTG
GATTAATACCCCATAGAATATGTTAATTGCATGGTTTACATATTAAAACT
TTGGTGGCATAAGATGGGCATGCGTAGGATTAGCTTGTTGGTGAGGTAAC
GGCT
>F0OV55003F0D38
AGAGTTTGATCCTGGCTCAGGATGAACGCTAGCGGGAGGCTTAACACATG
CAAGTCGAGGGGCAGCATAAGGTAGCAATACTTTGATGGCGACCGGCGCA
CGGGTGAGTAACGCGTATGCAACCTGCCCTGTACTGGGGGATAACCCGGA
GAAATTCGGACTAATACTCCATAATAATATTGAGAGGCATCTTTTAATAT
TTAAAGTTACGACGGTACAGGATGGGCATGCGTAACATTAGCTAGTTGGC
AGGGTAACGGCCT
>F0OV55003F0D3K
AGAGTTTGATCCTGGCTCAGGATGAACGCTGGCGGCGTGCCTAACACATG
CAAGTCGAGCGCGATTAGTTGGAAGCGGAGACTTCGGTTGAAGAGAAGAC
TATGAAAGCGGCGGACGGGTGAGTAACGCGTGAGCAACCTGCCTTGTACA
GGGGGATAGCCACTGGAAACGGTGATTAATACCCCATAACCCCAATAGGT
CACATGGCCTGATGGGCAAAGCCTTGGCGGTACAGGATGGGCTCGCGTCT
GATTAG
>F0OV55003F0D3T
AGAGTTTGATCCTGGCTCAGGATGAACGCTGGCGGCGTGCCTAACACATG
CAAGTCGAGCGATAAACAGTGGATGGAATTCTTCGGAAGGAAAGAAACTG
TTGAAAGCGGCGGACGGGTGAGTAACGCGTGGGCAACCTGCCCTATACAG
GGGGATAGCCACTGGAAACGGTGATTAATACCCCATGACACCTTAACCTC
GCATGAGGAGAGGGTCAAAGATTATACCGGTATAGGATGGGCCCGCGTCT
GATTAGCTAGTTGGTAAGG
>F0OV55003F0D4N
AGAGTTTGATCCTGGCTCAGAACAGACGCTGGCGGCGTGCCTAACACATG
CAAGTCGTACGAGAAAGTTCGCTTCGGCGAATGAGTAAAGTGGCGAACGG
GTGAGTAACGCGTGGATAATCTGCCCTTTAGTCGGGGATAACTCATCGAA
AGATGGGCTAATACCCGGTAATACTATATTCACTGCGGTGAATACAGTCA
AAGGAGGCCTCTGTTTACATGCTTTTGCTGAAGGATGAGTCCGCGTACCA
TTAGCTTAGG
>F0OV55003F0D5N
AGAGTTTGATCCTGGCTCAGGATGAACGCTGGCGGCGTGCCTAACACATG
CAAGTCGAGCGATAAACAGTGGATGGAATTCTTCGGAAGGAAAGAAACTG
TTGAAAGCGGCGGACGGGTGAGTAACGCGTGGGCAACCTGCCCTATACAG
GGGGATAGCCACTGGAAACGGTGATTAATACCCCATGACACCTTAACCTC
GCATGAGGAGAGGGTCAAAGATTATATCGGTATAGGATGGGCCCGCGTCT
GATTAGCTAGTTGG
>F0OV55003F0D63
AGAGTTTGATCCTGGCTCAGAACGAACGCTGGCGGCGTGCTTAACACATG
CAAGTCGAACGAGAAAGGGATCTTCGGATCCTGAGTAAAGTGGCAAACGG
GTGAGTAACACGTGAGTAACCTCCCCAGATTTTGGAATAACAACTTGAAA
AGGTTGCTAATACCAAATAACATTCTCAGATGGCATCATCAGGGAATCAA
AGATGGCCTCTCCATGGAAGCTGTCGATAAGGGATGGGCTCGCGCACCAT
TAG
>F0OV55003F0D6H
AGAGTTTGATCCTGGCTCAGGATGAACGCTAGCGACAGGCCTAACACATG
CAAGTCGAGGGGCAGCATAAAGGTAGCAGTACTTTGGTGGCGACCGGCGC
ACGGGTGAGTAACACGTATGCAACCTACCTGTAAGAGGGGAATAACCCGG
AGAAATCCGGACTAACACCGCATAATACTGCGAATCTGCATGGATTTGTA
GTTAAACATTTATGGCTTACAGATGGGCATGCGTATGATTAGCTAGTTGG
TG
>F0OV55003F0DAQ
AGAGTTTGATCCTGGCTCAGAATGAACGCTGGCGGCGTGCCTAACACATG
CAAGTCGAACGAGAAATTTCCCGCTTGCAGGAGAGAGTAAAGTGGCGCAC
GGGTGAGTAACGCGTGGGTAACCTACCCTTGAATCGGGGATAACCTTGCG
AAAGCGTTGTTAATACCGGATATTGTCCCAAGGACTATGGTTTTTGTGAT
GAAAGGTGACCTCTTCATGAAAGTTGCCGTTTAAGGATGGGCCCGCGTAC
CATTAGCCTGTTGGTAGGGTAATGGCCT
>F0OV55003F0DB3
AGAGTTTGATCCTGGCTCAGGATGAACGCTAGCGGGAGGCTTAACACATG
CAAGTCGAGGGGCAGCATAAGGTAGCAATACTTTGATGGCGACCGGCGCA
CGGGTGAGTAACGCGTATGCAACCTGCCCTGTACTGGGGGATAACCCGGA
GAAATTCGGACTAATACTCCATAATAATATTGAGAGGCATCTTTTAATAT
TTAAAGTTACGACGGTACAGGATGGGCATGCGTAACATTAGCTAGTTGGC
AGGGTAACGGCCT
>F0OV55003F0DBC
AGAGTTTGATCCTGGCTCAGGATGAACGCTAGCGGGAGGCCTAACACATG
CAAGTCGAACGGGATTGAGAGCTTGCTCTCATGAGAGTGGCGCACGGGTG
AGTAACGCGTATGCAACCTGCCCTTGACAGGGGGATAGCCCGGAGAAATC
CGGATTAATACCCCATGGTATTTAAGTTCCGCATGGGATTTAAATTAAAG
ATTTATCGGTCAGGGATGGGCATGCGTGACATTAGCTAGTTGGCGGGGTA
ACGGCCCACCAAGG
>F0OV55003F0DBQ
AGAGTTTGATCCTGGCTCAGGATGAACGCTAGCGACAGGCCTAACACATG
CAAGTCGAACGGGATTTATCCTTCGGGGTAATGAGAGTGGCGCACGGGTG
AGTAACGCGTATGCAACCTACCTGTAACTGGGGAATAGCTCCCTGAAAGG
GGAATTAACACCGCATAAGACCACACTTTCGCATGGAAGAGTGGTAAAAT
ATTCATAGGTTACAGATGGGCATGCGTGACATTAGTTTGTTGGTGAGGTA
ACGGCTCACCAAG
>F0OV55003F0DCI
AGAGTTTGATCCTGGCTCAGGACGAACGCTGGCGGCGTGCTTAACACATG
CAAGTCGAGGGGTTCCAGGGGCAACTCTGGGGCACCGGCGAACGGGTGCG
TAACACGTGAGCGACCTGCCTTTCTGCGGGGGATAGCCGGCCCAACGGCC
GGGTAATACCGCATATCCCATTTCCCGGGCATACGGGGATTGGAAAACCT
TTGGGGCGGAGAGAGGGGCTCGCGGCCTATCAGCTAGTTGGCGAGGTAAC
GGCTCACCAAGGCGACGACGGGTAGCTGGT
>F0OV55003F0DDN
AGAGTTTGATCCTGGCTCAGGATGAACGCTGGCGGCGTGCCTAATACATG
CAAGTCGAACGAAGATCTAGCTTGCTAGATCTTAGTGGCGAACGGGTGAG
TAATACATAAATAATCTGCCCATTGGACTGGGATAACTATTGGAAACGAT
AGCTAATACCGGATAGGTGATTTGAAGGCACCTTCGAGTCATTAAAGTAG
GGTCACTACACCAATGGATGAGTTTATGGCGCATTAGTTAGTTGGCGGGG
TAACGG
>F0OV55003F0DEJ
AGAGTTTGATCCTGGCTCAGGATGAACGCTAGCGGGAGGCTTAACACATG
CAAGTCGAGGGGCAGCACGGACTTCGGTCTGGTGGCGACCGGCGCACGGG
TGCGTAACGCGTATGCAACCTGCCTTATACAGGAGGATAGCCCATGGAAA
CGTGGATTAATACTCCATAGTATCAATGAATCGCATGGTTTATTGATTAA
AACTTTGGTGGTATAAGATGGGCATGCGTAAGATTAGCTAGTTGGTGAGG
TAACGG
>F0OV55003F0DEN
AGAGTTTGATCCTGGCTCAGGATGAACGCTGGCGGCGTGCCTAATACATG
CAAGTCGAACGAAGAGAGAAGCTTGCTTCTCTTTTAGTGGCGAACGGGTG
AGTAATACATAAGCAACCTACCTATTCGACCGGGATAACAGTTGGAAACG
ACTGCTAATACCGGATAGGTGCGCGGGGGACATCCCCTGCACATTAAAGC
TGGGACACAGCACGAATGGATGGGCTTATGGCGCATTAGTTAGTTGGCGG
GTAACGGCCC
>F0OV55003F0DF7
AGAGTTTGATCCTGGCTCAGGATGAACGCTAGCGGCAGGCTTAACACATG
CAAGTCGAGGGGTAACGGGGTAGCAATACTGCCGACGACCGGCGCACGGG
TGAGTAACGCGTATGCAACCTACCCATAACAGGGGGATAGCTTTCGGAAA
CGGAAATTAATACCCTATAGTATCTAAATATCGCATGATATTAAGATTAA
AGTTACGACGGTTATGGATGGGCATGCGTGCCATTAGCTAGTTGGTGAGG
TAACGGCTCACCAAGG
>F0OV55003F0DHF
AGAGTTTGATCCTGGCTCAGGACGAACGCTGGCGGCGTGCTTAACACATG
CAAGTCAAGGAGAAAAGACGTCTTCGGGTGTCTGAGTAAACTGGCGAACG
GGTGAGTAACACGTAGATAACCTGCCCTAAAGTTTGGGATAACACTGCCA
ACGCGGTGCTAATACCGGATGTTGCAATTTTTCTGCATGGAGAAATTGCC
AAAGATGGCCTCTGATTCAAGCTATCGCTTTAGGATGGATCTGCGTCCCA
TTAG
>F0OV55003F0DHL
AGAGTTTGATCCTGGCTCAGGATGAACGCTGGCGGCGTGCTTAACACATG
CAAGTCGAACGATTAAGACCCTCTTCGGAGGGTGCATAAAGTGGCGAACG
GGTGAGTAACACGTGGGGAACCTGCCCCTCTCTCTGGGACAACTCCGGGA
AACCGGAGCTAATACCGGATATTCCGATCGGATCGCATGGTCTGATCGGG
AAAGCTCCGGCGGTGAGGGATGGCCCCGCGGCCCATTAGCTTGTTGGTGA
GGTAACGGCTCACCAAGGCGACG
>F0OV55003F0DHR
AGAGTTTGATCCTGGCTCAGGACGAACGCTGGCGGCGTGCTTAACACATG
CAAGTCGAACGAAGCAATTTGAATAGTTTACTAGGATAATTGACTTAAGT
GGCGGACGGGTGAGTAACGCGTGAACAATCTACCTATCAGAGGGGGACAA
CACTTAGAAATGGGGTGCTAATACCGCATGAGACCACACTGCCGCATGGC
AGAGGGGTAAAAGATTTATCGCTGATAGATGAGTTCGCGTATCATTAGCT
TAGG
>F0OV55003F0DI3
AGAGTTTGATCCTGGCTCAGAGTGAACGCTGGCGGCGTGCCTAACACATG
CAAGTCGAACGATGATGATGGAGCTTGCTCTATCTGATTAGTGGCGCACG
GGTGAGTAATGCATAGATAATGTGCCCCTTAGTTCGGGATAGCCACTGGA
AACGGTGATTAATACCGGATACTCCTTCTTGTCTCAAGGCAAGTCGGGAA
AGTTTTTCGCTAAGGGATCAGTCTATGTTCCATCAGGTAGTTGA
>F0OV55003F0DM2
AGAGTTTGATCCTGGCTCAGGATGAACGCTGGCGGCGTGCCTAATACATG
CAAGTCGAACGCACTAGTTTACTAGTGAGTGGCGAACGGGTGAGTAACAC
GTAGGTAACCTGCCCTCAAGACGAGGATAACCGTTGGAAACGATGGCTAA
GACTGGATTAGGAACAGAAGAGGCATCTCTTGTGTTTTAAAAGACCTAGC
AATAGGTATGCTTGAGGAGGGCCTGCGGCGCATTAGTTAGTTGGCGGGGT
GAAGGCCCACCAAGACG
>F0OV55003F0DMY
AGAGTTTGATCCTGGCTCAGGATGAACGCTAGCGGCGCGCTTAATGCATG
TAAGTCGAGCGATGAGTTTCTTCGGAGACATCAGCGGCAGACGGGTGAGT
AACACGTGGATGACCTGCCCTCAAGACTGGGATAGCGGGTGGAAACATGC
GCTAATACCGGATAGGCTCTCGGGGTCGCAACCGGGAGTAAAGCTACGGT
GCTTGAGGAGGGGTCCGCGGCCCATCAGCTAGTTGGTAGGGTAACGGCCT
ACCAAGGCG
>F0OV55003F0DNB
AGAGTTTGATCCTGGCTCAGAACGAACGCTGGCGGCGTGTCTTAAGCATG
CAAGTCGAGCGGCAAGGAAGTGCTTGCACTTCCCTAGAGCGGCGGACTGG
TGAGTAACGCGTGGGTGATCTACCTCGGGGTTGGGGATAGCCATTAGAAA
TAGTGGGTAATACCGAATACGCTTCCAGGGCTACGGCCTTGGAAGGAAAG
GCGCTACGGCGCCGGCCTGAGATGAGCCCGCGTCCCATTAGCTAGTTGGT
GAGGTAACGGCCCACCAAGG
>F0OV55003F0DNG
AGAGTTTGATCCTGGCTCAGGACTAACGTTGGCGGCGTGCCTAATACATG
CAAGTCGTACGGAACTATGCTAGCAATGGTGTAGTTTAGTGGCAAACGGG
TGAGTAATGCATGGGTAACGTTCCCTAAAGACCGGGACAACCGCCCGAAA
GGGTGGCTAATACCGGATGTGGTCATGAGGACCCAAGTCCTCGTGATTAA
ATGATGGCCTCTACTTGTAAGCTATCGCTTTAGAATCGGCCCATGTCCCA
TCAGCTAGTTGGTAGGGTAA
>F0OV55003F0DNM
AGAGTTTGATCCTGGCTCAGAACAAACGCTAGCGGCGTGCCTAACACATG
CAAGTCAGACGAGAAAGTTCGCTTCGGCGAATGAGTAGAGTGGCGCACGG
GTGAGTAACGCGTGGACAATCTGCCCTAGAGTTAGGAATAACCCACCGAA
AGGTGGGCTAATACCCAATAATGCTATACTTCTTCGGGAGTATAGCCAAA
GATGGCCTCTGTTTACAAGCTATCGCTCAAGGATGAGTTCGCGTACCATT
AG
>F0OV55003F0DRY
AGAGTTTGATCCTGGCTCAGGATGAACGCTGGCGGCGTGCTTAACACATG
CAAGTCGAACGGGAATTATAAGAAATTTATTTCATATAATTTTAGTGGCG
AACGGGTGAGTAACGCGTAGGCAACCTACCTATGGCAGGGGGATAACACA
GGGAAACTTGTGCTAATACCGCATAAAATTACTAAACGGCATCGAGTAGT
AATCAAAGGAGAAATCCGGCAATAGATGGGCCTGCGTCCAATTAGCTAGT
TGGTAAGGTATAGGCTTACCAAGGCG
>F0OV55003F0DSA
AGAGTTTGATCCTGGCTCAGGATGAACGCTGGCGGCGTGCCTAATACATG
CAAGTCGAACGGAGACATTAGCAATAATGTCTTAGTGGCGAACGGGTGAG
TAACGCGTTGGTGACCTGCCCCGAAGAGGGGGATAACAGTCCGAAAGGAT
TGCTAATACCCCATATGGTCGTTTGGATTAGATGCCTTACGACTAAACGG
ATTTATTCGCTTCGGGAGGGGCCTGCGTCCCATCAGCTAGTTGGTAAGGT
AACGGCTTACCAAGGCGATGACGGGG
>F0OV55003F0DVQ
AGAGTTTGATCCTGGCTCAGAGCGAACGCTAGCGGCGGGCCTAACACATG
CAAGTCGAACGCGTACCTTCGGGTACGAGTGGCGAACGGGTGAGTAACAC
GTAGGTATCTGCCTTTCGGTGGGGGATAACCAGAGGAAACTCTGGCTAAT
ACCGCATATGGTCTACGGATCAAAGCCTTCGGGCGCCGGAAGATGAGCCT
GCGGCCCATTATTTAATCCTAGTTGGCGGGGTAACGGCCACCAAGGGTAC
GATGGGTAGCTGGT
>F0OV55003F0DW9
AGAGTTTGATCCTGGCTCAGAATCAACGCTGGCGGCGTGCCTAACACATG
CAAGTCGAACGAGAAAGCTGTCTTCGGACGGCAAGTACAGTGGCAAACGG
GTGAGTAACGCGTGGGACATCTACCCTGATGAGGGGAATAACTCTCCGAA
AGGAAAGCTAATACCGCATATACCGTGCAAACGGGAAAGGCCTTCGGGCC
GCATCAGGAGGAGCCCGCGTCCGATTAGCTAGTTGGTGAGGTAATGGCTC
ACCAAGGCGACGA
>F0OV55003F0DX9
AGAGTTTGATCCTGGCTCAGGATTAACGCTGGCGGCATGCCTAATACATG
CAAGTTGAACGAGATGTAGCAATATATCTAGTAGCGAACGGGTGAGTAAT
ACATGAGTAACCTGCCCTAACGACGGGGATAACTAACTGAAAGGTTAGCT
AATACCGGATAGAAGGTATATATAAAAATATGTACAGGGAAAGGGACGCA
AGTCCGCGATAGGATGGGCTCATGGTGTATTAGCTAGTTGGTGGGGGAGG
GGCCTACCAAGGCAA
>F0OV55003F0EBK
AGAGTTTGATCCTGGCTCAGGATGAACGCTGGCGGCGTGCCTAATACATG
CAAGTCGAACGCACTAGTTTACTAGTGAGTGGCGAACGGGTGAGTAACAC
GTAGGTAACCTGCCCTCAAGACGAGGATAACCGTTGGAAACGATGGCTAA
GACTGGATAGGAACAGAAGAGGCATCTCTTGTGTTTTAAAAGACCTAGCA
ATAGGTATGCTTAGGAGGGACGGTCGTGGCGGCGACTAGTTAGTTGGTTG
GACGGGTGAAGGCCTACCAAGACCG
>F0OV55003F0EBR
AGAGTTTGATCCTGGCTCAGGACGAACGCTGGCGGCGGGTTTAACACATG
CAAGTCGAGGGACGAAACCTCTCTTCGGAGAGGCTGAAACCGGCGAACGG
GTGAGTAACACGTGAGGAACCTACCCTGGACTCAGGGGTAAGCCGAGGAA
ACTCGGTCTAATACCTGATACTCCGACTGGATCGCATGGTTCGGTCGGGA
AAGCTCCGGCGGTGCAGGAGGGTCTCGCGGCCTATCAGCTAGTTGGTGAG
GTAACGGCTCACCAAGGCGACGACGGGTAG
>F0OV55003F0EC3
AGAGTTTGATCCTGGCTCAGGATGAACGCTAGCGGGAGGCTTAACACATG
CAAGTCGAGCGGGATTCCCGATTTATCGGGATGAGAGCGGCGCACGGGTG
AGTAACGCGTATGCAACCTGCCTTTTACAGGGGAATAGCCCAGAGAAATT
TGGATTAATACCCCATAGTATCACTTTATCGCATGATAAATTGATTAAAG
ATTTATCGGTAAAAGATGGGCATGCGTGGCATTAGCTAGTTGGTAAGGTA
ACGGCTTACCAAGG
>F0OV55003F0ECF
AGAGTTTGATCCTGGCTCAGGATGAACGCTAGCGGGAGGCTTAACACATG
CAAGTCGAGGGATAGGGTAGCAATACCTGAGACCGGCGCACGGGTGAGTA
ACGCGTATGCAACCTACCCTATACCGGGGGATAGCCCAGGGAAACTTGGA
TTAATACCCCATGGTACTGAGATATCGCATGGTATTTCAGTTAAAGATTT
ATTGGTATAGGATGGGCATGCGTGGCATTAGCTAGTTGGTGGGGTAACGG
CCCACCAAGGCGACGA
>F0OV55003F0EEJ
AGAGTTTGATCCTGGCTCAGGATGAACGCTAGCGACAGGCCTAACACATG
CAAGTCGAACGGGATTTATCCTTCGGGGTAATGAGAGTGGCGCACGGGTG
AGTAACGCGTATGCAACCTACCTGTAACTGGGGAATAGCTCCCTGAAAGG
GGAATTAACACCGCATAAGACCACACTTTCGCATGGAAGAGTGGTAAAAT
ATTTATAGGTTACAGATGGGCATGCGTGACATTAGTTTGTTGGTGAGGTA
ACGGCTCACCAAGG
>F0OV55003F0EIC
AGAGTTTGATCCTGGCTCAGGGTGAACGCTAGCGACAGGCCTAACACATG
CAAGTCGAACGGGATTTATCCTTCGGGGTAATGAGAGTGGCGCACGGGTG
AGTAACGCGTATGCAACCTACCTGTAACTGGGGAATAGCTCCCTGAAAGG
GGAATTAACACCGCATAAGACCACACTTTCGCATGGAAGAGTGGTAAAAT
ATTTATAGGTTACAGATGGGCATGCGTGACATTAGTTTGTTGGTGAGGTA
ACGGCTCACCAAGACTACG
>F0OV55003F0EM7
AGAGTTTGATCCTGGCTCAGGATGAACGCTAGCGGGAGGCCTAACACATG
CAAGTCGAACGGGATTGAGAGCTTGCTCTCATGAGAGTGGCGCACGGGTG
AGTAACGCGTATGCAACCTGCCCTTGACAGGGGGATAGCCCGGAGAAATC
CGGATTAATACCCCATGGTATTTAAGTTCCGCATGGGATTTAAATTAGAG
ATTTATCGGTCAGGGATGGGCATGCGTGACATTAGCTAGTTGACGGGGTA
ACGGCCCAACCG
>F0OV55003F0EO3
AGAGTTTGATCCTGGCTCAGGATGAACGCTGGCGGCGTGCCTAACACATG
CAAGTCGAGCGATAAACAGTGGATGGAGTTCTTCGGAAGGAAAGAAACTG
TTGAAAGCGGCGGACGGGTGAGTAACGCGTGGGCAACCTGCCCTATACAG
GGGGATAGCCACTGGAAACGGTGATTAATACCCCATGACACCTTAACCTC
GCATGAGGAGAGGGTCAAAGATTATATCGGTATAGGATGGGCCCGCGTCT
GATTAGCTAGTTGGG
>F0OV55003F0EON
AGAGTTTGATCCTGGCTCAGGATGAACGCTGGCGGCGTGCCTAACACATG
CAAGTCGAGCGGAGATTACGAGGAGTACTTGTACAAATTGTAATCTTAGC
GGCGGACGGGTGAGTAACACGTGAGGAACCTGCCCTTGAGTGGGGAATAA
CACCGAGAAATGGGTGCTAATACCGCATAATGTCTTGGAAGCGCATGCTT
TCGGGACCAAAGGATTTATTCGCTTAAGGATGGACTCGCGTCCGATTAGG
TAGTTGGTGAGGTAACCGG
>F0OV55003F0EOW
AGAGTTTGATCCTGGCTCAGGACGAACGCTGGCGGCGTGCTTAACACATG
CAAGTCAAGGGGAAAGGTTAATTTCGATTGACTGAGTATACTGGCGAACG
GGTGAGTAACGCGTAGGTAACCTGCCTGCGAGACGGGGATAACACTGCTA
ACGCGGTGCTAATACCGGATAATGCGTCATAGTCGCATGGTTATGATGTT
AAAGTGGGCATTTTGCTCATGCTTGCAGATGGACCTGCGTCTCATTAG
>F0OV55003F0EPH
AGAGTTTGATCCTGGCTCAGGACGAACGCTGGCGGCGTGCTTAATACATG
CAAGTCAACTGAAATGACAGTAGTAATATTTTCATGGAGGTGGCGCACGG
GTGAGTAACACGTAGGTAATCTACCTTTGGGACTGACATAATACCGGGAA
ATCGGTACTAATATCAGATAATGCAGCGGCTCCGCATGGAGACAGTTGTT
AAAGCTTCGGCGCCTGAAGATGAACCTGCGGCCCATTAGATAGTTGGTAA
GGTAA
>F0OV55003F0EPN
AGAGTTTGATCCTGGCTCAGGATGAACGCTAGCGGCAGGCTTAACACATG
CAAGTCGAGGGGTAACAGGGTGCTTGCACCGCTGACGACCGGCGCACGGG
TGCGTAACGCGTATACAATCTACCTTTTACAGGGGCATAGCCCGGGGAAA
CCCGGATTAATATCCCATGGTATCATTTAGTGGCATCACTTGAATGATTA
AAGCTTCGGCGGTAAAAGATGAGTATGCGTCCTATTAGTTAGTTGGTAAG
GTAACGGCTTACCAAGGCAG
>F0OV55003F0EWT
AGAGTTTGATCCTGGCTCAGGATGAACGCTAGCGACAGGCCTAACACATG
CAAGTCGAACGGGATTTATCCTTCGGGGTAATGAGAGTGGCGCACGGGTG
AGTAACGCGTATGCAACCTACCTGTAACTGGGGAATAGCTCCCTGAAAGG
GGAATTAACACCGCATAAGACCACACTTTCGCATGGAAGAGTGGTAAAAT
ATTCATAGGTTACAGATGGGCATGCGTGACATTAGTTTGTTGGTGAGGTA
ACGGCTCACCAAG
>F0OV55003F0F28
AGAGTTTGATCCTGGCTCAGGATAAACGCTGGCGGCGTGCTTTATGCATG
CAAGTCGAACGGTTCTGATTTATCAGGATAGTGGCAAACGGGTGAGTAAC
ACGTAAGTAACCTGCCCCTAAGTACGGAATAACTCCGGGAAACCGGGGAC
AATACCGTATGTGGTGCTGGAGGTAGTGCTCCATCACCAAAGCTTTCGGG
CGCTTGGGGAGGGGCTTGCGTCCTATTAGCTAGTTGGTAGGGTAACGGCC
TACCAAGGCGATGATGGGTAGCTGGTTTG
>F0OV55003F0F3K
AGAGTTTGATCCTGGCTCAGGATGAACGCTGGCGGCGTGCCTAATACATG
CAAGTCGAACGCACCGGTTTACCGGTGAGTGGCGAACGGGTGAGTAACAC
GTAGGTAACTTGCCCTCAAGACGAGGATAACCGTTGGAAACGATGGCTAA
GACTGGATAGGAACCGAGGAGGCATCTCTTTGGTTTTAAAGGACCCGCAA
GGGTACGCTTGAGGAGGGGCCTGCGGCGCATTAGTTAGTTGGCGGGGTGA
AGGCCCACCAAGACTTTGATGCGTAGCCGG
>F0OV55003F0F3Q
AGAGTTTGATCCTGGCTCAGGACGAACGCTGGCGGCGTGCTTAACACATG
CAAGTCAAGGCAGAAAATACTTTCGGGTATGAGTAAACTGGCGAACGGGT
GAGTAACATGTAGGTAATTTACCTTTGAATGGGGGATAGCCACGGGAAAC
TGTGATTAATACCGCATAAAGTCCGATTACGATGGTATTCGGATGAAAGT
TGGGACTTTCGGGCCCAACGTTTGAAGATAAGCCTGCATCTGATTAGTTA
GTTGGTAGGGTAATGGCCTACCAAGACCG
>F0OV55003F0F4E
AGAGTTTGATCCTGGCTCAGGATGAACGCTGGCGGCGTGCCTAACACATG
CAAGTCGAGCGGAGATATAGAGGAGTACTTGTACGAATCTTTATCTTAGC
GGCGGACGGGTGAGTAACACGTGAGGAACCTGCCCTTAAGTGTGGAATAA
CACCGAGAAATCGGTGCTAATACCGCATAACGTCCTGGAAGCGCATGCTT
TCGGGACCAAAGGATTTATTCGCTTAAGGATGGCCTCGCGGCCGATTAGG
TAGTTGGTGAGGTAACCGG
>F0OV55003F0F4M
AGAGTTTGATCCTGGCTCAGGATGAACGCTAGCGACAGGCCTAACACATG
CAAGTCGAACGGGATTTATCCTTCGGGGTAATGAGAGTGGCGCACGGGTG
AGTAACGCGTATGCAACCTACCTGTAACTGGGGAATAGCTCCCTGAAAGG
GGAATTAACACCGCATAAGACCACACTTTCGCATGGAAGAGTGGTAAAAT
ATTT
>F0OV55003F0F51
AGAGTTTGATCCTGGCTCAGGATGAACGCTGGCGGCGTGCCTAATACATG
CAAGTCGAACGTGAGCCTTATTTCGATGAGGTGAAAGTGGCAGACGGGTG
AGTAACACATGGTTGACCTGCCCTCCAGAGGGGGACAACTGCTGGAAACG
GCAGCTAATACCCCGTACGTTCCCCGGGGTTAGAGGCCTGGGGAAGAAAG
CGTTAGTGCTGGGGGAGGGGACTGTGGCCCATCAGCTAGTTGGCAGGGTA
ACGGCCTACCAAGGCGACGATCCG
>F0OV55003F0F94
AGAGTTTGATCCTGGCTCAGGATGAACGCTAGCGACAGGCCTAACACATG
CAAGTCGAACGGGATTTATCCTTCGGGGTAATGAGAGTGGCGCACGGGTG
AGTAACGCGTATGCAACCTACCTGTAACTGGGGAATAGCTCCCTGAAAGG
GGAATTAACACCGCATAAGACCACACTTTCGCATGGAAGAGTGGTAAAAT
ATTTATAGGTTACAGATGGGCATGCGCGACATTAGTTTGTTGGTGAGGTA
ACGGCTCACCAAG
>F0OV55003F0FD0
AGAGTTTGATCCTGGCTCAGATTGAACGCTGGCGGCGTGGATAAGGCATG
CAAGTCGAACGCGAAAGTCCCCTTCGGGGGATGAGTAGAGTGGCAAACGG
GTGAGTAACACGTGAGCAACCAACCCTCTGGTGGGGGACAACTTCGGGAA
ACCGGAGCTAATACCGCATAAGTTGAAGGAGTCGCATGGCTCCTTCAGGA
AAGCGGGGGACCCTTCGGGGCCTCGCGCCGGAGGACGGGCTCGCGGTCGA
TTAGCTAGTTGGCGGGGTAACGGCCCACCAAGGCT
>F0OV55003F0FGI
AGAGTTTGATCCTGGCTCAGGATGAACGCTAGCGACAGGCCTAACACATG
CAAGTCGAACGGGATTTATCCTTCGGGGTAATGAGAGTGGCGCACGGGTG
AGTAACGCGTATGCAACCTACCTGTAACTGGGGAATAGCTCCCTGAAAGG
GGAATTAACACCGCATAAGACCACACTTTCGCATGGAAGAGTGGTAAAAT
ATTTATAGGTTACAGATGGGCATGCGTGACATTAGTTTGTTGGTGAGGTA
ACGGCTCACCAAG
>F0OV55003F0FJI
AGAGTTTGATCCTGGCTCAGGATGAACGCTAGCGGCAGGCCTAACACATG
CAAGTCGAGGGGCAGCACGAGTAGCAATACTTGGTGGCGACCGGCGCACG
GGTGAGTAACGCGTATGCAACCTACCTTTAACAGGAGAATAGCCCCGAGA
AATCGGGATTAATGCTCCATATTATTTATGAATCGCATGGTTTATAAATT
AAAGCTCCGGCGGTTAAAGATGGGCATGCGTGACATTAGTTAGTTGGTGA
GGTAACGG
>F0OV55003F0FK4
AGAGTTTGATCCTGGCTCAGGATGAACGCTAGCGGCAGGCTTAACACATG
CAAGTCGAGGGGTATAGGTTTTCGGACCTAGAGACCGGCGCACGGGTGCG
TAACGCGTATGCAATCTACCTTTCACAGAGGGATAGCCCAGAGAAATTTG
GATTAATACCTCATAGTATTATAGAATGGCATCATTTTATAATTAAAGTC
ACAACGGTGAAAGATGAGCATGCGTCCCATTAGCTAGTTGGTATGGTAAC
GGC
>F0OV55003F0FM0
AGAGTTTGATCCTGGCTCAGAACGAACGCTGGCGGCGTGCCTAACACATG
CAAGTCGTACGGGAAAGCTTCCTTCGGGTGGCAAGTACCGTGGCGAACGG
GTGAGTAACACGTGAGTAACCTACCCCTTGCGATCGGAATAACCCCTCGA
AAGGGGGGATAATACCGAATAATGTCTTTTTCGTTAGCTCGTTAAAGACC
AAAAGAGGGCCTCTTTACAATGCTCTTGCCAAGGGATGGGCTCGCGTCCT
ATTAGCTTGTTGGTGAGGTAACGGCTCACCAAGGCTCCGAG
>F0OV55003F0FME
AGAGTTTGATCCTGGCTCAGGACGAACGCTGGCGGCGTGCTTAACACATG
CAAGTCGAGCGGAGATATATTGAAGATTTATCTGATATATATCTTAGCGG
CGGACGGGTGAGTAACGCGTGGGCAATCTGCCTCATACAGGGGGATAACA
CTGGGAAACTAGTGCTAATACCGCATAAAATAGTGAAGTGGCATCACTTT
ACTATCAAAGGAGTAATCCAGTATGAGATGAGCCCGCGTCCGA
>F0OV55003F0FMM
AGAGTTTGATCCTGGCTCAGAATGAACGCTGGCGGTAGGCTTAACACATG
CAAGTCGGACGGTAGCAGGAAATAAGTTTACTTATTTTGCTGACGAGTGG
CGGACGGGTGAGTAACGCGTGGGAATCTACCCTATAGTTGGGGACAACGT
ATGGAAACGTACGCTAATACCGAATATGCTCTACGGAGTAAAGGAGCCCT
CTTCATGAAAGGTTTCGCTATAGGATGAGCCCGCGTAAGATTAGCTAGTT
GGTGAGGTAATGGCTCACCAAGG
>F0OV55003F0FN3
AGAGTTTGATCCTGGCTCAGGATGAACGCTAGCGGGAGGCCTAACACATG
CAAGTCGAACGGGATTGAGAGCTTGCTCTCATGAGAGTGGCGCACGGGTG
AGTAACGCGTATGCAACCTGCCCTTGACAGGGGGGATAGCCCGGAGAAAT
CCGGATTAATACCCCATGGTATTTAAGTTCCGCATGGGATTTAAATTAAA
GATTTATCGGTCAGGGATGGGCATGCGTGACATTAGCTAGTTGGCGGGTA
ACGGCCCACCAAGG
>F0OV55003F0FN6
AGAGTTTGATCCTGGCTCAGAATGAACGCTGGCGGCGTGCTTAACACATG
CAAGTCGAACGAGAAAGGGATTGCTTGCAGTCCTGAGTAGAGTGGCGCAC
GGGTGAGTAACACGTGGATAATCTACCTTTGAATCCGGGATAACTGTTCG
AAAGAATCGCTAATACCGGATGAAGTCAGTTTTTCCTTGGAGGAATTGAT
GAAAGACAGCCTCTTCCTGAAAGCTGTTGTTTGAAGATGAGTCCGCGCAC
C
>F0OV55003F0FO5
AGAGTTTGATCCTGGCTCAGATTGAACGCTGGCGGCATGCTTAACACATG
CAAGTCGAGCGATATAGCGGCAGACGAGAGAGTACAAGCAAGGAACGTAC
CCCCGAGTGAAGGATAGCCACCCGAAAGGGTGGGTAATCCTGCATAACGT
CGAAAGACCAAAGTCTTCGGACGCTTGGGGAGCGGCCTTGCTCCTATCAG
CTAGTTGGTGAGGTAAAGGCCCACCAAGGCGATGACGGGTAGCTGGCCCG
AGAGGGTG
>F0OV55003F0FTE
AGAGTTTGATCCTGGCTCAGATTGAACGCTGGCGGAATGCTTTACACATG
CAAGTCGAACGGCAGCACGGGGGCAACCCTGGTGGCGAGTGGCGAACGGG
TGAGTAATACATCGGAACGTGCCCAGTCGTGGGGGATAACTACGCGAAAG
CGTAGCTAATACCGCATACGATCTACGGATGAAAGCGGGGGATCGCAAGA
CCTCGCGCGATTGGAGCGGCCGATGGCAGATTAGGTAGTTGGTGGGGTAA
AGGCTCACCAAG
>F0OV55003F0FU4
AGAGTTTGATCCTGGCTCAGAACAAACGCTGGCGGCGTGCTTAATACATG
CAAGTCGAACGTGAAGCCTTGGCTTGCCAGGGTGGAAAGTGGCGAACGGG
TGAGTAACACGTAAATAATCTACCTCTAAGTTTGGGATAACCTTGCCAAC
GCGGGGCTAATACCGGATGTGATCACGAAGACGCATGTTTTTGTGATTAA
AGATGCAAATCGCTTAGAGATGAATTTGCGGCCCATTATGCTTGTTGGTG
AGGTAACGGCT
>F0OV55003F0FUM
AGAGTTTGATCCTGGCTCAGGATGAACGCTAGCGGGAGGCTTAACACATG
CAAGTCGAGGGGTAGGGTAGCAATACCTGAGACCGGCGCACGGGTGAGTA
ACGCGTATGCAACCTGCCCTTTACAGGGGGATAGCCCATGGAAACGTGGA
TTAATACCCCATGGTACCATACCACGGCATCGTGGTTTGGTTAAAGTTAC
AGCGGTAAAGGATGGGCATGCGTGGCATTAGATTGTTGGCGGGGTAACGG
CCCACCAAGTCTTCGATGCCTTAGGGG
>F0OV55003F0FZ7
AGAGTTTGATCCTGGCTCAGGATGAACGCTAGCGGCAGGCCTAACACATG
CAAGTCGAGGGGTAACAGGAGTAGCAATACTTGCTGACGACCGGCGCACG
GGTGAGTAACGCGTATGCAACCTACCCTTAACTGGGGAATAGCCCGAAGA
AATTCGGATTAATGCCCCATAATACTGTATTGAAGCATTTCAGTGCATTT
AAAACTCCGGTGGTTAAGGATGGGCATGCGTGACATTAGCTAGTTGGTGA
GGTAACGGCT
>F0OV55003F0G1F
AGAGTTTGATCCTGGCTCAGAACTAACGCTAGCGGCGTGCCTAACACATG
CAAGTCGTACGAGAAAGTCCCGTTTGCGGGGTGAGTAAAGTGGCGCACGG
GTGAGTAATGCGTGGATAATCTACCGTCAGGTGAGGAATAACCTACCGAA
AGGTTGGCTAATACCTCATAATACGTGCCGATGTTGGTCGGTTCGTCAAA
GATGGCCTCTCGTTGAAGCTGTCGCCAGACGATGAGTCCGCGTACCATTA
GCTTGTTGGTGGGGTAAAA
>F0OV55003F0G1W
AGAGTTTGATCCTGGCTCAGGACGAACGCTGGCGGCGTGCTTAACACATG
CAAGTCGAACGAGGCCCAACCAGTGGCAACACTGGAGAAGGCCTAGTGGC
GAACGGGTGAGTAACACGTGAGGAACCTGCCCCGAAGACTGGGATAAGCC
CCCGAAAGGGGGTCTAATACCGGATGCCCCTTCCAGATCGCATGGTCAGG
AAGGGAAAGGTCCGCTGCTTCGGGAGGCCTCGCGGCCTATCAGCTTGTTG
GTGAGGTAACGGCTCACCAAGGCG
>F0OV55003F0G4U
AGAGTTTGATCCTGGCTCAGGACGAACGCTGGCGGCGTGCTTAACACATG
CAAGTCGAACGGGGCATACGGATAGCTTGCTAGAAGTATGTTTAGTGGCG
GACGGGTGAGTAACGCGTGAATACCTGTCCATCGGAGGGGGACAACGGCT
GGAAACGGCCGCTAATACCGCGTAAGCCGAGAGGTGAAAGGTGCTCTTCG
GAGTGCCGCCGATGGGGGGGTCCGCGTCCTATCAGCTAGTTGGTGGGGTA
AGGGCCTACCAAGGCGAAGACGGGTAGCCGG
>F0OV55003F0G5L
AGAGTTTGATCCTGGCTCAGGATGAACGCTAGCGGGAGGCTTAACACATG
CAAGTCGAGGGGCATCACGAGGTAGCAATACTTTGGTGGCGACCGGCGCA
CGGGTGAGTAACGCGTATGCAACCTACCCTGTACAGTGGGATAACCCGGA
GAAATTCGGACTAATACCGCATAAAGATATTTTGAGGCATCTTAAGATAT
TTAAAGCTTCGGTGGTACGGGATGGGCATGCGTAACATTAGCTAGTTGGC
AGGGTAACGGCCTACCAAGG
>F0OV55003F0G6N
AGAGTTTGATCCTGGCTCAGGATGAACGCTAGCGGCAGGCCTAACACATG
CAAGTCGAGGGGTAGCAGGGTAGCAATATCGCTGACGACCGGCGCACGGG
TGAGTAATGCATATGCAACCTTCCTTTAACTGGGGCATAGCCCGGAGAAA
TTCGGATTAATACCCCATAACATCATGAGAAGGCATCTTTTTATGATTAA
AGCTCCGGCGGTTAAAGATGGGCATATGCGCCATTAGCTTGTTGGTGAGG
>F0OV55003F0G8L
AGAGTTTGATCCTGGCTCAGGACGAACGCTGGCGGCGTGCTTAACACATG
CAAGTCAAGGAGAAAGTTTCTTTCGGGAGATAAGTAAACTGGCGCACGGG
TGAGTAAAATGTAAGTAATCTACCCTTTGGATGGGAATAACTACTAGAAA
TGGTGGCTAATACCGAATAATGCAGCGGCACCGAGTGGTGATGTTGTTAA
AGACCGAAAGGTTGCCAAGGGATGAGCTTGCATCTGATTAGCTAGTTGGC
GGGTAAAAGCCCACCAAGGCCG
>F0OV55003F0GCL
AGAGTTTGATCCTGGCTCAGAGCGAACGCTGGCGGCATGCTTAACACATG
CAAGTCGCACGGTCGGGGGCAACTCCGGCAGTGGCGGACGGGTGAGTAAC
GCGTAGGAATCTATCCTTGGGTGGGGGACAACCGTGGGAAACTACGGCTA
ATACCGCATGATCCCTGAGGGGCAAAGGCGCAAGTCGCCTGAGGAGGAGC
CTGCGTCTGATTAGGTAGTTGGTGGGGTAAAGGCCTACCAAGCCTGCGAT
CAGTAGCTGGT
>F0OV55003F0GK0
AGAGTTTGATCCTGGCTCAGAACGAACGCTGGCGGCGTGCTTAATACATG
CAAGTCGAGCGGACCGAAGGGAGCTTGCTCCTTTAGGTTAGCGGCGGACG
GGTGAGTAACACGTGGGCAACCTGCCCTGCAGACTGGGATAACTTCGGGA
AACCGGAGCTAATACCGGATAACACCGAAAACCGCATGGTTTTCGGTTGA
AAGGCGGCATTAGCTGTCACTGCAGGATGGGCCCGCGGCGCATTAGCTAG
TTGGTGAGGTAACGGCTCAACCG
>F0OV55003F0GKI
AGAGTTTGATCCTGGCTCAGGACTAGCGCTGGCGGTGTGTCTTAGACATG
CAAGTCGAGCGGGACTCCTGCTAGTAGCAATACCGGCTTGAGTCTAGCGG
CGAACGGGTGAGTAATACAAGGGCAACCTGCCCTGAGGCAGGGCATAACT
CGCCGAAAGGCGGGCTAATTCCCTGTGTGCTGCGGGCGAGGCATCTTGTC
TTCAGTAAAGACGCTGAAAGGTGTCGCCTCAGGAGGGGCTCTTGTCCCA
>F0OV55003F0GKR
AGAGTTTGATCCTGGCTCAGGATGAACGCTAGCGACAGGCCTAACACATG
CAAGTCGAACGGGATTTATCCTTCGGGGTAATGAGAGTGGCGCACGGGTG
AGTAACGCGTATGCAACCTACCTGTAACTGGGGAATAGCTCCCTGAAAGG
GGAATTAACACCGCATAAGACCACACTTTCGCATGGAAGAGTGGTAAAAT
ATTTATAGGTTACAGATGGGCATGCGTGACATTAGTTTGTTGGTGAGGTA
ACGGCTCACCAAG
>F0OV55003F0GP1
AGAGTTTGATCCTGGCTCAGGATGAACGCTAGCGGCAGGCTTAACACATG
CAAGTCGAGGGGCAGCACGTCTTCGGATGGTGGCGACCGGCGCACGGGTG
CGTAACGCGTATACAATCTACCTTTTACAGGGGCATAGCCAGGGGAAACC
CGGATTAATATCCCATGGTATCATTTAGTGGCATCACTTGAATGATTAAA
GTTTCGGCGGTAAAAGATGAGTATGCGTCCTATTAGCTAGATGGTAAGGT
AACGGCTTACCA
>F0OV55003F0GP8
AGAGTTTGATCCTGGCTCAGGATGAACGCTGGCGGCGTGCCTAACACATG
CAAGTCGAGCGATAAACAGTGGATGGAATTCTTCGGAAGGAAAGAAACTG
TTGAAAGCGGCGGACGGGTGAGTAACGCGTGGGCAACCTGCCCTATACAG
GGGGATAGCCACTGGAAACGGTGATTAATACCCCATGACACCTTAACCTC
GCATGAGGAGAGGGTCAAAGATTATATCGGTATAGGGTGGGCCCGCGTCT
GATTAGCTAGTTGG
>F0OV55003F0GPV
AGAGTTTGATCCTGGCTCAGGATGAACGCTAGCGGCAGGCTTAACACATG
CAAGTCGAGGGGCAGCACGTCTTCGGATGGTGGCGACCGGCGCACGGGTG
CGTAACGCGTATACAATCTACCTTTTACAGGGGCATAGCCCGGGGAAACC
CGGATTAATATCCCATGGTATGGAGAAGTGGCATCGCTTTTTCATTAAAG
TTTCGGCGGTAAAAGATGAGTATGCGTCCTATTAGTTAGTTGGTAAGGTA
ACGGCTTACCAAGGCAGCGATAGGG
>F0OV55003F0GRD
AGAGTTTGATCCTGGCTCAGGATGAACGCTGGCGGCGTGCCTAACACATG
CAAGTCGAGCGATAAACAGTGGATGGAATTCTTCGGAAGGAAAGAAACTA
TTGAAAGCGGCGGACGGGTGAGTAACGCGTGGGCAACCTGCCCTATACAG
GGGGATAGCCACTGGAAACGGTGATTAATACCCCATGACACCTTAACCTC
GCATGAGGAGAGGGTCAAAGATTATATCGGTATAGGATGGGCCCGCGTCT
GATTAGCTAGTTGG
>F0OV55003F0GUW
AGAGTTTGATCCTGGCTCAGAGTGAACGCTGGCGGCGTGCCTAACACATG
CAAGTCGAACGCGAAAGTCCCGCAAGGGATAAGTAGAGTGGCAGACGGGT
GAGTAATGCATAGGTAATCTACCCTTGAGTGGGGGATAACTCCGGGAAAC
CGGTGCTAATCCCGCATGACTTCCTGATGCGCAGGCATTAGGATCAAAGG
GGGGGATCCTTCGGGACCTCCCGCTTGAGGATGAGCCTATGGTCCTATTA
GCTAGTTGGT
>F0OV55003F0GX5
AGAGTTTGATCCTGGCTCAGGATGAACGCTGGCGGCGTGCCTAATACATG
CAAGTCGAACGCACCGGTTTACCGGTGAGTGGCGAACGGGTGAGTAACAC
GTAGGTAACCTGCCCTCAAGACGAGGATAACCGTTGGAAACGATGGCTAA
GACTGGATAGGAACCGAGGAGGCATCTCTTTGGTTTTAAAGGACCCGCAA
GGGTACGCTTGAGGAGGGGCCTGCGGCGCATTAGTTAGTTGGCGGGGTGA
AGGCCCACCAAGACTTTGATGCGTAGCCGG
>F0OV55003F0GY2
AGAGTTTGATCCTGGCTCAGGATAAACGCTAGCGGCGCGCCTAATGCATG
TAAGTCGAGCGATGAGGTCCTTCGGGGCCATCAGCGGCAGACGGGTGAGT
AACACGTAGGTGACTTGCCCTCAAGACGGGGATAACGCATGGAAACATAC
GCTAATACCGGATAACTTCTTGGGATCACAGCCAAGAAGAAAGCTACGGC
GCTTGAGGAGAGGCCTGCGGCCCATCAGCTAGTTGGTGTGGTAATGGC
>F0OV55003F0GY8
AGAGTTTGATCCTGGCTCAGGATGAACGCTAGCGGGAGGCTTAACACATG
CAAGTCGAGCGGGATCCCCTTCGGGGGTGAGAGCGGCGCACGGGTGCGTA
ACGCGTATGCAACCTGCCTTGTACAGGGGGATAGCCCATGGAAACGTGGA
TTAATACCCCATAGTATTGTTAGATCGCATGGTTTAACAATTAAAGTTTA
GGTGGTACAAGATGGGCATGCGTAGGATTAGCTAGTAGGTGAGGTAACGG
CTCACCTAGGCGACG
>F0OV55003F0GYN
AGAGTTTGATCCTGGCTCAGGATGAACGCTAGCGGGAGGCCTAACACATG
CAAGTCGAACGGGATTGAGAGCTTGCTCTCATGAGAGTGGCGCACGGGTG
AGTAACGCGTATGCAACCTGCCCTTGACAGGGGGATAGCCCGGAGAAATC
CGGATTAATACCCCATGGTAATATTGGAAGGCATCTTCTGACATCTAAAG
TTCCGGCGGTACAGGAGGGGCATGCGTAACATTAGCTGGTTGGTAAGGTA
ACGGCTT
>F0OV55003F0GYT
AGAGTTTGATCCTGGCTCAGGACGAACGCTGGCGGCGTGCTTAACACATG
CAAGTCAAGGCAGAAAATACTTTCGGGTATGAGTAAACTGGCGAACGGGT
GAGTAACATGTAGGTAATTTACCTTTGAATGGGGGATAGCCACGGGAAAC
TGTGATTAATACCGCATAAAGTCCGATTACGATGGTATTCGGATGAAAGT
TGGGGACTTTCGGGCCCAACGTTTGAAGATAAGCCTGCATCTGATTAGTT
AGTTGGTAGGGTAATGGCCTACCAAGACCGCG
>F0OV55003F0GZ5
AGAGTTTGATCCTGGCTCAGATTGAACGCTGGCGGCGTGCCTAACACATG
CAAGTCGTGCGAGAAAGTTCCCTTCGGGGAGCGAGTAGAGCGGCGCACGG
GTGAGTAACGCGTGGGTAATCTGCCCGAAAGACCGGGATAACAGTGGGAA
ACCGCTGCTAATACCGGATGTGCTTCATGTTTGACTTCATGGGGTAAAGG
TGGCCTCTGCTTGCAAGCTACCGCTTTTGGATGAGCCCGCGTCTCATTAG
CTAGTTGGG
>F0OV55003F0GZT
AGAGTTTGATCCTGGCTCAGGATGAACGCTAGCGGCAGGCTTAACACATG
CAAGTCGAGGGGCAGCACGTCTTCGGATGGTGGCGACCGGCGCACGGGTG
CGTAACGCGTATACAATCTACCTTTTACAGGGGCATAGCCCGGGGAAACC
CGGATTAATATCCCATAGTATTATTGAATGGCATCATTTAATAATTAAAG
TTTCGGCGGTAAAAGATGAGTATGCGTTCTATTAGCTAGATGGTAAGGTA
ACGGCTTACCATGGCTAACG
>F0OV55003F0H0E
AGAGTTTGATCCTGGCTCAGGATGAACGCTAGCGGGAGGCTTAACACATG
CAAGTCGAGCGGTATGATCCCTTCGGGGTTTAGAGAGCGGCGCACGGGTG
AGTAACGCGTATGCAACCTACCTTTTACCGGGGAATAGCCCGGAGAAATT
TGGATTAATGCCCCATGGTTCCTTAAGTCTGCATGGATGTAAGGATAAAG
TTGAGGCGGTAAAAGATGGGCATGCGTGACATTAGCTAGTTGGGGGGTAA
CGCCCACCAAGGCTACGATGT
>F0OV55003F0HAO
AGAGTTTGATCCTGGCTCAGAACGAACGCTGGCGGCAGGCCTAACACATG
CAAGTCGAACGCTCCCTTCGGGGGGAGTGGCGGACGGGTGAGTAACGCGT
GGGAACGTGCCCTTGGGTATGGAACAACCACTGGAAACGGTGGCTAATAC
CATATGATATCTACGGATCAAAGATTTATCGCCCTGGGATCGGCCCGCGT
TGGATTAGCTAGTTGGTGAGGTAAAGGCTCACCAAGGCTACGATCCATAG
CTGGTCTGAGAGG
>F0OV55003F0HAR
AGAGTTTGATCCTGGCTCAGGATGAACGCTAGCGACAGGCCTAACACATG
CGAGTCGAACGGGATTTATCCTTCGGGGTAATGAGAGTGGCGCACGGGTG
AGTAACGCGTATGCAACCTACCTGTAACTGGGGAATAGCTCCCTGAAAGG
GGAATTAACACCGCATAAGACCACACTTTCGCATGGAAGAGTGGTAAAAT
ATTTATAGGTTACAGATGGGCATGCGTGACATTAGTTTGTTGGTGAGGTA
ACGGCTCACCAAG
>F0OV55003F0HB6
AGAGTTTGATCCTGGCTCAGGACGAACGCTGGCGGCGTGCCTAATGCATG
CAAGTCGAACGAGATTAGTTGCGATACTTCGGTATCAATATTTTGACAGT
GGCGAACGGGTGAGTAACGCGTGAACAACCAACCCTTCACAGGGGGACAA
CATCTGGAAACGGATGCTAATACCGCATATGCTCACACTACCGCATGGTA
GGGTGAGGAAAACTCCGGTGGTGAAGGACGGGTTCGCGTTCCATTAGTTA
GTAGGTGGGGTAACGGCCT
>F0OV55003F0HBU
AGAGTTTGATCCTGGCTCAGGATGAACGCTGGCGGCGTGCCTAACACATG
CAAGTCGAACGAGAAGTTAACCACTGATTCCTTCGGGATGAGGAGGTTAG
CGGAAAGTGGCGAACGGGTGAGCAACGCGTGGGTAATCTACCCTGTAAGT
GGGGGATAACCCTCCGAAAGGAGGGCTAATACCGCATAATATCTTCACTT
CTAAAAGAAGGGAAGATGAAAGATGGCCTCTGTCTTAAGCTATCACTTCA
GGATGAGCCTGCGT
>F0OV55003F0HC1
AGAGTTTGATCCTGGCTCAGGATAAACGCTGGCGGCATGCCTAATACATG
CAAGTCGAACGGATCAGCTTAGGCTGGTTAGTGGCGAACGGGTGAGTAAC
ACGTAAGTAACCCAACCTTCAGACGAGGATAACTGCTGGAAACGGTAGCT
AATACTGGATAGGATTATCGATAGGATGATTGATAATTTAGAGGCGCTTT
CGGGCGGTACTGGAGGAGGGGCTTGCGGCGCATTAGATAGTTGGTGAGGT
AACGGCCCACCAAG
>F0OV55003F0HC4
AGAGTTTGATCCTGGCTCAGGATAAACGCTGGCGGTGTGCTTTATGCATG
CAAGTCGAACGGACATTAGCAATAATGTTAGTGGCAAACGGGTGAGTAAT
ACGTAAGCAACCTGCCCTCAAGTGGGGAACAACTCTGAGGAATCGGAGCT
AATACCGCATGTGGTAACGGGGCATAAGTCCCGTTATTAAAGCCGCAAGG
CGCTTGAGGAGGGGCTTGCGCCCGATTAGCTAGTTGGTGAGGTAACGGCC
CACCAAGGCTTCGATCGG
>F0OV55003F0HCG
AGAGTTTGATCCTGGCTCAGGACGAACGCTGGCGGCGTGCTTAACACATG
CAAGTCTAGGGGAAAGTGGTCTTCGGATCGCAAGTATACTGGCGAACGGG
TGAGTAACACGTAGGTAATCTACCTTCGAGATTGGGATAACGTCGAGAAA
TTGACGCTAATACCGAATGATGCCTCGGTAGTTAATATCGGGATGAAAGA
TGGGGATCTTCGGACCTATCGCTTGAAGATGAGCCTGCGTCTGATTAGCT
TGTTGGTAGGG
>F0OV55003F0HCY
AGAGTTTGATCCTGGCTCAGAACGAACGCTGGCGGCGCGTTTTAAGCATG
CAAGTCGCACGGCAAGGGCCCTCGGGCCCCTAGAGTGGCGGACGGGTGAG
TAACACGTGGACAATCTGCCCCCCGGCCGGGGATAGCCTATGGAAACATG
GGGTAATACCGGATACGACCGGACCCGCGCAGGCGGGACCGAGGAAAGGC
GCCACGGCGCCACCGGGGGATGAGTCCGCGGTCCATTAGCTAGTTGGCGG
GTAACGGCCCACCAAGGCGACGATGGATAGCCGG
>F0OV55003F0HE5
AGAGTTTGATCCTGGCTCAGGACGAACGCTGGCGGCGTGCCTAATGCATG
CAAGTCGAACGAGAATATGTTGAAGTACTTGTACGGATATATATGACAGT
GGCGAACGGGTGAGTAACGCGTGAACAACCAACCCTTCACAGGGGGACAA
CATCTGGAAACGGATGCTAATACCGCATATGCTCACAGTACCGCATGGTA
CAGTGAGGAAAACTCCGGTGGTGAAGGACGGGTTCGCGTTCCATTAGTTA
GTAGGTGGGGTAACCGG
>F0OV55003F0HE8
AGAGTTTGATCCTGGCTCAGGACGAACGCTGGCGGCGTGCCTAACACATG
CAAGTCGAGCGGGATCCCCTTCGGGGGTGAGAGCGGCGCACGGGTGCGTA
ACGCGTATGCAACCTGCCTTGTACAGGGGGATAGCCCATGGAAACGTGGA
TTAATACCCCATAGCATTGTTAGATCGCATGGTTTAACAATTAAAGCTTA
GGTGGTACAAGATGGGCATGCGTAGGATTAGCTAGTAGGTGAGGTAACGG
CTCACCTAGGCG
>F0OV55003F0HLH
AGAGTTTGATCCTGGCTCAGGATGAACGCTAGCGACAGGCCTAACACATG
CAAGTCGAACGGGATTCACCTTCGGGTGATGAGAGTGGCGCACGGGTGAG
TAACGCGTATGCAACCTACCTACAACAGGGGGATAGCTCCCGGAAACGGG
GATTAATACCGCATGACACCTTAACCTCGCATGAGGAGAGGGTCAAAGAT
TTATCGGTAGTGGAGTGGCCGGCCGTTGATTAGCTTAGTTGGTGTAGGTA
ACGGCTCTACCAAGGCTACG
>F0OV55003F0HSE
AGAGTTTGATCCTGGCTCAGGATGAACGCTAGCGGCAGGCTTAACACATG
CAAGTCGAGGGGCAGCACAGGTAGCAATACCAGGTGGCGACCGGCGCACG
GGTGAGTAACGCGTATGCAACCTACCCTTAACAGGGGGATAGCCCGGGGA
AACTCGGATTAATACCCCATAAAATAATAATATTGCATGATATAATTATT
AAAGTTCCGGCGGTTAAGGATGGGCATGCGTGCCATTAGGTAGTTGGTAG
GGTAACGGCCTACCAAGCCGACGA
>F0OV55003F0HSK
AGAGTTTGATCCTGGCTCAGGACGAACGCTGGCGGCGTGCTTAACACATG
CAAGTCAAGGAGAAAGCATTTTTCGGAATGCAAGTAAACTGGCGAACGGG
TGAGTAACGCGTAGGTAACCTGCCTTTAAGATTGGGATAACACTGCTAAC
GCGGTGCTAATACCGGATGAAGCATAACGATCGCATGGTGGTTATGTTAA
AGCGGGCTTCGGCTCGTGCTTAGAGATGGACCTGCGTCTCATTAGCTAGT
TGGTAGGGTAG
>F0OV55003F0HT0
AGAGTTTGATCCTGGCTCAGAACGAACGCTGGCGGCAGGCCTAACACATG
CAAGTCGAAGGAGAAGCACCTTTCGGGGTGTGGACACTGGCGCACGGGTG
AGTAACACGTGGGTATCTGCCCTTTGGCGGGGGACAACATCTGGAAACGG
ATGCTAATACCGCATAAGTCGGCTTCGGCCGGGAAAGGTGGCTTCGGCTA
CCGCCAGAGGATGAGCCCGCGTCCCATCAGCTAGTTGGCAGGGTAATGGC
CTACCAAGGCAACGACGGG
>F0OV55003F0HT6
AGAGTTTGATCCTGGCTCAGGATGAACGCTGGCGGCGTGCCTAATACATG
CAAGTCGAGCGCACCGGTTTACCGGTGAGTGGCGAACGGGTGAGTAACAC
GTAGGTAACCTGCCCTCAAGACGAGGATAACCGTTGGAAACGATGGCTAA
GACTGGATAGGAACCGAGGAGGCATCTCTTTGGTTTTAAAGGACCCGCAA
GGGTACGCTTGAGGAGGGGCCTGCGGCGCATTAGTTAGTTGGCGGGGTGA
AGGCCCACCAAGACTTGATGCGTAGCCGG
>F0OV55003F0HTI
AGAGTTTGATCCTGGCTCAGGATGAACGCTGGCGGCGTGCCTAACACATG
CAAGTCGAGCGAGATTTAGTAGATTGGAGACTTCGGTCAAAGAGAAGCTA
ATGGAAGCGGCGGACGGGTGAGTAACGCGTGGGCAACCTGCCCTATACAG
GGGGATAGCCACTGGAAACGGTGATTAATACCCCATGACACCTTAACCTC
GCATGAGGAGAGGGTCAAAGATTATATCGGTATAGGATGGGCCCGCGTCT
GATTAG
>F0OV55003F0HVP
AGAGTTTGATCCTGGCTCAGAACGAACGCTGGCGGCGCGTTTTAAGCATG
CAAGTCGAACGGTATACGGTCTTCGGACTGTAGAGAGTGGCGAACGGGTG
AGTAACACGTAGATAATCTGCCTTGAAGTGGGGGATAGTCCATGGAAACA
TGGAGTAATACCGCATATGTCTTTGGATGAAAGTTCCAATTGGAACGCTT
TGGGATGAGTCTGCGGCTCATTAGCTAGTTGGTGGGGTAAAGCCTACCAA
GGCAACG
>F0OV55003F0HX0
AGAGTTTGATCCTGGCTCAGGACGAACGCTGGCGGCGTGGATTAGGCATG
CAAGTCGAACGGTAGTATTTCTTTCGGGAGATATGAGAGTGGCGAACGGG
TGAGTAACGCGTAGGTGATCTACCTTCAAGTGGGGGACAACCCAGGGAAA
CTTGGGCTAATACCGCATGTGGCAGCAATGCTAAAGCCGGCCTCTGTATA
TGCTGGTGCTTGGAGATGAGCTTGCGTCTGATTAGCTAGTTGGTGGGGTA
ACGG
>F0OV55003F0HX3
AGAGTTTGATCCTGGCTCAGGATGAACGCTAGCGGGAGGCTTAACACATG
CAAGTCGAGGGGCAGCACGGACTTCGGTCTGGTGGCGACCGGCGCACGGG
TGCGTAACGCGTATGCAACCTTCCTTTAACAGGAGAATAGCCCCCGGAAA
CGGGGATTAATGCTCCATAGCAATTATTTGCCACCTGACAGATAATTTAA
AGTTCCGACGGTTAAAGATGGGCATGCGTGACATTAGCCAGTTGGCGGGG
TAACGGCCCACCAAAGCAACGA
>F0OV55003F0HXK
AGAGTTTGATCCTGGCTCAGGACGAACGCTGGCGGCGTGCTTAACACATG
CAAGTCGAACGATAAATCAAGAACCGAGTTTTTCGGAATGAGGGGAAGGA
TGGAAAGTGGCGAACGGGTGAGTAACGCGTGGGGAACCAACCTTGAACTG
GGGGACAACACCGGGAAACCGGTGCTAATACCGCATATATCCGGACATGG
CATCATGACCGGAGGAAAGGCTTCGGCCGGTTCGAGACGGACCCGCGTCC
AATTAGCTAGTTGGTAGGGTAATGGCCTACCAAGGCGACG
>F0OV55003F0HXN
AGAGTTTGATCCTGGCTCAGGATGAACGCTAGCGGCAGGCCTAACACATG
CAAGTCGCGGGGCAGCACTGGTAGCAATACCTGGTGGCGACCGGCGCACG
GGTGCGTAACGCGTATGCAACCTGCCCCCATCAGGGGAATAGCCCGCCGA
AAGGCGGATTAATGCCCCATAGCCCCTGTCCGCCGCATGGCGGTCAGGGT
AAAGCTCCGGCGGATGGGGATGGGCATGCGTGCCATTAGCTAGTTGGCGC
GG
>F0OV55003F0HYP
AGAGTTTGATCCTGGCTCAGGACGAACGCTGGCGGCGTGGATTAGGCATG
CAAGTCGAACGGTAGTACCCCTTCGGGGGTATGAGAGTGGCGAACGGGTG
AGTAACGCGTAGGTGATCTACCTTCAGATGGGGGACAACCCAGGGAAACT
TGGGCTAATACCGCATGTGGCTGTAAAGCTAAAGCCGGCCTCTATTTATA
AGCTGGTGTCTGGAGATGAGCCTGCGTCTGATTAGCTAGTTGGTGGGGTA
ACGCCTACCGAGGCG
>F0OV55003F0I22
AGAGTTTGATCCTGGCTCAGGATGAACGCTAGCGGCAGGCTTAATACATG
CAAGTCGAGGGGTAACAGGGGAGCTTGCTCCCGCTGACGACCGGCGCACG
GGTGCGTAACGCGTATGCAATCTGCCTCAAACTGGAGAATAGCCCCGAGA
AATCGGGATTAATGCTCCATAGTACTATGAAAAGGCATCTTTTTATAGTT
AAAGCTCCGGCGGTTTGAGATGAGCATGCGTGCCATTAGCTTGTTGGTG
>F0OV55003F0I3E
AGAGTTTGATCCTGGCTCAGGACTAACGCTGGCGGCGCGCCTAACACATG
CAAGTCGAACGGTGAACCGGGGCTTGCCCCGGGGGATCAGTGGCGGACGG
GTGAGTAATGCGTAGGTAACGTGCCCTCGCGCTGGGGATAACCACTCGAA
AGGGTGGCTAATACCGAATGTCTTCGTTTATTTATCAGTTTACGAAGAAA
GTGCCTTTTGGTGCGTGCGGGGAGCGACCTGCGTCCTATTAGCTTGTTGG
TGAGGTAATGGCTCACCAAGGCGACGA
>F0OV55003F0I3P
AGAGTTTGATCCTGGCTCAGGATGAACGCTAGCGGCAGGCTTAACACATG
CAAGTCGATGGGCAGCACGTCTTCGGATGGTGGCGACCGGCGCACGGGTG
CGTAACGCGTATACAATCTACCTTTTACAGGGGCATAGCCCGGGGAAACC
CGGATTAATATCCCATGGTATCATGAAGTGGCATCGCTTTATGATTAAAG
TTTCGGCGGTAAAAGATGAGTATGCGTTCTATTAGCTGGATGGTAAGGTA
ACGGCTTACCA
>F0OV55003F0I4A
AGAGTTTGATCCTGGCTCAGGATGAACGCTAGCGGGAGGCTTAACACATG
CAAGTCGAACGCACCATTTCGGTGGTGAGTGGCGAACGGGTGAGTAACAC
GTAGATAACCTGCCCTTAAGACGAGGATAACCATTGGAAACGATGGCTAA
GACTGGATAGGAATATTAGAGGCATCTCTGATATTTTAAAAGACCTAGCA
ATAGGTATGCTTAAGGAGGGGCCTGCGGCGCATTAGTTAGTTGGTGGGGT
AGAAGCCTACCAAGACG
>F0OV55003F0IDX
AGAGTTTGATCCTGGCTCAGGATGAACGCTGGCGGCGTGCCTAACACATG
CAAGTCGAGCGATAAACAGTGGATGGAATTCTTCGGAAGGAAAGAAACTG
TTGAAAGCGGCGGACGGGTGAGTAACGCGTGGGCAACCTGCCCTATACAG
GGGGATAGCCACTGGAAACGGTGATTAATACCCCATGACACCTTAACCTC
GACATGAGGAGAGGGTCAAAGGATTATATCGGTATAGGATGGGCCCGCGT
CTGATTAGCTAGTTGG
>F0OV55003F0IEQ
AGAGTTTGATCCTGGCTCAGGATGAACGCTAGCGGCAGGCTTAATACATG
CAAGTCGAGGGGCAGCATGGTGTAGCAATACACTGATGGCGACCGGCAAA
CGGGTGCGGAACACGTACAGAACCTTCCTTCGAGCGGGGAATAGCCCAGA
GAAATTTGGATTAATACCCCATAGTATATTAGGGTGGCATCACTTTGATA
TTAAAGATTTATCACTTGAAGATGGCTGTGTGGCTGATTAGGTAGTTGGC
GGGGG
>F0OV55003F0IFU
AGAGTTTGATCCTGGCTCAGAACGAACGCTGGCGGCATGCTTAACACATG
CAAGTCGAACGTGAAAGTGGACTTCGGTCCGCGAGTAAAGTGGCGCACGA
GTGAGTAACACGTGGATAATCTACCCGATGATCTGGAATAACACTTCGAA
AGGGGTGCTAATACCGGATAAGCTCACGACGTCTTCGGACGACGCGGGAA
AAGGGGGCTTCGGCTCCTGTCATCGGATGAGTCCGCGGCCCATTAGCTAG
TTGGTAGGTAATGG
>F0OV55003F0IGD
AGAGTTTGATCCTGGCTCAGGACGAACGCTAGCGGCATGCTTAACACATG
CAAGTCGAACGGTAACAGGCCTTCGGGCGCTGACGAGTGGCGGACGGGTG
AGTAATACATGGGAATCTGCCCTTAGGTGGGGGATAACGTTGGGAAACTA
ACGCTAATACCGCATAACCTCTTTGGAGCAAAGCGTGGGATCTTCGGACC
ACGTGCCAAAGGATGAGCCCATGTCTGATTAGCTAGTTGGTGAGGTAACG
GCTCACCAAGGCGACG
>F0OV55003F0IJC
AGAGTTTGATCCTGGCTCAGGACGAACGCTGGCGGCGGGCTTAACACATG
CAAGTTGAAGGAGAAGCCCTGACTTCGGTTGGGGTGGAGACTGGCGCACG
GGTGAGTAACGCGTGGACAACCTGCCTGTTCCTGGGGGATAACTCCGCGA
AAGCGGGGCTAATACCGCATAATGCAGCGGGGCCGCATGGCCACAGTTGT
TAAAGGTTTAGACCGGGTGCAGATGGGTCTGCGTGCTATTAGCTAGTTGG
TAGGGTAACGGCCTACCAAGGCG
>F0OV55003F0IK5
AGAGTTTGATCCTGGCTCAGAACAAACGCTAGCGGCGTGCCTAACACATG
CAAGTCAGACGAGAAAGTTCGCTTCGGCGAGTGAGTAGAGTGGCGCACGG
GTGAGTAACGCGTGGACAATCTGCCCTAGAGTTAGGAATAACCCACCGAA
AGGTGGGCTAATACCCAATAATGCTATACTTCTTCGGGAGTATAGCCAAA
GATGGCCTCTGTTTACAAGCTATCGCTCAGGGATGAGTTCGCGTACCATT
AGCTTGG
>F0OV55003F0IM6
AGAGTTTGATCCTGGCTCAGGAATGAACGCTGGCGGCGTGCCTAACACAT
GCAAGTCGAGCGAGAAAGTCCGTAAGGATGAGTAAAGCGGCGAACGGGTG
AGTAATACCTAGGAATCTACCCTTTGGTGAAGAATACCCTCGAGAAATCG
AGGTTAATACTGCATAAGTCGATGAATAATCGAGAAAGATGGCCTAATTG
CTATCGCCGAAGGATGAGCCTATGCACTATTAGCTAGTTGGTGGGGTAAT
GGCCT
>F0OV55003F0IOI
AGAGTTTGATCCTGGCTCAGGATGAACGCTAGCGACAGGCCTAACACATG
CAAGTCGAACGGGATTTATCCTTCGGGGTAATGAGAGTGGCGCACGGGTG
AGTAACGCGTATGCAACCTACCTGTAACTGGGGAATAGCTCCCTGAAAGG
GGAATTAACACCGCATAAGACCACACTTTCGCATGGAAGAGTGGTAAAAT
ATTTCAGTTAGGTTACGAGTAGGTCGGCAGTCGGTCGGTACGAACTTAAG
TTTTAGGTTTTGGGTTTGGGTAGGTAACGGGGTAACCGGTCCTACCAACC
GAAACG
>F0OV55003F0IT4
AGAGTTTGATCCTGGCTCAGAACGAACGCTGGCGGCGCGTTTTAAGCATG
CAAGTCGAACGGTAAAAGGGTGCTTGCACCCTTTGAGAGTGGCGAACGGG
TGAGTAACACGTAGGTGATCTGCCCTTTGGTTGGGGATAGCCTGTGGAAA
CACAGGGTAATACCGAATAAGATCGGGACTCTTTGGAGATCCGATGAAAG
CAGCTTCGGCTGCACCGAAGGATGAGCCTGCGGCTGATTAGCTTGTTGGC
GGGGTAAAGGCCCACCAAGG
>F0OV55003F0ITG
AGAGTTTGATCCTGGCTCAGAACGAACGCTGGCGGCGCGTTTTAAGCATG
CAAGTCGAACGGGATTTGTCCTTGGGATGATGAGAGTGGCGAACGGGTGA
GTAACACGTAGATGATCTGCCTTGAAGTTGGGGATAGCCCGCAGAGATGC
GGGGTAATACCGGATAATCTCTTTTTGCTTTGGCGAGATGAGGAAAGGGG
CTTCGGCCCTGCTTTGAGATGAGTCTGCGGCTGATTAGCTAGTTGGTAGG
GTAAAGG
>F0OV55003F0IWT
AGAGTTTGATCCTGGCTCAGGATGAACGCTGGCGGCGTGCCTAACACATG
CAAGTCGAGCGATAAACAGTGGATGGAATTCTTCGGAAGGAAAGAAACTG
TTGAAAGCGGCGGACGGGTGAGTAACGCGTGAGCAACCTGTCCTTGCCTG
GGGGATAAGAAGCCGAAAGGCTTTCTAATACCGCATGAGACCACAGGACC
GCATGGTCAAGAGGTCAAAGGAGAAATTCGGGCAAGGGTGGGCTCGCGTC
TGATTAG
>F0OV55003F0IZ3
AGAGTTTGATCCTGGCTCAGGATGAACGCTGGCGGCGTGCCTAATACATG
CAAGTCGAACGCACTAGTTTACTAGTGAGTGGCGAACGGGTGAGTAACAC
GTGAGGAACCTGCCCTTGAGTGGGGAATAACACCGAGAAATGGGTGCTAA
TACCGCATAATGTCTTGGAAGCGCATGCTTTCGGGACCAAAGGATTTATT
CGCTTAAGGATGGACTCGCGTCCGATTAGGTAGTTGGTGAGGTAACGGCC
CACCAAGCCTACGATCGG
>F0OV55003F0J1E
AGAGTTTGATCCTGGCTCAGATTGAACGCTGGCGGCGTGCCTAACACATG
CAAGTCGAGCGGTAGCAGGTGTAGCAATACATGCTGACGAGCGGCGGACG
GGTGAGTAACGCTTGGGAATCTGCCTGTTAGTGGGGGACAACCCGGGGAA
ACTCGGGCTAATACCGCATACGCACTACGGTGGAAAGCCGGGGACCGCAA
GGCCTGGCGCTAACAGATGAGCCCAAGTCGGATTAGCTAGTTGGTAGGGT
AATGGCCTACCAAGG
>F0OV55003F0J1P
AGAGTTTGATCCTGGCTCAGAATGAACGCTGGCGGCGTGCCTAACACATG
CAAGTCGAACGAGAAATCCCGGGCTTGCTCGGGAGAGTAAAGTGGCGCAC
GGGTGAGTAACGCGTGGGTAACCTGCCCTTGAATCTGGGATAACTTCGCG
AAAGCGATGCTAATACCGGATATTGTTCATCGGACTCCGGTCTGATGAAT
GAAAGGTGACCTCTTCATGAAAGTTGCCGTTTGAGGAGGGGCTCGCGTAC
CATTAG
>F0OV55003F0J1Y
AGAGTTTGATCCTGGCTCAGATTGAACGCTGGCGGCAGGCCTAACACATG
CAAGTCGAGCGGCAGCGGGAGGTGCTTGCACCTCGCCGGCGAGCGGCGGA
CGGGTGAGTAATGCATAGGAATCTGCCCGGTAGTGGGGGATAACCTGGGG
AAACCCAGGCTAATACCGCATACGTCCTACGGGAGAAAGCAGGGGACCTT
CGGGCCTTGCGCTATCGGATGAGCCTATGCCGGATTAGCTGGTTGGTGAG
GTAACGGCT
>F0OV55003F0J2A
AGAGTTTGATCCTGGCTCAGGACGAACGCTGGCGGCGTGCCTAACACATG
CAAGTCAAAGGAAAGCGACTTCGGTCGTAAGTACTTGGCGCAAGGGTGAG
TAAGGTATAGGTAATCTGCCCTTTGGACTGGGATAACTCCGAGAAATCGG
TGACAATACCAGATGATGCAGCGGGACCGCATGGTCATGTTGTTAAAGAT
TTATCGCCAAAGGATGAGCCTATATTCCATCAGGTAGTTGGTAGGGTAAC
GGCCTACCAAG
>F0OV55003F0J60
AGAGTTTGATCCTGGCTCAGAGTGAACGCTGGCGGCGTGCTTAACACATG
CAAGTCGAACGATGAAGTCCTTCGGGATGGATTAGTGGCGCACGGGTGAG
TAATATATAGGTAATGTGCCTCTTAGTCTGGGATAGCCACTGGAAACGGT
GATTAATACTAGATACTCCTTCTTACTTCAAGGTAAGTCGGGAAAGTTTT
TTCGCTAAGAGATCGGCCTATATCCTATCAGTTAGTTGGTGAGGTAATGG
CTCACCAAGGCG
>F0OV55003F0J6L
AGAGTTTGATCCTGGCTCAGGATGGACGCTAGCGGGAGGCTTAACACATG
CAAGTCGAGGGGCAGCACGAGATAGCAATATTTTGGTGGCGACCGGCGCA
CGGGTGAGTAACACGTATGCAACCTGCCTCGTACAGGGGGATAACCCGGA
GAAATTCGGACTAATATCCCATAATGATATTGAAAGGCATCTTTTAATAT
TTAAAGCTCAGGCGGTACGGATGGGCATGCGGAACATTAGCTAGTTGGTA
GGGTAACGCCT
>F0OV55003F0J7L
AGAGTTTGATCCTGGCTCAGGACGAACGCTGGCGGCGTGCTTAACACATG
CAAGTCGAACGAGGCCCAACCAGTGGCAACACTGGAGAAGGCCTAGTGGC
GAACGGGTGAGTAACACGTGAGGAACCTGCCCCGAAGACTGGGATAAGCC
CCCGAAAGGGGGTCTAATACCGGATGCCCCTTCCAGATCGCATGGTCAGG
AAGGGAAAGGTCCGCTGCTTCGGGAGGGCCTCGCGGCCTATCAGCTTGTT
GGTGAGGTAACGGCTCACCAAGGCG
>F0OV55003F0JAN
AGAGTTTGATCCTGGCTCAGGATAAACGCTGGCGGTGTGCTTTATGCATG
CAAGTCGAACGAACTATTTCGGTAGTTAGTGGCAAACGGGTGAGTAACAC
GTAAGCAACCTGTCCTCAAGTGGGGAATAACTCTGAGAAATCGGAGCTAA
TACCGCATGTGAATCATCATCGCAAGGAGATGATTTAAAGCCTTCGGGCG
CTTAAGGAGGGGCTTGCGCACGATTAGCTTGTTGGTGGGGTAATGGCCTA
CCAAGGCGACG
>F0OV55003F0JBE
AGAGTTTGATCCTGGCTCAGGACGAACGCTGGCGGCGTGGATTAGGCATG
CAAGTCGAACGCGAACGAACACCTTCGGGTGTTCAAGTAGAGTGGCGGAC
GGGTGAGTAACGCGTAGGTGATCTACCTTTAAGTGGGGGGATAGCCCCGG
GAAACCGGGATTAATACCGCATATGTCCCGAGAGATTGGGATAAAGATGG
CCTCTGACATAAGCTGTTGCTTAGAGATGAGCCTGCGTCCTATTAGCTAG
TTGGTGGGGTAAAGGCCTACCAAGG
>F0OV55003F0JBH
AGAGTTTGATCCTGGCTCAGAGTGAACGCTGGCGGCGTGCCTAACACATG
CAAGTCGGACGGAGCTTCAGCTGTAGCAATACAGTTGAAATTTAGTGGCA
AACGGGTGAGTAACACATGGGTGATCTGCCTTCAAGAGGAAAATAACCTG
CCGAAAGGCTGGCTAATGTTCCATAAGACCACAATTCTTCCTAAAAAGAA
TAGGGGTCAAAGGCTCGCAAGAGTCGCTTGAAGAGGAGCCTGTGGCCTAT
CAG
>F0OV55003F0JCD
AGAGTTTGATCCTGGCTCAGGATGAACGCTGGCGGCGTGCTTAACACATG
CAAGTCGAACGAGGTCCAACCTTCGGGTGAAGACCGAGTGGCGAACGGGT
GAGTAACACGTGGGTAACCTGCCTCAGAGTGGGGGATAGCCTTTCGAAAG
GAAGATTAATACCGCATAAGATTGTAGCGTCACATGGCGCAGCAAGAAAA
GGAGCAATCCGCTTTGAGATGGACCCGCGGCGCATTAGCTAGTTGGTGGG
GTAATGGCCT
>F0OV55003F0JF8
AGAGTTTGATCCTGGCTCAGGATGAACGCTGGCGGCGTGCCTAATACATG
CAAGTCGAACGCACCATTTCGGTGGTGAGTGGCGAACGGGTGAGTAACAC
GTAGATAACCTGCCCTTAAGACGAGGATAACCATTGGAAACGATGGCTAA
GACTGGATAGGAATATTAGAGGCATCTCTGATATTTTAAAAGACCTAGCA
ATAGGTATGCCTAAGGAGGGGTCTGCGGCGCATTAGTTAGTTGGTGGGGT
GATGGCCT
>F0OV55003F0JFB
AGAGTTTGATCCTGGCTCAGGATGAACGCTAGCGACAGGCCTAACACATG
CAAGTCGAGGGGCAGCATAAAGGTAGCAATACTTTGGTGGCGACCGGCGC
ACGGGTGAGTAACACGTATGCAACCTACCTGTAAGAGGGGAATAACCCGG
AGAAATCCGGACTAACACCGCATAATACTGCGAATCTGCATGGATTTGTA
GTTAAACATTTATGGCTTACAGATGGGCATGCGTATGATTAGCTAGTTGG
TG
>F0OV55003F0JGG
AGAGTTTGATCCTGGCTCAGGATGAACGCTAGCGGCAGGCCTAACACATG
CAAGTCGAGGGGTAACAGGGTTTTCGGACCGCTGACGACCGGCGCACGGG
TGCGTAACGCGTATGCAACCTACCTTTAACAGGAGCATAGCCCCGAGAAG
TCGGGATTAATACTCCATAACAACAAGAAGTGGCATCACTTTTTATTTAA
AGCTTTGGCGGTTAAAGATGGGCATGCGTGACATTAGTTAGTTGGTGAGG
TAACGGCTCACCAAGACATCG
>F0OV55003F0JGZ
AGAGTTTGATCCTGGCTCAGGATGAACGCTAGCGGGAGGCTTAACACATG
CAAGTCGAGCGGTATAATCCCTTCGGGGTTTAGAGAGCGGCGCACGGGTG
AGTAACGCGTATGCAACCTGCCCTTGACAGGGGGATAGCCCGGAGAAATC
CGGATTAATACCCCATGGTATTTAAGTTCCGCATGGGATTTAAATTAAAG
ATTTATCGGTCAGGGATGGGCATGCGTGACATTAGCTAGTTGGCGGGGTA
ACGGCCCACCAAGGCTACGATGTCG
>F0OV55003F0JHG
AGAGTTTGATCCTGGCTCAGGATGAACGCTAGCGGCAGGCTTAACACATG
CAAGTCGAGGGGCAGCACGTCTTCGGATGGTGGCGACCGGCGCACGGGTG
CGTAACGCGTATACAATCTACCTTTTACAGGGGCATAGCCCGGGGAAACC
CGGATTAATATCCCATGGTATGTAGGAATGGCATCATTTCTATATTAAAG
CTTTTGCGGTAAAAGATGAGTATGCGTTCTATTAGCTAGATGGTAAGGTA
ACGGCTTACCATGG
>F0OV55003F0JJ5
AGAGTTTGATCCTGGCTCAGGATGAACGCTAGCGGGAGGCTTAACACATG
CAAGTCGAGGGGCAGCACGAGGTAGCAATACTTTGGTGGCGACCGGCGCA
CGGGTGAGTAACACGTATGCAACCTACCCTGTACAGGGGGATAACCCGGA
GAAATTCGGACTAATACCCCATAAAGATATACCTGGGCATCCAGGGATAT
TTAAAGCTTCGGTGGTACGGGATGGGCATGCGCAACATTAGCTAGTTGGG
AGGGTAACGGCCTACCAAGGCAACG
>F0OV55003F0JJB
AGAGTTTGATCCTGGCTCAGGATGAACGCTAGCGACAGGCCTAACACATG
CAAGTCGAACGGGATTTAGTAGCTTGCTACTAATGAGAGTGGCGCACGGG
TGAGTAACGCGTATGCAATCTGCCTGTAACAGGGGAATAGCTCCCTGAGA
GGGGAATTAACACCGCATAAGACCACACTGCCGCATGGTAGAGTGGTAAA
ATATTTATAGGTTACAGATGGGCATGCGTGACATTAGTTTGTTGGTGG
>F0OV55003F0JJF
AGAGTTTGATCCTGGCTCAGAACGAACGCTGGCGGCGCGTTTTAAGCATG
CAAGTCGAACGGTAGAGATCCTTCGGGGTCTTGAGAGTGGCGAACGGGTG
AGTAACACGTAGATGATCTGCCTTGAAGTTGGGGATAGCCCATAGAAATA
TGGGGTAATACCGGATAATCTCTTTTTACTTTGGTGAATAGAGGAAAGGG
GCTTCGGCCTCGCTTTGAGATGAGTCTGCGGCTGATTAGCTAGTTGGTAG
GGTAAAGGCCTACCAAGGCGACG
>F0OV55003F0JK3
AGAGTTTGATCCTGGCTCAGGACGAACGCTGGCGGCGTGCCTAACACATG
CAAGTCAAAGGAAAGCGACTTCGGTCGTAAGTACTTGGCGCAAGGGTGAG
TAAGGTATAGGTAATCTGCCCTTTGGACTGGGATAACTCCGAGAAATCGG
TGACAATACCAGATGATGCAGCGGGACCGCATGGTCATGTTGTTAAAGAT
TTATCGCCAAAGGATGAGCCTATATTCCATCAGGTAGTTGGTAGGGTAAC
GGCCTACCAAG
>F0OV55003F0JLI
AGAGTTTGATCCTGGCTCAGGATGAACGCTAGCGGCAGGCTTAATACATG
CAAGTCGAGGGGCAGCATGGTTGTAGCAATACAACTGATGGCGACCGGCA
AACGGGTGCGGAACACGTACGCAACCTACCCATAACTGGGGAATAGCCCG
GGGAAACCCGGATTAATACCTCGTAACCTTATGAAGTGGCATCGCTTTAT
AAGTATAGCTCCGGCGGTTATGGATGGGCGTGCGCCTGATTAGGTAGTTG
GCGGGGTAACGGCCCACCAAG
>F0OV55003F0JNL
AGAGTTTGATCCTGGCTCAGAACGAACGCTGGCGGCGTGTCTTAAGCATG
CAAGTCGGGCGGCAAGGCGGGGCAACCCGCCCTAGAGCGGCGGACTGGTG
AGTAACACGTGGGTGATCTGCCCTTGGATTGGGGATAGCCATTAGAAATA
GTGGGTAATACCGAATAAGTCCGCGAGGTTGCGACCTTGCGGGGAAAGGC
GCTACGGCGCCGTCCGAGGATGAGCCCGCGGCCCATTAGCTAGTTGGCGG
GGTAATGGCCCACCAAGGCG
>F0OV55003F0JR1
AGAGTTTGATCCTGGCTCAGAACGAACGTTAGCGGTGTGGATTAGGCATG
CAAGTCGAGCGCGAAAGTCCGCAAGGATGAGTAAAGCGGCGAAAGGGTGA
GTAATACGTAACCAACCTACCCCTGAGATCGGAATAACTGGTGGAAACGC
TGGCTAAAGCCGAATGGTCCTATTGGGAGGCATCTTCCGGGTGGTAAACG
GTGGCGCAAGCTGCTGCTCGGGGAGGGGGTTATGGGCTATCAGCTAGTTG
GTGGGGTAATGGCCCACCAAGGCGA
>F0OV55003F0JRA
AGAGTTTGATCCTGGCTCAGGATGAACGCTGGCGGCGTGCCTAACACATG
CAAGTCGAGCGATAAACAGTGGATGGAATTCTTCGGAAGGAAAGAAACTG
TTGAAAGCGGCGGACGGGTGAGTAACGCGTGGGCAACCTGCCCTATACAG
GGGGATAGCCACTGGAAACGGTGATTAATACCCCATGACACCTTAACCTC
GCATGAGGAGAGGGTCAAAGATTATATCGGTATAGGATGGGCCCGCGTCT
GATTAGCTAGTTGG
>F0OV55003F0JRY
AGAGTTTGATCCTGGCTCAGAACGAACGCTGGCGGCGCGTTTTAAGCATG
CAAGTCGAACGGTAAAAGGGTGCTTGCACCCTTTGAGAGTGGCGAACGGG
TGAGTAACACGTAGGTGATCTGCCCTTTGGTTGGGGATAGCCTGTGGAAA
CACAGGGTAATACCGAATAAGATCGGGACTCTTTGGAGATCCGATGAAAG
CAGCTTCGGCTGCACCGAAGGATGAGCCTGCGGCTGATTAGCTTGTTGGC
GGGGTAAAGGCCCACCAAGG
>F0OV55003F0JU0
AGAGTTTGATCCTGGCTCAGAATGAACGCTGGCGGCGTGCCTAACACATG
CAAGTCGTACGAGAAAGGGGCTTCGGCCCTGAGTAGAGTGGCGCACGGGT
GAGTAACGCGTGGGTAATCTACCCTTGGATTTGGAATAACTCCGCGAAAG
TGGAGCTAATACCGGATAGTCTGGCTTTTAATAGAAGTCGGTAAAGGATG
CCTCTGCATATGCATTCGTCCGAGGATGAGCCCGCGTCTCATTAGCTAGT
TGGTAGGGTAA
>F0OV55003F0JX2
AGAGTTTGATCCTGGCTCAGAACGAACGCTGGCGGCATGCCTAACACATG
CAAGTCGAACGAGACCTTCGGGTCTAGTGGCGCACGGGTGCGTAACGCGT
GGGAACCTGCCTTTAGGTTCGGGATAACTCCTCGAAAGGGGTGCTAATAC
CGGATGATGTCTTCGGACCAAAGATTTATCGCCTTTAGATGGGCCCGCGT
TGGATTAGCTAGTTGGTGAGGTAAAGGCTCACCAAGGCGACGATCCATAG
CTGGTCTTAGAGG
>F0OV55003F0JXZ
AGAGTTTGATCCTGGCTCAGATTGAACGCTGGCGGCATGCCTAACACATG
CAAGTCGAACGGTAACAGCAGAGCTTGCTCTGGCTGACGAGTGGCGGACG
GGTGCGTAACGCGTGGGAATCTACCTTGTAGTGGGGGACAACCTAGGGAA
ACTTAGGCTAATACCGCATAATCTCTACGGAGCAAAGGGGGCCTCGGCTC
TCGCTATTAGATGAGCCCGCGTTGGATTAGCTTGTTGGTGAGGTAACGGC
TCACCAAGG
>F0OV55003F0K4E
AGAGTTTGATCCTGGCTCAGGACGAACGCTGGCGGCGTGCCTAACACATG
CATGTCAAGGAGAAAGACTGGTTTCGGCCGGTCAAGTAAACTGGCGGACG
GGTGAGTAACGCGTAGGCGACCTGCCCTTGTGTTTGGAATAACCCCGAGA
AATTGGGGCTAATACCGAATGACGCATTGAGTATGCATGTACTTGATGTT
AAAGGTGCTGCAAGGTACCGCACAGGGATGGGCCTGCGTTCCATTAGTTA
GATGGTAGGGTAACGG
>F0OV55003F0KBM
AGAGTTTGATCCTGGCTCAGAACGAACGCTGGCGGCGCGTTTTAAGCATG
CAAGTCGAACGGTAAAAGGGTGCTTGCACCCTTTGAGAGTGGCGAACGGG
TGAGTAACACGTAGGTGATCTGCCCTTTGGTTGGGGATAGCCTGTGGAAA
CACAGGGTAATACCGAATAAGATCGGGACTCTTTGGAGATCCGATGAAAG
CAGCTTCGGCTGCACCGAAGGATGAGCTTGCATCTGATTAGCTAGTTGGC
GGGGTAAAAGCCC
>F0OV55003F0KBX
AGAGTTTGATCCTGGCTCAGGAATGAACGCTGGCGGCGTGCCTTAACACA
TGCAAGTCGAACGAGGAACTTACCCTCGGTTGAGGACGAG
>F0OV55003F0KC3
AGAGTTTGATCCTGGCTCAGGATGAACGCTGGCGGCGTGCCTAACACATG
CAAGTCGAGCGATAAACAGTGGATGGAATTCTTCGGAAGGAAAGAAACTG
TTGAAAGCGGCGGACGGGTGAGTAACGCGTGGGCAACCTGCCCTATACAG
GGGGATAGCCACTGGAAACGGTGGTTAATACCCCATGACACCTTAACCTC
GCATGAGGAGAGGGTCAAAGATTATATCGGTATAGGATGGGCCCGCGTCT
GATTAGCTAGTTGGTAAGG
>F0OV55003F0KJ6
AGAGTTTGATCCTGGCTCAGGATGAACGCTAGCGGCAGGCCTAACACATG
CAAGTCGCGGGGCAGCGCGGTGTAGCAATACACTGGCGGCGACCGGCGCA
CGGGTGCGTAACGCGTATGCAACCTGCCCATCCCCGGGGGATAGCCCGCC
GAAAGGCGGATTAATACCCCATGGACCCTTAGCGCTGCATGGCGCGGAGG
GTGAAGCTCCGGCGGGGATGGATGGGCATGCGTGCCATTAGCTTGTTGGT
G
>F0OV55003F0KK9
AGAGTTTGATCCTGGCTCAGGATGAACGCTAGCGGGAGGCTTAACACATG
CAAGTCGAGGGGCAGCACGAGGTAGCAATACTTTGGTGGCGACCGGCAGA
CGGGTGAGTAACGCGTATGTAACCTGCCCTGTACAGGGGGATAACCCGGA
GAAATTCGGACTAATATCCCATGGTAATATTGGAAGGCATCTTCTGATAT
TTAAAGTTCCGGCGGTACAGGAGGGGCATGCGTAACATTAGCTGGTTGGT
AAGGTAACGGCTTACCAAGGCGA
>F0OV55003F0KL0
AGAGTTTGATCCTGGCTCAGGACGAACGCTGGCGGCGGGCTTAACACATG
CAAGTCGCGGGAGAAGCCAGGCCTTCGGGTCAGGTGGAGACCGGCGGATG
GGTGAGTAACGCGTAGGCAATCTGCCGTTAGGACTGGGATAACCCACCGA
AAGGTGAGCTAATACCGGATGATGCAGCGGGGCCGCATGGCCACAGTTGT
TAAATCTTTCGAGAGCCTAACGATGAGCCTGCGTGCCATTAGCTAGTTGG
TAGGTAACGG
>F0OV55003F0KLR
AGAGTTTGATCCTGGCTCAGGATGAACGCTAGCGACAGGCCTAACACATG
CAAGTCGAACGGGATTTATCCTTCGGGGTAATGAGAGTGGCGCACGGGTG
AGTAACGCGTATGCAACCTACCTGTAACTGGGGAATAGCTCCCTGAAAGG
GGAATTAACACCGCATAAGACCACACTTTCGCATGGAAGAGTGGTAAAAT
ATTTATCGGTTACAGATGGGCATGCGTGACATTAGTTTGTTGGTGAGGTA
ACGGCTCACCAAG
>F0OV55003F0KMI
AGAGTTTGATCCTGGCTCAGGATGAACGCTAGCGGCAGGCTTAACACATG
CAAGTCGAGGGGCAGCACGTCTTCGGATGGTGGCGACCGGCGCACGGGTG
CGTAACGCGTATACAATCTACCTTTTACAGGGGCATAGCCCGGGGAAACC
CGGATTAATATCCCATGGTATGGAGAAGTGGCATCGCTTTTTCATTAAAG
TTTCGGCGGTAAAAGATGAGTATGCGTCCTATTAGTTAGTTGGTAAGGTA
ACGGCTTACCAAGGCAGCGATAGGG
>F0OV55003F0KN1
AGAGTTTGATCCTGGCTCAGAACGAACGCTGGCGGCGCGTTTTAAGCATG
CAAGTCGAACGGGAAAGTAGTGCTTGCACTACTGGAGAGTGGCGAACGGG
TGAGTAACACGTAGGTGATCTACCTTGAGGCTGGGGATAGCCTGTGGAAA
CACAGGGTAATACCGAATACGCCCTTTAGAGTAAAGACTGAAGGGGAAAG
GCGCGATTGCGTCACCTTGGGATGAGCCTGCGGCTCATTAGTTAGTTGGT
AGGGTAACGGCCTACCAAGGCGACG
>F0OV55003F0KNR
AGAGTTTGATCCTGGCTCAGAACGAACGCTGGCGGCATGCTTAACACATG
CAAGTCGAACGAGGGCTCTCCTTCGGGGATGTCCCTAGTGGCGGACGGGT
GAGTAACGCGTGGGAATCTACCCTGGAGTGGGGAATAACCTCTGGAAACG
GAGGCTAATACCGCATACGGCCCTTCGGCAACGGAGGGCGAAAGGCTTCG
GCCGCTCCTGGATGAGCCCGCGTCTGATTAGCTTGTTGGTGGGTAACGCC
GACCAAGGCTCCGATCAGTAG
>F0OV55003F0KOC
AGAGTTTGATCCTGGCTCAGAATCAACGCTGGCGGCGTGCCTAACACATG
CAAGTCGAACGAGAAAGCTGTCTTCGGACGGCAAGTACAGTGGCAAACGG
GTGAGTAACGCGTGGGACATCTACCCTGATGAGGGGAATAACTCTCCGAA
AGGAAAGCTAATACCGCATATACCGTGCAAACGGGAAAGGCCTTCGGGCT
GCATCAGGAGGAGCCCGCGTCCGATTAGCTAGTTGGTGAGGTAATGGCTC
ACCAAGGCGACG
>F0OV55003F0KPL
AGAGTTTGATCCTGGCTCAGAGCGAACGCTGGCGGCGTGCTTAACACATG
CAAGTCGAACGCGAAAGGGACCTTCGGGTCCTGAGTAAAGTGGCGCACGG
GTGAGTAACACGTGGATAATCTACCCGGTGATCTGGGATAACATTCCGAA
AGGAGTGCTAATACCGGATAAGCCCACGGGCTCTTCGGAGCTTGCGGGAA
AAGGTGGGGACCTTCGGGCCTACTGTCATTGGATGAGTCCGCGGCCCATT
AGCTAGTTGGTAGGGTAATGGCCT
>F0OV55003F0KQX
AGAGTTTGATCCTGGCTCAGGATGAACGCTAGCGGGAGGCTTAACACATG
CAAGTCGAACGGTAAGGTCCCTTCGGGGATACACGAGTGGCGCACGGGTG
AGTAACGCGTATGCAACCTACCTTTTACAGGGGAATAGCCCAGAGAAATT
TGGATTAATGCCCCATGGTTCTGTAATGTCGCATGGCATAACAGATAAAG
TTACGGCGGTAAAAGATGGGCATGCGTGACATTAGCTAGTTGGCGGGGTA
ACGGCCCACCAAGGCTACGA
>F0OV55003F0KRI
AGAGTTTGATCCTGGCTCAGGATGAACGCTAGCGACAGGCCTAACACATG
CAAGTCGAGGGGCAGCATAAAGGTAGCAATACTTTGGTGGCGACCGGCGC
ACGGGTGAGTAACACGTATGCAACCTACCTGTAAGAGGGGAATAACCCGG
AGAAATCCGGACTAACACCGCATAATACTGCGAATCTGCATGGATTTGTA
GTTAAACATTTATGGCTTACAGATGGGCATGCGTATGATTAGCTAGTTGG
TG
>F0OV55003F0KRX
AGAGTTTGATCCTGGCTCAGGACGAACGCTGGCGGCGTGCTTAACACATG
CAAGTCGAGCGGAGATATATTGAAGATTTATCTGATATATATCTTAGCGG
CGGACGGGTGAGTAACGCGTGGGCAATCTGCCTCATACAGGGGGATAACA
CTGGGAAACTAGTGCTAATACCGCATAAAATAGTGAAGTGGCATCACTTT
ACTATCAAAGGAGTAATCCAGTATGAGATGAGCCCGCGTCCGA
>F0OV55003F0KVF
AGAGTTTGATCCTGGCTCAGGATGAACGCTAGCGGCAGGCTTAACACATG
CAAGTCGAGGGGCAGCACAGGTAGCAATACTGGGTGGCGACCGGCGCACG
GGTGCGTAACGCGTATACAATTTACCTTTTACTAGGGGATAGCCCAGAGA
AATTTGGATTTAATACCCTATAGTATTATCGGATCGCATGGTTTGGTAAT
TAAAGTTTCGGCGGTAAGAGATGAGTATGCGTCCTATTAGCTAGATGGTA
AGGTAACGGCTTACCATGG
>F0OV55003F0KVK
AGAGTTTGATCCTGGCTCAGAGCGAACGCTGGCGGCAGGCTTAACACATG
CAAGTCGAACGGACCCTTCGGGGTTAGTGGCGGACGGGTGAGTAACACGT
GGGAACGTGCCTTTAGGTTCGGAACAACACAGGGAAACTTGTGCTAATAC
CGGATAAGCCCTTCGGGGGAAAGATTTATCGCCTTTAGAGCGGCCCGCGT
CTGATTAGCTTGTTGGTGAGGTAAAGGCTCACCAAGGCTACGATCAGTAG
CTGGTCTGAGAGGATGGCCAGCC
>F0OV55003F0KVQ
AGAGTTTGATCCTGGCTCAGGACGAACGCTGGCGGCGTGCTTAACACATG
CAAGTCAAGGAGAAAGTTTCTTTCGGGAGATAAGTAAACTGGCGCACGGG
TGAGTAAAATGTAAGTAATCTACCCTTTGGATGGGAATAACTACTAGAAA
TGGTGGCTAATACCGAATAATGCAGCGGCACCGAGTGGTGATGTTGTTAA
AGACCGAAAGGTTGCCAAGGGGATGAGCTTGCATCTGATTAGCTTAGGTT
GGGACGGGGTAAAACGCCCACCAAGGCG
>F0OV55003F0KWE
AGAGTTTGATCCTGGCTCAGAACGAACGTTAGCGGCGTGCTTAACACATG
CAAGTCAAAGGAAAGCGACTTCGGTCGTAAGTACTTGGCGCAAGGGTGAG
TAAGGTATAGGTAATCTGCCCTTTGGACTGGGATAACTCCGAGAAATCGG
TGACAATACCAGATGATGCAGCGGGACCGCATGGTCATGTTGTTAAAGAT
TTATCGCCAAAGGATGAGCCTATATTCCATCAGGTAGTTGGTAGGGTAAC
GGCCTACCAAGCCTACG
>F0OV55003F0KWP
AGAGTTTGATCCTGGCTCAGGATGAACGCTGGCGGCGTGCCTAACACATG
CAAGTCGAGGCGGGGACATAGGAGGAGTAATCTGACTATGTTCTAGCGGC
GGACGGGTGAGTAACGCGTGAGCAACCTGTCCTTGTCTGGGGGATAAGGA
GCCGAAAGGCTCTCTAATACCGCATGAGACCACGGAATCACATGGTTTTG
AGGTCAAAGGAGTAATCCGGACAGGGGTGGGCTCGCGTCTGATTAGCTAG
TTGGT
>F0OV55003F0KX2
AGAGTTTGATCCTGGCTCAGGATGAACGCTGGCGGCGTGCCTAATACATG
CAAGTCGAGCGGGATCCCTTGGATTCGTCTGAGGGTGAGAGCGGCGAACG
GGTGAGTAACACGTGGGTGACCTGCCCTGAAGACGGGGATAACCTCCGGA
AACGGAAGCTAATACCCGATGTGCTCAGTGATTCGGTTCATTGAGTAAAG
CTCCGGTGCTTCAGGATGGACCCGCGGCCTATCAGCTAGTTGGTAGGGTA
ACGGCCTACCAAGGCG
>F0OV55003F0L0N
AGAGTTTGATCCTGGCTCAGAACGAACGCTGGCGGCGCGTTTTAAACATG
CAAGTCGAACGAGAACCTCTGTGCTTGCACTGAGGGGACAGTGGCGAACG
GGTGAGTAACACGTGAGTAATCTTCCTTCGAGTTCGGGACAACCATCCGA
AAGGGTGGCTAATACCGGATAACATGGTAACATCAAAGGTGGGGATCGTA
AGACCTGCCGCTTGAAGATGAGCTCGCGGCCCATTAGCTAATTGGTGGGG
TAATGGCCTACCAAGGCAACG
>F0OV55003F0L1I
AGAGTTTGATCCTGGCTCAGAACGAACGCTGGCGGCGTGCTTAACACATG
CAAGTCATACGGGAAAGCTTACTTCGGTGAGCGAGTACAGTGGCGCACGG
GTGAGTAACACGTGGGTAACCTACCCTCCGAACCGGGATAACATTTCGAA
AGAGGTGCTAAGACCGGATACGTCCTTCGCTTCTTCGGCGGCGAAGGGAA
AAGTAGGCCTCTGCTTGCAAGCTATTATCGGTGGATGGGCCCGGCCGGGC
CGATTAGTTTGTTGGTAGGGTAACGGGCCTACCAAGACG
>F0OV55003F0L6V
AGAGTTTGATCCTGGCTCAGGATGAACGCTAGCGGTGCGCCTAACACATG
CAAGTCGAGCGATATAGCGGCGAACGGGTGAGTAACACGTTGGAACCTGC
CTCGAACTCAGGGATAGCCATCCGAAAGGATGATTAATACCGGATAGTCC
CGAAAGGGTAAAGATTTTTCGGTTCGAGAGGGGCCTGCGGCCTATCAGCT
AGTTGGTAAGGTAATGGCTTACCAAGGCTATGACGGGTAACTGGTGTGAG
AGCATGACCAGT
>F0OV55003F0L7Z
AGAGTTTGATCCTGGCTCAGGATGAACGCTAGCGACAGGCCTAACACATG
CAAGTCGAACGGGATTTATCCTTCGGGGTAATGAGAGTGGCGCACGGGTG
AGTAACGCGTATGCAACCTACCTGTAACTGGGAAATAGCTCCCTGAAAGG
GGAATTAACACCGCATAAGACCACACTTTCGCATGGAAGAGTGGTAAAAT
ATTTATAGGTTACAGATGGGCATGCGTGACATTAGTTTGTTGGTGAGGTA
ACGGCTCACCAAG
>F0OV55003F0L9N
AGAGTTTGATCCTGGCTCAGAACGAACGCTGGCGGCGCGTTTTAAGCATG
CAAGTCGGACGGTAGAAGTCCTTCGGGACTTTGAGAGTGGCGAACGGGTG
AGTAACACGTAGATGATCTACCTTGGGATTGGGGGATAGCCTATGGAAAC
ATGGGGTAATACCGAATACGTCCTGTCATGTAAGGGTGACAGGGGAAAGG
AGCTGAGGCTTCGTCCTGGGATGAGTCTGCGGCTCATTAGCTAGTTGGTG
GGGTAAAGGCCTACCAAGGCGACG
>F0OV55003F0LMG
AGAGTTTGATCCTGGCTCAGAACGAACGCTGGCGGCGTGCTTAACACATG
CAAGTCGAACGAGAAATCTACCTTCGGGTGGAGAGTAAAGTGGCGCACGG
GTGAGTAACACGTGAGTAACCTGCCTTTAAGTCTTGGATAACTCCTCGAA
AGGGGGGCTAATACAGGATAAGACTACATTTCGAATGGTAAGTAGTAAAA
GATGGTCACTACTTGTAAACTATTGCTTAAAGATGGGCTCGCGGCCTATT
AACTAGTTGGTGAGGTAATGGCTC
>F0OV55003F0LMY
AGAGTTTGATCCTGGCTCAGAACGAACGCTGGCGGCGTGGTTGATACATG
CAAGTCGAACGGGAACGGGTCCTTCGGGACCTCAGTATAGTGGCGGACGG
GTGAGTAACACGTGATCAATCTGCCCTTGGGAGTGGGATAGCTATTCGAA
AGGATAGGTAATACCACATAAGACTACAGAACCGCATGGTTTAGTAGTAA
AAAGGTTGGGATCTTCGGACCTTTCGCCCAAGGATGAGATCGCGTCCTAT
TAGCTTGTTGGTGAGGTAACGGCT
>F0OV55003F0LOE
AGAGTTTGATCCTGGCTCAGGATGAACGCTAGCGGTAGGCTTAACACATG
CAAGTCGAGGGGTAATTCCGATTTATCGGGAACGACCGGCGCACGGGTGA
GTAACGCGTATGCAACCTACCCATTGCAGGGGCATAGGCCGAAGAAATTC
GGATTAATACCCCATAATATCATTAGATCACATGTTCTGATGATTAAAGT
TCAGGCGGCAATGGATGGGCATGCGTGACATTAGTTAGTTGGTGAGGTAA
CGGCT
>F0OV55003F0LQ7
AGAGTTTGATCCTGGCTCAGATTGAACGCTGGCGGCATGCCTTACACATG
CAAGTCGAACGGCAGCACGGGAGCAATCCTGGTGGCGAGTGGCGAACGGG
TGAGTAATGTATCGGAACGTACCTTTCAGTGGGGGATAACGTAGCGAAAG
TTACGCTAATACCGCATAAGCCCTGAGGGGGAAAGTGGGGGACCGCAAGG
CCTCACGCGAATGGAGCGGCCGATGTCAGATTAGCTAGTTGGTGGGGTAA
AGGCCCACCAAGGCGACG
>F0OV55003F0LQR
AGAGTTTGATCCTGGCTCAGAACGAACGCTGGCGGCGCGTCTTAAGCATG
CAAGTCGGACGGCAAGGGTAGCAATACCCCTAGAGTGGCGGACTGGTGAG
TAACACGTGGGTGACCTGCCCTTGAGATGGGGATAGCCATTAGAAATAGT
GGGTAATACCGAATACGACCGTCAGGCTACGGCCTGACGATGAAAGGCGC
TACGGCGCCGCCTTGGGATGAGTCCGCGTCCCATTAGCTAGCTGGTGGGG
TAAGAGCCTACCAAGG
>F0OV55003F0LRN
AGAGTTTGATCCTGGCTCAGAACGAACGCTGGCGGCGCGTTTTAAGCATG
CAAGTCGAACGGGATTGATCCTTCGGGATCATGAGAGTGGCGAACGGGTG
AGTAACACGTAGATGATCTGCCTTGAAGTTGGGGATAGCCCGCAGAGATG
CGGGGTAATACCGGATAATCTCTTTTTGCTTTGGCGAGATGAGGAAAGGG
GCTTCGGCCCTGCTTTGAGATGAGTCTGCGGCTGATTAGCTAGTTGGTAG
GGTAAA
>F0OV55003F0LSD
AGAGTTTGATCCTGGCTCAGGATGAACGCTAGCGACAGGCCTAACACATG
CAAGTCGAACGGGATTTATCCTTCGGGGTAATGAGAGTGGCGCACGGGTG
AGTAACGCGTATGCAACCTACCTGTAACTGGGGAATAGCTCCCTGAAAGG
GGAATTAACACCGCATAAGACCACACTTTCGCATGGAAGAGTGGTAAAAT
ATTTATAAGGTTACAGATGGGCATGCGTGACATTAGTTTGTTGGTGAGGT
AACGGCTCACCAAG
>F0OV55003F0LST
AGAGTTTGATCCTGGCTCAGGACGAACGCTGGCGGCGGGTTTAACACATG
CAAGTCGAGGGACGAAGCCTACTTCGGTGGGTGGAGACCGGCGAACGGGT
GAGTAACACGTGAGGAACCTACCCGGTACTTCGGGATAACCGCGGGAAAC
CGTGGCTAATACCGGATATTCCAGTTCTGCCGCATGGTGGGGTTGGGAAA
GTTCAGGCGGTATCGGACGGCCTCGCGGCGTAATCAGCTTGTTGGTGGGT
AATGGCTTACCAAGGCGACGACGCGTAGCT
>F0OV55003F0LU8
AGAGTTTGATCCTGGCTCAGAATGAACGCTGGCGGCGTGCCTAACACATG
CAAGTCGAACGAGAAATTCCGACTTCGGTTGGAAAAGTAAAGTGGCGCAC
GGGTGAGTAACACGTGGGTAATCTGCCCCTGAATTTGGGATAACTTCGCG
AAAGCGTTGCTAATACCAGATATTGTTAATTTGGCTTCGGCTATTTTAAT
GAAAGGTGACCTCTTCTTGAAAGTTGCCGTTCGGGGATGAGCTCGCGTAC
CATTAGCTAGTTGGTGGGGTAATGG
>F0OV55003F0LW1
AGAGTTTGATCCTGGCTCAGGATGAACGCTAGCGGTGCGCCTAACACATG
CAAGTCGAGCGATATTAGCGGCGAACGGGTGAGTAACACGTTGGAACCTG
CCTCGAACTCAGGGATAGCCATCCGAAAGGATGATTAATACCGGATAGTC
CCGAAAGGGTAAAGATTTTTCGGTTCGAGAGGGGCCTGCGGCCTATCAGC
TAGTTGGTAAGGTAATGGCTTACCCAGGCTATGACGGGTAACTGGTGTGA
GAGCATGACCAGT
>F0OV55003F0LWB
AGAGTTTGATCCTGGCTCAGGATGAACGCTAGCGGTGCGCCTAACACATG
CAAGTCGAGCGATATAGCGGCGAACGGGTGAGTAACACGTTGGAACCTGC
CTCGAACTCAGGGATAGCCATCCGAAAGGATGATTAATACCGGATAGTCC
CGAAAGGGTAAAGATTTTTCGGTTCGAGAGGGGCCTGCGGCCTATCAGCT
AGTTGGTAAGGTAATGGCTTACCAAGGCTATGACGGGTAACTGGTGTGAG
AGCATGACCAGT
>F0OV55003F0M0G
AGAGTTTGATCCTGGCTCAGGATGAACGCCGGCGGCGTGCCTAACACATG
CAAGTCGAGCGATAAACAGTGGATGGAATTCTTCGGAAGGAAAGAAACTG
TTGAAAGCGGCGGACGGGTGAGTAACGCGTGGGCAACCTGCCCTATACAG
GGGGATAGCCACTGGAAACGGTGATTAATACCCCATGACACCTTAACCTC
GCATGAGGAGAGGGTCAAAGATTATATCGGTATAGGATGGGCCCGCGTCT
GATTAGCTAGTTGGTAAGG
>F0OV55003F0M39
AGAGTTTGATCCTGGCTCAGGACGAACGCTGGCGGCGTGCCTAACACATG
CAAGTCAAGGAGAAAGACTGGTTTCGGCCGGTCAAGTAAACTGGCGGACG
GGTGAGTAACGCGTAGGCGACCTGCCCTTGTGTTTGGAATAACCCCGAGA
AATTGGGGCTAATACTGGATAGGACTCCTGCCTGCATGGGTGGGGGTGGA
AAGATTTATCGGTGGAGGATGGACTCGCGGCCTATCAGCTTGTTGGTGGG
GTAATGGCCTACCAAGGCGACGAT
>F0OV55003F0M4R
AGAGTTTGATCCTGGCTCAGGATGAACGCTAGCGGGAGGCCTAACACATG
CAAGTCGAACGGGATTGAGAGCTTGCTCCCATGGGAGTGGCGCACGGGTG
AGTAACGCGTATGCAACCTGCCCTTGACAGGGGGATAGCCCGGAGAAATC
CGGATTAATACCCCATGGTATTTAAGTTCCGCATGGGATTTAAATTAAAG
ATTTATCGGTCAGGGATGGGCATGCGTGACATTAGCTAGTTGGCGGGGTA
ACGGCCCACCAAGGCCACG
>F0OV55003F0M4U
AGAGTTTGATCCTGGCTCAGAACGAACGTTGGCGGCGTGGATTAGACATG
CAAGTCGTACGGACATAATAATTTCGATTGTTATGTTAGTGGCGAACGGG
TGAGTAACGCGTGAACAACCTGCCTTTAAGCGGGGGATAACACTTCTAAC
GGGGTGCTAATACCGCATGTGATAATATTAATGACTGTTGATATTATTAA
AGATGGCCTCTGAAATAAGCTATCGTTTGAAGAGGGGTTCGCGTCCTATT
AGTTAGTTGGTGAGGTAAAGGCT
>F0OV55003F0M5C
AGAGTTTGATCCTGGCTCAGGATGAACGCTAGCGGGAGGCTTAACACATG
CAAGTCGAGGGGCAGCAGGTCGAAATTTCGGTTTTGATGCTGGCGACCGG
CGTACGGGTGAGTAACGCGTATGCAACCTACCCTGTACCGGGAAATAACC
CGGAGAAATTCGGACTAATATCCCATAATAATATAAAGGGGCATCCCTTA
ATATTTAAAGTTCCGGCGGTACAGGATGGGCATGCGTAACATTAGCTAGT
TGGAGGGGTAACGGCCCACCAAGGCAACGATGTTTAGGGG
>F0OV55003F0M5T
AGAGTTTGATCCTGGCTCAGGACGAACGCTGGCGGCGTGCCTAATACATG
CAAGTCGAGCGGAACCAATGGAGCTTGCTCCATTGGTTTAGCGGCGGACG
GGTGAGTAACACGTGGGCAACCTGCCCTGCAGATCGGGATAACTCCGGGA
AACCGGTGCTAATACCGAATAGTTTTTTGCCCCTCCTGGGGCGAAACGGA
AAGACGGTTTCGGCTGTCACTGCAGGATGGGCCCGCGGCGCATTAGCTAG
TTGGTGGGGTAATGGCCCACCAAGGCG
>F0OV55003F0M5Z
AGAGTTTGATCCTGGCTCAGGATGAACGCTGGCGGCGTGCCTAACACATG
CAAGTCGAGCGATAAACAGTGGATGGAATTCTTCGGAAGGAAAGAAACTG
TTGAAAGCGGCGGACGGGTGAGTAACGCGTGGGCAACCTGCCCTATACAG
GGGGATAGCCACTGGAAACGGTGATTAATACCCCATGACACCTTAACCTC
GCATGAGGAGAGGGTCAAAGTATTATAGTCGGTAGTAGGAGTCGGGCCCG
CGTCTGTATTAGCTTAGGTTTAGGG
>F0OV55003F0M6E
AGAGTTTGATCCTGGCTCAGATTGAACGCTGGCGGCGTGCCTAACACATG
CAAGTCGTGCGAGAAAGTTCCCTTCGGGGAGCGAGTAGAGCGGCGCGCGG
GTGAGTAACGCGTGGGTAATCTGCCCGAAAGACCGGGATAACAGTGGGAA
ACCGCTGCTAATACCGGATGTGCTTCATGTTTGACTTCATGGGGTAAAGG
TGGCCTCTGCTTGCAAGCTACCGCTTTTGGATGAGCCCGCGTCTCATTAG
CTAGTTGGG
>F0OV55003F0M8Q
AGAGTTTGATCCTGGCTCAGGATGAACGCTAGCGGCGCGCTTAATGCATG
TAAGTCGAGCGATGAGTTTCTTCGGAGACATCAGCGGCAGACGGGTGAGT
AACACGTGGATGACCTGCCCTCAAGACCGGGATAACGGGTGGAAACATGC
GCTAATACCGGATAGGCTCTCGGGGTCGCAACCGGGAGTAAAGCTACGGT
GCTTGAGGAGGGGTCCGCGGCCCATCAGCTAGTTGGTAGGGTAACGGCCT
ACCAAGGCGAAGACGGGG
>F0OV55003F0M8T
AGAGTTTGATCCTGGCTCAGGATGAACGCTAGCGGCAGGCTTAACACATG
CAAGTCGAGGGGTAACAGGGTGCTTGCACCGCTGACGACCGGCGCACGGG
TGCGTAACGCGTATACAATCTACCTTTTACAGGGGCATAGCCCGGGGAAA
CCCGGATTAATATCCCATGGTATCAAGAAGTGGCATCGCTTTTTGATTAA
AGTTTCGGCGGTAAAAGATGAGTATGCGTTCTATTAGCTAGATGGTAAGG
TAACGGCTTACCATGGCTTTG
>F0OV55003F0M9N
AGAGTTTGATCCTGGCTCAGATTGAACGCTGGCGGCGTGCCTAACACATG
CAAGTCGTGCGAGAAAGTTCCCTTCGGGGAGCGAGTAGAGCGGCGCACGG
GTGAGTAACGCGTGGGTAATCTGCCCGAAAGACCGGGATAACAGTGGGAA
ACCGCTGCTAATACCGGATGTGCTTCATGTTTGACTTCATGGGGTAAAGG
TGGCCTCTGCTTGCAAGCTACCGCTTTTGGATGAGCCCGCGTCTCATTAG
CTAGTTGGG
>F0OV55003F0MAZ
AGAGTTTGATCCTGGCTCAGGATGAACGCTGGCGGCGTGCCTAATACATG
CAAGTCGAACGCACCATTTCGGTGGTGAGTGGCGAACGGGTGAGTAACAC
GTAGATAACCTGCCCTTAAGACGAGGATAACCATTGGAAACGATGGCTAA
GACTGGATAGGAATATTAGAGGCATCTCTGATATTTTAAAAGACCTAGCG
ATAGGTATGCTTAAGGAGGGGTCTGCGGCGCATTAGTTAGTTGGTGGGGT
GATGGCCT
>F0OV55003F0MBA
AGAGTTTGATCCTGGCTCAGGACGAACGCTGGCGGCGTGCTTAACACATG
CAAGTCGAACGGGGCATACGGATAGCTTGCTAGAAGTATGTTTAGTGGCG
GACGGGTGAGTAACGCGTGAATACCTGTCCATCGGAGGGGGACAACGGCT
GGAAACGGCCGCTAATACCGCGTAAGCCGAGAGGTTAAAGGTGCTCTTCG
GAGTGCCGCCGATGGGGGGGGTTCGCGTCCTATCAGCTAGTTGGTGGGGT
AAGGGCCTACCAAGGCGAAGACGGGTAGCCGGT
>F0OV55003F0MCD
AGAGTTTGATCCTGGCTCAGAACGAACGCTGGCGGCAGGCTTAACACATG
CAAGTCGAGCGCCCCGCAAGGGGAGCGGCAGACGGGTGAGTAACGCGTGG
GAATCTACCCATCCCTACGGAACAACTCCGGGAAACTGGAGCTAATACCG
TATACGCCCTTCGGGGAAGGATTTATCGGGGAGTGGATGAGCCCGCGTTG
GATTAGCTAGTTGGTGGGGTAATGGCCTACCAAGGCGACGATCCATAGCT
GGTCTGA
>F0OV55003F0MCM
AGAGTTTGATCCTGGCTCAGGATGAACGCTGGCGGCGTGCCTAACACATG
CAAGTCGAGCGGTATATACTGGAATGAAGCTTCGGTTGAGCAAAGGTATA
GAGAGCGGCGGACGGGTGAGTAACGCGTAGGCAACCTGCCCCATACAGAG
GGATAGCCTCGGGAAACCGGGATTAAAACCTCATGACACCGAGGGTCCAC
ATGGAGCTTCGGCCAAAGATTCATCGGTATGGGATGGGCCTGCGTCTGAT
TAG
>F0OV55003F0ME6
AGAGTTTGATCCTGGCTCAGGATGAACGCTAGCGGCAGGCTTAACACATG
CAAGTCGAACGGCAGCAGGTCCCTTCGGGGATGCTGGCGAGTGGCGGACG
GGTGCGTAACACGTACGCAATTTGCCTGTAGCAGGAGAATAGCCCCGGGA
AACTGGGATTAATACTCCATAATATCCTTTGGTCGCATGACCTTAAGATT
AAAACTCAGGTGGCTACAGATGAGCGTGCGGCCCATTAGCTTGTTGGTAA
GGTAACGG
>F0OV55003F0MGC
AGAGTTTGATCCTGGCTCAGGATGAACGCTGGCGGCGTGCCTAACACATG
CAAGTCGAGCGATAAACAGTGGATGGAATTCTTCGGAAGGAAGAACTGTT
GAAAGCGGCGGACGGGTGAGTAACGCGTGGGCAACCTGCCCTATACAGGG
GGATAGCCACTGGAAACGGTGATTAATACCCCATGACACCTTAACCTCGC
ATGAGGAGAGGGTCAAAGATTATATCGGTATAGGATGGGCCCGCGTCTGA
TTAGCTAGTTGG
>F0OV55003F0MI0
AGAGTTTGATCCTGGCTCAGGGTGAACGCTAGCGGTGCGCCTAACACATG
CAAGTCGAGCGGTAAATTGTTTTAGCTTGCTAAAACTTTTGAGAGCGGCG
AACGGGTGAGTAATACGTTGGTATCTGCCTCTAGGTCAGGGATAGCCCAC
TGAAAAGTGGATTAATACCGGATAGTCTCTTCGGAGTAAAAATTTATTGC
CTAGAGAGGAGCCTGCGTTCTATCAGTTAGTTGGTGAGGTAATGGCTCAC
CAAGACTATGACGGA
>F0OV55003F0MOS
AGAGTTTGATCCTGGCTCAGAACGAACGCTGGCGGCGCGTCTTAAGCATG
CAAGTCGGACGGCATGAGGAATGCTTGCATTCCTCAGAGAGTGGCGGACT
GGTGAGTAACACGTGGGTGACCTACCCTTGAGATGGGGATAGCCGTCAGA
AATAGCGGATAATACCGAATACGCTCTACGAACTGTGGTTTGTAGAGGAA
ATCAGGCTACGGCCTGGCTCGAGGATGGGCCCGCGTCCCATTAGCTAGTT
GG
>F0OV55003F0MQ4
AGAGTTTGATCCTGGCTCAGGATGAACGCTGGCGGCGTGCTTAACACATG
TAAGTCGAACGGTGAAGCCCGTCTTTGACGGGCGGATCAGTGGCGAACGG
GTGAGTAACACGTAGGTGACCTGCCCCAAAGAGGAGAACAACCCTGCGAA
AGCGGGGCTAATACTCCGTGTGATCGGCGATTCGTTTCGTCGATTAAAGC
TCCGGCGCTTTGGGAGGGGCCTGCGGCCCATCAGCTAGTTGGTAGGGTAA
TGGCCTACCAAGGCTACGACGGGTAG
>F0OV55003F0MQS
AGAGTTTGATCCTGGCTCAGAACGAACGCTGGCGGCGCGTTTTAAGCATG
CAAGTCGAACGGTATACGGTCTTCGGACTGTAGAGAGTGGCGAACGGGTG
AGTAACACGTAGATAATCTGCCTTGAAGTGGGGGATAGTCCATGGAAACA
TGGAGTAATACCGCATATGTCTTTGGATGAAAGTTCCAATTGGAACGCTT
TGGGATGAGTCTGCGGCTCATTAGCTAGTTGGTGGGGTAAAGGCCTACCA
AGGCAACG
>F0OV55003F0MR1
AGAGTTTGATCCTGGCTCAGAACGAACGCTGGCGGCGCGTTTTAAGCATG
CAAGTCGAACGGTATACGGTCTTCGGACTGTAGAGAGTGGCGAACGGGTG
AGTAACACGTAGATAATCTGCCTTGAAGTGGGGGATAGTCCATGGAAACA
TGGAGTAATACCGCATATGTCTTAGGATGAAAGTTCCAATTGGAACGCTT
TGGGATGAGTCTGCGGCTCATTAGCTAGTTGGTGGGGTAAAGGCCTACCA
AGGCAACG
>F0OV55003F0MSG
AGAGTTTGATCCTGGCTCAGGATGAACGCTGGCGGTGTGCCTTAAGCATG
CAAGTCGAACGGGTTTAGTAGCAATACTAGACCAGTGGCGGACGGGTGAG
TATAACGTAGGAATCTACCTTAAAGTGTGGAATAGCCCCGCGAAAGCGGG
GGTAATACCGCATGTGATCCGCCGATTCGGCGGATTAAAGGCCATAACTG
GCCGCTTTAAGAGGAGCCTGCGCCCTATCAGCTAGTTGGCGGGGTAATAG
CCCACCAAGGCGATGACGGGTAGGGGG
>F0OV55003F0MTJ
AGAGTTTGATCCTGGCTCAGGATGAACGCTAGCGACAGGCCTAACACATG
CAAGTCGAACGGGATTTATCCTTCGGGGTAATGAGAGTGGCGCACGGGTG
AGTAACACGTGAGGAACCTGCCCTTGAGTGGGGAATAACACCGAGAAATG
GGTGCTAATACCGCATAATGTCTTGGAAGCGCATGCTTTCGGGACCAAAG
GATTTATTCGCTTAAGGATGGACTCGCGTCCGATTAGGTAGTTGGTGAGG
TAACGGCCCACCAAGCCTACG
>F0OV55003F0MTV
AGAGTTTGATCCTGGCTCAGGATGAACGCTGGCGGCGTGCCTAACACATG
CAAGTCGAGCGAGAGTTTGAGGAGCGAACCTTCGGGGGAGCGAATCGAAT
GAAAGCGGCGGACGGGTGAGTAACGCGTGGGTAACCTGCCCTATGGAGGG
GGATAACGCAGAGAAATTTGCGCTAATACCGCATAAGCGCACAGTATCGC
ATGATACGGTGTGAAAAACTCCGGTGCCATAGGATGGACCCGCGTCTGAT
TAG
>F0OV55003F0MUP
AGAGTTTGATCCTGGCTCAGGGTGAACGCTGGCGGCGTGCTTGACACATG
CAAGTCGAACGGTATGTGGCAACACATAGAGTGGCGAACGGGTGAGTAAC
ACGTGGGAACGTACCTTCTGCAGGGGGATAACTGACCGAAAGGACAGCTA
ATACCGCATAAGACCGAGAGGAGAAAGGTGCAACAGCATCGGCAGAGGAG
CGGCCCGCGGACCATCAGCTAGTTGGTGGGGTAAGAGCCTACCAAGGCAA
CGACGGA
>F0OV55003F0MX2
AGAGTTTGATCCTGGCTCAGAACGAACGCTGGCGGCATGCCTAACACATG
CAAGTCGAACGGGATCCTGGCTTCGGTCAGGTGAGAGTGGCGGACGGGTG
AGTAACGCGTGGGAACCTGCCCAGTGGTGGGGGATAACTGCGGGAAACTG
CAGCTAATACCGCATGAGCCCGAGAGGGGAAAGATTTATCGCCATTGGAG
GGGCCCGCGTTCGATTAGGTAGTTGGTGAGGTAAAGGCTCACCAAGCCGA
CGATCGATAG
>F0OV55003F0MX8
AGAGTTTGATCCTGGCTCAGGACGAACGCTGGCGGCGTGCTTAACACATG
CAAGTCAAGGGGAAAGGTTAATTTCGGTTGACCGAGTATACTGGCGAACG
GGTGAGTAACGCGTAGGTAACCTGCCTGAGAGTTTGGGATAACACTGCAA
ACGTGGTGCTAATACCGGATGAGGCCTGCTATTCGCATGGGTAGTGGGTT
AAAGCGGGCGCAAGCCTGTGCTCACAGATGGACCTGCGTCTCATTAGCTA
GTTGGCGGGGTAA
>F0OV55003F0MXN
AGAGTTTGATCCTGGCTCAGGATGAACGCTAGCGGGAGGCTTAACACATG
CAAGTCGAGGGGCAGCATGAGGTAGCAATACTTTGGTGGCGACCGGCAGA
CGGGTGAGTAACGCGTATGTAACCTGCCCTGTACAGGGGGATAACCCGGA
GAAATTCGGACTAATATCCCATGGTAATATTGGAAGGCATCTTCTGATAT
TTAAAGTTCCGGCGGTACAGGAGGGGCATGCGTAACATTAGCTGGTTGGT
AAGGTAACGGCTTACCAAGGCG
>F0OV55003F0MYB
AGAGTTTGATCCTGGCTCAGGACGAACGCTGGCGGCGTGCTTAACACATG
CAAGTCGAGCGGAAAGGCCCTTCGGGGTACTCGAGCGGCGAACGGGTGAG
TAACACGTGAGTAGCCTGCCCCAGACTTTGGGATAACCCTCGGAAACGGG
GGCTAATACCGGATACGACACAGCTTCGCATGGGGTCTGTGTGGAAAGTT
TTTCGGTTTGGGATGGGCTCGCGGCCTATCAGCTTGTTGGTGGGGTGATG
GCCTACCAAGGCGACGACGGGTAGCCGG
>F0OV55003F0MYH
AGAGTTTGATCCTGGCTCAGAATCAACGCTGGCGGCGTGCCTAACACATG
CAAGTCGGATGCGAAAGGGGCTTTCGGGCGCTGAGTAGCATGGCAGACGG
GTGAGGAGTGCGTATCTGACGAAACTCAGGCTGGGGGATAGTCCCTCGAA
AGGGGGTTGAATACCGCATGTGCTCGGCGCTGTCATGGTGTCGAGGAAAG
GTGGCCTCTGCATGCACGCTATTGGCCTGAGATCGGGA
>F0OV55003F0MYQ
AGAGTTTGATCCTGGCTCAGGATGAACGCTGGCGGCGTGCCTAATACATG
CAAGTCGAACGAGAGATCTAAAGTTTTCGGACGGAAGATTTTCTAGTGGC
GACGG
>F0OV55003F0MZK
AGAGTTTGATCCTGGCTCAGGATGAACGCTAGCGGGAGGCCTAACACATG
CAAGTCGAACGGGATTGAGAGCTTGCTCTCATGAGAGTGGCGCACGGGTG
AGTAACGCGTATGCAACCTGCCCTTGACAGGGGGATAGCCCGGAGAAATC
CGGATTAATACCCCATGGTATTTAAGTTCCGCATGGGATTTAAATTAAAG
ATTTATCGGTCAGGGATGGGCATGCGTGACATTAGCTAGTTGGCGGGGTA
ACGGCCACCAAGG
>F0OV55003F0N0Q
AGAGTTTGATCCTGGCTCAGGACGAACGCTGGCGGCGTGCCTAACACATG
CAAGTCGAGCGGGGATACGGACGGAGTAATCTGACCGTATTCTAGCGGCG
GACGGGTGAGTAACGCGTGAGCAACCTGTCCTTGCCTGGGGGATAAGAAG
CCGAAAGGCTTTCTAATACCGCATGAGACCACAGGACCGCATGGTCAAGA
GGTCAAAGGAGAAATTCGGGCAAGGGTGGGCTCGCGTCTGATTAGCTAGT
TGGTGGGGTAATGG
>F0OV55003F0N0U
AGAGTTTGATCCTGGCTCAGGACGAACGCTGGCGGCGTGCTTAACACATG
CAAGTCGAACGAAGCAATTTGAATAGTTTACTAGGATAATTGACTTAAGT
GGCGGACGGGTGAGTAACGCGTGAACAATCTACCTATCAGAGGGGGACAA
CACTTAGAAATGGGTGCTAATACCGCATGAGACCACACTGCCGCATGGCA
GAGGGGTAAAAGATTTATCGCTGATAGATGAGTTCGCGTATCATTAG
>F0OV55003F0N3I
AGAGTTTGATCCTGGCTCAGGATGAACGCTGGCGGCATGCCTAATACATG
CAAGTCGAACGCACTAGTTTACTAGTGAGTGGCGAACGGGTGAGTAACAC
GTAGATAACCAACCCTAAAGACGAGGATAACCCGGGGAAACCTGGACTAA
TACTGGATAGGAGCTAATTTCACAAGAGATTAGTTTTAAAGGCGCATTAA
AGCGCCGCTATAGGATGGGACTGCGTCGCATTAGCTAGTTGGTGGGGTAA
CGGCCTACCAAGGCAACG
>F0OV55003F0N40
AGAGTTTGATCCTGGCTCAGGATGAACGCTAGCGGTGCGCCTAACACATG
CAAGTCGAGCGATATAGCGGCGAACGGGTGAGTAACACGTTGGAACCTGC
CTCGAACTCAGGGATAGCCATCCGAAAGGATGATTAATACCGGATAGTCC
CGAAAGGGTAAAGATTTTTCGGTTCGAGAGGGGCCTGCGGCCTATCAGCT
AGTTGGTAAGGTAATGGCTTACCAAGGCTATGACGGGTAACTGGTGTGAG
AGCATGACCAGT
>F0OV55003F0N57
AGAGTTTGATCCTGGCTCAGAACGAACGCTGGCGGCACGTTTTAAGCATG
CAAGTCGAACGGTAGGAGGTGCTTGCACCTCCGAGAGTGGCGAACGGGTG
AGTAACACGTAGATGATCTACCTTTTAGTTGGGGATAGCCCATGGAAACA
TGGAGTAATACCGAATAATCTCTTAAAGCCTTTGCTTTTAGAGGAAAGCA
GCGTTTGCTGTGCTGAAAGATGAGTCTGCGCACTATTAGCTAGTTGGTGG
GGTAAGAG
>F0OV55003F0N6O
AGAGTTTGATCCTGGCTCAGATTGAACGCTGGCGGCATGCCTTACACATG
CAAGTCGAACGCGAAAGGGGGGCAACCCCCCGAGGTAGAGTGGCGAACGG
GTGAGTAATACATCGGAACATATCCAGTAGCCGGGGGATAACCTCGGAGA
AATCGAAGGCTAATACCGCATACGTCCTACGGGAGAAAGCGGGGGGACCG
CAAGGCCTCGGCACTATTGGAGTGGGCCGGATGTCGGATTAGCTAGTTGG
CGGGGTTAAGAGGCCCACCAAGGCTACGATCCGG
>F0OV55003F0N6Y
AGAGTTTGATCCTGGCTCAGGATGAACGCTGGCGGCGTGCCTAATACATG
CAAGTCGAACGCACCGGTTTACCGGTGAGTGGCGAACGGGTGAGTAACAC
GTAGGTAACCTGCCCTCAAGACGAGGATAACCGTTGGAAACGATGGCTAA
GACTGGATAGGAACCGAGGAGGCATCTCTTTGGTTTTAAAGGACCCGCAA
GGGTACGCTTGAGGAGGGGCCTGCGGCGCATTAGTTAGTTGGCGGGGTGA
AGGCCACCGAAGACTTTGATGCGTAGCCGGT
>F0OV55003F0N7S
AGAGTTTGATCCTGGCTCAGGATGAACGCTAGCGGGAGGCCTAACACATG
CAAGTCGAACGGGATTGAGAGCTTGCTCTCATGAGAGTGGCGCACGGGTG
AGTAACGCGTATGCAACCTGCCCTTGACAGGGGGATAGCCCGGAGAAATC
CGGATTAATACCCCATGGTATTTAAGTTCCGCATGGGATTTAAATTAAAG
ATTTATCGGTCAGGGATGGGCATGCGTGACATTAGCTAGTTGGCGGGTAA
CGGCCCACCAAGG
>F0OV55003F0NDP
AGAGTTTGATCCTGGCTCAGGATGAACGCTAGCGACAGGCCTAACACATG
CAAGTCGAGGGGCAGCATAAAGGTAGCAATACTTTGGTGGCGACCGGCGC
ACGGGTGAGTAACACGTATGCAACCTACCTGTAAGCGGGGAATAACCCGG
AGAAATCCGGACTAATACCGCATAATACTGTCTTACCACATGGTATAACA
GTTAAACATTTATGGTTTACAGATGGGCATGCGTATGATTAGCTAGTTGG
TGAGGTAACGG
>F0OV55003F0NDS
AGAGTTTGATCCTGGCTCAGAACGAATGCTGGCGGCGCGTTTTAAACATG
CAAGTCGAACGAGAACCTCTGTGCTTGCACTGAGGGGACAGTGGCGAACG
GGTGAGTAACACGTGAGTAATCTTCCTTCGAGTTCGGGACAACCATCCGA
AAGGGTGGCTAATACCGGATAACATGGTAACATCAAAGGTGGGGATCGTA
AGACCTGCCGCTTGAAGATGAGCTCGCGGCCCATTAGCTAGTTGGTGGGG
TAATGGCCTACCAAGG
>F0OV55003F0NFG
AGAGTTTGATCCTGGCTCAGAACGAACGCTGGCGGCGCGTTTTAAGCATG
CAAGTCGAGCGGCAAGGGCCTTCGGGCCCCTAGAGCGGCGGACGGGTGAG
TAACACGTGGACAATCTGCCCCCCGGTCCGGGATAGCCCAGGGAAACCTG
GATCAATACCGGATGCGAGCGCGAGCACACAGGTGCTTGCGGGGAAAGGC
GCTTCGGCGCCGCCGGGGGATGAGTCCGCGGCCCATTAGCTAGACGGCGG
GGTAAAGGCCCACCGTGGCGACGATGGG
>F0OV55003F0NFJ
AGAGTTTGATCCTGGCTCAGGATGAACGCTGGCGGCGTGCCTAACACATG
CAAGTCGAGCGGAGATATAGAGGAGTACTTGTACGAATCTTTATCTTAGC
GGCGGACGGGTGAGTAACACGTGAGGAACCTGCCCTTAAGTGTGGAATAA
CACCGAGAAATCGGTGCTAATACCGCATAACGTCCTGGAAGCGCATGCTT
TCGGGACCAAAGGATTTATTCGCTTAAGGATGGCCTCGCGGCCGATTAGG
TAGTTGGTGAGGTAACCGG
>F0OV55003F0NIS
AGAGTTTGATCCTGGCTCAGGACGAACGCTGGCGGCGTGCTTAACACATG
CAAGTCGAGCGGAAATATATTGAAGATTTATCTGATATATATTTTAGCGG
CGGACGGGTGAGTAACGCGTGGGCAATCTGCCTCACACAGGGGAATAACA
CTGGGAAACTAGTGCTAATACCGCATAACATAGCGAAGTGACATCACTTT
GCTATCAAAGGAGAAATCCGGTGTGAGATGAGCCCGCGTCCGATTAG
>F0OV55003F0NKA
AGAGTTTGATCCTGGCTCAGGATGAACGCTAGCAGCGCGCTTAATGCATG
TAAGTCGAGCGATGAAGCCCTTCGGGGCTATCAGCGGCAGACGGGTGAGT
AACACGTGGATGACCTGCCCTCAAGTCTGGGATAACGGGTGGAAACATGC
GCTAATACCGGATAGACTGTTGGGGTCGCAACCAGCAGTAAAGCTACGGT
GCTTGAGGAGGGGTCCGCGGCCCATCAGCTAGTTGGTAGGGTAACGGCCT
ACCAAGG
>F0OV55003F0NKG
AGAGTTTGATCCTGGCTCAGGATGAACGCTAGCGGGAGGCTTAACACATG
CAAGTCGAGGGGCATCACGGAGTAGCAATATTCTGGTGGCGACCGGCGCA
CGGGTGAGTAACACGTATGCAACCTGCCTCGTACAGGGGGATAACCCGGA
GAAATTCGGACTAATATCCCATAATGATATTGAAAGGCATCTTTTAATAT
TTAAAGCTCAGGCGGTACGGGATGGGCATGCGGAACATTAGCTGGTTGGT
AGGGTAACGGCCT
>F0OV55003F0NKV
AGAGTTTGATCCTGGCTCAGGATGAACGCTAGCGGCAGGCTTAACACATG
CAAGTCGAGGGGTAACAGGGTGCTTGCACCGCTGACGACCGGCGCACGGG
TGCGTAACGCGTATACAATCTACCTTTTACAGGGGCATAGCCCGGGGAAA
CCCGGATTAATATCCCATGGTATCAAGAAGTGGCATCGCTTTTTGATTAA
AGTTTCGGCGGTAAAAGATGAGTATGCGTTCTATTAGCTAGATGGTAAGG
TAACGGCTTACCATGGCTTTG
>F0OV55003F0NNY
AGAGTTTGATCCTGGCTCAGGATGAACGCTAGCGGCAGGCTTAACACATG
CAAGTCGAGGGGCAGCACGAGGTAGCAATACTTTGGTGGCGACCGGCAGA
CGGGTGAGTAACGCGTATGTAACCTGCCCTGTACAGGGGGATAACCCGGA
GAAATTCGGACTAATATCCCATGGTAATATTGGAAGGCATCTTCTGATAT
TTAAAGTTCCGGCGGTACAGGAGGGGCATGCGCAACATTAGCTGGTTGGT
AAGGTAACGGCTTACCAAGG
>F0OV55003F0NPS
AGAGTTTGATCCTGGCTCAGGATGAACGCTAGCGACAGGCCTAACACATG
CAAGTCGAACGGGATTTATCCTTCGGGGTAATGAGAGTGGCGCACGGGTG
AGTAACGCGTATGCAACCTACCTGTAACTGGGGAATAGCTCCCTGAAAGG
GGAATTAACACCGCATAAGACCACACTTTCGCATGGAAGAGTGGTAAAAT
ATTCATAGGTTACAGATGGGCATGCGTGACATTAGTTTGTTGGTGAGGTA
ACGGCTCACCAAG
>F0OV55003F0NUN
AGAGTTTGATCCTGGCTCAGGATGAACGCTAGCGGCAGGCCTAACACATG
CAAGTCGAGGGGTAACGGATGGCTTCGGCCAGGCGACGACCGGCGCACGG
GTGAGTATCGCGTTTGTAACCTACCTCTAACTGGAGAATAGCCCGAAGAA
ATTCGGATTAATACTCCATAAAGCTATGATTCGGCATCTTTTTATAGTTA
AAGCTCCGGCGGTTAGAGATGGGCATGCGTGACATTAGTTAGTTGGTGAG
GTAATGGCTC
>F0OV55003F0O38
AGAGTTTGATCCTGGCTCAGGATGAACGCTGGCGGCATGCCTAATACATG
CAAGTCGAACGCACTAGTTTACTAGTGAGTGGCGAACGGGTGAGTAACAC
GTAGATAACCAACCCTAAAGACGAGGATAACCCGGGGAAACCTGGACTAA
TACTGGATAGGAGCTAATTTCACAAGGGATTAGTTTTAAAGGCGCATTAA
AGCGCCGCTATAGGATGGGACTGCGTCGCATTAGCTAGTTGGTGGGGTAA
CGGCCTACCAAGGCAACG
>F0OV55003F0O3E
AGAGTTTGATCCTGGCTCAGGATGAACGCTAGCGGGAGGCTTAACACATG
CAAGTCGAGGGGCAGCACGATGTAGCAATACGTTGGTGGCGACCGGCGCA
CGGGTGAGTAACGCGTATGCAACCTACCCTGTACTGGAAGATAACCCGGA
GAAATTCGGACTAATATTCCATAAAGATATAGAGAGGCATCTTTTTATAT
TTAAAGCTCTGGCGGTACGGGATGGGCATGCGTAACATTAGCTAGTTGGC
AGGGTAACGG
>F0OV55003F0O4S
AGAGTTTGATCCTGGCTCAGGACGAACGCTGGCGGCGTGCCTAACACATG
CAAGTCAACTGGAAGCAGCAATGTTTTCGGTGGCGAACGGGTGAGTAACG
CGTAGACAATCTGCCATTTAGCCACGGATAACCTAGTGAAAACTGGACTA
ATACGTGATGAAATCATTATTCGGCATCGGATATTGATTAAAGGCTATAA
GCTGTTAAATGAGGAGTCTGCGTAACATTAGCTAGTTGGTAAGGTAACGG
CTTACCAAGG
>F0OV55003F0O6X
AGAGTTTGATCCTGGCTCAGATTGAACGCTGGCGGCGTGCTTAACACATG
CAAGTCGATCGGTAACGCGGGGGCAACCCTGGCGACGAGAGGCGGACGGG
TGAGGAACGCTTGGGAATCTGCCCATCAGCGGGGGACAACCCGGGGAAAC
TCGGGCTAATACCGCATACGCTCCACGGAGGAAAGCAGGGGACCGCAAGG
CCTTGCACTGATGGATGAGCCCAAGCCGGATTAGCTAGTTGGCGGGGTAA
CAGCCCACCAAGGCGACG
>F0OV55003F0O71
AGAGTTTGATCCTGGCTCAGGATAAACGCTGGCGGCATGCCTAATACATG
CAAGTCGAACGGACTAGTTTACTAGTCAGTGGCGAACGGGTGAGTAACAC
GTAAGGAACCAACCCTTGACACGAGGATAACTCCGGGAAACTGGAGCTAA
TACTGGATAGGATATAGATACAGAAGTATTTATATTTAAAGGCGCTTTCG
GGCGGTGGTGAAGGATGGTCTTGCGTCGCATTAGATAGTTGGTGAGGGTA
ACGGCCCACCAAGTCAACG
>F0OV55003F0O9P
AGAGTTTGATCCTGGCTCAGGATTAACGCTGGCGGTGTGTATAATACATG
CAAGTCGAGCGCCCCTTTTAGGGGAGCGGCGGACGAGCGAGTAACACGTT
GGAACCTACCCCAAACTCAGGGATAACATCTAGAAATAGGTGCTAATACC
GGATAGTCCCGCAAGGGTAAAGATTTATCGGTTTGGGAGGGGCCTGCGGC
CTATCAGCTTGTTGGTGAGGTAACGGCTCACCAAGGCGACGACGGGTAGG
GGGTGTGAGAGCACGGCCCCCCACAATGGG
>F0OV55003F0OO4
AGAGTTTGATCCTGGCTCAGGACGAACGCTGGCGGCGTGCTTAACACATG
CAAGTCGAGCGGAAATATATTGAAGATTTATCTGATATATATTTTAGCGG
CGGACGGGTGAGTAACGCGTGGGCAATCTGCCTCACACAGGGGAATAACA
CTGGGAAACTAGTGCTAATACCGCATAACATAGCGAAGTGACATCACTTT
GCTATCAAAGGAGAAATCCGGTGTGAGATGAGCCCGCGTCCGATTAG
>F0OV55003F0OVS
AGAGTTTGATCCTGGCTCAGAACAAACGCTAGCGGCGTGCCTAATACATG
CAAGTCGAACGCGAAGCCTGATTTCGATTAGGTGGAGAGTGGCGCACGGG
TGAGTAACACGTAGCTGACCTGCCCTTCAGAGGGGGACAACGACTGGAAA
CGGTTGCTAAGACCCCGTACGCTCATGGGGGTTAGAAGCCCATGAGGAAA
GCTCCGGCGCTGAAGGAGGGGGCTGCGGCCCATCAGCTAGTTGGTAGGGT
AACGGCCTACCAAGGCGAGGG
>F0OV55003F0OWD
AGAGTTTGATCCTGGCTCAGGATGAACGCTGGTGGCGTGCCTAACACATG
CAAGTCGAGCGGAGATTACGAGGAGTACTTGTACAAATTGTAATCTTAGC
GGCGGACGGGTGAGTAACACGTGAGGAACCTGCCCTTGAGTGGGGAATAA
CACCGAGAAATGGGTGCTAATACCGCATAATGTCTTGGAAGCGCATGCTT
TCGGGACCAAAGGATTTATTCGCTTAAGGATGGACTCGCGTCCGATTAGG
TAGTTGGTGAGGTAACCGG
>F0OV55003F0OXV
AGAGTTTGATCCTGGCTCAGGATGAACGCTAGCGGCAGGCCTAACACATG
CAAGTCGAGGGGCAGCACGGGTAGCAATACCTGGTGGCGACCGGCGCATG
GGTGCGTAACGCGTATGCAACCTACCTTTAACTGGAGCATAGCCCCGAGA
AATCGGGATTAATACTCCATAACAACAAGAAGTGGCATCACTTTTTATTT
AAAGCTTTGGCGGTTAAAGATGGGCATGCGTGACATTAGTTAGTTGGTGA
GGTAACGGCT
>F0OV55003F0OY4
AGAGTTTGATCCTGGCTCAGAACGAACGCTGGCGGCAGGCTTAACACATG
CAAGTCGAGCGGACCCTTCGGGGTCAGCGGCGGACGGGTGAGTAACGCGT
GGGAACGTGCCCTGGGGTGCGGAACAACCGCTGGAAACGGCGGCTGATAC
CGCATGATGTCCATTCGCAAGGATGGACCAAAGATTCATCGCCCCTGGAT
CGGCCCGCGTCGGATTAGGTAGTTGGTGGGGTAACGGCCTACCAAGCCGA
CGATCCGTAGCTGGTTTGAGAGG
>F0OV55003F0OYH
AGAGTTTGATCCTGGCTCAGGATGAACGCTGGCGGCGTGCCTAACACATG
CAAGTCGAGCGAGAATTGATGGAATGCGGACTTCGGTCCAAGTGAAGTCG
AGGAAAGCGGCGGACGGGTGAGTAACGCGTGGGTAACCTGCCCCATACAA
TGGGATAGCCACTGGAAACGGTGATTAATACCATATGATGCTTTAAAATC
GCATGATTTAAAAGCTAAAGATTTATCGGTATGGGATGGACCCGCGTCTG
ATTAG
>F0OV55003F0OZO
AGAGTTTGATCCTGGCTCAGGATGAACGCTGGCGGTAGGTCTGACACATG
CAAGTCGAACGGGAAGCCGGTGCTTGCACCGGCAGAGAGTGGCGAACGGC
TGAGTAACACGTAGGAACCTACCCCCCGGTTCGGGATAACAAGCCGAAAG
GCTTGCTAATACCGGATATATTCTTCGGAAGGAAAGGCTTGCTGCCGGGG
AGGGCCTGCGGCCTATTAGCTTGTTGGTGAGGTAAAGGCTCACCAAGGCT
ATGATGGGTAGCTGGT
>F0OV55003F0P53
AGAGTTTGATCCTGGCTCAGGATAAACGCTAGCGGCAGGCTTAATACATG
CAAGTCGAACGGCAGCACGGGTAGCAATACCTGGTGGCGAGTGGCGCACG
GGTGCGTAACGCGTATGCAACCTACCTTTAACTGGGGAATAGCCCCGAGA
AATCGGGATTAATACCCCATAATATTATAGAATGGCATCATTTTATAATT
AAAGCTCCGGCGGTTTTAGATGGGCATGCGTGACATTAGTTTGTTGGTGA
GGTAACGGCTCACCAAG
>F0OV55003F0P63
AGAGTTTGATCCTGGCTCAGGATGAACGCTGGCGGCGTGCCTAACACATG
CAAGTCGAGCGAGATTATATGGAAGCTTGCTTTTATATAATCTAGCGGCG
GACGGGTGAGTAACGCGTAGGTAACTTACCTCTTACAGGGGGATAACACT
TAGAAATGGGTGCTAATACCGCATAACACCGAATTGAGGCATCTTGATAC
GGTCAAAGGAGCAATCTGGTAAGAGATAGACCTGCGTTCGATTAGCTAGT
TGGTAAGG
>F0OV55003F0P76
AGAGTTTGATCCTGGCTCAGGATGAACGCTGGCGGCGTGCCTAACACATG
CAAGTCGAGCGATAAACAGTGGATGGAATTCTTCGGAAGGAAAGAAACTG
TTGAAAGCGGCGGACGGGTGAGTAACGCGTGGGCAACCTGCCCTATACAG
GGGGATAGCCACTGGAAACGGTGATTAATACCCCATGACACCTTAACCTC
GCATGAGGAGAGGGTCAAAGATTATATCGGTATAGGATGGGCCCGCGTCT
GATTAGCTAGTTGG
>F0OV55003F0P7Z
AGAGTTTGATCCTGGCTCAGAACGAACGCTGGCGGCGTGTCTTAAGCATG
CAAGTCGAGCGGCAAGGAAGTGCTTGCACTTCCCTAGAGCGGCGGACTGG
TGAGTAACGCGTGGGTGATCCGCCCTTTGGTTGGGGATAGCCATTAGAAA
TAGTGGGTAATACCGAATACGACCGTCAGGCTACGGCCTGACGATGAAAG
GCGCTACGGCGCCGCCGGAGGATGAGCCCGCGTCCCATTAGCTAGTTGGT
GGGGTAAGAGCCT
>F0OV55003F0PAJ
AGAGTTTGATCCTGGCTCAGGATGAACGCTGGCGGCGTGCCTAATACATG
CAAGTCGAACGCACTAGTTTACTAGTGAGTGGCGAACGGGTGAGTAACAC
GTAGGTAACCTGCCCTTAAGACGAGGATAACCATTGGAAACGATGGCTAA
GACTGGATAGGAATATTTGAGGCATCTTAAATATTTTAAAAGACCTAGCA
ATAGGTGTGCTTAAGGAGGGGCCTGCGGCGCATTAGTTAGTTGGTGGGGT
AGAAGCCTACCAAGACG
>F0OV55003F0PBB
AGAGTTTGATCCTGGCTCAGGATGAACGCTGGCGGCGTGCCTAATACATG
CAAGTCGAACGCACCATTTCGGTGGTGAGTGGCGAACGGGTGAGTAACAC
GTAGATAACCTGCCCTTAAGACGAGGATAACCATTGGAAACGATGGCTAA
GACTGGATAGGAATATTAGAGGCATCTCTGATATTTTAAAAGACCTAGCA
ATAGGTATGCTTAAGGAGGGGTCTGCGGCGCATTAGTTAGTTGGTGGGGT
GATGGCCT
>F0OV55003F0PD3
AGAGTTTGATCCTGGCTCAGGATCAACGCTGGCGGCGTGCCTAACACATG
CAAGTCGCGCGCGAAAGGGGGGCAACTCCCAAGTAGAGCGGCGGACGGGT
GAGTAACGCGTGGGTGATCTGCCTCCGAGTGGGGAATAACACCGGGAAAC
TGGTGCTAATACCGCATGACATCCTCGGTTCAGACCGAGGATCAAAGCCG
GGGACCGCAAGGCCTGGCGCTTGGAGATGAGCCCGCGTCCGATTAGCTGG
TTGGCGGGGTAATCGG
>F0OV55003F0PDU
AGAGTTTGATCCTGGCTCAGGATAAACGCTGGCGGTGTGCTTTATGCATG
CAAGTCGAACGAACTATTTCGGTAGTTAGTGGCAAACGGGTGAGTAACAC
GTAAGCAACCTGTCCTCAAGTGGGGAATAACTCTGAGAAATCGGAGCTAA
TACCGCATGTGAATCATCATCGCAAGGAGATGATTTAAAGCCTTCGGGCG
CTTAAGGAGGGGCTTGCGCACGATTAGCTTGTTGGTGGGGTAACGGCCTA
CCAAGGCAACGA
>F0OV55003F0PK9
AGAGTTTGATCCTGGCTCAGGACGAACGCTGGCGGCGTGCCTAACACATG
CAAGTCAAGGGTGTAGCAATACACACTGGCGAACGGGTGGGTAACGCGTA
GGTTACCTGCCCTTATCCCCGACACAACTCAGAGAAATTTGAGCTAATAT
CGGATGAGGCATTTCGATGTCAAAGGAGCAATCTGGATAAGGAGGGGCCT
GCGTCTGATTAGCTAGTTGGTAGGGTAATAGCCTACCAAGGCGACGATCA
GTAG
>F0OV55003F0PKF
AGAGTTTGATCCTGGCTCAGAACGAACGCTGGCGGCAGGCTTAACACATG
CAAGTCGAGCGCATCCTTCGGGGTGAGTGGCAGACGGGTGAGTAACGCGT
GGGAATCTACCCATCCCTACGGGATAGCTCCGGGAAACTGGAGATAATAC
CGTATACGTCCTCCGGGAGAAAGATTTATCGGGGATGGATGAGCCCGCGT
TGGATTAGCTAGTTGGTGGGGTAATGGCTACAACGACGACGATCATAGCT
GGTCCGTACG
>F0OV55003F0PLC
AGAGTTTGATCCTGGCTCAGAATGAACGCTGGCGGCGTGCCTAACACATG
CAAGTCTATTCAGCAATGGGTGGCGAACGGGTGAGTAACGCGTAGACAAT
CTGCCCTTTAATCACGGATAACCTAGTGAAAACTGGACTAAAACGGGATG
TGGTCGCGATATGGCATCATATGCGATCAAAGACGTAGTCGTTAAAGGAG
GAGTCTGCGTAACATTAGCTAGTTGGTAAGGTAACGGCTTACCAAGGCGA
CGATGTTTAG
>F0OV55003F0PNB
AGAGTTTGATCCTGGCTCAGGATGAACGCTGGCGGCGTGCCTAACACATG
CAAGTCGAGCGATAAACAGTGGATGGAATTCTTCGGAAGGAAAGAAACTG
TTGAAAGCGGCGGACGGGTGAGTAACGCGTGGGCAACCTGCCCTATACAG
GGGGATAGCCACTGGAAACGGTGATTAATACCCCATGACACCTTAACCTC
GCATGAGGAGAGGGTCAAAGATTATATCGGTATAGGATGGGCCCGCGTCT
GATTAGCTAGTTGG
>F0OV55003F0PO0
AGAGTTTGATCCTGGCTCAGGACGAACGCTGGCGGCGTGGATTAGGCATG
CAAGTCGAACGGTAGTACCCCTTCGGGGGTATGAGAGTGGCGAACGGGTG
AGTAACGCGTAGGTGATCTACCTTCAGATGGGGGACAACCCAGGGAAACT
TGGGCTAATACCGCATGTGGCTGTAAAGCTAAAGCCGGCCTCTATTTATA
AGCTGGTGTCTGGAGATGAGCCC
>F0OV55003F0PPF
AGAGTTTGATCCTGGCTCAGAACGAACGCTGGCGGCAGGCTTAACACATG
CAAGCCGAACGCCCCGCAAGGGGAGTGGCAGACGGGTGAGTAACGCGTGG
GAACGTGCCCTTCGCTTCGGAATATTCCCGGGAAACTGGGAGCAATGCCG
GATACGCCGTATTGGGAAAGATTTATCGGCGAAGGATCGGCCCGCGTTAG
ATTAGGTAGTTGGTGGGGTAATGGCCTACCAAGCCTACGATCTATAGCTG
GTCTGAGAGGATGATCAG
>F0OV55003F0PPR
AGAGTTTGATCCTGGCTCAGGATGAACGCTGGCGGCGTGCTTAACACATG
CAAGTCGAGCGAGATTTCTTAAGATTAATCTTCGGAAGCGTCTTAAGAAT
GAAAGCGGCGGACGGGTGAGTAACGCGTAGGCAACCTGCCTCATACAGAG
GGATAGCTCCGGGAAACCGGGATTAATACCTCATAATACTCTTTAATCAC
ATGGTTTTAGGGCCAAAGATTTATCGGTATGAGATGGGCCTGCGTCTGAT
TAGCTAGTTGG
>F0OV55003F0PQ6
AGAGTTTGATCCTGGCTCAGGATGAACACTAGCGGGAGGCCTAACACATG
CAAGTCGAACGGGATTGAGAGCTTGCTCTCATGAGAGTGGCGCACGGGTG
AGTAACGCGTATGCAACCTGCCCTTGACAGGGGGATAGCCCGGAGAAATC
CGGATTAATACCCCATGGTATTTAAGTTCCGCATGGGATTTAAATTAAAG
ATTTATCGGTCAGGGATGGGCATGCGTGACATTAGCTAGTTGGCGGGGTA
ACGGCCCACCAAGG
>F0OV55003F0PQI
AGAGTTTGATCCTGGCTCAGGATGAACGCTAGCGGTGCGCCTAACACATG
CAAGTCGAGCGATATAGCGGCGAACGGGTGAGTAACACGTTGGAACCTGC
CTCGAACTCAGGGATAGCCATCCGAAAGGATGATTAATACCGGATAGTCC
CGAAAGGGTAAAGATTTTTCGGTTCGAGAGGGGCCTGCGGCCTATCAGCT
AGTTGGTAAGGTAATGGCTTACCAAGGCTATGACGGGTAACTGGTGTGAG
AGCATGACCAGT
>F0OV55003F0PQR
AGAGTTTGATCCTGGCTCAGGATGAACGCTAGCGGGAGGCTTAACACATG
CAAGTCGAGCGGGATTTACCTTCGGGTAATGAGAGCGGCGCACGGGTGAG
TAACGCGTATGCAACCTACCTTTTACAGGGGAATAGCCCAGAGAAATTTG
GATTAATGCCCCATAGTACTTGAGGACCGCATGGTTTTCAAGTTAAAGAT
TCATCGGTAAAAGATGGGCATGCGTGACATTAGATTGTTGGCGGGGTAAC
GGCCCACCAA
>F0OV55003F0Q1O
AGAGTTTGATCCTGGCTCAGGATGAACGCTAGCGGCGCGCTTAATGCATG
CAAGTCGAGCGATGAAGCCCTTCGGGGCTATCAGCGGCAGACGGGTGAGT
AACACGTAGGTGACCTGCCCCCAAGTCAGGGATAACGGGTGGAAACACAC
GCTAATACCGGATGGCCTCAGTCGGTCAAAGGATTGAGGAAAGCTACGGT
GCTTGGGGAGGGGCCTGCGGCCCATCAGCTAGTTGGTAGGTAACGGCCTA
CCAAGGCACAGG
>F0OV55003F0Q26
AGAGTTTGATCCTGGCTCAGAGCGAACGCTAGCGGCGGGCTTAACACATG
CAAGTCGAACGCCATCTTCGGATGGAGAGGCGAACGGGTGAGTAACACGT
AGGTTACCTGCCCTGAGGTGGGGGATAACCCGAGGAAACTCGGGCTAATA
CCGCGTATGGTCTACGGATCAGAGACTTCGGTCGCCTCGGGATGGGCCTG
CGTCCCATTATTTAATCCTGGTTGGTAGGGTAATGGCCTACCAAGGGTAC
GATGGGTAGCTGGTCTGAGAGG
>F0OV55003F0Q3J
AGAGTTTGATCCTGGCTCAGGATGAACGCTAGCGGGAGGCTTAACACATG
CAAGTCGAGGGGCAGCACGAGGTAGCAATACTTTGGTGGCGACCGGCAGA
CGGGTGAGTAACGCGTATGTAACCTGCCCTGTACAGGGGGATAACCCGGA
GAAATTCGGACTAATATCCCATGGTAATATTGGAAGGCATCTTCTGATAT
TTAAAGTTCCGGCGGTACAGGAGGGGCATGCGTAACATTAGCTGGTTGGT
AAGGTAACGGCTTACCAAGGCGA
>F0OV55003F0Q7I
AGAGTTTGATCCTGGCTCAGATTGAACGCTGGCGGCATGCTTTACACATG
CAAGTCGAACGGCAGCGGGGGCTTCGGCCTGCCGGCGAGTGGCGAACGGG
TGAGTAATGCATCGGAACGTACCCAGTCGTGGGGGATAACTACGCGAAAG
CGTAGCTAATACCGCATACGCCCTGAGGGGGAAAGCGGGGGGCCTTCGGG
CCTCGCGCGATTGGAGCGGCTGATGTCGGATTAGCTAGTTGGTGGGGTAA
AGGCCTACCAAGGCGACG
>F0OV55003F0Q7U
AGAGTTTGATCCTGGCTCAGGATGAACGCTAGCGGGAGGCTTAACACATG
CAAGTCGAGCGGTATGATCCCTTCGGGGTTTAGAGAGCGGCGCACGGGTG
AGTAACGCGTATGCAACCTACCTTTTACCGGGGAATAGCCCGGAGAAATT
TGGATTAATGCCCCATGGTTCCTTAAGTCTGCATGGATGTAAGGATAAAG
TTGAGGCGGTAAAAGATGGGCATGCGTGACATTAGCTAGTTGGGGGGGTA
ACGCCCACCAAGGCTACGATGTCG
>F0OV55003F0Q8Q
AGAGTTTGATCCTGGCTCAGGATTAACGCTGGCGGCATGCCTAATACATG
CAAGTTGAACGAGATGTAGCAATATATCTAGTAGCGAACGGGTGAGTAAT
ACATGAGTAACCTGCCCTAACGACGGGGATAACTAACTGAAAGGTTAGCT
AATACCGGATAGAAGGTATATATAAAAATATGTACAGGGAAAGGGACGCA
AGTCCGCGATAGGATGGGCTCATGGTGTATTAGCTAGTTGGTGGGGGAAG
GGCCTACCAAGGCAA
>F0OV55003F0Q9X
AGAGTTTGATCCTGGCTCAGGACGAACGCTGGCGGCGTGCTTAACACATG
CGAGTCAAGGAGAAAGTTTCTTTCGGGAGATAAGTAAACTGGCGCACGGG
TGAGTAAAATGTAAGTAATCTACCCTTTGGATGGGAATAACTACTAGAAA
TGGTGGCTAATACCGAATAATGCAGCGGCACCGAGTGGTGATGTTGTTAA
AGACCGAAAGGTTGCCAAGGGATGAGCTTGCATCTGATTAGCTAGTTGGC
GGGGTAAAAGCCCACCAAGGCG
>F0OV55003F0QL8
AGAGTTTGATCCTGGCTCAGAACAAACGCTAGCGGCGTGCCTAACACATG
CAAGTCAGACGAGAAAGTTCGCTTCGGCGAATGAGTAGAGTGGCGCACGG
GCGAGTAACGCGTGAGCAACTTGCCCGTTTCAGGGGGATAACCGGTGGAA
ACGCCGACTAATACCCCATAGCATTGGTTCGAGGCATCTCTTACCAATTA
AAGAATTTCGGAAACGGATAGGCTCGCGTGACATTAGCTAGATGGCGGGG
TAACGGCCCACCATGGCG
>F0OV55003F0QLH
AGAGTTTGATCCTGGCTCAGATTGAACGCTGGCGGCATGCCTTACACATG
CAAGTCGAACGGCAGCACGGGGGCAACCCTGGTGGCGAGTGGCGAACGGG
TGAGTAATGCATCGGAACGTGTCCTCTTGTGGGGGATAACCAGTCGAAAG
ATTGGCTAATACCGCATGAGATCGCAAGATGAAAGCGGGGGACCGCAAGG
CCTCGCGCGAGAGGAGCGGCCGATGCCGGATTAGCTAGTTGGTGGGGTAA
AAG
>F0OV55003F0QM1
AGAGTTTGATCCTGGCTCAGGATGAACGCTGGCGGCGTGCTTAACACATG
CAAGTCGAACGATTAAGACCCTCTTCGGAGGGTGTATAAAGTGGCGAACG
GGTGAGTAACACGTGGGGAACCTGCCCCTCTCTCTGGGACAACTCCGGGA
AACCGGAGCTAATACCGGATATTCCGATCGGATCGCATGGTCTGATCGGG
AAAGCTCCGGCGGTGAGGGATGGCCCCGCGGCCCATTAGCTTGTTGGTGA
GGTAACGGCTCACCAAGGCGACGA
>F0OV55003F0QNY
AGAGTTTGATCCTGGCTCAGGATGAACGCTGGCGGCGTGCCTAACACATG
CAAGTCGAGCGATAAACAGTGGATGGAATTCTTCGGAAGGAAAGAAACTG
TTGAAAGCGGCGGACGGGTGAGTAACGCGTGGGCAACCTGCCCTATACAG
GGGGGATAGCCACTGGAAACGGTGATTAATACCCCATGACACCTTAACCT
CGCATGAGGAGAGGGTCAAAGATTATATCGGTATAGGATGGGCCCGCGTC
TGATTAGCTAGTTGG
>F0OV55003F0QR1
AGAGTTTGATCCTGGCTCAGAACGAACGCTGGCGGCGCGTTTTAAGCATG
CAAGTCGAGGGAGAATCCGGTGCTTGCACTGGAGGGAACCGGCGAACGGG
TGAGTAACACGTAGATAATCTGCCTTTAGGTTGGGGATAGCTCATGGAAA
CATGGGGTAATACCGAATGTGGTTCGATGTTCAAAAGGACATTGAAAGAA
AGGAGCTTAGGCTTCGCCTGAAGATGAGTCTGCGTCTGATTAGGTAGTAG
GTAGGGTAACGGCCT
>F0OV55003F0QR4
AGAGTTTGATCCTGGCTCAGGATGAACGCTAGCGGCGCGCTTAATGCATG
TAAGTCGAGCGATGAGTATCTTCGGATACATCAGCGGCAGACGGGTGAGT
AACACGTGGATGACCTGCCCTCAAGACTGGGATAACGGGTGGAAACACGC
GCTAATACCGGATAGACTTCTGGGGTCGCAGCCAGAAGTAAAGCTACGGC
GCTTGAGGAGGGGTCCGCGGCCCATCAGCTAGTTGGCAGGGTAACGGCCT
>F0OV55003F0QS2
AGAGTTTGATCCTGGCTCAGGATGAACGCTAGCGGCAGGCTTAATACATG
CAAGTCGTGGGGCAGGCAGGGGTGTAGCAATACATCTGCTGGCGACCGGC
AAACGGGTGCGTAACACGTACGCAACCTTCCCGTTACTGTGGCATAGCCC
AGGGAAACTTGGATTAATACCACATATTATATTGGTGAGGCATCTCATTG
ATATCAAAGCTTCGGCGGTAACGGATGGGCGTGCGGTTGATTAGGTAGTT
GGACCGGGGG
>F0OV55003F0QT2
AGAGTTTGATCCTGGCTCAGGATGAACGCTAGCGGCAGGCCTAACACATG
CAAGTCGAGGGGTAACGATGGCTTCGGCCAGGCGACGACCGGCGCACGGG
TGAGTAACGCGTTTGTAACCTACCTCTAACTGGAGAATAGCCCGAAGAAA
TTCGGATTAATACTCCATATGGCTATGATTTGGCATCTTTTTATAGTCAA
AGCTCCGGCGGTTAGAGATGGGCATGCGTGACATTAGTTAGTTGGTGAGG
TAATGGCT
>F0OV55003F0QTH
AGAGTTTGATCCTGGCTCAGAACGAACGCTGGCGGCGCGTTTTAAGCATG
CAAGTCGAACGGTATACGGTCTTCGGACTGTAGAGAGTGGCGAACGGGTG
AGTAACACGTAGACAATCTGCCTTGAAGTGGGGGATGGTCCATGGAAACA
TGGAGTAATACCGCATATGTCTTTGGATGAAAGTTCCAATTGGAACGCTT
TGGGATGAGTCTGCGGCTCATTAGCTAGTTGGTGGGGTAAAGGCCTACCA
AGGCAACG
>F0OV55003F0QTW
AGAGTTTGATCCTGGCTCAGAACGAACGCTGGCGGCGTGGTTCAGGCATG
CAAGTCGGACGATCCCTTCGGGGATAGTGGCAAACTGGTGAGTAACACGT
GGGTAACCTGCCCTAAACTTTGGAATAACACTGCGAAAGCGGTGCTAATA
CCGGATGTGATATATGCGTAACTCGTATATATTAAAGGTGGCCTCTTCAT
GAAAGCTGCCGGTTTAGGATGGGCCTGCGTCCTATTAGCTTGTTGGTAGG
GTAATGGCCTACCAAGG
>F0OV55003F0QUC
AGAGTTTGATCCTGGCTCAGAACGAACGCTGGCGGCGTGCCTAACACATG
CAAGTCGCGCGAGAAAAGGGAGCAATCCCTGAGTAAAGCGGCGAGCGGGT
GAGTAACACGTAGGTAATCTACCCCCGAGCCTGGGATAACCTACCGAAAG
GTGGGCTAATACCGGATATGACCACGGGAGTTCCGGCTCCTGCGGTGAAA
GGTGGCCTCTGCTTGCAAGCTACCGCTCGAGGATGAGCCTGCGCGCCATT
AGCTAGTTGGACGGGG
>F0OV55003F0QUL
AGAGTTTGATCCTGGCTCAGAACGAACGCTGGCGGCGTGCTTAACACATG
CAAGTCATACGGGAAAGCTTACTTCGGTGAGCGAGTACAGTGGCGCACGG
GTGAGTAACACGTGGGTAACCTACCCTCCGAACCGGGATAACATTTCGAA
AGAGGTGCTAAGACCGGATACGTCCTTCGCTTCTTCGGCGGCGAAGGGAA
AAGTAGGCCTCTGCTTGCAAGCTATTATCGGTGGATGGGCCGCGGGCCAT
TAGTTTGTTGGTAGGGTAACGGGCCGTACCAAGACG
>F0OV55003F0QV6
AGAGTTTGATCCTGGCTCAGGATGAACGCTAGCGACAGGCCTAACACATG
CAAGTCGAACGGGATTTATCCTTCGGGGTAATGAGAGTGGCGCACGGGTG
AGTAACGCGTATGCAACCTACCTGTAACTGGGGAATAGCTCCCTGAAAGG
GGAATTAACACCGCATAAGACCACACTTTCGCATGGAAGAGTGGTAAAAT
ATTTATAGGTTACAGATGGGCATGCGTGACATTAGTTTGTTGGTGAGGTA
ACGGCTCACCAAG
>F0OV55003F0R0Q
AGAGTTTGATCCTGGCTCAGGATGAACGCTGGCGGCGTGCTTAATACATG
CAAGTCGAGCGAGGACCACTTGGTGGCAACACCGGGTGGCTCCTAGCGGC
GAACGGGTGAGTAACACGTAGGCAACCTGCCCCCGACTCTGGGATAAGCC
CGGGAAACTGGGTCTAATACCGGATACGAGCCTCCTCCGCATGGTGGAGG
TTGGAAAGGGTCTCCGGTCGGGGATGGGCCCGCGGCCTATCAGCTTGTTG
GTGGGGTAACGGCCTACCAAGGCGACGACGGGTAG
>F0OV55003F0R0V
AGAGTTTGATCCTGGCTCAGGGTGAACGCTGGCGGCGTGCTTGACACATG
CAAGTCGAACGGTATGTGGCAACACATAGAGTGGCGAACGGGTGAGTAAC
ACGTGGGAACGTACCTTCTGCAGGGGGATAACCTGACCGAAAGGACAGCT
AATACCGCATAAGACCGAGAGGGGAAAGGTGCAACAGCATCGGCAGAGGA
GCGGCCCGCGGACCATCAGCTAGTTGGTGGGGTAAGAGCCTACCAAGGCA
ACGACGGATAGG
>F0OV55003F0R4N
AGAGTTTGATCCTGGCTCAGGATGAACGCTGGCGGCATGCCTAATACATG
CAAGTCGAACGCACTAGTTTACTAGTGAGTGGCGAACGGGTGAGTAACAC
GTAGATAACCAACCCTAAAGACGAGGATAACCCGGGGAAACCTGGACTAA
TACTGGATAGGAGCTAATTTCACAAGAGATTAGTTTTAAAGGCGCATTAA
AGCGCCGCTATAGGATGGGACTGCGTCGCATTAGCTAGTTGGTGGGGTAA
CGGCCTACCAAGGCAACG
>F0OV55003F0R4Q
AGAGTTTGATCCTGGCTCAGATTGAACGCTGGCGGCAGGCCTAACACATG
CAAGTCGAGCGCGAAAGGCCTTCGGGCTGAGTAGAGCGGCGGACGGGTGA
GTAACGCGTAGGAATCTACCTGGTAGTGGGGGACAACATGGTGAAAACCA
TGCTAATACCGCATACGCCCTATGGGGGAAAGCGGGGGACCTTCGGGCCT
CGCGCTATCAGATGAGCCTGCGTAGGATTAGCTTGTTGGTGAGGTAAAGG
CTCACCAAGGCG
>F0OV55003F0R9X
AGAGTTTGATCCTGGCTCAGAACGAACGCTGGCGGCGCGTTTTAAGCATG
CAAGTCGAACGGTATACGGTCTTCGGACTGTAGAGAGTGGCGAACGGGTG
AGTAACACGTAGATAATCTGCCTTGAAGTGGGGGATAGTCCATGGAAACA
TGGAGTAATACCGCATATGTCTTAGGATGAAAGTTCCAATTGGAACGCTT
TGGGATGAGTCTGCGGCTCATTAGCTAGTTGGTGGGGTAAAGGCCTACCA
AGGCAACG
>F0OV55003F0RAM
AGAGTTTGATCCTGGCTCAGGATGAACGCTAGCGACAGGCCTAACACATG
CAAGTCGAACGGGATTTATCCTTCGGGGTAATGAGAGTGGCGCACGGGTG
AGTAACGCGTATGCAACCTACCTGTAACTGGGGAATAGCTCCCTGAAAGG
GGAATTAACACCGCATAAGACCACACTTTCGCATGGAAGAGTGGTAAAAT
ATTCATAGGTTACAGATGGGCATGCGTGACATTAGTTTGTTGGTGAGGTA
ACGGCTCACCAAG
>F0OV55003F0RD4
AGAGTTTGATCCTGGCTCAGGATTAACGCTAGCGGCAGGCCTAACACATG
CAAGTCGAGGGGCAGCACGGGGTAGCAATACTCTGGTGGCGACCGGCGCA
CGGGTGAGTAACGCGTATGCAACCTACCTTTAACAGGAAGATAGCCCCGA
GAAATCGGGATTAATACTCCATAATGATTAGAAATCGCATGGTTTTTAAT
TTAAAGTTCCGACGGTTAAAGATGGGCATGCGTGACATTAGCTAGTTGGT
GAGGTAACGGCTCACCAAGG
>F0OV55003F0RE7
AGAGTTTGATCCTGGCTCAGGATGAACGCTAGCGGGAGGCTTAACACATG
CAAGTCGAGCGGCAGCACGGTCTTCGGACTGGTGGCGAGCGGCGCACGGG
TGCGTAACGCGTATGCAACCTGCCTTATACAGGGGGATAGCCCATGGAAA
CGTGGATTAATATCTCATAGTATCACAATTTCGCATGTTATTGTGATTAA
AGTTTCGGCGGTACAAGATGGGCATGCGTAAGATTAGCTAGTTGGTG
>F0OV55003F0RFK
AGAGTTTGATCCTGGCTCAGGATGAACGCTGGCGGCGTGCCTAACACATG
CAAGTCGAGCGAGAGTTTGAGGAACGAGCCTTCGGGTGAGGGAATCGAAT
GAAAGCGGCGGACGGGTGAGTAACGCGTGGGTAACCTGCCCTATGGAGGG
GGATAACGCAGAGAAATTTGCGCTAATACCGCATAAGCGCACAGTATCGC
ATGATACGGTGTGAAAAACTCCGGTGCCATAGGATGGACCCGCGTCTGAT
TAG
>F0OV55003F0RFT
AGAGTTTGATCCTGGCTCAGAACGAACGTTGGCGGCGTGGATTAGGCATG
CAAGTCGAACGCGAAAGGGTAGCAATACCCGAGTAAAGTGGCGAACGGGT
GAGTAACGCGTAGGAAACCTGCCTTCGAGAGGGGGATAACACTCCTAACG
GGGTGCTAATACCGCATGACACTGCGGGGTCGCCTGGCCCTGCAGTCAAA
GGTGGCCTCTATTTATAAGCTACCACTCGAAGATGGTCCTGCGTCCCATT
AGCTAGTTGGCGGGGTAACGGCCCACCAAGG
>F0OV55003F0RG0
AGAGTTTGATCCTGGCTCAGGATGAACGCTGGCGGCGTGCCTAACACATG
CAAGTCGAGCGATAAACAGTGGATGGAATTCTTCGGAAGGAAAGAAACTG
TTGAAAGCGGCGGACGGGTGAGTAACGCGTGGGCAACCTGCCCTATACAG
GGGGATAGCCACTGGAAACGGTGATTAATACCCCATGACACCTTAACCTC
GCATGAGGAGAGGGTCAAAGATTATATCGGTATAGGATGGGCCCGCGTCT
GATTAGCTAGTTGG
>F0OV55003F0RH1
AGAGTTTGATCCTGGCTCAGAACGAACGCTGGCGGCGCGTCTTAAGCATG
CAAGTCGGACGGCAAGGGTAGCAATACCCCTAGAGTGGCGGACTGGTGAG
TAACGCGTGGGTGACCTGCCCTCGAGATGGGGATAGCCATTAGAAATAGT
GGATAATACCGAATACGCTCTGGATGCTGTGGCGACCAGAGGAAATCAGG
CTACGGCCTGGCTCGAGGATGGGCCCGCGTCCCATTAGCTAGTTGGTGGG
GT
>F0OV55003F0RW7
AGAGTTTGATCCTGGCTCAGGATGAACGCTGGCGGCGTGCCTAACACATG
CAAGTCGAGCGATAAACAGTGGATGGAATTCTTCGGAAGGAAAGAAACTG
TTGAAAGCGGCGGACGGGTGGGTAACGCGTGGGCAACCTGCCCTATACAG
GGGGATAGCCACTGGAAACGGTGATTAATACCCCATGACACCTTAACCTC
GCATGAGGAGAGGGTCAAAGATTATATCGGTATAGGATGGGCCCGCGTCT
GATTAGCTAGTTGGTAAGG
>F0OV55003F0RY3
AGAGTTTGATCCTGGCTCAGAACGAACGCTGGCGGCGCGTTTTAAGCATG
CAAGTCGAGGGAGAATCCGGTGCTTGCACTGGAGGGAACCGGCGAACGGG
TGAGTAACACGTAGATAATCTGCCTTTAGGTTGGGGATAGCTCATGGAAA
CATGGGGTAATACCGAATGTGGTTCGATGTTCAAAAGGACATTGAAAGAA
AGGAGCTTAGGCTTCGCCTGAAGATGAGTCTGCGTCTGATTAGGTAGTAG
GTAGGGTAACGGCCT
>F0OV55003F0S07
AGAGTTTGATCCTGGCTCAGAATGAACGCTGGCGGCGTGGATTAGGCATG
CAAGTCGAACGAGAAAGTGAAATTTATTTCGCGAGTAAAGTGGCGAACGG
GTGAGTAACGCGTGGGAAACCTACCCTTGAGTGGGGGATAACATTTCTAA
CGGAATGCTAATACCGCATAATATTCTCTGGCGCATGTCAGGGAATCGAA
GGTGGCCTCTACTTGTAAGCCATCGCTTAAGGATGGTCCCGCGTCCAATT
AGCTTGTTGGTAGGGTAATGG
>F0OV55003F0S1G
AGAGTTTGATCCTGGCTCAGGATGAACGCTAGCGACAGGCCTAACACATG
CAAGTCGAACGGGATTTATCCTTCGGGGTAATGAGAGTGGCGCACGGGTG
AGTAACGCGTATGCAACCTACCTGTAACTGGGGAATAGCTCCCTGAAAGG
GGAATTAACACCGCATAAGACCACACTTTCGCATGGAAGAGTGGTAAAAT
ATTTATAGGTTACAGATGGGCATGCGTGACATTAGTTTGTTGGTGAGGTA
ACGGCTCACCAAG
>F0OV55003F0S35
AGAGTTTGATCCTGGCTCAGGATGAACGCTAGCGACAGGCCTAACACATG
CAAGTCGAACGGGGATTTATCCTTCGGGGTAATGAGAGTGGCGCACGGGT
GAGTAACGCGTATGCAACCTACCTGTAACTGGGGAATAGCTCCCTGAAAG
GGGGAATTAACACCGCATAAGACCACACTTTCGCATGGAAGAGTGGTAAA
AATATTTATAGGTTACAGATGGGCATGCGTGACATTAGTTTGTTGGTGAG
GTAACGGCTCACCAG
>F0OV55003F0S5S
AGAGTTTGATCCTGGCTCAGGATGAATGCTAGCGGGAGGCTTAACACATG
CAAGTCGGGCGGCAGCACGGTTTTCGGACTGGTGGCGAGCGGCGCACGGG
TGCGTAACGCGTATGCAACCTTCCTTATGCAGGGGGATAGCCCATGGAAA
CGTGGATTAATACCCCATATTATTTATGGATCGCATGGTTTATAGATGAA
AGTTTTAATGGCATAAGATGGGCATGCGTCTGATTAGCTTGTTGGTGAAG
GG
>F0OV55003F0SAB
AGAGTTTGATCCTGGCTCAGGATGAACGCTGGCGGCGTGCCTAACACATG
CAAGTCGAGCGATAAACAGTGGATGGAATTCTTCGGAAGGAAAGAAACTG
TTGAAAGCGGCGGACGGGTGAGTAACGCGTGGGCAACCTGCCCTATACAG
GGGGATAGCCACTGGAAACGGTGATTAATACCCCATGACACCTTAACCTC
GCATGAGGAGAGGGTCAAAGATTATATCGGTATAGGATGGGCCCGCGTCT
GATTAGCTAGTTGG
>F0OV55003F0SAE
AGAGTTTGATCCTGGCTCAGGACGAACGCTGGCGGCGGTGCCTAACACAT
GCAAGTCGAGCGGGGACATTAGGAGAAGTAATTCACCTTTTGTTCTAGCG
GCGGACGGGTGAGTAACGCGTGAGCAACCTGTCCTTGTCTGGGGGATAAG
GAGCCGAAAGGCTCTCTAATACCGCATGAGACCACGGGATCACATGGTTC
TGAGGTCAAAGGATTTCGGTCCGGACAGGGGTGGGCTCGCGTCTGATTAG
CTAGTTGGTGGGGTAAGG
>F0OV55003F0SD5
AGAGTTTGATCCTGGCTCAGGATGAACGCTAGCGACAGGCCTAACACATG
CAAGTCGAACGGGATTTATCCTTCGGGGTAATGAGAGTGGCGCACGGGTG
AGTAACGCGTATGCAACCTACCTGTAACTGGGGAATAGCTCCCTGAAAGG
GGAATTAACACCGCATAAGACCACACTTTCGCATGGAAGAGTGGTAAAAT
ATTTATAGGTTACAGATGGGCATGCGTGACATTAGTTTGTTGGTGAGGTA
ACGGCTCACCAAG
>F0OV55003F0SHG
AGAGTTTGATCCTGGCTCAGAACGAACGCTGGCGGCGTGGTTGATACATG
CAAGTCGAACGGGAACGGGTCCTTCGGGACCTCAGTATAGTGGCGGACGG
GTGAGTAACACGTGATCAATCTGCCCTTGGGAGTGGGATAGCTATTCGAA
AGGATAGGTAATACCACATAAGACTACAGAACCGCATGGTTTAGTAGTAA
AAAGGTTGGGATCTTCGGACCTTTCGCCCAAGGATGAGATCGCGTCCTAT
TAGCTAGTTGGTGAGGTAACGGCCC
>F0OV55003F0SLK
AGAGTTTGATCCTGGCTCAGGATGAACGCTGGCGGCGTGCCTAATACATG
CAAGTCGAACGCACTAGTTTACTAGTGAGTGGCGAACGGGTGAGTAACAC
GTAGGTAACCTGCCCTCAAGACGAGGATAACCGTTGGAAACGATGGCTAA
GACTGGATAGGAACAGAAGAGGCATCTCTTGTGTTTTAAAAGACCTAGCA
ATAGGTATGCTTGAGGAGGGGCCTGCGGCGCATTAGTTAGTTGGCGGGGT
GAAGGCCCACCAAGACG
>F0OV55003F0SLN
AGAGTTTGATCCTGGCTCAGGATGAACGCTAGCGACAGGCTTAACACATG
CAAGTCGAGGGGTAACAGGAGTAGCAATACTTGCTGACGACCGGCGCACG
GGTGAGTAACGCGTATGCAACCTACCCTTAACTGGGGAATAGCCCGAAGA
AATTCGGATTAATGCCCCATAATACTGTATTGAAGCATTTCAGTGCATTT
AAAACTCCGGTGGTTAAGGATGGGCATGCGTGACATTAGCTAGTTGGTGA
GGTAACGGCT
>F0OV55003F0SRY
AGAGTTTGATCCTGGCTCAGGATGAACGCTGGCGGCGTGCCTAACACATG
CAAGTCGAGCGATAAACAGTGGATGGAATTCTTCGGAAGGAAAGAAACTG
TTGAAAGCGGCGGACGGGTGAGTAACGCGTGGGCAACCTGCCCTATACAG
GGGGATAGCCACTGGAAACGGTGATTAATACCCCATGACACCTTAACCTC
GCATGAGGAGAGGGTCAAAGATTATATCGGTATAGGATGGGCCCGCGTCT
GATTAGCTAGTTGG
>F0OV55003F0STQ
AGAGTTTGATCCTGGCTCAGGATGAACGCTAGCGGCAGGCTTAACACATG
CAAGTCGAGGGGTAACAGGGTGCTTGCACCGCTGACGACCGGCGCACGGG
TGCGTAACGCGTATACAATCTACCTTTTACAGGGGCATAGCCCGGGGAAA
CCCGGATTAATATCCCATGGTATCATTTAGTGGCATCACTTGAATGATTA
AAGCTTCGGCGGTAAAAGATGAGTATGCGTCCTATTAGTTAGTTGGTAAG
GTAACGGCTTACCAAGGCAG
>F0OV55003F0SWV
AGAGTTTGATCCTGGCTCAGGATGAACGCTGGCGGCGTGCCTAATACATG
CAAGTCGAACGCACCATTTCGGTGGTGAGTGGCGAACGGGTGAGTAACAC
GTAGATAACCTGCCCTTAAGACGAGGATAACCATTGGAAACGATGGCTAA
GACTGGATAGGAATATTAGAGGCATCTCTGATATTTTAAAAGACCTAGCA
ATAGGTATGCTTAAGGAGGGGTCTGCGGCGCATTAGTTAGTTGGTGGGGT
GATGGCCT
>F0OV55003F0SXX
AGAGTTTGATCCTGGCTCAGGACGAACGCTGGCGGCGTGCTTAACACATG
CAAGTCAAGGAGAGGATTCCTTTCGGGGGATTAGTAAACTGGCGCACGGG
TGAGTAACATGTAAGTAACCTACCCTTAGGATTGGGATAACTTTGAGAAA
TTAGGGCTAATACCGAATGATACAATGAGCTCGCATGGGTTTATTGTTAA
AGTTGCTTTTGTAACACCTAAGGATGGGCTTGCATCCAATTAGTTTGTTG
GCGGAGTAAAAGCCCACCAAG
>F0OV55003F0SYC
AGAGTTTGATCCTGGCTCAGAACGAACGCTGGCGGCGCGTTTTAAGCATG
CAAGTCGAACGGTAAAAGGGTAGGCTTGCACCCTTTGAGAGTGGCGAACG
GGTGAGTAACACGTAGGTGATCTGCCCTTTGGTTGGGGATGGCCTGTGGA
AACACAGGGTAATACCGAATAAGATCGGGACTCTTTGGAGATCCGATGAA
AGCAGCTTCGGCTGCACCGAAGGATGAGCCTGCGGCTGATTAGCTTGTTG
GCGGGGTAAAGCCCACCAAGG
>F0OV55003F0SZ8
AGAGTTTGATCCTGGCTCAGGATGAACGCTGGCGGCGTGCCTAACACATG
CAAGTCGAGCGATAAACAGTGGATGGAATTCTTCGGAAGGAAAGAAACTG
TTGAAAGCGGCGGACGGGTGAGTAACGCGTGGGCAACCTGCCCTATACAG
GGGGATAGCCACTGGAAACGGTGATTAATACCCCATGACACCTTAACCTC
GCATGAGGAGAGGGTCAAAGATTATATCGGTATAGGATGGGCCCGCGTCT
GATTAGCTAGTCGG
>F0OV55003F0SZZ
AGAGTTTGATCCTGGCTCAGAACGAACGCTGGCGGCATGCCTAACACATG
CAAGTCGGAACGAGACCTTCGGGTCTAGTGGCGCACGGGTGCGTAACGCG
TGGGAATCTGCCCTTTGCTACGGAATAACTCACCGAAAGGTGTGCTAATA
CCGTATAATGACTCCGGTCCAAAGATTTATCGGCAAGGGATGAGCCCGCG
TAAGGATTAGCTTGTTGGTGAGGTAAAGGCTCACCAAGGCGACGATCCTT
AGCT
>F0OV55003F0T0U
AGAGTTTGATCCTGGCTCAGAACGAACGCTGGCGGCGCGTTTTAAGCATG
CAAGTCGAACGGTAGAGAAACTTCGGTTTCTTGAGAGTGGCGAACGGGTG
AGTAACACGTAGATGATCTGCCTTGAAGTTGGGGATAGCCTATAGAAATA
TAGGGTAATACCGAATAATTTTTTACCACTATGGTGGTTTAAGGAAAGGG
GCTTCGGCCTCGCTTTAAGATGAGTCTGCGGTCTATTAGCTAGTTGGTAG
GGTAATAGCCTACCAAGGCGACGATAGATA
>F0OV55003F0T1E
AGAGTTTGATCCTGGCTCAGGATGAACGCTAGCGACAGGCCTAACACATG
CAAGTCGAACGGGATTTATCCTTCGGGGTAATGAGAGTGGCGCACGGGTG
AGTAACGCGTATGCAACCTACCTGTAACTGGGGAATAGCTCCCTGAAAGG
GGAATTAACACCGCATAAGACCACACTTTCGCATGGAAGAGTGGTAAAAT
ATTCATAGGTTACAGATGGGCATGCGTGACATTAGTTTGTTGGTGAGGTA
ACGGCTCACCAAG
>F0OV55003F0T28
AGAGTTTGATCCTGGCTCAGGATGAACGCTAGCGGTGCGCTTAACACATG
CAAGTCGTGCGATCGGACCGAACGGATTTCCCTTCGGGGTCTGAAGATCG
GTTACGGAGCGGCGAACTGGTGAGTAACACGTAGCTAACCTACCTTCTTG
ACGGGGACAACCATCTGAAAGGATGGCTAATACCCGATGTTGTACGGGGT
TGATGACTTCGTACCAAAGGCGGTCTTGCCGCCGCAAGGAGATGGGGCTG
CGCCCTATTAGCTTGTTGGTTAGGG
>F0OV55003F0T2K
AGAGTTTGATCCTGGCTCAGGATGAACGCTAGCGGGAGGCTTAACACATG
CAAGTCGAGGGGCATCACGGAGTAGCAATATTCTGGTGGCGACCGGCGCA
CGGGTGAGTAACACGTATGCAACCTGCCTCGTACAGGGGGATAACCCGGA
GAAATTCGGACTAATATCCCATAATGATATTGAAAGGCATCTTTTAATAT
TTAAAGCTCAGGCGGTACGGGATGGGCATGCGGAACATTAGCTGGTTGGT
AGGGTAACGGCCTAACCG
>F0OV55003F0T2W
AGAGTTTGATCCTGGCTCAGGATTAACGCTGGCGGCGTGCTTAACACATG
CAAGTCGAACGAGAAGCTTTCACATGATTTCTTCGGATTGATTATGGGAG
CGGAAAGTGGCGAACGGGTGAGTAACGCGTGGGTAACCAACCTTAGACTG
GGGGACAACACAGGGAAACTTGTGCTAATACCGCATATATGCAGACATGG
CATCATGATTGCAGGAAAGGCTTCGGCCGGTTTAAGACGGACCCGCGTCC
GATTAGTTAGTTGG
>F0OV55003F0T2Z
AGAGTTTGATCCTGGCTCAGGATGAACGCTGGCGGCGTGCCTAATACATG
CAAGTCGAACGCACTAGCAATAGTGAGTGGCGAACGGGTGAGTAACACGT
AGGTAACTTACCTCTAAGACGAGGATAACGACTGGAAACGGTCGCTAAAA
CTGGATAGGATAACGGGTGGCATCACCTGTTATTTAAAGGGGCTTTCAAG
CCACACTTAGAGAAAGGCCTGCGGCGCATTAGCTAGTTGGTGAGGTAGAG
GCTCACCAAGGCGA
>F0OV55003F0T3K
AGAGTTTGATCCTGGCTCAGGATGAACGCTGGCGGCGTGCTTAACACATG
CAAGTCGAGCGAGATTTCTTAAGATTAATCTTCGGAAGCGTCTTAAGAAT
GAAAGCGGCGGACGGGTGAGTAACGCGTAGGCAACCTGCCTCATACAGAG
GGATAGCTCCGGGAAACCGGGATTAATACCTCATAATACTCTTTAATCAC
ATGGTTTTAGGGTCAAAGATTTATCGGTATGAGATGGGCCTGCGTCTGAT
TAGCTAGTTGG
>F0OV55003F0T5B
AGAGTTTGATCCTGGCTCAGAACGAACGCTGGCGGCGCGTTTTAAGCATG
CAAGTCGAGCGGCAAGGGCCTTCGGGCCCCTAGAGCGGCGGACGGGTGAG
TAACACGTGGACAATCTGCCCCCCGGTCCGGGATAGCCCCAGGGAAACCC
TGGATTAATACCGGATGAGACGGGACCCGCGAGGGCGGGATCCGGGAAAG
GCGCTACGGCGCCGCCGGGGGATGAGTCTGCGGCTCATTAGCTTGTTGGT
GGGGTAAAGGCCTACCAAGGCGACGATGAGTAGCCGG
>F0OV55003F0T6C
AGAGTTTGATCCTGGCTCAGAACGAACGCTGGCGGCGCGTTTTAAGCATG
CAAGTCGAGGGAGAATCCGGTGCTTGCACTGGAGGGAACCGGCGAACGGG
TGAGTAACACGTAGATAATCTGCCTTTAGGTTGGGGATAGCTCATGGAAA
CATGGGGTAATACCGAATGTGGTTCGATGTTCAAAAGGACATTGAAAGAA
AGGAGCTTAGGCTTCGCCTGAAGATGAGTCTGCGTCTGATTAGGTAGTAG
GTAGGGTAACGGCCT
>F0OV55003F0T9N
AGAGTTTGATCCTGGCTCAGGACTAACGCTGGCGGCGCGCTTAACACATG
CAAGTCGAACGGTGAAGCAGGGCTTGCCCTGCGGATCAGTGGCGGACGGG
TGAGTAACGCGTAGGTTACGTGCCTTCTCGCTGGGGGATAACCATTCGAA
AGGGTGGCTAATACCGGAATACATTCACATATATATCTATTGTGTGAAGA
AAGTACGATTTATCGTGCGCGGGGAGAGCGGCCTGCGTCCTATTAGCTTG
TTGGTGAGG
>F0OV55003F0TBK
AGAGTTTGATCCTGGCTCAGAACGAACGCTGGCGGCGTGCTTAACACATG
CAAGTCGAACGCGAAATTTTTCTTCGGAAAGAGAGTAGAGTGGCGCACGG
GTGAGTAACGCGTAAGTAATCTACCCCGGCATCTGGAATAACTCACCGAA
AGGTGTGCTAATACCGGATACGTTGAGAGATCAAGAAAGGTGGCCTCTGT
ATATGCTACCGTGCTGGGATGAGCTTGCGTACCATTAGCTAGTTGGTAGG
GTAAAGGCCTACCAAGG
>F0OV55003F0TBO
AGAGTTTGATCCTGGCTCAGAACGAACGCTGGCGGCGCGTTTTAAGCATG
CAAGTCGAACGGTAAGCATCCTTCGGGGTGCCTAGAGTGGCGAACGGGTG
AGTAACACGTAGGTGATCTGCCCTTGAGTTGGGGATAGCCCATGGAAACA
TGGAGTAATACCGAATACGTTCCGGACCCTGTGGGGACTGGAAGAAAAGC
GCTTCGGCGCTGCTCGAGGATGAGCCTGCGGCTGATTAGCTAGTTGGTAG
GGTAAAGGCCTACCAAGGCG
>F0OV55003F0TES
AGAGTTTGATCCTGGCTCAGGACGAACGCTGGCGGCGTGCTTAACACATG
CAAGTCAAGGAGAAAGTTTCTTTCGGGAGATAGGTAAACTGGCGCACGGG
TGAGTAAAATGTAAGTAATCTACCCTTTGGATGGGAATAACTACTAGAAA
TGGTGGCTAATACCGAATAATGCAGCGGCACCGAGTGGTGATGTTGTTAA
AGACCGAAAGGTTGCCAAGGGATGAGCTTGCATCTGATTAGCTAGTTGGC
GGGGTAAAAGCCCACCAAGGCG
>F0OV55003F0TH6
AGAGTTTGATCCTGGCTCAGGATGAACGCTGGCGGCATGCCTAATACATG
CAAGTCGAACGAACTAGTTTACTAGTTAGTGGCGAACGGGTGAGTAACAC
GTAGATAACCAACCCTTAAGACGAGGATAACCCGGGGAAACCTGGACTAA
TACTGGATAGGAGCTATTTTCAAAAGAGGATAGTTTTAAAGGTGCCCTAA
AGCACCGCTAAAGGCTGGGACTGCGTCGCATTAGCTAGTTGGTGGGGTAA
CGGCCTACCAAGGCAACGATGCGTAG
>F0OV55003F0TH9
AGAGTTTGATCCTGGCTCAGAATGAACGCTGGCGGCGTGCCTAACACATG
CAAGTCGTACGAGAAAGGGGCTTCGGCCCTGAGTAGAGTGGCGCACGGGT
GAGTAACGCGTGGGTAATCTACCCTTGGATTTGGGATAACTCTGCGAAAG
TGGAGCTAATACCGGATAGTCTGGCTTTAAATAAGAAGTCGGTAAAGGAT
GCCTCTGCATATGCATTCGTCCGAGGATGAGCCCGCGTCTCATTAGCTAG
TTGGTAGGG
>F0OV55003F0TIX
AGAGTTTGATCCTGGCTCAGAGTGAACGCTGGCGGCGTGGATTAGGCATG
CAAGTCGAGCGATCCCGGCGCAAGTCGGGATAGCGGCAAACGGGTGAGTA
ACGCGTGAGCAACTTTCCCTTAAGTCAGGGATAGCTTCGTGAAAACGGAG
GTAATATCTGATAGTATCCCGCAACTGCATGGTTGCAGGATTAAAGGCAG
GGACCGAAAGGCCTGCCGCTCAGGGATGGGCTCGCGTCCTATCAGCTAGT
TGG
>F0OV55003F0TJ0
AGAGTTTGATCCTGGCTCAGGATGAACGCTGGCGGCGTGCCTAACACATG
CAAGTCGAGCGGTATATGGTGGAATGAAACTTCGGTCGAGTGAAGCCATA
GAGAGCGGCGGACGGGTGAGTAACGCGTAGGCAACCTGCCCCATACAGAG
GGATAGCCTCGGGAAACCGGGATTAAAACCTCATAACGCAGAGAGTTCAC
ATGGACTATCTGCCAAAGATTTATCGGTATGGGATGGGCCTGCGTCTGAT
TAG
>F0OV55003F0TM4
AGAGTTTGATCCTGGCTCAGGATGAACGCTAGCGACAGGCCTAACACATG
CAAGTCGAACGGGATTCACCTTCGGGTGATGAGAGTGGCGCACGGGTGAG
TAACGCGTATGCAACCTACCTACAACAGGGGGATAGCTCCCGGAAACGGG
GATTAATACCGCATAAGACTACGGTTTCACATGGGACAGTAGTAAAAATT
CAGATGGTTGTAGATGGGCATGCGTGACATTAGGTAGTTGGTGAGGTAAT
GGCTCACCAAG
>F0OV55003F0TOA
AGAGTTTGATCCTGGCTCAGAACTAACGCTAGCGGCGTGCTTAACACATG
CAAGTCGTACGAGAAAGTTCGCTTCGGCGGATGAGTAAAGTGGCGCACGG
GTGAGTAACACGTGGATAACCTGCCCTTCGGTAGGGAATAACCCACTGAA
AGTGGGCCAATACCCAATAATACTGTCGCGCCTTGGCGTGACAGTTAAAG
ATAGCCTCTATCTATAAGCCGTCGCCGAAGGATGAGTCCGCGTACCATTA
GCTTGTTGGTGGGGTAATGG
>F0OV55003F0TTK
AGAGTTTGATCCTGGCTCAGGATTAACGCTGGCGGCGTGCTTAACACATG
CAAGTCGAACGAGAAGCTTTCACATGATTTCTTCGGATTGATTATGGGAG
CGGAAAGTGGCGAACGGGTGAGTAACGCGTGGGTAACCAACCTTAGACTG
GGGGACAACACAGGGAAACTTGTGCTAATACCGCATATATGCAGACATGG
CATCATGATTGCAGGAAAGGCTTCGGCCGGTTTAAGACGGACCCGCGTCC
GATTAGTTAGTTGGG
>F0OV55003F0TU1
AGAGTTTGATCCTGGCTCAGAACGAACGCTGGCGGCGTGCTTAACACATG
CAAGTCGAACGAGAAAGGGATCTTCGGATCCTGAGTAAAGTGGCAAACGG
GTGAGTAACACGTGAGTAACCTCCCCCAGATTTTGGAATAACAACTTGAA
AAGGTTGCTAATACCAAATAACATTCTCAGATGGCATCATCAGGGAATCA
AAGATGGCCTCTCCATGGAAGCTGTCGATAAGGGATGGGCTCGCGCACCA
TTAG
>F0OV55003F0TUY
AGAGTTTGATCCTGGCTCAGAACGAACGCTGGCGGCGTGCCTAACACATG
CAAGTCTTACGAGAAAGTCCCGTTCGCGGGATGAGTAAAGTGGCGCACGG
GTGAGTAACACGTGGATAATCTACCCTTCAGTCGGGAATAACTCATCGAA
AGATGGGATAATACGCGATGATGCTTATCTGTTTCGACAGATAAGCCAAA
GGTGGCCTCTCTATAGAAGCTACCGCTGAGGGATGAGTTCGCGCACCATT
AG
>F0OV55003F0U50
AGAGTTTGATCCTGGCTCAGAATGAACGCTGGCGGCGGGCTTAACACATG
CAAGTTGAAGGAGAAGCCCTGACTTCGGTTAGGGTGGAGACTGGCGCACG
GGTGAGTAACGCGTAGACAACCTGCCTATATCTGGGGGATAACCCACCGA
AAGGTGAGCTAATACCGCATAATGCAGCGGGGCCGCATGGCCACAGTTGT
TAAAGGTTTTACCGGATATAGATGGGTCTGCGTGCTATTAGCTAGTTGGT
AAGGTAACGGCTTACCAAGG
>F0OV55003F0U7G
AGAGTTTGATCCTGGCTCAGGATGAACGCTAGCGGTGCGCCTAACACATG
CAAGTCGAGCGATATAGCGGCGAACGGGTGAGTAACACGTTGGAACCTGC
CTCGAACTCAGGGATAGCCATCCGAAAGGATGATTAAATACCGGATAGTC
CCGAAAGGGTAAAGATTTTTCGGTTCGAGAGGGGCCTGCGGCCTATCAGC
TAGTTGGTAAGGTAATGGCTTACCAAGGCTATGACGGGTAACTGGTGTGA
GAGCATGACCAGT
>F0OV55003F0U9N
AGAGTTTGATCCTGGCTCAGGATGAACGCTGGCGGTATGCTTAACACATG
CAAGTCGAACGGGGGGAGACCTTTAGGGGTTGAACCTAGTGGCGGACGGG
TGAGTAACGCGTGAGAACCTGCCTTCAAGACGGGAACAACAGTTGGAAAC
GACTGCTAATACCCGATAAGCCGAAAGGTGAAAGATTTATCGCTTGGAGA
GGGGCTTGCGTCTGATTAGCCAGTTGGTGGGGTAAATGCCTACCAAGGCG
ACGATCAGTAGCT
>F0OV55003F0UAQ
AGAGTTTGATCCTGGCTCAGGACGAACGCTGGCGGCGTGCCTAACACATG
CAAGTCAAGGAGAAAGACTGGTTTCGGCCGGTCAAGTAAACTGGCGGACG
GGTGAGTAACGCGTAGGCGACCTGCCCTTGTGTTTGGAATAACCCCGAGA
AATTGGGGCTAATACCGAATGACGCATTGAGTATGCATGTACTTGATGTT
AAAGGTGCTGCAAGGTACCGCACAGGGATGGGCCTGCGTTCCATTAGTTA
GATGGTAGGGTAACGGCCT
>F0OV55003F0UCQ
AGAGTTTGATCCTGGCTCAGGATGAACGCTAGCGGCAGGCTTAACACATG
CAAGTCGAGGGGCAGCACAGGTAGCAATACTGGGTGGCGACCGGCGCACG
GGTGCGTAACGCGTATACAATTTACCTTTTACTAGGGGATAGCCCAGAGA
AATTTGGATTAATACCCTATAGTATTATCGGATCGCATGGTTTGGTAATT
AAAGTTTCGGCGGTAAGAGATGAGTATGCGTCCTATTAGCTAGATGGTAA
GGTAACGGCTTACCATGG
>F0OV55003F0UD9
AGAGTTTGATCCTGGCTCAGGATGAACGCTAGCGGCAGGCTTAACACATG
CAAGTCGAACGGGATTTATCCTTCGGGGTAATGAGAGTGGCGCACGGGTG
AGTAACGCGTATGCAACCTACCTGTAACTGGGGAATAGCTCCCTGAAAGG
GGAATTAACACCGCATAAGACCACACTTTCGCATGGAAGAGTGGTAAAAT
ATTTATAGGTTACAGATGGGCATGCGTGACATTAGTTTGTTGGTGAGGTA
ACGGCTCACCAAG
>F0OV55003F0UDP
AGAGTTTGATCCTGGCTCAGGACGAACGCTGGCGGCGTGCCTAACACATG
CAAGTCAAAGGAAAGCGACTTCGGTCGTAAGTACTTGGCGCAAGGGTGAG
TAAGGTATAGGTAATCTGCCCTTTGGACTGGGATAACTCCGAGAAATCGG
TGACAATACCAGATGATGCAGCGGGACCGCATGGTCATGTTGTTAAAGAT
TTATCGCCAAAGGATGAGCCTATATTCCATCAGGTAGTTGGTAGGGTAAC
GGCCTACCAAG
>F0OV55003F0UFA
AGAGTTTGATCCTGGCTCAGGATGAACGTTGGCGGTGCGCTTTATGCATG
CAAGTCGTACGAAATCATGGTTTTCGGATTATGGTTTAGTGGCGGACGGC
TGAGTAACACGTAGGTAACTTGCCCACGAGTGGGGGATAACTTGCCGAAA
GGTAAGCTAATACCGCATGGCATGGATCTGCATAAGTAGATTCATCAAAG
CCGTAAGGCGCTTGTGGATGGGCCTGCGGCCGATTAGCTTGTTGGTGGGG
TAACGGCCT
>F0OV55003F0UJN
AGAGTTTGATCCTGGCTCAGGACGAACGCTGGCGGCGTGGATTAGGCATG
CAAGTCGAACGGTATCATACCTTCGGGTGTGAGAGAGTGGCGAACGGGTG
AGTAACACGTAGGTGATCTACCCTCGAATCGGGGACAACCCAGGGAAACT
TGGGCTAATACCGGATGCGCGTATCCTTAGGGATGCGTAAAAGATGGCAG
TAATGCTGTCGTTTGAGGATGAGCCTGCGCCCTATTAGTTAGTTGGTGAG
GTAACGGCTTACCAAGGCG
>F0OV55003F0UJQ
AGAGTTTGATCCTGGCTCAGAACGAACGCTGGCGGCGTGCTTAACACATG
CAAGTCGAACGCGAAAGAGTTCTTCGGAACTTGAGTAGAGTGGCGCACGG
GTGAGTAACGCGTAAGTGATCTACCCCTGCATCTGGAATAACTATGGGAA
ACTGTAGCTAATACCGGATACGTTCATGTGATTGCGATCATGTGAAGAAA
GATGGCCTCTGACATAAGCTATCGTACAGGGAGGAGCTTGCGT
>F0OV55003F0UJZ
AGAGTTTGATCCTGGCTCAGGATGAACGTTGGCGGCAGGTTTGACACATG
CAAGTCGAACGGTAGAGTGGAGCTTGCTCTGCTTGAGAGTGGCGAACGGC
TGAGTAACACGTAGGAACGTACCCCACAGACAGGGATAACAGACCGAAAG
GGCTGCTAATACCTGATATATCCTTCGGGAGGAAAGGTCCGCCGCTGTGG
GAGCGGCCTGCGGCGTATTAGGTTGTTGGTGAGGTAATAGCTCACCAAGC
CT
>F0OV55003F0UL6
AGAGTTTGATCCTGGCTCAGAGTGAACGCTGGCGGCAGGCCTAACACATG
CAAGTCGAGCGGCAGCACAGCAGTAGCAATACTGTGGGTGGCGAGCGGCG
GACGGGTGAGGAATACATCGGAATCTACCTTCTTGTGGGGGATAACGTAG
GGAAACTTACGCTAATACCGCATAAGACCTGAGGGTGAAAGCGGGGGACC
GCAAGGCCTCGCGCGAGAAGATGAGCCGATGTCCGATTAGCTAGTTGGTG
AAGG
>F0OV55003F0V0E
AGAGTTTGATCCTGGCTCAGGACGAACGCTGGCGGCGTGCTTAACACATG
CAAGTCGACGAGAAAAAGGTAGCAATATCTTGAGTAAAGTGGCGAAAGGG
TGAGTAATATGTAAGTAATCTACCCATGGGTTTGGAATAACTCGTCGAAA
GGCGGGCTAATACCGAATAATGCAGCGGCACCACATGGTGATGTTGTTAA
AGACCGAAAGGTTGCCAAGGGATGAGCTTGCATCTGATTAGCTAGTTGGC
GGGGTAAAAGCCCAACCG
>F0OV55003F0V49
AGAGTTTGATCCTGGCTCAGGATGAACGCTAGCGGCAGGCTTAACACATG
CAAGTCGAGGGGTAACAGGGTGCTTGCACCGCTGACGACCGGCGCACGGG
TGCGTAACGCGTATACAATCTACCTTTTACAGGGGCATAGCCCGGGGAAA
CCCGGATTAATATCCCATGGTATCAAGAAGTGGCATCGCTTTTTGATTAA
AGTTTCGGCGGTAAAAGATGAGTATGCGTTCTATTAGCTAGATGGTAAGG
TAACGGCTTACCATGGCTTTG
>F0OV55003F0V5L
AGAGTTTGATCCTGGCTCAGGACGAACGCTGGCGGCGTGCTTAACACATG
CAAGTCAAGGAGAAAGTTTCTTTCGGGAGATAAGTAAACTGGCGCACGGG
TGAGTAAAATGTAAGTAATCTACCCTTTGGATGGGAATAACTACTAGAAA
TGGTGGCTAACACCGAATAATGCAGCGGCACCGAGTGGTGATGTTGTTAA
AGACCGAAAGGTTGCCAAGGGATGAGCTTGCATCTGATTAGCTAGTTGGC
GGGGTAAAAGCCCACCAAGGCG
>F0OV55003F0V72
AGAGTTTGATCCTGGCTCAGGATGAACGCTAGCGGGAGGCCTAACACATG
CAAGTCGAACGGGATTGAGAGCTTGCTCTCATGAGAGTGGCGCACGGGTG
AGTAACGCGTATGCAACCTGCCCTTGACAGGGGGATAGCCCGGAGAAATC
CGGATTAATACCCCATGGTATTTAAGTTCCGCATGGGATTTAAATTAAAG
ATTTATCGGTCAGGGATGGGCATGCGTGACATTAGCTAGTTGGCGGGGTA
ACGGCCCACCAAGG
>F0OV55003F0V75
AGAGTTTGATCCTGGCTCAGGACGAACGCTGGCGGCGTGCCTAACACATG
CAAGTCGAGCGGGGATACAGGAGGAGTAATCTGACTGTATTCTAGCGGCG
GACGGGTGAGTAACGCGTGAGCAACCTGTCCTTGTCTGGGGGATAAGAAG
CCGAAAGGCTTTCTAATACCGCATGAGACCACAGCGCCACATGGCGAAGG
GGTCAAAGGAGCAATCCGGACAGGGGTGGGCTCGCGTCTGATTAGCTGGT
TGGCGGGG
>F0OV55003F0V79
AGAGTTTGATCCTGGCTCAGGATGAACGCTGGCGGCGTGCCTAATACATG
CAAGTCGAACGAGAATCATCTGCAAAGATGAGGAAAGTGGCGCGCGGGTG
AGTAACACGTAGGTGACCTGCCCCGAAGAGGGGGACAACCACTGGAAACG
GTGGCTAAAACCCCATAAGCTCACAGGAATTAGAGGAATGTGAGAAAAAC
TCAGGTGCTTCGGGAGGGGCCTGCGGCCCATCAGCTGGTTGGTAGGGTAA
AGGCCTACCAAGGCGAAGG
>F0OV55003F0V80
AGAGTTTGATCCTGGCTCAGGATGAACGCTAGCGGCGCGCTTAATGCATG
TAAGTCGAACGATGAACCAACGTGCTTGCACGAAGGAATCAGTGGCAGAC
GGGTGAGTAACACGTGGGTGACTTACCCCTCAGACTGGGATAACGAGTGG
AAACACTGGCTAATACCGGATGACCTTATGACGTCGGAGTGATAAGGAAA
GGTTACGACCGCTGAGGGAGAGGCTCGCGGCCCATCAGCTAGTTGGCGAG
GTAACGG
>F0OV55003F0V8K
AGAGTTTGATCCTGGCTCAGGATGAACGCTGGCGGCGTGCCTAATACATG
CAAGTCGAACGAAGATCTAGCTTGCTAGATCTTAGTGGCGAACGGGTGAG
TAATACATAAATAATCTGCCCATTGGACTGGGATAACTATTGGAAACGAT
AGCTAATACCGGATAGGTGATTTGAAGGCATCTTCGAATCATTAAAGTAG
GGTCACTACACCAATGGATGAGTTTATGGCGCATTAGTTAGTTGGCGGGG
TACCG
>F0OV55003F0V9U
AGAGTTTGATCCTGGCTCAGGACGAACGCTGGCGGCGTGCTTAACACATG
CAAGTCGAGCGGAGATATATTGAAGATTTATCTGATATATATCTTAGCGG
CAGACGGGTGAGTAACGCGTGGGCAATCTGCCTCATACAGGGGGATAACA
CTGGGAAACTAGTGCTAATACCGCATAAAATAGTGAAGTGGCATCACTTT
ACTATCAAAGGAGTAATCCGGTGTGAGATGAGCCCGCGTCCGA
>F0OV55003F0VBK
AGAGTTTGATCCTGGCTCAGGATGAACGCTGGCGGCGTGCCTAACACATG
CAAGTCGAGCGCGATTAGTTGGAACGGAGACTTCGGTCAAAGGGAAGACT
ATGAAAGCGGCGGACGGGTGAGTAACGCGTGAGCAACCTGCCCTGTACAG
GGGGATAGCCACTGGAAACGGTGATTAATACCCCATAAACCCACCAGATC
GCATGGTCTGATGGGCAAAGCCTTGGCGGTACAGGATGGGCTCGTGTCTG
ATTAG
>F0OV55003F0VCH
AGAGTTTGATCCTGGCTCAGAACGAACGCTGGCGGCGCGTCTTAAGCATG
CAAGTCGAACGGCAAGGAAGTGCTTGCACTTCCCTAGAGTGGCGGACTGG
TGAGTAACACGTGGGTGACATACCTTTTAGTTGGGGGTAGCTATTAGAAA
TAGTAGATAATACCGAATATGACCATTACTGTTAGAGGGTAATGAGGAAA
GGAGCTAAGGCTCCGCTAAAAGATTGGCCCGCGGCCCATTAGCTAGTTGG
TGAGGTAACGGCCCACCAAGGCG
>F0OV55003F0VDP
AGAGTTTGATCCTGGCTCAGGATGAACGCTGGCGGCGTGCCTAACACATG
CAAGTCGTACGAGAAAGGGGCTTCGGCCCTGAGTAGAGTGGCGCACGGGT
GAGTAACGCGTGGGTAATCTGCCTTTAGGTTTGGGATAACACTGCGAAAG
CGGTGCTAATACCGGATAAGCTTACAGTTTGAAATGTCTGTGAGAAAAGA
TGGCCTCTGACATAAGCTATCGCCTATAGATGAGCCCGCGTACCATTAGC
TTGG
>F0OV55003F0VE1
AGAGTTTGATCCTGGCTCAGAACGAACGCTGGCGGCGTGCTTAACACATG
CAAGTCGAACGTGAAGGGGGCTTCGGTCCCTGGAAAGTGGCGCACGGGTG
AGTAACACGTGGATAATCTACCCGGATGATCCGGGATAACCTTTCGAAAG
GGGGGGCTAATACCGGGTAAGCTCACAGGCTCCTCGGAGTTTGCGGGAAA
AGGTGGGGACCTTTATGGCCTACCGTCATTGGATGAGTCCGCGGCCCATT
AGCTAGTTGGTGGGGTAATGGCCTACCAAGGCGACGATGGG
>F0OV55003F0VHV
AGAGTTTGATCCTGGCTCAGAACGAACGTTAGCGGCGTGCTTAACACATG
CAAGTCGAACGAGAAAGTATCTTCGGATATGAGTAGAGTGGCGCACGGGT
GAGGTAACACGTGGGTAACCTGCCCTTTGGAGGGGGACCAACATCTGGAA
ACCGGATGCTAATACCGCATAAGTCGTCTTCGGACGGGAAAGGTGGCTTC
GGCTACCGCCAGAGGATGGGCCCGCGTCCCATCAGCTAGTTGGTAAGGTA
ACGGCTTACCAAGGCAACGACGGGTAG
>F0OV55003F0VIF
AGAGTTTGATCCTGGCTCAGGATGAACGCTAGCGACAGGCCTAACACATG
CAAGTCGAACGGGATTTAATCCTTCGGGGTAAC
>F0OV55003F0VKN
AGAGTTTGATCCTGGCTCAGGACGAACGCTGGCGGCGTGCTTAACACATG
CAAGTCAAGGGGAAAGGTTAATTTCGGTTGACCGAGTATACTGGCGAACG
GGTGAGTAACGCGTAGGTAACCTGCCTGAGAGTTTGGGATAACACTGCAA
ACGTGGTGCTAATACCGGATGAGGCCTGCTATTCGCATGGGTAGTGGGTT
AAAGCGGGCGCAAGCCTGTGCTCACAGATGGACCTGCGTCTCATTAGCTA
GTTGGCGGGGTAA
>F0OV55003F0VOB
AGAGTTTGATCCTGGCTCAGGACGAACGCTGGCGGCGTGCCTAACACATG
CAAGTCAAAGGAAAGCGACTTCGGTCGTAAGTACTTGGCGCAAGGGTGAG
TAAGGTATAGGTAATCTGCCCTTTGGACTGGGATAACTCCGAGAAATCGG
TGACAATACCAGATGATGCAGCGGGACCGCATGGTCATGTTGTTAAAGAT
TTATCGCCAAAGGATGAGCCTATATTCCATCAGGTAGTTGGTAGGGTAAC
GGCCTACCAAG
>F0OV55003F0VRL
AGAGTTTGATCCTGGCTCAGGATGAACGCTAGCGGTGCGCCTAACACATG
CAAGTCGAGCGATATAGCGGCGAACGGGTGAGTAACACGTTGGAACCTGC
CTCGAACTCAGGGATAGCCATCCGAAAGGATGATTAATACCGGATAGTCC
CGAAAGGGTAAAGATTTTTCGGTTCGAGAGGGGCCTGCGGCCTATCAGCT
AGTTGGTAAGGTAATGGCTTACCAAGGCTATGACGGGTAACTGGTGTGAG
AGCATGACCAGT
>F0OV55003F0VRO
AGAGTTTGATCCTGGCTCAGGATGAACGCTGGCGGCGTGCCTAACACATG
CAAGTCAGACGAGAAAGTTCGCTTCGGCGAATGAGTAGAGTGGCGCACGG
GTGAGTAACGCGTGGACAATCTGCCCTAGAGTTAGGAATAACCCACCGAA
AGGTGGGCTAATACCCAATAATGCTATACTTCTTCGGGAGTATAGCCAAA
GATGGCCTCTGTTTACAAGCTATCGCTCAAGGATGAGTTCACGTACC
>F0OV55003F0VRU
AGAGTTTGATCCTGGCTCAGGACGAACGCTGGCGGCGTGCTTAACACATG
CAAGTCAAGGAGAAAGTTTCTTTCGGGAGATAAGTAAACTGGCGCACGGG
TGAGTAAAATGTAAGTAATCTACCCTTTGGATGGGAATAACTACTAGAAA
TGGTGGCTAATACCGAATAATGCAGCGGCACCGAGTGGTGATGTTGTTAA
AGACCGAAAGGTTGCCAAGGGATGAGCTTGCATCTGATTAGCTAGTTGGC
GGGGTAAAAGCCCACCAAGGCG
>F0OV55003F0VSI
AGAGTTTGATCCTGGCTCAGAGCGAACGCTGGCGGCAGGCCTAACACATG
CAAGTCGAGCGGCCGTAGCAATACGGCAGCGGCAGACGGGAGAGTAACAC
GTGGGAACGTGCCTATCAGTTCGGAACAACCCAGGGAAACTTGGGCTAAT
ACCGGATACGCCCTTACGGGGAAAGATTTATCGCTGATAGAGCGGCCCGC
GTCTGATTAGCTAGTTGGTGAGGTAATGGCTCACCAAGGCGACGATCAGT
AGCTGGT
>F0OV55003F0VSZ
AGAGTTTGATCCTGGCTCAGGATGAACGCTAGCGGCAGGCTTAACACATG
CAAGTCGAGGGGTAACAGGGTGCTTGCACCGCTGACGACCGGCGCACGGG
TGCGTAACGCGTATACAATCTACCTTTTACAGGGGCATAGCCCGGGGAAA
CCCGGATTAATATCCCATGGTATCATTTAGTGGCATCACTTGAATGATTA
AAGCTTCGGCGGTAAAAGATGAGTATGCGCCCTATTAGTTAGTTGGTAAG
GTAACGGCTTACCAAGGCAG
>F0OV55003F0VT3
AGAGTTTGATCCTGGCTCAGGACAAACGCTGGCGGCGTGCTTAACACATG
CAAGTTGAACGGAGTTTATTTGGGAGCTTGCTTTCAAATAGATTTAGTAG
CGAACGGGTGAGTAACACGTGGGGAATCTGCCCCAAAGACTGGGATAGCC
CACCGAAAGGTGGATTAATACCGGATATGGTTATAAGGTGAAATTCCTTA
TAATTAAAGATGGCTGAGGCTTGCAAGCTATCACTTTGAGATGAGTCTGC
GGCTGATTAG
>F0OV55003F0VTN
AGAGTTTGATCCTGGCTCAGAACTAACGCTAGCGGCGTGCCTAACACATG
CAAGTCGTACGAGAAAGTCGGCTTCGGCTGATGAGTAAAGTGGCGCACGG
GTGAGTAACGCGTGGATAATCTACCCTTAAGTTCGGAATAACGTACCGAA
AGGTGCGCTAATACCGGGTAATACTGAGCAACTACTGTTGTTTAGTCAAA
GAAGGCTTCTGTTTACATGCTTTTGCTGAAGGATGAGTCCACGTACCATT
AGCTAGTTGGTGGGGTAATA
>F0OV55003F0VTZ
AGAGTTTGATCCTGGCTCAGAACGAACGCTGGCGGCGCGTTTTAAGCATG
CAAGTCGAACGGTAAAAGGGTGCTTGCACCCTTTGAGAGTGGCGAACGGG
TGAGTAACACGTAGGTGATCTGCCCTTTGGTTGGGGATAGCCTGTGGAAA
CACAGGGTAATACCGAATAAGATCGGGACTCTTTGGAGATCCGATGAAAG
CAGCTTCGGCTGCACCGAAGGATGAGCCTGCGGCTGATTAGCTTGTTGGC
GGGGTAAAGGCCCACCAAGG
>F0OV55003F0VUT
AGAGTTTGATCCTGGCTCAGATTGAACGCTGGCGGCGTGCTTAACACATG
CAAGTCGATCGGTAACGCGGGGGCAACCCTGGCGACGAGAGGCGGACGGG
TGAGGAACGCTTGGGAATCTGCCTATCAGCGGGGGACAACCCGGGGAAAC
CCGGGCTAATACCGCATACGCTCTACGGAGGAAAGCCGGGGACCGCAAGG
CCTGGCACTGATAGATGAGCCCAAGTCGGATTAGCTAGTTGGCGGGGTAA
CGGCCCACCAAGGCGACGATCCGTAG
>F0OV55003F0VZZ
AGAGTTTGATCCTGGCTCAGGATGAACGCTAGCGGCAGGCCTAACACATG
CAAGTCGAGGGGTAACAGGAGTAGCAATACTTGCTGACGACCGGCGCACG
GGTGAGTAACGCGTATGCAACCTACCCTTAACTGGGGAATAGCCCGAAGA
AATTCGGATTAATGCCCCATAATACTGTATTGAAGCATTTCAGTGCATTT
AAAACTCCGGTGGTTAAGGATGGGCATGCGTGACATTAGCTAGTTGGTGA
GGTAACGGCT
>F0OV55003F0W16
AGAGTTTGATCCTGGCTCAGGACGAACGCTGGCGGCGTGCTTAACACATG
CAAGTCGAACGGGGCATACGGATAGCTTGCTAGAAGTATGTTTAGTGGCG
GACGGGTGAGTAACGCGTGAATACCTGTCCATCGGAGGGGGACAACGGCT
GGAAACGGCCGCTAATACCGCGTAAGCCGAGAGGTGAAAGGTGCTCTTCG
GAGTGCCGCCGATGGGGGGGTTCGCGTCCTATCAGCTAGTTGGTGGGGTA
AGGGCCTACCAAGGCGAAGACGGGTAGCCGG
>F0OV55003F0W1B
AGAGTTTGATCCTGGCTCAGGATGAACGCTGGCGGCGTGCCTAATACATG
CAAGTCGAACGAGAAGGAAGACAATCTTCGGAAGCGTT
>F0OV55003F0W1Q
AGAGTTTGATCCTGGCTCAGGATGAACGCTAGCGGGAGGCTTAACACATG
CAAGTCGAGGGGCAGCACGGACTTCGGTCTGGTGGCGACCGGCGCACGGG
TGCGTAACGCGTATGCAACCTGCCTTATACAGGAGGATAGCCCATGGAAA
CGTGGATTAATACTCCATAGTATCAATGAATCGCATGGTTTATTGATTAA
AATTTCGATGGTATAAGATGGGCATGCGTAGGATTAGCTAGTAGGTAGTG
G
>F0OV55003F0W2E
AGAGTTTGATCCTGGCTCAGGATGAACGCTAGCGGCAGGCCTAATACATG
CAAGTCGAACGGGGCCTGGTAGCAATACCAGGTTCAGTGGCGCACGGGTG
CGTAACGCGTATGCAACCTACCTTAAACTGGGGGATAGCCTTCCGAAAGG
GAGATTAATACCGCATAATACTATTTGAGGGCATCTGAGGATAGTTAAAG
ATTTATTGGTTTAAGATGGGCATGCGTGCCATTAGCTAGTTGGTAGGGTA
ACGGCCTACCAAGGCAACG
>F0OV55003F0W2Q
AGAGTTTGATCCTGGCTCAGGATGAACGCTAGCGGCAGGCCTAACACATG
CAAGTCGAGGGGTAACAGGAGTAGCAATACCTGCTGACGACCGGCGCACG
GGTGAGTAACGCGTATGCAACCTACCCTTAACTGGGGAATAGCCCGAAGA
AATTCGGATTAATGCCCCTTAATACTGTATTGAAGCATTTCAGTGCATTT
AAAACTCCGGTGGTTAAGGATGGGCATGCGTGACATTAGCTAGTTGGTGA
GGTAACGGCTC
>F0OV55003F0W3B
AGAGTTTGATCCTGGCTCAGGATGAACGCTGGCGGAATGCTTTACACATG
CAAGTCGAGCGGTAGACCCTTTCGGGGGTTGAGAGCGGCGAACGGGTGAG
TAATGCATCGGAACGTACCCAGTCGTGGGGGATAACGTAGCGAAAGTTAC
GCTAATACCGCATACGTCCTACGGGAGAAAGCAGGGGATCGCAAGACCTT
GCGCGATTGGAGCGGCCGATGTCTGATTAGCTAGTTGGTAGGGTAAAGGC
CTACCAAGGCTTCGATCAG
>F0OV55003F0W4K
AGAGTTTGATCCTGGCTCAGGATGAACGCTAGCGGGAGGCTTAACACATG
CAAGTCGAACGGTAAGGTCCCTTCGGGGATACACGAGTGGCGCACGGGTG
AGTAACGCGTATGCAACCTACCTTTTACAGGGGAATAGCCCAGAGAAATT
TGGATTAATGCCCCATGGTTCTGTAATGTCGCATGGCATAACAGATAAAG
TTACGGCGGTAAAAGATGGGCATGCGTGACATTAGCTAGTTGGCGGGGTA
ACGGCCCACCAAGGCTACGA
>F0OV55003F0W90
AGAGTTTGATCCTGGCTCAGAACGAACGCTGGCGGCGCGTTTTAAGCATG
CAAGTCGAGGGAGAATCCGGTGCTTGCACTGGAGGGAACCGGCGAACGGG
TGAGTAACACGTAGATAATCTGCCTTTAGGTTGGGGATAGCTCATGGAAA
CATGGGGTAATACCGAATGTGGTTCGATGTTCAAAAGGACATTGAAAGAA
AGGAGCTTAGGCTTCGCCTGGAGATGAGTCTGCGTCTAATTAGGTAGTAG
GTAGGGTAACGGCCTACCTAG
>F0OV55003F0W9U
AGAGTTTGATCCTGGCTCAGAACGAACGCTGGCGGCGCGTCTTAAGCATG
CAAGTCGGACGGCAAAGGGAGCTTGCTCCCCCTAGAGTGGCGGACTGGTG
AGTAACGCGTGGGTGACCTACCCTTGAGATGGGGATAGCCATTAGAAATA
GTGGATAATACCGAATACGCTCTTTTTGCTGTGGCGAGAAGAGGAAACAG
GCTACGGCCTGGCTCGAGGATGGGCCCGCGTCCCATTAGCTAGTTGGTGA
GGTAACGGCCCACCAAGG
>F0OV55003F0WAW
AGAGTTTGATCCTGGCTCAGAGTTAACGCTGGCGGCGCGCCTAACACATG
CAAGTCGAGCGAGGGTCTGTACGACCTAGCGGCAGACGGGTGAGTAATAC
GTAGACAATCTGCCCTTGAATGGAAGATAACCCGGCGAAAGTCGAGCTAA
TATTCCATATAATCCCGAGGAGGCATCTCCCTGGGATGAAAGCAGCAATG
CGTTCAAGGAGGAGTCTGCGGCCTATCAGCTAGTTGGCGGGGTAATGG
>F0OV55003F0WAZ
AGAGTTTGATCCTGGCTCAGGATGAACGCTGGCGGCGTGCCTAATACATG
CAAGTCGAACGCACCAGTTTACGTGGTGAGTGGCGAACGGGTGAGTAACA
CGTAGGAATACC
>F0OV55003F0WBW
AGAGTTTGATCCTGGCTCAGGGTGAACGCTGGCGGCGTGCTTTACACATG
CAAGTTGAACGAGAACTCGGAGGTTCTTACTTCGGTAAGAAAGGAAGAGG
GACAGTAGCGAACGAGTGAGTAACACGTAGTAACCTGCCCACTGGAGGGG
GAGAACCACTGGAAACGGTGGCTAATACCGCATAAGCCCGAAAGGGGAAA
GCAATTTATTGTGCCGGTGGAGGGGACTGCGGGCCATCAGGAAGATGGTG
AGGTAAAAGCTCACCAAACCGACGACGGCTAT
>F0OV55003F0WC7
AGAGTTTGATCCTGGCTCAGAACGAACGTTAGCGGCGCGCTTAACACATG
CAAGTCGAGCGAGAAAGTCCCTTCGGGGGCGAGTACAGCGGCGCACGGGT
GAGTAACACGTGGGTAATCTATCTTCCGGCGGGGGACAACACCTCGAAAG
GGGTGCTAATACCGCATACGTCCACTTCGGTGGGGAAAGGCGGCTTCGGC
TGTCACCGGAAGAGGAGCCCGCGGCCCATCAGCTTGTTGGCAGGGTAATG
GCCTACCAAGGCTACGACGGGTAGCTGGT
>F0OV55003F0WF3
AGAGTTTGATCCTGGCTCAGGATGAACGCTAGCGACAGGCCTAACACATG
CAAGTCGAACGGGATTTATCCTTCGGGGTAATGAGAGTGGCGCACGGGTG
AGTAACGCGTATGCAACCTACCTGTAACTGGGGAATAGCTCCCTGAAAGG
GGAATTAACACCGCATAAGACCACACTTTCGCATGGAAGAGTGGTAAAAT
ATTTATAGGTTACAGATGGGCATGCGTGACATTAGTTTGTTGGTGAGGTA
ACGGCTCACCAAG
>F0OV55003F0WFI
AGAGTTTGATCCTGGCTCAGGACGAACGCTGGCGGCGTGCCTAACACATG
CAAGTCAAAGGAAAGCGACTTCGGTCGTAAGTACTTGGCGCAAGGGTGAG
TAAGGTATAGGTAATCTGCCCTTTGGACTGGGATAACTCCGAGAAATCGG
TGACAATACCAGATGATGCAGCGGGACCGCATGGTCATGTTGTTAAAGAT
TTATCGCCAAAGGATGAGCCTATATTCCATCAGGTAGTTGGTAGGGTAAC
GGCCTACCAAG
>F0OV55003F0WFX
AGAGTTTGATCCTGGCTCAGAGTGAACGCTGGCGGCGTGCCTAACACATG
CAAGTCGAACGAGAAAGCACCTTCGGGTGCAAGTAGAGTGGCAGACGGGT
GAGTAATGCATAGGTAATCTACCTTCGAGTGGGGGATAACTTATCGAAAG
GTAAGCTAATCCCGCATAACGTCGTGATGTATAAGCATTGCGAACAAAGG
AGGGGATCCTTCGGGACCTTTCGCTTGAGGATGAGCCTATGTCCTATTAG
CTTGTTGG
>F0OV55003F0WG9
AGAGTTTGATCCTGGCTCAGAACGAACGCTGGCGGCGCGTTTTAAGCATG
CAAGTCGAACGGTATATAGTCTTCGGATTATAGAGAGTGGCGAACGGGTG
AGTAACACGTAGATAATCTACCTTGAAGTGGGGGATAGTCCATGGAAACA
TGGAGTAATACCGCATATGGCTTTGGATGAAAGTTCCAATTGGAACGCTT
TGAGATGAGTCTGCGGCTCATTAGCTTGTTGGTGGGGTAAAGGCCTACCA
AGGCAACG
>F0OV55003F0WL1
AGAGTTTGATCCTGGCTCAGGACGAACGCTGGCGGCGTGCTTAACACATG
CAAGTCGGATGCGAAAGGGGCTTTCGGGCGCTGAGTAGCATGGCAGACGG
GTGAGGAGTGCGTATCTGACGAAACTCAGGCTGGGGGATAGTCCCTCGAA
AGGGGGTTGAATACCGCATGTGCTCGGCACTGTCATGGTGTCGAGGAAAG
GTGGCCTCTGCATGCACGCTATTGGCCTGAGATCGGG
>F0OV55003F0WLS
AGAGTTTGATCCTGGCTCAGGATGAACGCTGGCGGCGTGCCTAACACATG
CAAGTCGAACGGGAATCCCTGGACTCGTCTGGGGAGGAGAGTGGCGTACG
GGTGAGTAACACGTAGCTGACCTACCCTGGAGAGGGGGATAACTATTGGA
AACGATAGCTAAAACCCCATACGCTCTTGATAATTTGAAAGTCAAGAGGA
AAACTCCGGTGCTCTGGGATGGGGCTGCGGTCCATCAGCTAGTTGGTGCG
GTAAAAGCGCACCAAGGCG
>F0OV55003F0WLY
AGAGTTTGATCCTGGCTCAGGATGAACGCTAGCGGCAGGCTTAACACATG
CAAGTCGAGGGGTAACAGGGTGCTTGCACCGCTGACGACCGGCGCACGGG
TGCGTAACGCGTATACAATCTACCTTTTACAGGGGCATAGCCCGGGGAAA
CCCGGATTAATATCCCATGGTATCAAGAAGTGGCATCGCTTTTTGATTAA
AGTTTCGGCGGTAAAAGATGAGTATGCGTTCTATTAGCTAGATGGTAAGG
TAACGGCTTACCATGGCTTTG
>F0OV55003F0WM1
AGAGTTTGATCCTGGCTCAGAACGAACGCTGGCGGCGCGTTTTAAGCATG
CAAGTCGAACGGGATAAAGCCTTCGGGTTTTTGAGAGTGGCGAACGGGTG
AGTAACACGTAGATGATCTGCCTTGAAGTTGGGGGATAGCCCGCAGAGAT
GCGGGGTAATACCGGATAATCTCTTTTTGCTTTGGCGAGATGAGGAAAGG
GGCTTCGGCCCTGCTTTGAGATGAGTCTGCGGCTGATTAGCTAGTTGGTA
GGGTAATGGCCTACCAAG
>F0OV55003F0WM7
AGAGTTTGATCCTGGCTCAGGATAAACGCTGGCGGCATGCCTAATACATG
CAAGTCGAACGGACTAGTTTACTAGTCAGTGGCGAACGGGTGAGTAACAC
GTAAGGAACCAACCCTTGACACGAGGATAACTCCGGGAAACTGGAGCTAA
TACTGGATAGGATATAGATACAGAAGTACTTATATTTAAAGGCGCTTTCG
GGCGGTGGTGAAGGATGGTCTTGCGTCGCATTAGATAGTTGGTGAGGGTA
ACGGCCCACCAAGTCAACG
>F0OV55003F0WMG
AGAGTTTGATCCTGGCTCAGGACAAACGCTGGCGGCGTGCCTAACACATG
CAAGTCTCACGGGAAAGTTTCCTTCGGGAGACAAGTACAGTGGCGAACGG
GTGAGTAACGCGTGGGAATCTACCCGGTAGCGGGGGATAACCCTTCGAAA
GGAGGGCTAATACCGCATAAGTCCTACGGGGTAAAGATGGCCTCTTTACA
ATGCTATCGCTTCCGGATGAGCCCGCGTCCTATTAGCTAGTTGGTGAGGT
AACGGCTTACCAGGCTACGATGGGTAGCCGGT
>F0OV55003F0WMM
AGAGTTTGATCCTGGCTCAGAACGAACGTTAGCGGCGTGCTTAACACATG
CAAGTCGAACGAGAAAGTATCTTCGGATATGAGTAGAGTGGCGCACGGGT
GAGTAACACGTGGGTAACCTGCCCTTTGGAGGGGGACAACATCTGGAAAC
GGATGCTAATACCGCATAAGTCGTCTTCGGACGGGAAAGGTGGCTTCGGC
TACCGCCAGAGGATGGGCCCGCGTCCCATCAGCTAGTTGGTAAGGTAACG
GCTTACCAAGGCAACGACGGGTAG
>F0OV55003F0WMP
AGAGTTTGATCCTGGCTCAGATTGAACGCTGGCGGCATGCCTTACACATG
CAAGTCGAACGGTAACAGGTCTACGGATGCTGACGAGTGGCGAACGGGTG
AGTAATACATCGGAACGTGCCTAGTAGTGGGGGATAACTACTCGAAAGAG
TAGCTAATACCGCATGAGATCTACGGATGAAAGCAGGGGATCGCAAGACC
TTGTGCTACTAGAGCGGCTGATGGCAGGATTAGGTAGTTGGTGGGAA
>F0OV55003F0WP1
AGAGTTTGATCCTGGCTCAGAACGAACGCTGGCGGTATGCCTAACACATG
CAAGTCGAACGCGAAAGGGACTTCGGTCCCGATTAGAGTGGCGCACGGGT
GAGTAACACGTGGATAACCTACCCTGAGGTCCGGGATAACACTTCGGAAA
GGGGTGCTAACACCGGATAAGCTCACGACTTCTACGGAGGACGTGAGAAA
AGATTTATTGCCTCAGGATGGGTCCGCGGTCCATTAGCTAGTTGGTGGGG
TAATGGCCTACCAAGGCTGCG
>F0OV55003F0WQV
AGAGTTTGATCCTGGCTCAGAACGAACGCTGGCGGCGCGTTTTAAGCATG
CAAGTCGAACGGTAAAAGGGTGCTTGCACCCTTCGAGAGTGGCGAACGGG
TGAGTAACACGTAGGTGATCTGCCCTTTGGTTGGGGATAGCCTGTGGAAA
CACAGGGTAATACCGAATAAGATCGGGACTCTTTGGAGATCCGATGAAAG
CAGCTTCGGCTGCACCGAAGGATGAGCCTGCGGCTGATTAGCTTGTTGGT
GGGGTAATGGCCCAACCG
>F0OV55003F0WRP
AGAGTTTGATCCTGGCTCAGGATGAACGCTAGCGACAGGCCTAACACATG
CAAGTCGGAACGGGATTTATCCTTCGGGGTAATGAAG
>F0OV55003F0WUU
AGAGTTTGATCCTGGCTCAGGATGAACGCTGGCGGCGTGCCTAACACATG
CAAGTCGAACGGGAACCCTTGGATTCGTCTGAGGGGGAGAGTGGCGAACG
GGTGAGTAACACGTAGGTGACCTGCCCCAGAGAGGGGGATAACCACTGGA
AACGGTGGCTAATACCCCATACGCTCGGTGGTTCGTTCCACCGAGTAAAT
GCGCCTCTAACGAGGATAGCGCTTTGGGAGGGGCCTGCGGCCCATCAGGT
AGTTGGTAGGGTAAAGGCCTACCAAGCCG
>F0OV55003F0WWO
AGAGTTTGATCCTGGCTCAGGACGAACGCTGGCGGCGTGCTTAACACATG
CAAGTCTAGGGGAAAGTGGTCTTCGGATCGCAAGTATACTGGCGAACGGG
TGAGTAACACGTAGGTAATCTACCTTCGAGATTGGGATAACGTCGAGAAA
TTGACGCTAATACCGAATGATGCCTCGGTAGTTAATATCGGGATGAAAGA
TGGGGATCTTCGGACCTATCGCTTGAAGATGAGCCTGCGTCTGATTAGCT
TGTTGGTAGGG
>F0OV55003F0WWR
AGAGTTTGATCCTGGCTCAGGATGAACGCTAGCGGCAGGCTTAACACATG
CAAGTCGAGGGGCAGCACGTCTTCGGATGGTGGCGACCGGCGCACGGGTG
CGTAACGCGTATACAATCTACCCCTTACTGAGGGATAGCCCATGGAAACG
TGGATTAATACCTCATAGTATTATTTAATGGCATCATTATATAATTAAAG
GTTACGGTAAGAGATGAGTATGCGTCCTATTAGTTAGTTGGTGTGGTAAC
GGCATACCAAG
>F0OV55003F0WY6
AGAGTTTGATCCTGGCTCAGGATGAACGCTGGCGGCGTGCCTAACACATG
CAAGTCGAGCGATAAACAGTGGATGGAATTCTTCGGAAGGAAAGAAACTG
TTGAAAGCGGCGGACGGGTGAGTAACGCGTGGGCAACCTGCCCTATACAG
GGGGATAGCCACTGGAAACGGTGATTAATACCCCATGACACCTTAACCTC
GCATGAGGAGAGGGTCAAAGATTATATCGGTATAGGATGGGCCCGCGTCT
GATTAGCTAGTTGG
>F0OV55003F0WZN
AGAGTTTGATCCTGGCTCAGGACAAACGCTGGCGGCGTGCCTAACACATG
CAAGTCTCACGGGAAAGTCTCCTTCGGGAGACAAGTACAGTGGCGAACGG
GTGAGTAACGCGTGGGAATCTACCCAGTAGTGGGGGGATAACCCTTCGAA
AGGAGGGCTAATACCGCATAAGTCCTACGGGGTAAAGATGGCCTCTTTAC
AATGCTATCGCTTCTGGATGAGCCCGCGTCCTATTAGCTAGTTGGTGAGG
TAAATCGGCTTACCGAAGGCAACAGTGG
>F0OV55003F0WZS
AGAGTTTGATCCTGGCTCAGGATGAACGCTGGCGGCGTGCCTAATACATG
CAAGTCGTGCGGCAGCGAGCCCTTCGGGGTGTCGGCGAGCGGCGGACGGC
TGAGTAACACGTAGGAACATACCCCAAAGTGAGGGATAACTGCTCGAAAG
AGTAGCTAATACCGCATGTGATCTAAGGATTAAAGCTTCGGCGCTTTGGG
AATGGCCTGCGTTCGATTAGCTAGTTGGTGAGGTAAAAGCTCACCAAGGC
GACGA
>F0OV55003F0X6H
AGAGTTTGATCCTGGCTCAGGATGAACGCTAGCGGCAGGCCTAACACATG
CAAGTCGAACGGTAACAGGGAAAAGCTTGCTTTTCCGCTGACGAGTGGCG
CACGGGTGCGTAACGCGTATACAATCTACCTTCAAGCGGGGGATAGCCCA
TGGAAACGTGGATTAATACCCCATGGTATTATGATTTCACCTGGAATTAT
AATCAAACATTTATGGCTTGAAGATGAGTATGCGTCCTATTAGCTAGATG
GAGTGG
>F0OV55003F0XH4
AGAGTTTGATCCTGGCTCAGGATGAACGCTAGCGGCAGGCTTAATACATG
CAAGTCGAACGGTAAGGTCTCTTCGGAGATACACGAGTGGCGCACGGGTG
CGTAACGCGTATGCAACCTACCTTTAACTGGGAAATAGCCCCGAGAAATC
GGGATTAATGTCCCATACTATCCTTTAAATACCTGTTTGAAGGATGAAAG
CTCCGGCGGTTATTGATGGGCATGCGTGACATTAGCTAGTTGGTGAGGTA
ACGGCTCACCAAGG
>F0OV55003F0XHF
AGAGTTTGATCCTGGCTCAGGATGAACGCTAGCGACAGGCCTAACACATG
CAAGTCGAACGGGATTTATCCTTCGGGGTAATGAGAGTGGCGCACGGGTG
AGTAACGCGTATGCAACCTACCTGTAACTGGGGAATAGCTCCCTGAAAGG
GGAATTAACACCGCATAAGACCACACTTTCGCATGGAAGAGTGGTAAAAT
ATTTATAGGTTCA
>F0OV55003F0XHM
AGAGTTTGATCCTGGCTCAGGATGAACGCTAGCGGCAGGCCTAACACATG
CAAGTCGAACGGTAAGGCTCCTTCGGGAGTACACGAGTGGCGCACGGGTG
AGTAACGCGTATGCAACCTACCCTTAACTGGGGGATAGCCCGGAGAAATT
CGGATTAATACCCCATAATATCCCGACGACACCTGTTGATGGGATTAAAA
TTCCGGTGGTTAAGGATGGGCATGCGCGACATTAGCTAGTTGGTAAGGTA
ACGGCTTACCAAGGCTACGATGTCTAGGGGG
>F0OV55003F0XMM
AGAGTTTGATCCTGGCTCAGGACGAACGCTGGCGGCGTGGATTAGGCATG
CAAGTCGAAAGGGTTTAGACCCTTGGCGAACGAGTTAGTAATACGTAGGT
ACATCCCTCTGACTCGGTCATAACTTCGCGAAAGCGGAGATAATTACCGA
TAGTCTCGCAAGAGTAAAGGTTCGACGCAAGTCGGACCGGTGAGAGAGTG
GCCTGCGCCCTATCAGCTAGTTGATGAGGTAACGGCCCACCAAGGCGATG
ACGGGTA
>F0OV55003F0XMZ
AGAGTTTGATCCTGGCTCAGATTGAACGCTGGCGGTATGCTTAACACATG
CAAGTCTACTTGAAGCACTTTCGGGTGTGGATGGTGGCGGACGGGTGAGT
AACGCGTAAAGAACTTGCCCCCTAGTCTGGGACAACTGTTGGAAACGACA
GCTAATACCGGATATTATGAAGAGATGGCATCATCTTTTTATGAAAGCTA
TATGCGCTAGGGGAGAGCTTTGCGTCCTATTAGCTAGTTGGTGAGGTAAT
GG
>F0OV55003F0XOJ
AGAGTTTGATCCTGGCTCAGAACGAACGCTGGCGGCGTGCTTAACACATG
CAAGTCGAACGCGAAAGAGTTCTTCGGAACTTGAGTAGAGTGGCGCACGG
GTGAGTAACGCGTAAGTGATCTACCCCTGTATCAGGAATAACTATGGGAA
ACTGTAGCTAATACCGGATACGTTCATGTGATTGCGATCATGTGAAGAAA
GATGGCCTCTGACATAAGCTATCGTACAGGGAGGAGCTTGCGTACCA
>F0OV55003F0XTJ
AGAGTTTGATCCTGGCTCAGGACGAACGCTGGCGGCGTGCCTAACGCATG
CAAGTCGAGCGAGGGGAGGTCGCAAGACCGAACCTAGCGGCGAACGGGTG
AGTAACACGTGGGTAATCTGCCTTTGAGACGGGGATAGCCCCGGGAAACT
GGGGATAATACCGGATGTGATCCAGCTGACGGAGGTTAGTTGGAGGAAAG
GCGCAAGCCGCTCATAGATGAGCCCGCGGCCCATTAGGCTAGTTGGTAGG
GTAAAGGCCTACCAAGGCGACGA
>F0OV55003F0Y0C
AGAGTTTGATCCTGGCTCAGGATGAACGCTGGCGGCGTGCCTAACACATG
CAAGTCGAGCGTGAAGGTTGCTATGGAGTCTTCGGACAAAGTAGTAACTG
GAAAGCGGCGGACGGGTGAGTAACGCGTGGGCAACCTGCCTCATACAGAG
GGATAGCCACTGGAAACGGTGATTAATACCTCATAAGACCACAGCATCGC
ATGGTGCAGTGGCCAAAGATTTATCGGTATGGGATGGGCCCGCGT
>F0OV55003F0Y3D
AGAGTTTGATCCTGGCTCAGGATGAACGCTAGCGGGAGGCTTAACACATG
CAAGTCGAGGGGCAGCACGAGGTAGCAATACTTTGGTGGCGACCGGCAGA
CGGGTGAGTAACGCGTATGTAACCTGCCCTGTACAGGGGGATAACCCGGA
GAAATTCGGACTAATATCCCATGGTAATATTGGAAGGCATCTTCTGATAT
TTAAAGTTCCGGCGGTACAGGAGGGGCATGCGTAACATTAGCTGGTTGGT
AAGGTAACGGCTTACCAAGGCGA
>F0OV55003F0Y3P
AGAGTTTGATCCTGGCTCAGAACAAACGCTGGCGGCGTGCCTAACACATG
CAAGTCGTACGAGAAAGTTCGCTTCGGCGAATGAGTAAAGTGGCGAACGG
GTGAGTAACGCGTGGATAATCTGCCCTTTAGTCGGGGATAACTCATCGAA
AGATGGGCTAATACCCGGTAATACTATATTCACTGCGGTGAATACAGTCA
AAGGAGGCCTCTGTTTACATGCTTTTGCTGAAGGATGAGTCCGCGTACCA
TTAGCTAGTTGGG
>F0OV55003F0Y5C
AGAGTTTGATCCTGGCTCAGGATGAACGCTGGCGGCGTGCCTAACACATG
CAAGTCGAGCGAGAAATTTGGGAATGATCCTTCGGGTGAGTGAACAAATG
GAAAGCGGCGGACGGGTGAGTAACGCGTGGGTAACCTGCCCCATACAAAG
GGATAGCCACTGGAAACGGTGATTAATACCATATAATACTAAGAGGTCGC
ATGACTTCTTAGTCAAAGATTTATCGGTATGGGATGGACCCGCGTCTGAT
TAGCTAGTTGGTAAGG
>F0OV55003F0Y61
AGAGTTTGATCCTGGCTCAGGATGAACGCTGGCGGCGTGCCTAACACATG
CAAGTCGAACGAGAAGTTAACCGCTGATTCCTTCGGGATGAGGAGGTTAG
CAGAAAGTGGCGAACGGGTGAGTAACGCGTGGGTAATCTACCCTGTAAGT
GGGGGATAACCCTCCGAAAGGAGGGCTAATACCGCATAATATCTTCACTT
CTAAAAGAAGAGAAGATTAAAGATGGCCTCTGTCTTAAGCTATCACTTCA
GGATGAGCCTGCGT
>F0OV55003F0Y7M
AGAGTTTGATCCTGGCTCAGGACGAACGCTGGCGGCGTGGATTAGGCATG
CAAGTCGAACGGTAGTACCCCTTCGGGGGTATGAGAGTGGCGAACGGGTG
AGTAACGCGTAGGTGATCTACCTTCAGATGGGGGACAACCCAGGGAAACT
TGGGCTAATACCGCATGTGGCTGTAAAGCTAAAGCCGGCCTCTATTTATA
AGCTGGTGTCTGGAGATGAGCCTGCGTCTGATTAGCTAGTTGGTGGGGTA
ACGGCCTACCGAGGCG
>F0OV55003F0Y8A
AGAGTTTGATCCTGGCTCAGGATGAACGCTGGCGGCGTGCCTAATACATG
CAAGTCGAACGCACCGGTTTACCGGTGAGTGGCGAACGGGTGAGTAACAC
GTAGGTAACCTGCCCTCAAGACGAGGATAACCGTTGGAAACGATGGCTAA
GACTGGATAGGAACCGAGGAGGCATCTCTTTGGTTTTAAAGGACCCGCAA
GGGTACGCTTGAGGAGGGGCCTGCGGCGCATTAGTTAGTTGGCGGGGTGA
AGGCCCACCAAGACTTTGACGCGTAGCCGG
>F0OV55003F0YAC
AGAGTTTGATCCTGGCTCAGGATGAACGCTGGCGGCGTGCCTAATACATG
CAAGTCGAACGCACTAGTTTACTAGTGAGTGGCGAACGGGTGAGTAACAC
GTAGGTAACCTGCCCTTAAGACCGAGGATAACCGTTGGAAACAATGGCTA
AGACTGGATAGGAACAGAAGAGGCATCTCTTGTGTTTTAAAAGACCTAGC
AATAGGTATGCTTGAGGAGGGGCCTGCGGCGCATTAGTTAGTTGGCGGGG
TGAAGGCCCACCAAGACGA
>F0OV55003F0YC5
AGAGTTTGATCCTGGCTCAGAACTAACGCTAGCGGCGTGCGTAACACATG
CAAGTCTTACGAGAAAGTCCCGTTCGCGGGATGAGTAAAGTGGCGCACGG
GTGAGTAACACGTGGATAATCTACCCTTTAGTCGGGAATAACTCATCGAA
AGATGGGATAATACGCGATGATGCTTGTCTGTTACGACGGATAAGCCAAA
GGTGGCCTCTCTATAGAAGCTACCGCTGAGGGATGAGTTCGCGCACCATT
AGCTTGG
>F0OV55003F0YEQ
AGAGTTTGATCCTGGCTCAGAGCGAACGCTAGTGGCGGGCTTAACACATG
CAAGTCGAGCGGGGAACTTCGGTTCTTAGCGGCGAACGGGTGAGTAACAC
GTAGGTAACGTACCTCATGGTGGGGAATAACTCAGGGAAACCTGAACTAA
TACCGCATATTGTCGTAAGATAAAAGCCATTTATGGCGCCATGAGATCGG
CCTGCGGCCCATTATTTAATCCTGGTTGGTAGGGTAATGGCCTACCAAGG
GTACGATGGGTAGCT
>F0OV55003F0YJ1
AGAGTTTGATCCTGGCTCAGGATGAACGCTGGCGGCGTGCCTAACACATG
CAAGTCGAGCGGAGATTACGAGGAGTACTTGTACAAATTGTAATCTTAGC
GGCGGACGGGTGAGTAACACGTGAGGAACCTGCCCTTGAGTGGGGAATAA
CACCGAGAAATGGGTGCTAATACCGCATAATGTCTTGGAAGCGCATGCTT
TCGGGACCAAAGGATTTATTCGCTTAAGGATGGACTCGCGTCCGATTAGG
TAGTTGGTGAGGTAACCGG
>F0OV55003F0YJ7
AGAGTTTGATCCTGGCTCAGGATGAACGCTGGCGGCGTGCCTAACACATG
CAAGTCGAGCGGAGATATAGAGGAGTACTTGTACGAATCTTTATCTTAGC
GGCGGACGGGTGAGTAACACGTGAGGAACCTGCCCTTAAGTGTGGAATAA
CACCGAGAAATCGGTGCTAATACCGCATAACGTCCTGGAAGCGCATGCTT
TCGGGACCAAAGGATTTATTCGCTTAAGGATGGCCTCGCGGCCGATTAGG
TAGTTGGTGAGGTAACCGG
>F0OV55003F0YJK
AGAGTTTGATCCTGGCTCAGTTGGAACGCTGGCGGCATGGCTAAAACATG
CAAGTCGAACGAGAAAGAGGAGCAATCCTCGAGTAAAGTGGCGAAAGGGT
GAGTAATACGTTTCTACGTGCCTTGAGGTCAGGGATAGCCAAGGGAAACC
TTGGGTAATACCTGATGTGGTCTCCGGATCAAAGGCTTGCCGCCTCAAGA
GCGGGGAACGTCCTATCAGCTAGTTGGTGAGGTAACGGCTCACCAAGGCA
AAGACGGGTAGCGGT
>F0OV55003F0YK1
AGAGTTTGATCCTGGCTCAGGATGAACGCTAGCGGGAGGCTTAACACATG
CAAGTCGAGGGGCAGCACGAGGTAGCAATACTTTGGTGGCGACCGGCAGA
CGGGTGAGTAACGCGTATGTAACCTGCCCTGTACAGGGGGATAACCCGGA
GAAATTCGGACTAATATCCCATGGTAATATTGGAAGGCATCTTCTGATAT
TTAAAGTTCCGGCGGTACAGGAGGGGCATGCGTAACATTAGCTGGTTGGT
AAGGTAACGGCTTACCAAGGCGA
>F0OV55003F0YNT
AGAGTTTGATCCTGGCTCAGAATGAACGCTGGCGGCGTGCCTAACACATG
CAAGTCGTACGAGAAAGGGGCTTCGGCCCTGAGTAGAGTGGCGCACGGGT
GAGTAACGCGTGGGTAATCTACCCTTGGATTTGGGATAACTCTGCGAAAG
TGGAGCTAATACCGGATAGTCTGGCTTTAAATAAGAAGTCGGTAAAGGAT
GCCTCTGCATATGCATTCGTCCGAGGATGAGCCCGCGTCTCATTAGCTAG
TTGGTAGGG
>F0OV55003F0YQX
AGAGTTTGATCCTGGCTCAGAACGAACGCTGGCGGCGTGGATAAGACATG
CAAGTCGAACGGGACATACTTGGTAGCAATATTGAGTATGTTCAGTGGCG
TAAGGGTGCGTAACACGTGGGTAATTTGCCGTGAAGACCGGGATAACTTG
CTGAAAGGCGAGCTAATACCGGATGTGGTCACGAGAAGGCATCTTCTTGG
GACTGAAGTTGGGGACCGCAAGGCCTAACACTTTACGATAAGCCCGCGGC
CTATCAGCTAGTTGG
>F0OV55003F0YSA
AGAGTTTGATCCTGGCTCAGGATGAACGCTGGCGGCGTGCCTAACACATG
CAAGTCGAGCGGCAGCGAGTTTCTCACTGTTTGCTTCTCTCGGTTTCATT
TGGAATCGAAACAGAGAAGTGAAGAGTGAGAAATGTCGGCGAGGCGGCGG
ACGGCTGAGTAACGCGTGGGAATTTGCCCCAAAGTGAGGGATAACCGCCC
GAAAGGGTGGCTAATACCGCATATGGTCTTCGGATTAAAGGATTTATCCG
CTTTGGGAGAAGCCCG
>F0OV55003F0YU7
AGAGTTTGATCCTGGCTCAGGATGAACGCTAGCGGGAGGCTTAACACATG
CAAGTCGAGGGGCAGCGACGAGGTAGCAATACTTTGGTGGCGACCGGCAG
ACGGGTGAGTAACGCGTATGTAACCTGCCCTGTACAGGGGGATAACCCGG
AGAAATTCGGACTAATATCCCATGGTAATATTGGAAGGCATCTTCTGATA
TTTAAAGTTCCGGCGGTACAGGAGGGGCATGCGTAACATTAGCTGGTTGG
TAAGGTAACGGCTTACCAAGGCGA
>F0OV55003F0YUN
AGAGTTTGATCCTGGCTCAGGATGAACGCTAGCGGGAGGCTTAACACATG
CAAGTCGAGCGGTATAAACCTTTCGGGGTTTAGAGAGCGGCGCACGGGTG
AGTAACGCGTATGCAACCTACCTTTTACCGGGGAATAGCCCGGAGAAATT
TGGATTAATGCCCCATGGTTCCTTAAGTCTGCATGGATGTAAGGATAAAG
TTGAGGCGGTAAAAGATGGGCATGCGTGACATTAGCTAGTTGGGGGGGTA
ACGCCCACCAAGGCTACGATGTCTAGGGGTT
>F0OV55003F0YW1
AGAGTTTGATCCTGGCTCAGGACGAACGCTGGCGGCGCGCTTAACACATG
CAAGTCGAACGGGCAGGCCTTCGGGCTGTCAGTGGCGGACGGGTGCGTAA
CACGTAAGTGACCTGCCTTCAGGTGGGGGATAACCCCGGGAAACCGGGGC
TAATACCGCATGTGCTCTCCTGGCTGCATGGTTGGGGAGAGGAAAGCTCC
TGCAAGGGAGCGCTTGAAGAGGGGCTTGCGGCGTATCAGCTAGTTGGCGA
GGTAACGGCTC
>F0OV55003F0Z0F
AGAGTTTGATCCTGGCTCAGAACGAACGCTGGCGGCAGGCTTAACACATG
CAAGTCGAACGCACTCTTCGGAGTGAGTGGCAGACGGGTGAGTAACGCGT
GGGAATTTACCCAGTGGTGCGGAATAACTCGGGGAAACTCGAGCTAATAC
CGCATGCGCCCTTAGGGGGAAAGATTTATCGCCATTGGAAAAGCCCGCGT
CGGATTAGGTAGTTGGTGAGGTAATGGCTCACCAAGCCGACGATCCGTAG
CTGGT
>F0OV55003F0Z20
AGAGTTTGATCCTGGCTCAGGATGAACGCTAGCGGCAGGCTTAACACATG
CAAGTCGAGGGGCAGCACGTCTTCGGATGGTGGCGACCGGCGCACGGGTG
CGTAACGCGTATACAATCTACCTTTTACGGGGGCATAGCCCGGGGAAACC
CGGATTGATATCCCATGGTATCATTTAGTGGCATCACTTGAATGATTAAA
GTTTCGGCGGTAAAAGATGAGTATGCGTCCTATTAGCTAGATGGTAAGGT
AACGGCTTACCATGG
>F0OV55003F0Z3A
AGAGTTTGATCCTGGCTCAGGATGAACGCTAGCGGGAGGCTTAACACATG
CAAGTCGAGCGGTATAAACCTTTCGGGGTTTAGAGAGCGGCGCACGGGTG
AGTAACGCGTATGCAACCTACCTTTTACCGGGGAATAGCCCGGAGAAATT
TGGGTTAATGCCCCATGGTTCCTTAAGTCTGCATGGATGTAAGGATAAAG
TTGAGGCGGTAAAAGATGGGCATGCGTGACATTAGCTAGGTTGGGGGGGT
AACGGCCCACCAAGGCTACGATGTCTAGGGGTT
>F0OV55003F0Z48
AGAGTTTGATCCTGGCTCAGGATGAACGCTAGCGGCAGGCCTAACACATG
CAAGTCGAGGGGTAACAGGTCTTCGGATGCTGACGACCGGCGCACGGGTG
CGCAACGCGTATAGAATCTACCTCTTACTAGGGGATAGCCCAGAGAAATT
TGGATTAAGACCCTATGGTATGTCAGGATGGCATCATTTTGATATTAAAG
GTTACGGTGAGAGATGACTATGCGTCCCATTAGCTAGTTGGTAAGGTAAC
GGCT
>F0OV55003F0Z55
AGAGTTTGATCCTGGCTCAGATTGAACGCTGGCGGCATGCTTTACACATG
CAAGTCGAACGGGGTGGAGGGCAACCTTCATTCAGTGGCGAACGGGTGAG
TAATGCATCGGAACGTATCCCGTAGTGGGGGACAACGCCGCGAAAGCGGC
GCTAATACCGCATATGCTCTACGGAGGAAAGTGGGGGACCGCAAGGCCTC
ACGCTATGGGAGCGGCCGATGTCCGATTAGCTAGTTGGTGGGGTAATGGC
CCACCAAGGCGACG
>F0OV55003F0Z93
AGAGTTTGATCCTGGCTCAGGATGAACGCTGGCGGTGTGCCTTAAGCATG
CAAGTCGAACGAGTTTAATAGCAATATTAAGCTAGTGGCAGACGGGTGAG
TAACGCGTAGGAATCTACCTTGAAATGGGGAATAGCCAGCCGAAAGGTTG
GGTAATACCGCATGATATCGCAAGATTAAAGGCCTTCACTGGCCGTTTCA
AGAGGAGCCTGCGTCCTATCAGCTAGTTGGTGAGATAATAGCCCACCAAG
GCGA
>F0OV55003F0Z99
AGAGTTTGATCCTGGCTCAGGATGAACGCTAGCGGCAGGCCTAATACATG
CAAGTCGAACGGCAAGATACTTTCGGGTATCCTAGAGTGGCGGACGGGTG
CGTAACGCGTATGCAACCTACCTTTAACAGGGGGATAGCCCGGGGAAACC
CGGATTAATACCTCATAGTATTACGATGTGGCATCACAATGTAATTAAAG
ATTTATCGGTTAAAGATGGGCATGCGTGCCATTAGCTAGTTGGTAGGGTA
ACGGCCTACCAAGGCGACGATGGG
>F0OV55003F0Z9X
AGAGTTTGATCCTGGCTCAGGACGAACGCTGGCGGCGTGCTTAACACATG
CAAGTCGAACGTGAAGTCAATGATTGAATCTTCGGAGGAAAGATTTGACG
GAAAGTGGCGAACGGGTGAGTAACGCGTGAGAATCTACCTGACAGTGGGG
GATAACAGCCGGAAACGGTTGCTAATACCGCATGCGACCTTAATGGGGAA
AGGCTGCCTCTTTACAATGCAGCTGCTGACAGATGAGCTCGCGTCCCATT
AG
>F0OV55003F0ZJC
AGAGTTTGATCCTGGCTCAGGATGAACGCTGGCGGCGTGCCTAACACATG
CAGGTCGAGCGGTATATGGTGGAATGAAACTTCGGTCGAGTGAAGCCATA
GAGAGCGGCGGACGGGTGAGTAACGCGTAGGCAACCTGCCCCATACAGAG
GGATAGCCTCGGGAAACCGGGATTAAAACCTCATAACGCAGAGAGTTCAC
ATGGACTATCTGCCAAAGATTTATCGGTATGGGATGGGCCTGCGTCTGAT
TAG
>F0OV55003F0ZNE
AGAGTTTGATCCTGGCTCAGGATGAACGCTAGCGGGAGGCTTAACACATG
CAAGTCGAGGGGCAGCATAAGGTAGCAATACTTTGATGGCGACCGGCGCA
CGGGTGAGTAACGCGTATGCAACCTGCCCTGTACTGGGGGATAACCCGGA
GAAATTCGGACTAATACTCCATAATAATATTGAGAGGCATCTTTTAATAT
TTAAAGTTACGACGGTACAGGATGGGCATGCGTAACATTAGCTAGTTGGC
AGGGTAACGGCCT
>F0OV55003F0ZOC
AGAGTTTGATCCTGGCTCAGGATGAACGCTAGCGGGAGGCTTAACACATG
CAAGTCGAGCGGTATGATCCCTTCGGGGTTTAGAGAGCGGCGCACGGGTG
AGTAACGCGTATGCAATCTACCTTTTACCGGGGAATAGCCCGGAGAAATT
TGGATTAATGCCCCATGGTTCCTTAAGTCTGCATGGATGTAAGGATAAAG
TTGAGGCGGTAAAAGATGGGCATGCGTGACATTAGCTAGTTGGGGGGTAA
CGCCCACCAAGGCTACG
>F0OV55003F0ZW8
AGAGTTTGATCCTGGCTCAGGATGAACGCTAGCGGCAGGCTTAATACATG
CAAGTCGAACGGTAAGGTCTCTTCGGAGATACACGAGCGGCGCACGGGTG
CGTAACGCGTATGCAACCTACCTTTAACTGGGAAATAGCCCCGAGAAATC
GGGATTAATGTCCCATACTATCCTTTAAATACCTGTTTGAAGGATGAAAG
CTCCGGCGGTTATTGATGGGCATGCGTGACATTAGCTAGTTGGTGAGGTA
ACGGCTCACCAAGG
>F0OV55003F0ZWE
AGAGTTTGATCCTGGCTCAGGATGAACGCTGGCGGCGTGCCTAACACATG
CAAGTCGAGCGATAAACAGTGGATGGAATTCTTCGGAAGGAAAGAAACTG
TTGAAAGCGGCGGACGGGTGAGTAACGCGTGGGCAACCTGCCCTATACAG
GGGGATAGCCACTGGAAACGGTGATTAATACCCCATGACACCTTAACCTC
GCATGAGGAGAGGGTCAAAGATTATATCGGTATAGGATGGGCCCGCGTCT
GATTAGCTAGTTGG
>F0OV55003F0ZX2
AGAGTTTGATCCTGGCTCAGGACGAACGCTGGCGGCGTGCTTAACACATG
CAAGTCGAGCGGTAAGGCCCCTTCGGGGGTACACGAGCGGCGAACGGGTG
AGTAACACGTGAGCAATCTGCCCTTCACACGGGGATAACCACCGGAAACG
GTGGCTAATACCCGATACGACCACTTCAGGCATCTGATGGTGGTGGAAAG
TTCCGGCGGTGGAGGATGAGCTCGCGGCCTATCAGCTTGTTGGTGGGGTA
ATGGCCTACCAAGGCAACGA
>F0OV55003F0ZXE
AGAGTTTGATCCTGGCTCAGGATGAACGTTGGCGGCGTGCCTAATACATG
CAAGTCGAACGAGAAGCCTTGGACTCGTCTGAGGTGGAGAGTGGCGCACG
GGTGAGTAACACATGGCTGACCTGCCCTCCAGAGGGGGACAACCACTGGA
AACGGTGGCTAATACCCCATATGCTCACGGTGTTTAGAAGGCTGTGAGGA
AAAGTTCCGGCGCTGGAGGAGGGGGCTGTGGCCCATCAGCTAGTTGGTAA
GGTAACGGCTT
>F0OV55003F0ZXK
AGAGTTTGATCCTGGCTCAGAACGAACGCTGGCGGCAGGCTTAACACATG
CAAGTGGGACGAAGGTTTTTGTTGGAAGGTTTCGGCTGGAAGATAAGGAC
ACTGAGTCGCGGACGGGTGAGTAATGCGTGAGAACCTGTCTCAAAGAGGG
GGACAGCCCCGGGAAACCGGGATTAATACCCCATATGCCTAAGGGTGAAA
CGGAGCAATCCGCTTTGAGAGGGGCTCGCGTCCTATCAGCTAGTTGGTGA
GGTAATGGCTCACCAAGGCGAAGACGGG
>F0OV55003F0ZXQ
AGAGTTTGATCCTGGCTCAGAACGAACGCTAGCGGCGCGCCTAATGCATG
CAAGTCGAGCGATGAGATCCTTCGGGGTCATCAGCGGCAAACGGGTGAGT
AACACATAGGTAACCTACCTCCAAGCCGGGGATAACGGTCGGAAACGGTC
GCTAATACCCGATGCGTACGGCTAACAGGAGACTATAGTCGTAGAAAGTT
ACGGCGCTTGGAGAGGGGCCTGTGGCCCATCAGCTAGTTGGTAGGGTAAC
GGCTTACCAAGC
>F0OV55003F0ZXW
AGAGTTTGATCCTGGCTCAGATTGAACGCTGGCGGCATGGATTAGGCATG
CAAGTCGAACGAGAAGCCACCTTCGGGTGGCAGACAGTGGCGAAAGGGTG
AGTAACACGTGAGCAACCTGCCCCCGAGTTCGGAATAGTTCGCGGAAACG
CGGAGTAATACCGGATGCGAAGAGTATGGCCGCATGGCCGCTCTCTTCAA
AGTTTTTCGCTCGGGGATGGGCTCGCGCCCCATTAGCTTGTTGGCGGGGT
AACGGCCCACCAAGG
>F0OV55003F0ZXZ
AGAGTTTGATCCTGGCTCAGGGTGAACGCTAGCGGCGCGCTTAATGCATG
TAAGTCGAGCGATGAGGCCCTACGGGGTACATCAGCGGCGGACGGGTGAG
TAACACGTGGATGACCTGCCCTCAAGACCGGGATAACGCGTGGAAACATG
CGCTAATACCGGATAGACTTCTGGGGTCGCAGCCAGAAGTAAAGCTACGG
TGCTTGGGGAGGGGTCCGCGGCCCATCAGCTCGTTGGTAGGGTAACGGCC
TACCAAGGCGACGATGGGG
>F0OV55003F0ZYB
AGAGTTTGATCCTGGCTCAGAACGAACGCTGGCGGCGCGTTTTAAACATG
CAAGTCGAACGAGAACCTTGGAGCTTGCTTTGAGGGGACAGTGGCGAACG
GGTGAGTAACACGTGAGTAATCTGCCTCTGGGACGGGGACAACTACCCGA
AAGGGTAGCTAATACCGGATAAGATAGAGATATGAAAGGTGGGGACCGCA
AGGCCTACCGCCTGGAGATGAGCTCGCGGCCCATTAGCTAGTTGGCGGGG
TAAAGGCCCACCAAGGCGACGATGGGTAG
>F0OV55003F0ZZ8
AGAGTTTGATCCTGGCTCAGAGTGAACGCTGGCGGCGTGCCTAACACATG
CAAGTCGAACGCGAAAGTCCCGCAAGGGATAAGTAGAGTGGCAGACGGGT
GAGTAATGCATAGGTAATCTACCCTTGAGTGGGGGATAACACCGGGAAAC
CGGTGCTAATCCCGCATGACTTCCTGATGCGAAGGCATTAGGATCGAAAG
GGGGGGATCCGTTCGGGACCTCCCGCTTGAGGATGAGCCTATGTCCTATT
AGCTAGTTGGTGAA
>F0OV55003F1013
AGAGTTTGATCCTGGCTCAGGATGAACGCTAGCGACAGGCCTAACACATG
CAAGTCGAACGGGATTTATCCTTCGGGGTAATGAGAGTGGCGCACGGGTG
AGTAACGCGTATGCAACCTACCTGTAACTGGGGAATAGCTCCCTGAAAGG
GAATTAACACCGCATAAGACCACACTTTCGCATGGAAGAGTGGTAAAATA
TTTATAGGTTACAGATGGGCATGCGTGACATTAGTTTGTTGGTGAGGTAA
CGGCTCACCAAG
>F0OV55003F102R
AGAGTTTGATCCTGGCTCAGAATGAACGCTGGCGGCGTGCTTTACACATG
CAAGTCGAGCGAGGCGGGTAGCAATACCCAGTCGAGCGGCGAACGGGTGA
GTAACGCGTGGATGACCTGCCCTTCAATGGGGAATAACCCGGGGAAACTC
GGGCTAATACCGCATACGACCGAGAGGTGAAAGGAGGGGCGCAAGCCTCT
TGTTGAAGGAGGGTCCGCGTTCGATTAGCTAGTTGGTAGGTAATGGCCTA
CCAAGGCGACGATCGATAGCCCGG
>F0OV55003F104G
AGAGTTTGATCCTGGCTCAGGACGAACGCTGGCGGCGTGCTTAACACATG
CAAGTCTAGGGGAAAGTGGTCTTCGGATCGCAAGTATACTGGCGAACGGG
TGAGTAACACGTAGGTAATCTACCTTCGAGATTGGGATAACGTCGAGAAA
TTGACGCTAATACCGAATGATGCCTCGGTAGTTAATATCGGGATGAAAGA
TGGGGATCTTCGGACCTATCGCTTGAAGATGAGCCTGCGTCTGATTAGCT
TGTTGGTAGGG
>F0OV55003F104P
AGAGTTTGATCCTGGCTCAGAACGAACGCTGGCGGCATGCCTAACACATG
CAAGTCGAACGATCCCTTCGGGGATAGTGGCGCACGGGTGCGTAACGCGT
GGGAACCTGCCCTTAGGTTCGGAATAACTCAGAGAAATTTGAGCTAATAC
CGGATAATGTCTTCGGACCAAAGATTTATCGCCTTTGGATGGGCCCGCGT
TGGATTAGCTAGTTGGTGGGGTAAAGGCTCACCAAGGCGACGATCCATAG
CTGGTCTTAGAGG
>F0OV55003F10BT
AGAGTTTGATCCTGGCTCAGGATGAACGCTAGCGACAGGCCTAACACATG
CAAGTCGAACGGGATTTATCCTTCGGGGGTAATGGAG
>F0OV55003F10F3
AGAGTTTGATCCTGGCTCAGGATGAACGCTGGCGGCGTGCCTAATACATG
CAAGTCGAACGCACTAGTTTACTAGTGAGTGGCGAACGGGTGAGTAACAC
GTAGGTAATCTGCCCTTAAGACGAGGATAACCGTTGGAAACGATGGCTAA
GACTGGATAGGAATATTTAAGGCATCTTAGATATTTTAAAAGACACTTGT
GTATGCTTAAGGAGGAACCTGCGGCGCATTAGTTAGTTGGTGAGGTAACG
GCTCACCAAGGCG
>F0OV55003F10G4
AGAGTTTGATCCTGGCTCAGGATGAACGCTAGCGGGAGGCCTAACACATG
CAAGTCGAACGGGATTGAGAGCTTGCTCTCATGAGAGTGGCGCACGGGTG
AGTAACGCGTATGCAACCTGCCCTTGACAGGGGGATAGCCCGGAGAAATC
CGGATTAATACCCCATGGTATTTAAGCTCCGCATGGGATTTAAATTAAGA
TTTAGTCGGTCAGGGATGGGCATGCGTGACATTAGCTAGTTGGCGGGTAA
CGGCCCAACCG
>F0OV55003F10GM
AGAGTTTGATCCTGGCTCAGGACGAACGCTGGCGGCGTGCCTAATGCATG
CAAGTCGAACGAGAATATGTTGAAGTACTTGTACGAATATATATGACAGT
GGCGAACGGGTGAGTAACGCGTGAACAACCAACCCTTCACAGGGGGACAA
CATCTGGAAACGGATGCTAATACCGCATATGCTCACAGTACCGCATGGTA
CAGTGAGGAAAACTCCGGTGGTGAAGGACGGGTTCGCGTTCCATTAGTTA
GTAGGTGGGGTAACCGG
>F0OV55003F10HS
AGAGTTTGATCCTGGCTCAGAACGAACGCTGGCGGCGCGCCTAATACATG
CAAGTCGAACGAGAATGTGTAGCAATACACATGTACAGTGGCGAACGGGT
GAGGACTACATGGGTAACCTACCCTCGAGTGGGGAATAACTAGCCGAAAG
GTTAGCTAATACCGCGTACGCTTCCAAGACTGCGGTTTTGGAAGGAAAGC
GATACCGTGGGTATCGCGCTCTTGGATGGGCTCATGCCCTATCAGCTTGT
TGGTGAGGTAACGG
>F0OV55003F10IF
AGAGTTTGATCCTGGCTCAGGACGAACGCTGGCGGCGTGCCTAATGCATG
CAAGTCGAACGAGAATATGTTGAAGTACTTGTACGAATATATATGACAGT
GGCGAACGGGTGAGTAACGCGTGAACAACCAACCCTTCACAGGGGGACAA
CATCTGGAAACGGATGCTAATACCGCATATGCTCACAGTACCGCATGGTA
CAGTGAGGAAAACTCCGGTGGTGAAGGACGGGTTCGCGTTCCATTAGTTA
GTAGGTGGGGTAACCGG
>F0OV55003F10KW
AGAGTTTGATCCTGGCTCAGGATGAACGCTAGCGGCAGGCTTAACACATG
CAAGTCGAGGGGTAACAGGGTGCTTGCACCGCTGACGACCGGCGCACGGG
TGCGTAACGCGTATACAATCTACCTTTTACAGGGGCATAGCCCGGGGAAA
CCCGGATTAATATCCCATGGTATCATTTAGTGGCATCACTTGAATGATTA
AAGCTTCGGCGGTAAAAGATGAGTATGCGTCCTATTAGTTAGTTGGTAAG
GTAACGGCTTACCAAGGCAG
>F0OV55003F10LG
AGAGTTTGATCCTGGCTCAGGATGAACGCTAGCGACAGGCCTAACACATG
CAAGTCGAACGGGATTTATCCTTCGGGGTAATGAGAGTGGCGCACGGGTG
AGTAACACGTAGCTGACCTGCCCTTCAGAGGGGGACAACGACTGGAAACG
GTTGCTAAGACCCCGTACGCCCATGGGGGTTAGAAGCCCATGAGGAAAGC
TCCGGCGCTGAAGGAGGGGGCTGCGGCCCATCAGCTAGTTGGTAGGGTAA
CGGCCTACCAAGGCGAGGACGGGTAGGGGG
>F0OV55003F10O5
AGAGTTTGATCCTGGCTCAGAACGAACGCTGGCGGCGCGTTTTAAGCATG
CAAGTCGAGGGAGAATCCGGTGCTTGCACTGGAGGGAACCGGCGAACGGG
TGAGTAACACGTAGATAATCTGCCTTTAGGTTGGGGATAGCTCATGGAAA
CATGGGGTAATACCGAATGTGGTTCGATGTTCAAAAGGACATTGAAAGAA
AGGAGCTTAGGCTTCGCCTGAAGATGAGTCTGCGTCTGATTAGGTAGTAG
GTAGGGTAACGGCCT
>F0OV55003F10ON
AGAGTTTGATCCTGGCTCAGGACTAGCGCTGGCGGTGTGTCTTAGACATG
CAAGTCGAGCGGGACTCCTGCTAGTAGCAATACCGGCTTGAGTCTAGCGG
CGAACGGGTGAGTAATACAAGGGCAACCTGCCCTGAGGCAGGGCATAACT
CGCCGAAAGGCGGGCTAATTCCCTGTGTGCTGCGGGCGAGGCATCTTGTC
TTCAGTAAAGACGCTGAAAGGTGTCGCCTCAGGAGGGGCTCTTGCCCCA
>F0OV55003F10P4
AGAGTTTGATCCTGGCTCAGGATGAATGCTGGCGGCGTGCCTAACACATG
CAAGTCGAGCGTGATTAAGTGGAATGAAGGGCTTGCCTGGAGTGAAATTT
ATGAAAGCGGCGGACGGGTGAGTAACGCGTGGGCAACCTGCCCTATACAG
AAGGATAGCCACTGGAAACGGTGATTAATACTTCATAAGACTACACGGCC
GCATGGTCGAGGGGTCAAAGATTTATCGGTATAGGATGGGCCCGCGTTTG
ATTAG
>F0OV55003F10PN
AGAGTTTGATCCTGGCTCAGATTGAACGCTGGCGGCGTGCTTAACACATG
CAAGTCGAGCGGCAGCGCGGGGGCAACCCTGGCGGCGAGCGGCGAACGGG
TGAGTAATGCTTCGGAATCTTCCTCGTAGTGGGGAATAACCTGGGGAAAC
TCAGGCTAATACCGCATACGAACTACGGTTGAAAGCAGGGGATCGCAAGA
CCTTGCGCTATGAGATGAGCCGAAGTCGGATTAGCTAGTTGGTGGGGTAA
AGGCCTACCAAGGCG
>F0OV55003F10RX
AGAGTTTGATCCTGGCTCAGGATGAACGCTAGCGACAGGCCTAACACATG
CAAGTCGAACGGGATTTATCCTTCGGGGTAATGAGAGTGGCGCACGGGTG
AGTAACGCGTATGCAACCTACCTGTAACTGGGGAATAGCTCCCTGAAAGG
GGAATTAACACCGCATAAGACCACACTTTCGCATGGAAGAGTGGTAAAAT
ATTTATAGGTTACAGATGGGCATGCGTGACATTAGTTTGTTGGTGAGGTA
ACGGCTCACCAAG
>F0OV55003F10SD
AGAGTTTGATCCTGGCTCAGGACGAACGCTGGCGGCGTGCTTAACACATG
CAAGTCGAACGGTAAGGCCCTTTCGGGGGTACACGAGTGGCGAACGGGTG
AGTAACACGTGGGTAATCTGCCCTGCACTTCGGGATAAGCCTGGGAAACT
GGGTCTAATACCGGATATGAGCTCTCACCGCATGGTGGGGGTTGGAAAGT
TTTTTCGGTGCAGGATGAGCCCGCGGCCTATCAGCTTGTTGGTGGGGTAA
TGGCCTACCAAGGCGACGACGGGTAGCCGG
>F0OV55003F10U9
AGAGTTTGATCCTGGCTCAGAACGAACGCTGGCGGCGCGTTTTAAGCATG
CAAGTCGAACGGTAAAAGGGTGCTTGCACCCTTTGAGGGTGGCGAACGGG
TGAGTAACACGTGGACAATCTGCCCCCCGGTCGGGGATAGCCCGTGGAAA
CACGGGGTAATACCGGATGCGACCGGGAGCGCGAAAGCGCATCCGAGGAA
AGGCGCCAAGGCGCCGCCGGGGGATGAGTCCGCGGTCCATTAGCTAGTTG
GCGGGGTAACGGCCCACCAAGGCGACGATGGATAGCCGG
>F0OV55003F10V0
AGAGTTTGATCCTGGCTCAGGACGAACGCTGGCGGCGTGCCTAACACATG
CAAGTCGAGCGGGGACATTAGGAGAAGTAATTCACCTTTTGTTCTAGCGG
CGGACGGGTGAGTAACGCGTGAGCAACCTGTCCTTGTCTGGGGGATAAGG
AGCCGAAAGGCTCTCTAATACCGCATGAGACCACGGGATCACATGGTTCT
GAGGTCAAAGGATTTCGGTCCGGACAGGGGTGGGCTCGGCGTCTGATTAG
CTAGTTGGCGGGTAAGGG
>F0OV55003F10X4
AGAGTTTGATCCTGGCTCAGAACAAACGCTAGCGGCGTGCCTAACACATG
CAAGTCAGACGAGAAAGTTCGCTTCGGCGAATGAGTAGAGTGGCGCACGG
GTGAGTAACGCGTGGACAATCTGCCCTAGAGTTAGGAATAACCCACCGAA
AGGTGGGCTAATACCCAATAATGCTATACTTCTTCGGGAGTATAGCCAAA
GATGGCCTCTGTTTACAAGCTATCGCTCAAGGATGAGTTCGCGTACCATT
AG
>F0OV55003F10XO
AGAGTTTGATCCTGGCTCAGAACGAACGCTGGCGGCGCGTTTTAAGCATG
CAAGTCGAGGGAGAATCCGGTGCTTGCACTGGAGGGAACCGGCGAACGGG
TGAGTAACACGTAGATAATCTGCCTTTAGGTTGGGGATAGCTCATGGAAA
CATGGGGTAATACCGAATGTGGTTCGATGTTCAAAAGGACATTGAAAGAA
AGGAGCTTAGGCTTCGCCTGAAGATGGAGTCTGCGTCTGATTAGGTAGTA
GGGTACGGGTAACCGGCCTACCTACG
>F0OV55003F10Y2
AGAGTTTGATCCTGGCTCAGGACGAACGCTGGCGGCGTGCCTAATACATG
CAAGTCGAACGCACCGGTTTACCGGTGAGTGGCGAACGGGTGAGTAACAC
GTAGGTAACCTGCCCTCAAGACGAGGATAACCGTTGGAAACGATGGCTAA
GACTGGATAGGAACCGAGGAGGCATCTCCATGGTTTTAAAGGACCCGCAA
GGGTACGCTTGAGGAGGGGCCTGCGGCGCATTAGTTAGTTGGCGGGGTGA
AGGCCCACCAAGACTTTGATGCGTAGCCGG
>F0OV55003F10YQ
AGAGTTTGATCCTGGCTCAGGATGAACGCTAGCGGCAGGCCTAACACATG
CAAGTCGAGGGGCAGCACGAGGTAGCAATACTTTGGTGGCGACCGGCAGA
CGGGTGAGTAACGCGTATGTAACCTACCCTGTACAGGGGGATAACCCGGA
GAAATTCGGACTAATATCCCATAGAAATATCGGAAGGCATCTTTTGATAT
TTAAAGTTCCGGCGGTACGGGATGGGCATGCGTAACATTAGCTAGTTGGT
AAGGTAACGGCTTACCAAGGCTTTGA
>F0OV55003F10ZA
AGAGTTTGATCCTGGCTCAGGACGAACGCTGGCGGCGTGGATAAGGCATG
CAAGTCGAACGGGAACTTAACATCTAATTCGTTAGAAGTTTTGTTCTAGT
GGCGAACGGGTGAGCAACGCGTGAACAACATACCTCTCAGAGGGGAATAA
CACAGGGAAACTTGTGCTAATACCGCATATGTGCTTATGATGATTTCATA
TTCATGAAAGGTGGGGACCTTCGGGCCTGCCGCTGAGAGATTGGTTCGCG
TCCCATTAG
>F0OV55003F10ZH
AGAGTTTGATCCTGGCTCAGAACGAACGCTGGCGGCGTGCTTAACACATG
CAAGTCGAACGTGAAGGGGGCTTCGGTCCCTGGAAAGTGGCGCACGGGTG
AGTAACACGTGGATAATCTACCCGATGATCCGGGATAACCTTTCGAAAGG
GGGGCTAATACCGGGTAAGCTCACGAACTCCTCGGAGTTTGCGGGAAAAG
GTGGGGACCTTCGGGCCTACCGTCATCGGATGAGTCCGCGGCCCATTAGC
TAGTTGGTGGGGTAATGGCCTACCAAGGCAACGATGGGTA
>F0OV55003F110C
AGAGTTTGATCCTGGCTCAGGATGAACGCTAGCGGGAGGCTTAATACATG
CAAGTCGAGGGGCAGCATGACTGTAGCAATACAGTTGATGGCGACCGGCA
AACGGGTGCGGAACACGTACAGAACCTTCCTTCGAGCGGGGAATAGCCCA
GAGAAATTTGGATTAATACCCCATAGTATATTAGAGTGGCATCACTTTGA
TATTAAAGATTTATCACTTGAAGATGGCTGTGCGGCTGATTAGATAGG
>F0OV55003F1119
AGAGTTTGATCCTGGCTCAGGGTGAACGCTGGCGGCGTGCTTTACACATG
CAAGTTGAACGAGAACTCGGAGGTTCTTACTTCGGTAAGAAAGGAAGAGG
GACAGTAGCGAACAAGTGAGTAACACGTAGTAACCTGCCCACTGGAGGGG
GAGAACCACTGGAAACGGTGGCTAATACCGCATAAGCCCGAAAGGGGAAA
GCAATTTATTGTGCCGGTGGAGGGGACTGCGGGCCATCAGGAAGATGGTG
AGGTAAAAGCTCACCAAACCGACGACGGCTAT
>F0OV55003F111L
AGAGTTTGATCCTGGCTCAGAACGAACGCTGGCGGCGCGTTTTAAGCATG
CAAGTCGAACGGTATACGGTCTTCGGACTGTAGAGAGTGGCGAACGGGTG
AGTAACACGTAGATAATCTGCCTTGAAGTGGGGGATAGTCCATGGAAACA
TGGAGTAATACCGCATATGTCTTAGGATGAAAGTTCCAATTGGAACGCTT
TGGGATGAGTCTGCGGCTCATTAGCTAGTTGGTGGGGTAAAGGCCTACCA
AGGCAACG
>F0OV55003F1132
AGAGTTTGATCCTGGCTCAGGACGAACGCTGGCGGCGTGCCTAATACATG
CAAGTCGAGCGGACCGAAGGGAGCTTGCTCCTTTAGGTTAGCGGCGGACG
GGTGAGTAACACGTGGGCAACCTGCCCTGCAGACTGGGATAACTTCGGGA
AACCGGAGCTAATACCGGATAACACCGAAAACCGCATGGTTTTCGGTTGA
AAGGCGACTTTTAGCTGTCACTGCAGGATGGGCCCGCGGCGCATTAGCTA
GTTGGTGAGGTAACGGCTCACCAAGG
>F0OV55003F113E
AGAGTTTGATCCTGGCTCAGGATGAACGCTAGCGGCAGGCTTAACACATG
CAAGTCGAGGGGCAGCACATCTTCGGATGGTGGCGACCGGCGCACGGGTG
CGTAACGCGTATACAATCTACCTTTTACAGGGGCATAGCCCGGGGAAACC
CGGATTAATATCCCATGGTATCATTTAGTGGCATCACTTGAATGATTAAA
GCTTCGGCGGTAGAAGATGAGTATGCGTCCTATTAGCTAGATGGTAAGGT
AACGG
>F0OV55003F114A
AGAGTTTGATCCTGGCTCAGAACTAACGCTGGCGGCGTGCCTAACACATG
CAAGTCGTACGAGAAAGTTCGCTTCGGTGGATGAGTAAAGTGGCGCACGG
GTGAGTAGCGCGTGGATAATCTGCCCTTTAGTTAGGAATAACCCATCGAA
AGATGGGCTAATGCCCAATGATGCTGACGTGCTTCGGCAGGTCAGCCAAA
GGTGGCCTCTACATGTAAGCTATCGCTGAAGGATGAGTTCGCGT
>F0OV55003F116U
AGAGTTTGATCCTGGCTCAGGATGAACGCTAGCGGTGCGCCTAACACATG
CAAGTCGAGCGATATAGCGGCGAACGGGTGAGTAACACGTTGGAACCTGC
CTCGAACTCAGGGATAGCCATCCGAAAGGATGATTAATACCGGATAGTCC
CGAAAGGGTAAAGATTTTTCGGTTCGAGAGGGGCCTGCGGCCTATCAGCT
AGTTGGTAAGGTAATGGCTTACCAAGGCTATGACGGGTAACTGGTGTGAG
AGCATGACCAGT
>F0OV55003F1177
AGAGTTTGATCCTGGCTCAGAATGAACGCTGGCGGCGTGCTTAACACATG
CAAGTTGTACGAGAAATCTTCTGCTTGCAGGAGAGAGTAAAGTGGCGCAC
GGGTGAGTAACGCGTGGGTAATCTACCTCCGAATCGGGGATAACTCGCCG
AAAGGCGTGGTAATACCGGATGAAGTCTTTTTATTTGCGGATAAAGAGAT
GAAAGGTGGCCTCTACGAGTAAGCTACTGTTTGGAGATGAGCCTGCGTAC
CATTAG
>F0OV55003F117F
AGAGTTTGATCCTGGCTCAGGGTGAACGCTGGCGGCGTGCTTTACACGTG
CAAGTTGAACGAGAACTCGGAGGTTCTTACTTCGGTAAGAAAGGAAGAGG
GACAGTAGCGAACGAGTGAGTAACACGTAGTAACCTGCCCACTGGAGGGG
GAGAACCACTGGAAACGGTGGCTAATACCGCATAAGCCCGAAAGGGGAAA
GCAATTTATTGTGCCGGTTGGAGGGGACTGCGGGCCATCAGGAAGATGGT
GAGGTAAAAGCTCACCAAACCGACGACGGCTAT
>F0OV55003F117I
AGAGTTTGATCCTGGCTCAGGACGAACGCTGGCGGCGTGCTTAACACATG
CAAGTCTAGGGGAGAGTGGTCTTCGGATCGCAAGTATACTGGCGAACGGG
TGAGTAACACGTAGGTAATCTACCTTCGAGATTGGGATAACGTCGAGAAA
TTGACGCTAATACCGAATGATGCCTCGGTAGTTAATATCGGGATGAAAGA
TGGGGATCTTCGGACCTATCGCTTGAAGATGAGCCTGCGTCTGATTAGCT
AGTTGG
>F0OV55003F117Y
AGAGTTTGATCCTGGCTCAGGATGAACGCTAGCGGTGCGCCTAACACATG
CAAGTCGAGCGATATAGCGGCGAACGGGTGAGTAACACGTTGGAACCTGC
CTCGAACTCAGGGATAGCCATCCGAAAGGATGATTAATACCGGATAGTCC
CGAAAGGGTAAAGATTTTTCGGTTCGAGAGGGGCCTGCGGCCTATCAGCT
AGTTGGTAAGGTAATGGCTTACCAAGGCTATGACGGGTAACTGGTGTGAG
AGCATGACCAGT
>F0OV55003F118J
AGAGTTTGATCCTGGCTCAGAACGAACGCTGGCGGCGCGTTTTAAGCATG
CAAGTCGAGGGAGAATCCGGTGCTTGCACTGGAGGGGACCGGCGAACGGG
TGAGTAACACGTAGATAATCTGCCTTTAGGTTGGGGATAGCTCATGGAAA
CATGGGGTAATACCGAATGTGGTTCGATGTTCAAAGGGACATTGAAAGAA
AGGAGCTTAGGCTTCGCCTGAAGATGAGTCTGCGTCTGATTAGGTAGTAG
GTAGGGTAACGGCCT
>F0OV55003F11CL
AGAGTTTGATCCTGGCTCAGAGCGAACGCTGGCGGCAGGCCTAACACATG
CAAGTCGAGCGGTCGTAGCAATACGGCAGCGGCAGACGGGAGAGTAACAC
GTGGGAACGCGCCCTTCGGTTCGGGATAACCCAGGGAAACTTGGGCTAAT
ACCGGATACGCCCTTACGGGGAAAGATTTATTGCCGAAGGAACGGCCCGC
GTCCGATTAGCTAGTTGGTGAGGTAACGGCTCACCAAGGCGACGATCTGT
AACTGGTCTGA
>F0OV55003F11KI
AGAGTTTGATCCTGGCTCAGGATGAACGCTAGCGACAGGCCTAACACATG
CAAGTCGAACGGGATTTATCCTTCGGGGTAATGAGAGTGGCGCACGGGTG
AGTAACGCGTATGCAACCTACCTGTAACTGGGGAATAGCTCCCTGAAAGG
GGAATTAACACCGCATAAGACCACACTTTCGCATGGAAGAGTGGTAAAAT
ATTCATAGGTTACAGATGGGCATGCGTGACATTAGTTTGTTGGTGAGGTA
ACGGCTCACCAAG
>F0OV55003F11Q0
AGAGTTTGATCCTGGCTCAGAATGAACGCTGGCGGCGTGCCTAACACATG
CAAGTCGAACGAGAAAGCGGGCTTCGGTCCGCGAGTAAAGTGGCAGACGG
GTGAGTAACACGTGAGCAACCTGCCCGGAGGTGGGGAATAACTCTCCGAA
AGGAGAGCTAATACCGCATGACGTCCTGAGACTTCGGTCGACGGACCAAA
GCTTGCCTCTACCTGTAAGCTAGCGCCACCGGAGGGGCTCGCGTCCCATT
AGCTAGTTGGTGAGG
>F0OV55003F11U1
AGAGTTTGATCCTGGCTCAGGACGAACGCTGGCGGCGTGCTTAACACATG
CAAGTCACGGGGGCCCGCAAGGGCAACCGGCGAACGGGTGCGTAACACGT
GAGCAACTTACCGATTTGTGGGGGATAGCCGGCCCAACGGCCGGGTAATA
CCGCATACGCTCTTTGGGTGGAGTCACCTGAAGAGGAAACCTCCGGGGCA
AATCGAGGGGCTCGCGGCCTATCAGCTAGTTGGTGCGGTAACGCGCCACC
AAGGCGA
>F0OV55003F11XH
AGAGTTTGATCCTGGCTCAGGATGAACGCTAGCGGCAGGCTTAATACATG
CAAGTCGAGGGGCAGCAGGTTTGTAGCAATACAGATGCTGGCGACCGGCA
AACGGGTGCGGAACACGTACGCAACCTTCCTTTAACTGGAAGATAGCCCA
CCGAAAGGTGGATTAATACTCCATAATATAACTGAATGGCATCATTTAGA
TATTAAAGCTCCGGCGGTTAAAGATGGGCGTGCGTCTGATTAGGTAGTTG
GCGGGGTAACGG
>F0OV55003F11YB
AGAGTTTGATCCTGGCTCAGGACGAACGCTGGCGGCGTGCTTAACACATG
CAAGTCGAACGGTCCTTCACTAAAAGTAATTTTAGTGTCGGATAGTGGCG
GACGGGTGAGTAACGCGTGAGCAACCAACCTTTGTGAGGGGGACAACACC
GGGAAACCGGTGCTAATACCGCATAAGGCCACACTATCGCATGATAGAGG
GGTAAAAGAAATTCGCACAAAGACGGGCTCGCGTCCCATTAGCTAGTTGG
TAAGGTAGAGGCTTACCAAGGCGACGATGGG
>F0OV55003F12A4
AGAGTTTGATCCTGGCTCAGGATGAACGCTAGCGGGAGGCCTAACACATG
CAAGTCGAACGGGATTGAGAGCTTGCTCTCATGAGAGTGGCGCACGGGTG
AGTAACGCGTATGCAACCTGCCCTTGACAGGGGGATAGCCCGGAGAAATC
CGGATTAATACCCCATGGTATTTAAGTTCCGCATGGGATCTAATTAAGAT
TTATCGGTCAGGGATGGGCATGCGTGACATTAGCTAGTTGGCGGGTAACG
GCCCAACCG
>F0OV55003F12FE
AGAGTTTGATCCTGGCTCAGGACGAACGCTGGCGGCGTGGATTAGGCATG
CAAGTCGAACGGTAGTACCCCTTCGGGGGTATGAGAGTGGCGAACGGGTG
AGTAACGCGTAGGTGATCTACCTTCAGATGGGGGACAACCCAGGGAAACT
TGGGCTAATACCGCATGTGGCTGTAAAGCTAAAGCCGGCCTCTATTTATA
AGCTGGTGTCTGGAGATGAGCCTGCGTCTGATTAGCTAGTTGGTGGGGTA
ACGGCCTACCGAGGCG
>F0OV55003F12G6
AGAGTTTGATCCTGGCTCAGAACGAACGCTGGCGGCGTGCTTAACACATG
CAAGTCGAACGTGAAGGGGGCTTCGGTCCCTGGAAAGTGGCGCACGGGTG
AGTAACACGTGGATAACCTACCCGATGATCCGGGATAACCTTTCGAAAGG
GGGGCTAATACCGGGTAAGCTCACGAACTCCTCGGAGTTTGCGGGAAAAG
GTGGGGACCTTCGGGCCTACCGTCATCGGATGAGTCCGCGGCCCATTAGC
TAGTTGGTGGGGTAATGGCCTACCAAGGCAACGATGGGTAG
>F0OV55003F12GB
AGAGTTTGATCCTGGCTCAGGATGAACGCTAGCGGGAGGCTTAACACATG
CAAGTCGGGGGGCAGCACGAGGTAGCAATACTTTGGTGGCGACCGGCAGA
CGGGTGAGTAACGCGTATGTAACCTGCCCTGTACAGGGGGATAACCCGGA
GAAATTCGGACTAATATCCCATGGTAATATTGGAAGGCATCTTCTGATAT
TTAAAGTTCCGGCGGTACAGGAGGGGCATGCGTAACATTAGCTGGTTGGT
AAGGTAACGGCTTACCAAGGCG
>F0OV55003F12GE
AGAGTTTGATCCTGGCTCAGGATGAACGCTAGCGGCAGGCCTAACACATG
CAAGTCGAGGGGTAACAGGGTGCTTGCACCGCTGACGACCGGCGCACGGG
TGCGTAACGCGTATACAATCTACCTTTTACAGGGGGATAGCCCGGGGAAA
CCCGGATTAATACCTCATGGTATGGAGGGATGGCATCATCCTTTCTTTAA
AGCTTTAGCGGTAAAAGATGAGTATGCGTCCTATTAGTTAGTTGGTAAGG
TAACGGCTTACCAAGGCAGCGATAGGG
>F0OV55003F12M5
AGAGTTTGATCCTGGCTCAGGATGAACGCTGACAGAATGCTTAACACATG
CAAGTCTACTTGAAGCACTTTCGGGTGTGGATGGTGGCGGACGGGTGAGT
AACGCGTAAAGAACTTGCCCCCTAGTCTGGGACAACTGTTGGAAACGACA
GCTAATACCGGATATTATGAAGAGATGGCATCATCTTTTTATGAAAGCTA
TATGCGCTAGGGGAGAGCTTTGCGTCCTATTAGCTAGTTGGTGAGGTAAT
GG
>F0OV55003F12OQ
AGAGTTTGATCCTGGCTCAGGATGAACGCTAGCGGCAGGCCTAACACATG
CAAGTCGAACGGTAAGGCTCCTTCGGGAGTACACGAGTGGCGCACGGGTG
AGTAACGCGTATGCAACCTACCCTTAACTGGGGGATAGCCCGGAGAAATT
CGGATTAATACCCCATAATATCCCGACGACACCTGTTGATGGGATTAAAA
TTCCGGTGGTTAAGGATGGGCATGCGTGACATTAGCTAGTTGGTAAGGTA
ACGGCTTACCAAGGCTACGATGTCTAGGGG
>F0OV55003F12Q8
AGAGTTTGATCCTGGCTCAGGATAAACGCTAGCGGCGCGCCTAATGCATG
TAAGTCGAGCGATGAGGTCCTTCGGGGCCATCAGCGGCAGACGGGTGAGT
AACACGTAGGTGACTTGCCCTCAAGACGGGGATAACGCATGGAAACATAC
GCTAATACCGGATAACTTCTTGGGATCACAGCCAAGAAGAAAGCTACGGC
GCTTGAGGAGAGGCCTGCGGCCCATCAGCTAGTTGGTGTGGTAATGGC
>F0OV55003F12TI
AGAGTTTGATCCTGGCTCAGGATGAACGCTAGCGGCAGGCCTAACACATG
CAAGTCGAGGGGTAACATGAGAGCTTGCTCTTGATGACGACCGGCGCACG
GGTGAGTAACGCGTATGCAACCTTCCTTTAACAGGAGAATAGCCCCCGGA
AACGGGGATTAATGCTCCATAGCAATTATTTGCCACCTGACAGATAATTT
AAAGTTCCGACGGTTAAAGATGGGCATGCGTGACATTAGCCAGTTGGCGG
GTAACGGCCC
>F0OV55003F12TW
AGAGTTTGATCCTGGCTCAGGATGAACGCTGGCGGCGTGCCTAATACATG
CAAGTCGAACGAGGACAATTAGATCTTCGGATTTGAGAAATCCTAGTGGC
GAACGGGTGAGTAACGCGTTGGTGACCTGCCCCGAAGAGGGGGATAACAG
TTCGAAAGGACTGCTAATACCCCATGAGCTCACGAGAGTTAGAGGTCTTG
TGAGGAAAGGAGAAATCCGCTTTGGGAGGGCCTGCGTCCCATCAGCTAGT
TGGCAGGGTAAAAG
>F0OV55003F12TZ
AGAGTTTGATCCTGGCTCAGGATGAACGCTAGCGACAGGCCTAACACATG
CAAGTCGAACGGGATTTATCCTTCGGGGTAATGAGAGTGGCGCACGGGTG
AGTAACGCGTATGCAACCTACCTGTAACTGGGGAATAGCTCCCTGAAAGG
GGAATTAACACCGCATAAGACCACACTTTCGCATGGAAGAGTGGTAAAAT
ATTCATAGGTTACAGATGGGCATGCGTGACATTAGTTTGTTGGTGAGGTA
ACGGCTCACCAAG
>F0OV55003F12UF
AGAGTTTGATCCTGGCTCAGGATGAACGCTAGCGACAGGCCTAACACATG
CAAGTCGAGGGGTAACGATGGTAGCTTGCTACCAGTCGACGACCGGCGCA
CGGGTGAGTAACGCGTATGCAACCTTTCTTTAACAGGAGAATAGCCCCCG
GAAACGGGGATTAATGCTCCATAGCAATTATTTGCCACCTGACAGATAAT
TTAAAGTTCCGACGGTTAAAGATGGGCATGCGTGACATTAGCCAGTTGGC
GGGGTAACGGCCCACCAAAG
>F0OV55003F12UO
AGAGTTTGATCCTGGCTCAGAACGAACGCTGGCGGCATGCCTAACACATG
CAAGTCGAACGAAGGCTTCGGCCTTAGTGGCGCACGGGTGCGTAACGCGT
GGGAATCTACCCTTAGGTTCGGAATAACTCAGAGAAATTTGAGCTAATAC
CGGATAATGTCTTCGGACCAAAGATTTATCGCCTTTGGATGAGCCCGCGT
AGGATTAGCTAGTTGGTAAGGTAAAGGCTTACCAAGGCGACGATCCTTAG
CTGGTCTGAGAGG
>F0OV55003F12VA
AGAGTTTGATCCTGGCTCAGGATGAACGCTAGCGGCAGGCCTAATACATG
CAAGTCGAACGGGAGCAAGTAGCAATACTTGTTCTAGTGGCGCACGGGTG
CGTAACGCGTATGCAACCTACCTTCTATTGGGGGATAGCCCGTCGAAAGA
CGGATTAATACCGCATAATATCCTTTGATGGCATCTGAAGAGGATTAAAG
CTACGGCGATAGAAGATGGGCATGCGTGACATTAGCTAGTTGGTTGAGG
>F0OV55003F12VD
AGAGTTTGATCCTGGCTCAGAGTTAACGTTGGCGGCGTGCCTAACACATG
CAAGTCGAACGCGTTCCGGGGGCAACTCCGGGATGAGTGGCGAACGGGTG
AGTAACACGTGGGTAATCTTCCTTTAAGTGGGGAATAAGCTCTCGAAAGG
GAGTCTAATACCGCATGACGTTCCGGGACATAAGTCCCGTAACCAAAGCC
GCAAGGCGCTTGAAGATGAGCCTGCGTCCTATTAGCTAGTTGGTGGGTAA
TGGCCTACCAAGGCTCAGATGGGTAGCCGG
>F0OV55003F12VG
AGAGTTTGATCCTGGCTCAGGATGAACGCTGGCGGCGTGCCTAATACATG
CAAGTCGAACGAAGATCTAGCTTGCTAGATCTTAGTGGCGAACGGGTGAG
TAATACATAAATAATCTGCCCATTGGACTGGGATAACTATTGGAAACGAT
AGCTAACACCGGATAGGTGATTTGAAGGCATCTTCGAATCATTAAAGTAG
GGTCACTACACCAATGGATGAGTTTATGGCGCATTAGTTAGTTGGCGGGG
TAACCGG
>F0OV55003F12X8
AGAGTTTGATCCTGGCTCAGGATGAACGCTAGCGGTAGGCTTAACACATG
CAAGTCGAGGGGCAGCACGGGTAGCAATACTTGGTGGCGACCGGCGCACG
GGTGAGTAACGCGTATGCAACCTGCCTGTATCTGGAGGATAGCCCTTGGA
AACGAGGATTAATACTGCATAATATATACGAATCGCATGGTTTGTATATC
AAAACTACGGTGGATACAGATGGGCATGCGTGCCATTAGTTAGA
>F0OV55003F131P
AGAGTTTGATCCTGGCTCAGGATGAACGCTAGCGGGAGGCTTAACACATG
CAAGTCGAGCGGTATAAACCTTTCGGGGTTTAGAGAGCGGCGCACGGGTG
AGTAACGCGTATGCAACCTACCTTTTACCGGGGAATAGCCCGGAGAAATT
TGGATTAATGCCCCATGGTTCCTTAAGTCTGCATGGATGTAAGGATAAAG
TTGAGGCGGTAAAAGATGGGCATGCGTGACATTAGCTAGTTGGGGGGGTA
ACGGCCCACCAAGGCTACGATGTCTAGGGGTT
>F0OV55003F135X
AGAGTTTGATCCTGGCTCAGGACGAACGCTGGCGGCGGGCTTAACACATG
CAAGTCGCGGGAGAAGGGGCCTTTCGGGGCCCCGGAGACCGGCGGATGGG
TGAGTAACGCGTAGGTAATCTGCCGTTAGGCCGGGGATAACATCGCGAAA
GCGGTGCTAATACCGGATGATGCAGCGGCCCCGCATGGGGACAGTTGTTA
AACCCTTCGGGGGCCTAACGATGAGCCTGCGTGCCATTAGCTGGTTGGTA
GGGTAACGGCCTACCAAGGCGATGATGGCG
>F0OV55003F1367
AGAGTTTGATCCTGGCTCAGGACGAACGCTGGCGGCGTGCTTAACACATG
CAAGTCAAGGAGAAAGCTAATCTTCGGAATAGTGATTAAACTGGCGAACG
GGTGAGTAACGCGTGGATAACCTGCCCCACGGACTGGGATAACACTGCTA
ACGCGGTGCTAATACCGGATAGGGTTATTGTAACACATGTTGTAATAATT
AAAGCGGGCCTCTGTATATGCTCGTGCCATGGGATGGATCTGCGTTCCAT
TAGTTAGTTGG
>F0OV55003F136C
AGAGTTTGATCCTGGCTCAGGACGAACGCTGGCGGCGTGCCTAACACATG
CAAGTCAAAGGAAAGCGACTTCGGTCGTAAGTACTTGGCGCAAGGGTGAG
TAAGGTATAGGTAATCTGCCCTTTGGACTGGGATAACTCCGAGAAATCGG
TGACAATACCAGATGATGCAGCGGGACCGCATGGTCATGTTGTTAAAGAT
TTATCGCCAAAGGATGAGCCTATATTCCATCAGGTAGTTGGTAGGGTAAC
GGCCTACCAAG
>F0OV55003F137E
AGAGTTTGATCCTGGCTCAGGATGAACGCTAGCGGCAGGCCTAACACATG
CAAGTCGTACGGTAACAGGGAAAAGCTTGCTTTTCCGCTGACGAGTGGCG
CACGGGTGCGCAACGCGTATAGAACCTACCCTGTACAGGGGGATAGCCCA
TGGAAACGTGGATTAATACCCCGTGGAGACTTAAAGTGGCATCACTTTTA
GTTTAAAGTTTCGGCGGTACGGGATGGCTATGCGTCCCATTAGTTAGTAG
GTGAGGTAACGGCTCACCTAGGC
>F0OV55003F13F4
AGAGTTTGATCCTGGCTCAGGATGAACGCTGGCGGCGTGCCTAACACATG
CAAGTCGAACGTGATCCGTTGTTCTTACGGGAATTCGGGTT
>F0OV55003F13GK
AGAGTTTGATCCTGGCTCAGGATGAACGCTGGCGGCGTGCCTAACACATG
CAAGTCGAGCGATAAACAGTGGATGGAATTCTTCGGAAGGAAAGAAACTG
TTGAAAGCGGCGGACGGGTGAGTAACGCGTGGGCAACCGTGCCCTATACA
AGGGGGGATAGCCACTGGAAACGGTGATTAATACCCCATGACACCTTAAC
CTCGCATGAGGAGAGGGTCAAAGGATTATATCGGTATAGGATGGGCCCGC
GTCTGATTAGCTAGTT
>F0OV55003F13GQ
AGAGTTTGATCCTGGCTCAGGATGAACGCTAGCGGCAGGCTTAATACATG
CAAGTCGAACGGTAAGGTCTCTTCGGAGATACACGAGTGGCGCACGGGTG
CGTAACGCGTATGCAACCTACCTTTAACTGGGAAATAGCCCCGAGAAATC
GGGATTAATGTCCCATACTATCCTTTAAATACCTGTTTGAAGGATGAAAG
CTCCGGCGGTTATTGATGGGCATGCGTGACATTAGCTAGTTGGTGAGGTA
ACGGCTCACCAAGG
>F0OV55003F13IC
AGAGTTTGATCCTGGCTCAGGATGAACGCTAGCGGGAGGCCTAACACATG
CAAGTCGAACGGGATTGAGAGCTTGCTCTCATGAGAGTGGCGCACGGGTG
AGTAACGCGTATGCAACCTGCCCTTGACAGGGGGATAGCCCGGAGAAATC
CGGATTAATACCCCATGGTATTTAAGTTCCGCATGGGATTTAAATTAAAG
ATTTATCGGTCAGGGATGGGCATGCGTGACATTAGCTAGTTGGCGGGGTA
ACGGCCCACCAAGG
>F0OV55003F13IV
AGAGTTTGATCCTGGCTCAGGATGAACGCTAGCGGCAGGCCTAACACATG
CAAGTCGAGGGGTAACAGGAGTAGCAATACTTGCTGACGACCGGCGCACG
GGTGAGTAACGCGTATGCAACCTACCCTTAACTGGGGAATAGCCCGAAGA
AATTCGGATTAATGCCCCATAATACTGTATTGAAGCATTTCAGTGCATTT
AAAACTCCGGTGGTTAAGGATGGGCATGCGTGGCATTAGCTAGTTGGTGA
GGTAACGGCT
>F0OV55003F13JI
AGAGTTTGATCCTGGCTCAGAGCGAACGTTGGCGGCGTGCCTAACACATG
CAAGTCGAACGGGTCCGGGGGGCAACTCCCGGGCTAGTGGCGAACGGGTG
AGTAACACGTGGGTCATCTCCCCTCGAGTGAGGAATAAGCTTGCGAAAGC
GGGTCTAATACCGCATGAAGCCACGGGACATATGTCTTCGCGGCCAAAGC
CGTAAGGCGCTTGAGGATGAGCCTGCGTCCTATTAGCTAGTTGGTAGGGT
AATGGCCTACCAAGGCGA
>F0OV55003F13KF
AGAGTTTGATCCTGGCTCAGGATAAACGCTAGCGGCGCGCCTAATGCATG
TAAGTCGAGCGATGAGGTCCTTCGGGGCCATCAGCGGCAGACGGGTGAGT
AACACGTAGGTGACTTACCCTCAAGACGGGGATAACGGATGGAAACATTC
GCTAATACCGGATAACTTCTTGGTGTCGCAACCAAGAAGAAAGCTACGGC
GCTTGAGGAGAGGCCTGCGGCCCATCAGCTAGTTGGTGCGGTAACGGCGC
ACCAAGGCGAAGG
>F0OV55003F13O7
AGAGTTTGATCCTGGCTCAGATTGAACGCTGGCGGTATGCTTAACACATG
CAAGTCGAACGGTAACAGGCCTTCGGGCGCTGACGAGTGGCGGACGGGTG
AGTAACGCGTAGGAATCTGCCTGGTAGTGGGGGACAACTCGGAGAAATCC
GAGCTAATACCGCATACGCCCTACGGGGGAAAGCGGGGGATCCTGTTCTT
CGGAATGGGACCTCGCGCTATCAGATGAGCCTGCGTTGGATTAGCTAGTT
GGTAGGGTAAGGGCCTACCAAGG
>F0OV55003F13OP
AGAGTTTGATCCTGGCTCAGAACGAACGCTGGCGGCGCGTTTTAAGCATG
CAAGTCGAACGGTAAAAGGGTGCTTGCACCCTTTGAGAGTGGCGAACGGG
TGAGTAACACGTAGGTGATCTGCCCTTTGGTTGGGGATAGCCTGTGGAAA
CACAGGGTAATACCGAATAAGATCGGGACTCTTTGGAGATCCGATGAAAG
CAGCTTCGGCTGCACCGAAGGATGAGCCTGCGGCTGATTAGCTTGTTGGC
GGGGTAAAGGCCCACCAAGG
>F0OV55003F13OS
AGAGTTTGATCCTGGCTCAGGATGAACGCTAGCGGCAGGCTTAACACATG
CAAGTCGAGGGGCAGCACGTCTTCGGATGGTGGCGACCGGCGCACGGGTG
CGTAACGCGTATACAATCTACCTTTTACAGGGGCATAGCCCGGGGAAACC
CGGATTAATATCCCATAGTATGTGGGAATGGCATCATTTCCTCATTAAAG
TTTCGGCGGTAAAAGATGAGTATGCGTTCTATTAGCTAGATGGTAAGGTA
ACGGCTTACCATGG
>F0OV55003F13RH
AGAGTTTGATCCTGGCTCAGGAATGAACGCTGGCGGCGTGTCTAAGGCAT
GCAAGTTGAATGCCAATAGCAATATTGGCATGGCAAACGGGAGAGTAACA
CATTGACAACCTACCTCTAAGACGAGGATAACCTTGCGAAAGCGAGAGTA
ATACTCGATAGTATCAAAGAGCATAAGTTCTTTGATTAAAGTTCCGGCGC
TTAGAGAGGGGCCTATGGCCTATCAGCTAGTTGGTGAGGTAACGGCCCAC
CAAGG
>F0OV55003F13XD
AGAGTTTGATCCTGGCTCAGGATGAACGCTGGCGGTGTGCCTTAGGCATG
CAAGTCGAACGCTCCCCTCGGGGAGAGTGGCAGACGGGTGAGTAACACGT
AGGAATCTACCCTTTAGTGGGGAATAGCCTTCCGAAAGGAGGGGTAATAC
CGCATGACGTCGCAAGATTAAAGACTTCGGTCGCTAAAGGAGGAGCCTGC
GCGCTATCAGTTAGTTGGTGGGGTAACTGCCTACCAAGACTATGACGGCT
AGCCGATGTGAGAG
>F0OV55003F13XM
AGAGTTTGATCCTGGCTCAGGATGAACGCTGGCGGCGTGCCTAATACATG
CAAGTCGAACGGTCGACTTCGGTCGATAGTGGCGAACGGGTGAGTAACGC
GTTGGTGACCTGCCCCGAAGAGAGGGATAACAGTCCGAAAGGGCTGCTAA
TACCGCATGAGCTAACCGAAGATTTAGGAAGCGGTTAGGAAAGGGAGTAA
TCCGCTTTGGGAGGGGCCTGCGTCCCATCAGCTAGTTGGTAAGGTAAAGG
CTTACCAAGGCGATGACGGGTAGGGGG
>F0OV55003F13Y2
AGAGTTTGATCCTGGCTCAGAACAAACGCTAGCGGCGTGCCTAACACATG
CAAGTCAGACGAGAAAGTTCGCTTCGGCGAATGAGTAGAGTGGCGCACGG
GTGAGTAACGCGTGGACAATCTGCCCTAGAGTTAGGAATAACCCACCGAA
AGGTGGGCTAATACCCAATAATGCTATACTTCTTCGGGAGTATAGCCAAA
GATGGCCTCTGTTTACAAGCTATCGCTCAAGGATGAGTTCGCGTACCATT
AGCTTGG
>F0OV55003F13YZ
AGAGTTTGATCCTGGCTCAGAACGGACGCTGGCGGCAGGCTTAACACATG
CAAGTCGCAGGAGAAGGAGACTTCGGTTTCCGGACACTGGCGGACGGGTG
AGTAACGCGTGGGAACCTCCCTCGAGGTGGGGGACAACCGCTGGAAACGG
CGGCTAATACCGCATACGCCCTTTTGGGGAAAGCTACGGCGCCCTGAGAT
GGTCCCGCGTCGGATTAGCTAGTTGGTGGGGTAACGGCCTACCAAGGCGA
CGATCCGTAGCTGGTCTGAGAGGATGACCAG
>F0OV55003F141C
AGAGTTTGATCCTGGCTCAGGACGAACGCTGGCGGCGTGCTTAACACATG
CAAGTCAAGGAGAAAGTTTCTTTCGGGAGATAAGTAAACTGGCGCACGGG
TGAGTAAAATGTAAGTAATCTACCCTTTGGATGGGAATAACTACTAGAGA
TGGTGGCTAATACCGAATAATGCAGCGGCACCGAGTGGTGATGTTGTTAA
AGACCGAAAGGTTGCCAAGGGATGAGCTTGCATCTGATTAGCTAGTTGGC
GGGGTAAAAGCCCACCAAGG
>F0OV55003F141R
AGAGTTTGATCCTGGCTCAGGACGAACGCTGGCGGCGTGCTTAACACATG
CAAGTCGAGCGGAAATATATTGAAGATTTATCTGATATATATTTTAGCGG
CGGACGGGTGAGTAACGCGTGGGCAATCTGCCTCACACAGGGGAATAACA
CTGGGAAACTAGTGCTAATACCGCATAACATAGCGAAGTGACATCACTTT
GCTATCAAAGGAGAAATCCGGTGTGAGATGAGCCCGCGTCCGATTAG
>F0OV55003F146S
AGAGTTTGATCCTGGCTCAGAACAAACGCTAGCGGCGTGCCTAACACATG
CAAGTCAGACGAGAAAGTTCGCTTCGGCGAATGAGTAGAGTGGCGCACGG
GTGAGTAACGCGTGGACAATCTGCCCTAGAGTTAGGAATAACCCACCGAA
AGGTGGGCTAATACCCAATAATGCTATACTTCTTCGGGAGTATAGCCAAA
GATGGCCTCTGTTTACAAGCTATCGCTCAAGGATGAGTTCGCGTACCATT
AGCTTG
>F0OV55003F147I
AGAGTTTGATCCTGGCTCAGGACGAACGCTGGCGGCGCGCTTAACGCATG
CAAGTCGAACGAGGTCCATCCGGTGGCAACACCGGTGAAGACCTAGTGGC
GAACGGGTGAGTATCACGTGAGGAACCCACCCTGGAGACCGGGATAACCC
TCCGAAAGGAGAGCTAATACCGGATGCCCTCATCGGGCCGCATGACCTGA
TGAGGAAATGGATTCCGCTCCAGGACGGCCTCGCGGCCTATCAGCTAGTT
GGTGGGGTAACGGCCC
>F0OV55003F148D
AGAGTTTGATCCTGGCTCAGAGTGAGCGCTGGCGGCGTGCTTAACACATG
CAAGTCGAACGGACTTAAGGGGCTTGCTTCTTAAGTTAGTGGCGCACGGG
TGAGTAATATATAGCTAACCTGCCCTTTAGTGGGGGACAACAGTTGGAAA
CGACTGCTAATACCCTATATTCCTTCTTATCTCAAGATAAGTTGGGAAAG
ATTTATCGCTAAAGGATGGGGCTTTATTGTATCAGCTAGTTGGTGGGGTA
ATGGCCTACCAAGGCT
>F0OV55003F1495
AGAGTTTGATCCTGGCTCAGGATGAACGCTAGCGACAGGCCTAACACATG
CAAGTCGAACGGGATTTATCCTTCGGGGTAATGAGAGTGGCGCACGGGTG
AGTAACGCGTATGCAACCTACCTGTAACTGGGGAATAGCTCCCTGAAAGG
GGAATTAACACCGCATAAGACCACACTTTCGCATGGAAGAGTGGTAAAAT
ATTTATAGGTTACAGATGGGCATGCGTGACATTAGTTTGTTGGTGAGGTA
ACGGCTCACCAAG
>F0OV55003F14B2
AGAGTTTGATCCTGGCTCAGGATGAACGATAGCGGGAGGCCTAACACATG
CAAGTCGAACGGGATTGAGAGCTTGCTCTCATGAGAGTGGCGCACGGGTG
AGTAACGCGTATGCAACCTGCCCTTGACAGGGGGATAGCCCGGAGAAATC
CGGATTAATACCCCATGGTATTTAAGTTCCGCATGGGATTTAAATTAAAG
ATTTATCGGTCAGGGATGGGCATGCGTGACATTAGCTAGTTGGCGGGGTA
ACGGCCCACCAAGG
>F0OV55003F14CH
AGAGTTTGATCCTGGCTCAGGACGAACGCTGGCGGCGTGCTTAACACATG
CAAGTCTACGAGAACGAGGTAGCAATATCTCTATTAAAGTGGCGCACGGG
TGAGTAACACGTAAGCAATCTACCTTTGGGTCTGGAATAACTTCGAGAAA
TCGAGGCTAATACCGGATAATGCAGCGGCATCGCATGGTGATGTTGTTAA
AGTTTGAGTAATGCCTAAAGATGAGCTTGCGTCTGATTAGCTAGTTGGG
>F0OV55003F14DD
AGAGTTTGATCCTGGCTCAGGATGAACGCTAGCGACAGGCCTAACACATG
CAAGTCGAACGGGATTTATCCTTCGGGGTAATGAGAGTGGCGCACGGGTG
AGTAACGCGTATGCAACCTACCTGTAACTGGGGAATAGCTCCCTGAAAGG
GGAATTAACACCGCATAAGACCACACTTTCGCATGGAAGAGTGGTAAAAT
ATTTATAGGTTACAGATGGGCATGCGTGACATTAGTTTGTTGGTGAGGTA
ACGGCTCACCAAG
>F0OV55003F14H0
AGAGTTTGATCCTGGCTCAGGATGAACGCTGGCGGTATGCCTAAGATATG
CAAGTCGTATGCTCCTTCGGGGGCATGGCGAACGGCTGAGTAATGCGTAG
GAATCTACCCTTAAGAGGGAGATAACCCACCGAAAGGTGGGATAATATCC
CATATTCTTATTACCTTCGGGTTTATAAGGAAAGCTTTGCGCTTAAGGAT
GAGCCTACGTCCTATCAGGTTGTTGGCGGGGTAAATGGCCCACCAAGCCT
ATGACGGGTAGCTGGT
>F0OV55003F14M3
AGAGTTTGATCCTGGCTCAGGACGAACGCTGGCGGCGTGCCTAACACATG
CAAGTCTACTCAGCAATGGGTGGCGAACGGGTGAGTAACGCGTAGACAAT
CTGCCCTTTAATCACGGATAACCTAGTGAAAACTGGACTAACACGGGATG
TGGTCGCGATATGGCATCATATGCGATCAAAGACGTAGTCGTTAAAGGAG
GAGTCTGCGTAACATTAGCTGGTTGGTAAGGTAACGGCTTACCAAGGCTA
CGATGTTTAG
>F0OV55003F14N1
AGAGTTTGATCCTGGCTCAGAACGAACGCTGGCGGCGCGTTTTAAGCATG
CAAGTCGAACGGTATATAGTCTTCGGATTATAGAGAGTGGCGAACGGGTG
AGTAACACGTAGATAATCTACCTTGAAGTGGGGGATAGTCCATGGAAACA
TGGAGTAATACCGCATATGTCTTTGGATGAAAGTTCCAATTGGAACGCTT
TGAGATGAGTCTGCGGCTCATTAGCTTGTTGGTGGGGTAAAGGCCTACCA
AGGCAACG
>F0OV55003F14P6
AGAGTTTGATCCTGGCTCAGGACGAACGCTGGCGGCGTGCTTAACACATG
CAAGTCATGGGGGCGGAGCAATCCGCAACCGGCAGACGGGTGCGTAACAC
GTGAGCGACCTACCGAGACGCGGGGGATAGCCGGCCCAACGGCCGGGTAA
TACCGCATACGTTCACCGGGTTGCCTGACCTGGTGAGGAAACCTTGGGGC
AACCCAAGGGCATTTCGAGGGGCTCGCGGCCTATCAGCTAGTTGGTGCGG
TCACGGCGCACCAAGGCGACGACGGG
>F0OV55003F14QT
AGAGTTTGATCCTGGCTCAGAACGAACGCTGGCGGCATGCCTAACACATG
CAAGTCGAACGAGACCTTCGGGTCTAGTGGCGCACGGGTGCGTAACGCGT
GGGAATCTGCCCTTAGGTTCGGAATAACAGTTGGAAACGACTGCTAATAC
CGGATGATGACGTAAGTCCAAAGATTTATCGCCTAGGGATGAGCCCGCGT
AGGATTAGCTAGTTGGTGGGGTAAAGGCCTACCAAGGCGACGATCCATAG
CTGGTCTGAGAGGA
>F0OV55003F14QW
AGAGTTTGATCCTGGCTCAGGATGAACGCTAGCGACAGGCCTAACACATG
CAAGTCGAACGGGATTTATCCTTCGGGGTAATGAGAGTGGCGCACGGGTG
AGTAACGCGTATGCAACCTACCTGTAACTGGGGAATAGCTCCCTGAAAGG
GGAATTAACACCGCATAAGACCACACTTTCGCATGGAAGAGTGGTAAAAT
ATTTATAGGTTACAGATGGGCATGCGTGACATTAGTTTGTTGGTGAGGTA
ACGGCTCACCAAG
>F0OV55003F14RU
AGAGTTTGATCCTGGCTCAGGACGAACGCTGGCGGCGTGCCTAACACATG
CAAGTCAAAGGAAAGCGACTTCGGTCGTAAGTACTTGGCGCAAGGGTGAG
TAAGGTATAGGTAATCTGCCCTTTGGACTGGGATAACTCCGAGAAATCGG
TGACAATACCAGATGATGCAGCGGGACCGCATGGTCATGTTGTTAAAGAT
TTATCGCCAAAGGATGAGCCTATATTCCATCAGGTAGTTGGTAGGGTAAC
GGCCTACCAAG
>F0OV55003F14ST
AGAGTTTGATCCTGGCTCAGGATGAACGCTGGCGGCGTGCTTAACACATG
CAAGTCGAACGATTAAGACCCTCTTCGGAGGGTGTATAAAGTGGCGAACG
GGTGAGTAACACGTGGGGAACCTGCCCCTCTCTCTGGGACAACTCCGGGA
AACCGGAGCTAATACCGGATATTCCGATCGGATCGCATGGTCTGATCGGG
AAAGCTCCGGCGGTAGGAGTGTCCGGCCGGCCGACCTA
>F0OV55003F14TE
AGAGTTTGATCCTGGCTCAGAACAAACGCTGGCGGCGTGCCTAACACATG
CAAGTCGTACGAGAAAGTTCGCTTCGGCGAATTAGTAAAGTGGCGAACGG
GTGAGTAACGCGTGGATAATCTGCCCTTTAGTCGGGGATAACTCATCGAA
AGATGGGCTAATACCCGGTAATACTATATTCACTGCGGTGAATACAGTCA
AAGGAGGCCTCTGTTTACATGCTTTTGCTGAAGGATGAGTCCGCGTACCA
TTAGCTAGTTGGTAGGG
>F0OV55003F14WV
AGAGTTTGATCCTGGCTCAGGATGAACGCTAGCGGCAGGCCTAACACATG
CAAGTCGAGGGGTAACAGGAGTAGCAATACTTGCTGACGACCGGCGCACG
GGTGAGTAACGCGTATGCAACCTACCCTTAACTGGGGAATAGCCCGAAGA
AATTCGGATTAATGCCCCATAATACTGTATTGAAGCATTTCAGTGCATTT
AAAACTCCGGTGGTTAAGGATGGGCATGCGCAACATTAGCTAGTTGGTAG
GGTAACGGCCTACCAAGG
>F0OV55003F14XA
AGAGTTTGATCCTGGCTCAGGACGAACGCTGGCGGCGTGGATAAGGCATG
CAAGTCGAACGGGAACTTAACATCTAATTCGTTAGAAGTTTTGTTCTAGT
GGCGAACGGGTGAGTAACGCGTGAACAACATACCTCTCAGAGGGGAATAA
CACAGGGAAACTTGTGCTAATACCGCATATGTGCTTATGATGATTTCATA
TTCATGAAAGGTGGGGACCTTCGGGCCTGCCGCTGAGGGATTGGTTCGCG
TCCCATTAG
>F0OV55003F14XM
AGAGTTTGATCCTGGCTCAGGACGAACGCTGGCAGCGGTGCTTAACACAT
GCAAGTCAAGGAGAAAGTTTCTTTCGGGAGATAAGTAAACTGGCGCACGG
GTGAGTAAAATGTAAGTAATCTACCCTTTGGATGGGAATAACTACTAGAA
ATGGTGGCTAATACCGAATAATGCAGCGGCACCGAGTGGTGATGTTGTTA
AAGACCGAAAGGTTGCCAAGGGATGAGCTTGCATCTGATTAGCTAGTTGG
CGGGGTAAAAGCCCACCAAGG
>F0OV55003F15AQ
AGAGTTTGATCCTGGCTCAGGATGAACGCTAGCGGGAGGCCTAACACATG
CAAGTCGAACGAGAAATTTCCCGCTTGCGGGAGAGAGTAAAGTGGCGCAC
GGGTGAGTAACGCGTGGGTAACCTGCCCTTGAATCTGGGATAACCTTGCG
AAAGCGTTGTTAATACCGGATATTGTCACAAGAACTATGGTTTTTGTGAT
GAAAGGTGACCTCTTCATGAAAGTTGCCGTTTAAGGATGGGCCCGCGTAC
CATTAGCTTGTTGGTAGGGTAACGGCCT
>F0OV55003F15E4
AGAGTTTGATCCTGGCTCAGGATGAACGCTAGCGACAGGCCTAACACATG
CAAGTCGAACGGGATTTATCCTTCGGGGTAATGAGAGTGGCGCACGGGTG
AGTAACGCGTATGCAACCTACCTGTAACTGGGGAATAGCTCCCTGAAAGG
GGAATTAACACCGCATAAGACCACACTTTCGCATGGAAGAGTGGTAAAAT
ATTTATAGGTTACAGATGGGCATGCGTGACATTAGTTTGTTGGTGAGGTA
ACGGCTCACCAAG
>F0OV55003F15F4
AGAGTTTGATCCTGGCTCAGGATGAACGCTGGCGGCGTGCCTAACACATG
CAAGTCGAACGGGACACTTGTTTTCGGATGAGTGTTTAGTGGCGGACGGG
TGAGTAACGCGTGAGCAACCTGCCTTTCAGAGGGGGACAACAGTTGGAAA
CGACTGCTAATACCGCATAAAGTATCGGAATGGCATCATTTTGATTACCA
AAGATTTATCGCTGAAAGATGGGCTCGCGTCTGATTAGCTAGTTGGTAGG
GTAAAGGCCTAACCG
>F0OV55003F15FS
AGAGTTTGATCCTGGCTCAGGATGAACGCTGGCGGCGTGCCTAACACATG
CAAGTCGAGCGTGAAGTCTTGGAATGATACTTCGGTAAAGTAAAGAGATG
GAAAGCGGCGGACGGGTGAGTAACGCGTAGGTAACCTGCCCCATACACAG
GGATAGCCTAGGGAAACCTGGATTAATACCTGATAACGCAGAGGAGTCAC
ATGACTTTTCTGCCAAAGATTTATCGGTATGGGATGGACCTGCGTCTGAT
TAGTTAGTTGG
>F0OV55003F15G9
AGAGTTTGATCCTGGCTCAGGATGAACGCTAGCGGTGCGCCTAACACATG
CAAGTCGAGCGATATAGCGGCGAACGGGTGAGTAACACGTTGGAACCTGC
CTCGAACTCAGGGATAGCCATCCGAAAGGATGATTAATACCGGATAGTCC
CGAAAGGGTAAAGATTTTTCGGTTCGAGAGGGGCCTGCGGCCTATCAGCT
AGTTGGTAAGGTAATGGCTTACCAAGGCTATGACGGGTAACTGGTGTGAG
AGCATGACCAGT
>F0OV55003F15GS
AGAGTTTGATCCTGGCTCAGGATGAACGCTAGCGACAGGCCTAACACATG
CAAGTCGAACGGGATTCACCTTCGGGTGATGAGAGTGGCGCACGGGTGCG
TAACGCGTATGCAACCTACCTTTAACTGGGGAATAGCCCGAAGAAATTCG
GATTAATGCCCCATAATACTGTATTGAAGCACTTCAGTGCATTTAAAACT
CCGGTGGTTAAGGATGGGCATGCGTGACATTAGCTAGTTGGTGAGGTAAC
GGCTCACCAAGG
>F0OV55003F15HC
AGAGTTTGATCCTGGCTCAGGACGAACGCTGGCGGTATGCTTAACACATG
CAAGTCGAACGAGACGAGATGGAAGGATCCTTCGGGTGACGGAAATCTTA
GAAAGTGGCGAACGGGTGAGTAACGCGTGGGTAACCTGCCCTATGGAAAG
GAATAGCCTCGGGAAACTGGGAGTAATGCCTTATAATACAGTGAAGTCGC
ATGGCTTTGCTGTTAAACGCTCCGGTGCCATAGGATGGACCCGCGTCCCA
TTAGCTAGTTGGTGAG
>F0OV55003F15HW
AGAGTTTGATCCTGGCTCAGGATGAACGCTAGCGGGAGGCTTAACACATG
CAAGTCGAGGGGCAGCACGATGTAGCAATACGTTGGTGGCGACCGGCGCA
CGGGTGAGTAACGCGTATGCAACCTACCCTGTACTGGAAGATAACCCGGA
GAAATTCGGACTAATATTCCATAAAGATATAGAGAGGCATCTTTTTATAT
TTAAAGCTCTGGCGGTACGGGATGGGCATGCGTAACATTAGCTAGTTGGC
AGGGTAACG
>F0OV55003F15J7
AGAGTTTGATCCTGGCTCAGATTGAACGCTGGCGGCATGCCTTACACATG
CAAGTCGAACGGCAGCGCGGGAGCAATCCTGGCGGCGAGTGGCGAACGGG
TGAGTAATACATCGGAACGTGCCCAATCGTGGGGGATAACGCAGCGAAAG
CTGTGCTAATACCCGCATAAGATCTACGGATGAAAGCAGGGGATCGCAAG
ACCTTGCGCGACTGGAGCGGCCGATGGCAGATTAGGGTAGTTTGGG
>F0OV55003F15LI
AGAGTTTGATCCTGGCTCAGGATGAACGCTGGCGGTGTGCCTAACACATG
CAAGTCGGGCGGAGATATAGAGGAGTACTTGTACGAATCTTTATCTTAGC
GGCGGACGGGTGAGTAACACGTGAGGAACCTGCCCTTAAGTGTGGAATAA
CACCGAGAAATCGGTGCTAATACCGCATAACGTCCTGGAAGCGCATGCTT
TCGGGACCAAAGGATTTATTCGCTTAAGGATGGCCTCGCGGCCGATTAGG
TAGTTGGGTGAGGTAAACGG
>F0OV55003F15MV
AGAGTTTGATCCTGGCTCAGGATGAACGCTGGCGGCGTGCCTAACACATG
CAAGTCGAGCGATAAACAGTGGATGGAATTCTTCGGAAGGAAGAAACTGT
TGAAAGCGGCGGACGGGTGAGTAACGCGTGGGCAACCTGCCCTATACAGG
GGGATAGCCACTGGAAACGGTTGATTAATACCCCATGACACCTTAACCTC
GCATGAGGAGAGGGTCAAAAGATTATATCGGTATAGGATGGGCCCGCGTC
TGATTAGCTAGTTGG
>F0OV55003F15N3
AGAGTTTGATCCTGGCTCAGGACGAACGCTGGCGGCGTGGATTAGGCATG
CAAGTCGAACGCGAACGGGATGCTTCGGTGTCCTTAGTAGAGTGGCAAAC
GGGTGAGTAACGCGTGAATACCTGTCCATCGGAGGGGGACAACGGCTGGA
AACGGCCGCTAATACCGCGTAAGCCGAGAGGTGAAAGGTTCTCTTCGGGG
AGCCGCCGATGGGGTGGTTCGCGTCCTATCAGCTAGTTGGTGGGGTAAGG
GCCTACCAAGGCGAAGACGGGTAGCCGGT
>F0OV55003F15NF
AGAGTTTGATCCTGGCTCAGGACGAACGCTGGCGGCGTGGATTAGGCATG
CAAGTCGAACGGTAGTACCCCTTCGGGGGTATGAGAGTGGCGAACGGGTG
AGTAACGCGTAGGTGATCTACCTTCAGATGGGGGACAACCCAGGGAAACT
TGGGCTAATACCGCATGTGGCTGTAAAGCTAAAGCCGGCCTCTATTTATA
AGCTGGTGTCTGGAGATGAGCCTGCGTCTGATTAGCTAGTTGGTGGGGTA
ACGGCCTACCGAGGCG
>F0OV55003F15OO
AGAGTTTGATCCTGGCTCAGGGTGAACGCTGGCGGCGTGCTTTACACATG
CAAGTTGAACGAGAACTCGGAGGTTCTTACTTCGGTAAGAAAGGAAGAGG
GACAGTAGCGAACGAGTGAGTAACACGTAGTAACCTGCCCACTGGAGGGG
GAGAACCACTGGAAACGGTGGCTAATACCGCATAAGCCCGAAAGGGGAAA
GCAATTTATTGTGCCGGTGGAGGGGACTGCGGGCCATCAGGAAGATGGTG
AGGTAAAAGCTCACCAAACCGACGACGGCTAT
>F0OV55003F15PM
AGAGTTTGATCCTGGCTCAGGACGAACGCTGGCGGCGTGCCTAACACATG
CAAGTCAAAGGAAAGCGACTTCGGTCGTAAGTACTTGGCGCAAGGGTGAG
TAAGGTATAGGTAATCTGCCCTTTGGACTGGGATAACTCCGAGAAATCGG
TGACAATACCAGATGATGCAGCGGGACCGCATGGTCATGTTGTTAAAGAT
TTATCGCCAAAGGATGAGCCTATATTCCATCAGGTAGTTGGTAGGGTAAC
GGCCTACCAAG
>F0OV55003F15VW
AGAGTTTGATCCTGGCTCAGGATGAACGCTAGCGGGAGGCCTAACACATG
CAAGTCGAACGGGATTGAGAGCTTGCTCTCATGAGAGTGGCGCACGGGTG
AGTAACGCGTATGCAACCTGCCCTTGACAGGGGGATAGCCCGGAGAAATC
CGGATTAATACCCCATGGTATTTAAGTTCCGCATGGGATTTAAATTAAAG
ATTTATCGGTCAGGGATGGGCATGCGTGACATTAGCTAGTTGGCGGGGTA
ACGGCCCACCAAGG
>F0OV55003F15XK
AGAGTTTGATCCTGGCTCAGAACGAACGCTGGCGGCGTGCTTAACACATG
CAAGTCGAACGAGAAATCTACCTTCGGGTGGAGAGTAAAGTGGCGCACGG
GTGAGTAACACGTGAGTAACCTGCCTTTAAGTCTTGGATAACTCCTCGAA
AGGGGGGCTAATACAGGATAAGACTACATTTCGAATGGTAAGTAGTAAAA
GATGGTCACTACTTGTAAACTATTGCTTAAAGATGGGCTCGCGGCCTATT
AACCTAGTTGGTGAGGTAATGGCTCAACCG
>F0OV55003F15Y3
AGAGTTTGATCCTGGCTCAGGACGAACGCTGGCGGCGTGCCTAACACATG
CAAGTCGAGCGGGGACATTGGAGGAGTAATCTGACAATGTTCTAGCGGCG
GACGGGTGAGTAACGCGTGAGCAACCTGTCCTTATCTGGGGGATAAGGAG
CCGAAAGGCTCTCTAATACCGCATGAGACCACGGTACTACATGGTACAGA
GGTTAAAGGATTTATTCGGATAAGGGTGGGCTCGCGTCTGATTAGCTAGT
TGGTGGGGTAACGG
>F0OV55003F15YX
AGAGTTTGATCCTGGCTCAGGATGAACGCTAGCGGGAGGCTTAACACATG
CAAGTCGAGCGGTATGATCCCTTCGGGGTTTAGAGAGCGGCGCACGGGTG
AGTAACGCGTATGCAACCTACCTTTTACCGGGGAATAGCCCGGAGAAATT
TGGATTAATGCCCCATGGTTCCTTAAGTCTGCATGGATGTAAGGATAAAG
TTGAGGCGGTAAAAGATGGGCATGCGTGACATTAGCTAGTTGGGGGGTAA
CGGCCGACCAAGGCTACGATGTTCG
>F0OV55003F1649
AGAGTTTGATCCTGGCTCAGGATGAACGTTGGCGGTGCGCTTTATGCATG
CAAGTCGTACGAAATCATGGTTTTCGGATTATGGTTTAGTGGCGGACGGC
TGAGTAACACGTAGGTAACTTGCCCACGAGTGGGGGATAACTTGCCGAAA
GGTAAGCTAATACCGCATGGCATGGATCTGCATAAGTAGATTCATCAAAG
CCGTAAGGCGCTTGTGGATGGGCCTGCGGCCGATTAGCTTATTGGTGGGG
TAACGGCCTAACCG
>F0OV55003F165Z
AGAGTTTGATCCTGGCTCAGGACGAACGCTGGCGGCGTGCCTAACACATG
CAAGTCTACTCAGCAATGGGTGGCGAACGGGTGAGTAACGCGTAGACAAT
CTGCCCTTTAATCACGAATAACCTAGTGAAAACTGGACTAACACGGGATG
TGGTCGCGATATGGCATCATATGCGATCAAAGACGTAGTCGTTAAAGGAG
GAGTCTGCGTAACATTAGCTAGTTGGTAAGGTAACGGCTTACCAAGGCGA
CGATGTTTAG
>F0OV55003F166G
AGAGTTTGATCCTGGCTCAGATTGAACGCTGGCGGAATGCTTTACACATG
CAAGTCGAACGGCAGCACGGGGGCAACCCTGGTGGCGAGTGGCGAACGGG
TGAGTAATACATCGGAACGTGCCCAGTCGTGGGGGATAACGTAGCGAAAG
CTACGCTAATACCGCATACGAACTCTGGTTGAAAGCGGGGGACCTGCAAG
GGCCTCGCGCGATTGGAGCGGCCGATGGCAGATTAGGTAGTTGGTGGGGT
AAAGGCTCACCAAGCCG
>F0OV55003F166K
AGAGTTTGATCCTGGCTCAGGACGAACGCTGGCGGCGTGCCTAACACATG
CAAGTCAAGGAGAAAGACTGGTTTCGGCCGGTCAAGTAAACTGGCGGACG
GGTGAGTAACGCGTAGGCGACCTGCCCTTGTGTTTGGAATAACCCCGAGA
AATTGGGGCTAATACCGAATGACGCATTGAGTATGCATGTACTTGATGTT
AAAGGTGCTGCAAGGTACCGCACAGGGGATGGGCCTGCGTTCCATTAGTT
AGATGGTAGGGTAACGGCCT
>F0OV55003F167V
AGAGTTTGATCCTGGCTCAGGATGAACGCTAGCGGCAGGCTTAACACATG
CAAGTCGAGGGGTAACAGGGTGCTTGCACCGCTGACGACCGGCGCACGGG
TGCGTAACGCGTATACAATCTACCTTTTACAGGGGCATAGCCCGGGGAAA
CCCGGATTAATATCCCATGGTATCATTTAGTGGCATCACTTGAATGATTA
AAGTTCGTCGG
>F0OV55003F168A
AGAGTTTGATCCTGGCTCAGGATGAACGCTAGCGGCAGGCCTAACACATG
CAAGTCGAGGGGTAACAGGAGTAGCAATACTTGCTGACGACCGGCGCACG
GGTGAGTAACGCGTATGCAACCTACCCTTAACTGGGGAATAGCCCGAAGA
AATTCGGATTAATGCCCCATAATACTGTATTGAAGCATTTCAGTGCATTT
AAAACTCCGGTGGTTAAGGATGGGCATGCGTGGCATTAGCTAGTTGGTGA
GGTAACGGCT
>F0OV55003F16JE
AGAGTTTGATCCTGGCTCAGAACGAACGCTGGCGGCGCGTTTTAAGCATG
CAAGTCGAGCGGCAAGGGCCTTCGGGCCCCTACAGCGGCGGACGGGTGAG
TAACACGTGGACAATCTGCCCCCCGGCCGGGGATAGCCCAGGGAAACCTG
GATTAATACCGGATGAGACGGGACGCACGAGGGTGCGATCCGGGAAAGGC
GCTGCGGCGCCGCCGGGGGATGAGTCCGCGACCCATTAGCTAGACGGCGG
GTAAAGGCCCACCGTGGCGACGATGGGTAGCCGG
>F0OV55003F16KK
AGAGTTTGATCCTGGCTCAGGATGAACGCTAGCGGGAGGCTTAACACATG
CAAGTCGAGCGGGATTCCCGATTTATCGGGATGAGAGCGGCGCACGGGTG
AGTAACGCGTATGCAACCTGCCTTTTACAGGGGAATAGCCCAGAGAAATT
TGGATTAATACCCCATAGTATCACTTTATCGCATGATAAATTGAATTAAA
GATTTATCGGTAAAAGATGGGCATGCGTGGCATTAGCTAGTTGGTAAGGT
AACGGCTTACCAAGG
>F0OV55003F16KN
AGAGTTTGATCCTGGCTCAGGATGAACGCTAGCGGCGCGCTTAATGCATG
TAAGTCGAGCGATGAGGCCCTACGGGGTACATCAGCGGCAGACGGGTGAG
TAACACGTGGATGACCTGCCCTCAAGACCGGGATAACGCGTGGAAACATG
CGCTAATACCGGATAGACTTCTGGGGTCGCAGCCAGAAGTAAAGCTACGG
TGCTTGGGGAGGGGTCCGCGGCCCATCAGCTCGTTGGTAGGGTAACGGCC
TACCAAGGCGAAGG
>F0OV55003F16LM
AGAGTTTGATCCTGGCTCAGGATAAACGCTGGCGGCATGCCTAATACATG
CAAGTCGAACGGATCAGCTTAGGCTGGTTAGTGGCGAACGGGTGAGTAAC
ACGTGAGTAACCCAACCTTCAGACGAGGATAACTGCTGGAAACGGTAGCT
AATACTGGATAGGATTATCGATAGGATGATTGATAATTTAAAGGCGCTTT
CGGGCGGTACTGGAGGAGGGGCTTGCGGCGCATTAGATAGTTGGTGAGGT
AACGGCCCACCAAG
>F0OV55003F16RU
AGAGTTTGATCCTGGCTCAGGATGAACGCTGGCGGCGTGCCTAACACATG
CAAGTCGAACGAGAAAGCTGTCTTCGGACGGCAAGTACAGTGGCAAACGG
GTGAGTAACGCGTGGGACATCTACCCTGATGAGGGGAATAACTCTCCGAA
AGGAAAGCTAATACCGCATATACCGTGCAAACGGGAAAGGCCTTCGGGCC
GCATCAGGAGGAGCCCGCGTCCGATTAGCTAGTTGGTGAGGTAATGGCTC
ACCAAGGCGACGA
>F0OV55003F16RX
AGAGTTTGATCCTGGCTCAGGACGAACGCTGGCGGCGTGCCTAACACATG
CAAGTCGAACGAAGTATATTTTCGAATATGCTTAGTGGCGGACGGGTGAG
TAACGCGTGAACAATCTGCCCTATACACAGGAATAGCCTCGGGAAACTGG
GATTAAAACCGGATAACACTTTTTAGCCGCATGGCTTAGAAGTCAAATTG
ATTTAGAGGTATAGGATGAGTTCGCGTCTGATTAGCTAGTTGGTGAGGTA
ACGGCTCACCAAGGCG
>F0OV55003F16V8
AGAGTTTGATCCTGGCTCAGGACGAACGCTGGCGGCGTGCTTAACACATG
CAAGTCGAACGGTGATCCTTGGTGCTTGCACCTTGGTGATCAGTGGCGAA
CGGGTGAGTAACACGTGAGTAACCTGCCCCAGACTCTGGAATAACCCCGG
GAAACCGGAGCTAATACCGGATATGACGCGAACGGGCATCCGTATCGTGT
GGAAAGTTTTTCGGTCTGGGATGGACTCGCGGCCTATCAGCTTGTTGGTG
AGGTAATGGCTCAACCG
>F0OV55003F16XI
AGAGTTTGATCCTGGCTCAGGATGAACGCTAGCGACAGGCCTAACACATG
CAAGTCGAACGGGATTTATCCTTCGGGGTAATGAGAGTGGCGCACGGGTG
AGTAACGCGTATGCAACCTACCTGTAACTGGGGAATAGCTCCCTGAAAGG
GGAATTAACACCGCATAAGACCACACTTTCGCATGGAAGAGTGGTAAAAT
ATTTATAGGTTACAGATGGGCATGCGTGACATTAGTTTGTTGGTGAGGTA
ACGGCTCACCAAG
>F0OV55003F16Y6
AGAGTTTGATCCTGGCTCAGGACGAACGCTGGCGGCGTGCTTAACACATG
CAAGTCAAGGAGAAAGTTTCTTTCGGGGAGATAAGTAAACTGGCGCACGG
GTGAGTAAAATGTAGAATA
>F0OV55003F1702
AGAGTTTGATCCTGGCTCAGGATGAACGCTGGCGGCGTGTCTAAGGCATG
CAAGTCGATTGGGTTTAGACCCAAGGCAAACAGGAGAGTAACACATTGGT
AATTTACCTTGAGGACGAGAATAACCCGGAGAAATCCGGAATAATACTCG
ATAATAGTGGGGGGTCATATGACATTCCTACTTAAAGCTTTTGCGCCTCG
GGAGAAGCCTATGGACTATCAGCTTGTTGGTGAGGTAATGGCTCACCAAG
GCTCTGACGGTTAGCGGG
>F0OV55003F173N
AGAGTTTGATCCTGGCTCAGGACGAACGCTGGCGGCGTGCCTAACACATG
CAAGTCAAAGGAAAGCGACTTCGGTCGTAAGTACTTGGCGCAAGGGTGAG
TAAGGTATAGGTAATCTGCCCTTTGGACTGGGATAACTCCGAGAAATCGG
TGACAATACCAGATGATGCAGCGGGACCGCATGGTCATGTTGTTAAAGAT
TTATCGTCCAAAAGGATGAGCCAATATTCCATCAGGTAGTTGGTAGGGTA
ACGGCCTACCAAG
>F0OV55003F174T
AGAGTTTGATCCTGGCTCAGGATGAACGCTGGCGGCGTGCTTAACACATG
CAAGTCTAGGAAAGGCTTCGAGCTTGCTTGAGGCTGAAACTGGCGAACGG
GTGAGTAACACGTAGATAACCTACCCATTGGCGGGGGATAACGTCGAGAA
ATTGACACTAATACCGCATAAGATCCCGGGATGATTTTCCGGGATGAAAG
GGGGCTTCGGCTTCCACCGATGGATGGGTCTGCGCCTGATTAGCTTGTTG
GTGGGGTAATGGCT
>F0OV55003F1796
AGAGTTTGATCCTGGCTCAGAACGAACGCTGGCGGCGTGGTTGATACATG
CAAGTCGAACGGGAACGATTCCTTCGGGAATCTAGTATAGTGGCGGACGG
GTGAGTAACACGTGATCAACATACCCATGGTACCGGGATAGCCAACCGAA
AGGGTGGGTAATACCGGATAAGACCACGGCATCGCATGGTGCTGCGGTAA
AAGGTTTACTCCGACCATGGAGTGGATCGCGGCCTATCAGCTTGTTGGTG
AGGTAACGGCTCACCAAGGCG
>F0OV55003F179C
AGAGTTTGATCCTGGCTCAGGACGAACGCTGGCGGCGTGCCTAACACATG
CAAGTCAAGGAGAAAGACTGGTTTCGGCCGGTCAAGTAAACTGGCGGACG
GGTGAGTAACGCGTAGGCGACCTGCCCTTGTGTTTGGAATAACCCCGAGA
AATTGGGGCTAATACCGAATGACGCATTGAGTATGCATGTACTTGATGTT
AAAGGTGCTGCAAGGTACCGCACAGGGATGGGCCTGCGTTCCATTAGTTA
GATGGTAGGGTAACGGCCT
>F0OV55003F17DI
AGAGTTTGATCCTGGCTCAGGATGAACGCTGGCGGCGTGCCTAATACATG
CAAGTCGAACGAAGATCTAGCTTGCTAGATCTTAGTGGCGAACGGGTGAG
TAATACATAAATAATCTGCCCATGTGACTGGGATAACTATTGGAAACGAT
AGCTAATACCGGATAGGTTAATTGGAGGCATCTCCGATTAATTAAAGTAG
GATTTCTACACAGATGGATGAGTTTATGGCGCATTAGTTAGTTGGTGGGG
TAACCGG
>F0OV55003F17EI
AGAGTTTGATCCTGGCTCAGAGTGAACGCTGGCGGCGTGCTTAACACATG
CAAGTCGAACGAGAAAGCACCTTCGGGTGCAAGTAGAGTGGCAGACGGGT
GAGTAATGCATAGGTAATCTACCTTCGAGTGGGGGATAACTTATCGAAAG
GTAAGCTAATCCCGCATAACGTCGTGATGTATAAGCATTGCGAACAAAGG
AGGGGATCCTTCGGGACCTTTCGCTTGAGGATGAGCCTATGTCCTATTAG
CTTGTTGG
>F0OV55003F17ER
AGAGTTTGATCCTGGCTCAGAACGAACGCTGGCGGCGCGTTTTAAGCATG
CAAGTCGAACGGTAAAAGGGTGCTTGCACCCTTTGAGAGTGGCGAACGGG
TGAGTAACACGTAGGTGATCTGCCCTTTGGTTGGGGATAGCCTGTGGAAA
CACAGGGTAATACCGAATAAGATCGGAACTCTTTAGAGATCCGATGAAAG
CAGCTTCGGCTGCACCGAAGGATGAGCCTGCGGCTGATTAGCTTGTTGGC
GGGGTAAAGACCCACCAAGG
>F0OV55003F17LQ
AGAGTTTGATCCTGGCTCAGAACGAACGCTGGCGGCGCGTTTTAAGCATG
CAAGTCGAACGGGATTGATCCTTCGGGATCATGAGAGTGGCGAACGGGTG
AGTAACACGTAGATGATCTGCCTTGAAGTTGGGGATAGCCCATAGAAATA
TGGGGTAATACCGGATAATCTTCTTTTTACTTTGGTGAATAGAGGAAAGG
GGCTTCGGCCTCGCTTTGAGATGAGTCTGCGGCTGATTAGCTAGTTGGTA
GGGTAAAGGCCTACCAAGG
>F0OV55003F17OJ
AGAGTTTGATCCTGGCTCAGGATGAACGCTAGCGGGAGGCTTAACACATG
CAAGTCGAGGGGCATCACGGAGTAGCAATATTCTGGTGGCGACCGGCGCA
CGGGTGAGTAACACGTATGCAACCTGCCTCGTACAGGGGGATAACCCGGA
GAAATTCGGACTAATATCCCATAATGATATTGAAAGGCATCTTTTAATAT
TTAAAGCTCAGGCGGTACGGGATGGGCATGCGGAACATTAGCTGGTTGGT
AGGGTAACGGCCT
>F0OV55003F17OM
AGAGTTTGATCCTGGCTCAGGATGAACGCTAGCGGCAGGCTTAACACATG
CAAGTTGAACGGTAAGGTCCCTTCGGGGATACACGAGTGGCGCACGGGTG
AGTAACGCGTATGCAACTTACCTCTAACTGGGGAATAGCCCGGAGAAATT
CGGATTAATACCCCATAATATTTCAAGATCACCTGATTTTGAACTTAAAG
CTCCGGCGGTTAGAGATGGGCATGCGTGCCATTAGTTTGTTGGTGAGGTA
ACGGCTCACCAAG
>F0OV55003F17OS
AGAGTTTGATCCTGGCTCAGGACTAGCGCTGGCGGTGTGTCTTAGACATG
CAAGTCGAGCGGGACTCCTGCTAGTAGCAATACCGGCTTGAGTCTAGCGG
CGAACGGGTGAGTAATACAAGGGCAACCTGCCCTGAGGCAGGGCATAACT
CGCCGAAAGGCGGGCTAATTCCCTGTGTGCTGCGGGCGAGGCATCTTGTC
TTCAGTAAAGACGCTGAAAGGTGTCGCCTCAGGAGGGGCTCTTGTCCCA
>F0OV55003F17QC
AGAGTTTGATCCTGGCTCAGGATGAACGCTAGCGGGAGGCTTAACACATG
CAAGTCGAGGGATAGGGTAGCAATACCTGAGACCGGCGCACGGGTGAGTA
ACGCGTATGCAACCTACCCTATACCGGGGGATAGCCCAGGGAAACTTGGA
TTAATACCCCATGGTATTTAAGTTCCGCATGGGATTTAAATTAAAGATTT
ATCGGTCAGGGATGGGCATGCGTGACATTAGCTAGTTGGCGGGGTAACGG
CCCACCAAGGCTACGATGTCTAGGGGTT
>F0OV55003F17RR
AGAGTTTGATCCTGGCTCAGAACGAACGCTGGCGGCACGTTTTAAGCATG
CAAGTCGAACGGTAGGAGGTGCTTGCACCTCCGAGAGTGGCGAACGGGTG
AGTAACACGTAGATGATCTACCTTTTAGTTGGGGATAGCCCATGGAAACA
TGGAGTAATACCGAATAATCTCTTAAAGCCTTTGCTTTTAGAGGAAAGCA
GCGTTTGCTGTGCTGAAAGATGAGTCTGCGCACTATTAGCTAGTTGGTGG
GGTAAGAG
>F0OV55003F17RU
AGAGTTTGATCCTGGCTCAGGATGAACGCTGGCGGCGTGCCTAACACATG
CAAGTCGAGCGATAAACAGTGGATGGAATTCTTCGGAAGGAAAGAAACTG
TTGAAAGCGGCGGACGGGTGAGTAACGCGTGGGCAACCTGCCCTATACAG
GGGGATAGCCACTGGAAACGGTGATTAATACCCCATGACACCTTAACCTC
GCATGAGGAGAGGGTCAAAGATTATATCGGTATAGGATGGGCCCGCGTCT
GATTAGCTAGTTGG
>F0OV55003F17T8
AGAGTTTGATCCTGGCTCAGGACGAACGCTGGCGGCGTGCTTAACACATG
CAAGTCAAGGAGAGGATTCCTTTCGGGGAATTAGTAAACTGGCGCACGGG
TGAGTAACATGTAAGTAACCTACCCTTAGGATTGGGATAACCTTGAGAAA
TTAGGGATAATACCAAATGATACAATGAACTCGCATGGGTTTATTGTTAA
AGTTGCTTTTGTAACACTTAAGGATGGGCTTGCACCCAATTAGTTTGTTG
GCGGAGTAAAAGCCCACCAAGACTACGATTGGTAG
>F0OV55003F17UH
AGAGTTTGATCCTGGCTCAGGATGAACGCTAGCGGCAGGCTTAACACATG
CAAGTCGAGGGGTAACAGGGTGCTTGCACCGCTGACGACCGGCGCACGGG
TGCGTAACGCGTATACAATCTACCTTTTACAGGGGCATAGCCCGGGGAAA
CCCGGATTAATATCCCATGGTAATATTGGAAGGCATCTTTTGATATTTAA
AGTTCCGGCGGTACAGGAGGGGCATGCGTAACATTAGCTGGTTGGTAAGG
TAACGGCTTACCAAGGCGATG
>F0OV55003F17Z6
AGAGTTTGATCCTGGCTCAGGATGAACGCTAGCGGTGCGCCTAACACATG
CAAGTCGAGCGATATAGCGGCGAACGGGTGAGTAACACGTTGGAACCTGC
CTCGAACTCAGGGATAGCCATCCGAAAGGATGATTAATACCGGATAGTCC
CGAAAGGGTAAAGATTTTTCGGTTCGAGAGGGGCCTGCGGCCTATCAGCT
AGTTGGTAAGGTAATGGCTTACCAAGGCTATGACGGGTAACTGGTGTGAG
AGCATGACCAGT
>F0OV55003F18AG
AGAGTTTGATCCTGGCTCAGGATAAACGCTGGCGGCATGCCTAATACATG
CAAGTCGAACGGATCAGCTTAGGCTGGTTAGTGGCGAACGGGTGAGTAAC
ACGTAAGTAACCCAACCTTCAGACGAGGATAACTGCTGGAAACGGTAGCT
AATACTGGATAGGATTATCGATAGGATGATTGATAATTTAAAGGCGCTTT
CGGGCGGTACTGGAGGAGGGGCCTGCGGCGCATTAGATAGTTGGTGAGGT
AAAGGCCTACCAAGG
>F0OV55003F18DX
AGAGTTTGATCCTGGCTCAGGATGAACGCTAGCGGGAGGCTTAACACATG
CAAGTCGAACGGCAGCACGGGCTTCGGCCTGGTGGCGAGTGGCGCACGGG
TGCGTAACGCGTATGCAACCTACCTTATACAGGAGGATAGCCCATGGAAA
CGTGGATTAATACTCCATAGTATCATTAATCTGCATGGAATAATGATTAA
AACTTCGGTGGTATAAGATGGGCATGCGTAGGATTAGCTAGTTGGTAAGG
TAACGG
>F0OV55003F18GV
AGAGTTTGATCCTGGCTCAGGATGAACGCTGGCGGCGTGCCTAACACATG
CAAGTCGAGCGATAAACAGTGGATGGAATTCTTCGGAAGGAAAGAAACTG
TTGAAAGCGGCGGACGGGTGAGTAACGCGTGGGCAACCTGCCCTATACAG
GGGGATAGCCACTGGAAACGGTGATTAATACCCCATGACACCTTAACCTC
GCATGAGGAGAGGGTCAAAGATTATATCGGTATAGGATGGGCCCGCGTCT
GATTAGCTAGTTGG
>F0OV55003F18MQ
AGAGTTTGATCCTGGCTCAGAATGAACGCTGGCGGCGTGCTTAACACATG
CAAGTCGAACGAGAAAGGGGTTGCTTGCAACCCCGAGTAGAGTGGCGCAC
GGGTGAGTAACACGTGGATAATCTACCTTTGGATCTGGGATAACTGCTCG
AAAGGGTAGCTAATACCGGATAATGTCAGCATTTCCTCGGAATTGTTGAT
GAAAGACGGCCTCTGCTTGCAAGCTGTTGTTTGAAGATGAGTCCGCGC
>F0OV55003F18PG
AGAGTTTGATCCTGGCTCAGGACGAACGCTGGCGGCGTGCCTAACACATG
CAAGTCAAAGGAAAGCGACTTCGGTCGTAAGTACTTGGCGCAAGGGTGAG
TAAGGTATAGGTAATCTGCCCTTTGGACTGGGATAACTCCGAGAAATCGG
TGACAATACCAGATGATGCAGCGGGACCGCATGGTCATGTTGTTAAAGAT
TTATCGCCAAAGGATGAACCTATATTCCATCAGGTAGTTGGTAGGGTAAC
GGCCTACCAAGCCTACGG
>F0OV55003F18PS
AGAGTTTGATCCTGGCTCAGGATGAACGCTGGCGGCGTGCCTAACACATG
CAAGTCGAGCGATAAACAGTGGATGGAATTCTTCGGAAGGAAAGAAACTG
TTGAAAGCGGCGGACGGGTGAGTAACGCGTGGGCAACCTGCCCTATACAG
GGGGATAGCCACTGGAAACGGTGATTAATACCCCATGACACCTTAACCTC
GCATGAGGAGAGGGGCCAAAGATTATATCGGTATAGGATGGGCCCGCGTC
TGATTAGCTAGTTGG
>F0OV55003F18QB
AGAGTTTGATCCTGGCTCAGGATGAACGCTGGCGGCGTGCCTAACACATG
CAAGTCGAGCGATAAACAGTGGATGGAATTCTTCGGAAGGAAAGAAACTG
TTGAAAGCGGCGGACGGGTGAGTAACGCGTGGGCAACCTGCCCTATACAG
GGGGATAGCCACTGGAAACGGTGATTAATACCCCATGACACCTTAACCTC
GCATGAGGAGAGGGTCAAAGATTATATCGGTATAGGATGGGCCCGCGTCT
GATTAGCTAGTTGG
>F0OV55003F18ST
AGAGTTTGATCCTGGCTCAGGATGAACGCTAGCGGTGCGCCTAACACATG
CAAGTCGAGCGATATAGCGGCGAACGGGTGAGTAACACGTTGGAACCTGC
CTCGAACTCAGGGATAGCCATCCGAAAGGATGATTAATACCGGATAGTCC
CGAAAGGGTAAAGATTTTTCGGTTCGAGAGGGGCCTGCGGCCTATCAGCT
AGTTGGTAAGGTAATGGCTTACCAAGGCTATGACGGGTAACTGGTGTGAG
AGCATGACCAGT
>F0OV55003F18VQ
AGAGTTTGATCCTGGCTCAGGATGAACGCTAGCGGCAGGCTTAACACATG
CAAGTCGAGGGGTAACAGGGTGCTTGCACCGCTGACGACCGGCGCACGGG
TGCGTAACGCGTATACAATCTACCTTTTACAGGGGCATAGCCCGGGGAAA
CCCGGATTAATATCCCATGGTATCATTTAGTGGCATCACTTGAATGATTA
AAGCTTCGGCGGTAAAAGATGAGTATGCGTCCTATTAGTTAGTTGGTAAG
GTAACGGCTTACCAAGGCAG
>F0OV55003F18WX
AGAGTTTGATCCTGGCTCAGAATGAACGCTAGCGACAGGCCTAACACATG
CAAGTCGAACGGGACTCACCTTCGGGTGATGAGAGTGGCGCACGGGTGAG
TAACGCGTATGCAACCTTCCTTTGACTGGGGCATAGCCCGGAGAAATTCG
GATTAATACCCCATAACATCATGAGAAGGCATCTTTTTATGATTAAAGCT
CCGGCGGTTAAAGATGGGCATATGCGCCATTAGCTTGTTGGTGAGGTAAC
GGCT
>F0OV55003F18ZK
AGAGTTTGATCCTGGCTCAGGATGAACGCTGGCGGCGTGCCTAATACATG
CAAGTCGAACGCACTAGTTTACTAGTGAGTGGCGAACGGGTGAGTAACAC
GTAGGTAACCTGCCCTTAAGACGAGGATAACCATTGGAAACGATGGCTAA
GACTGGATAGGAATATTTGAGGCATCTTAAATATTTTAAAAGACCTAGCA
ATGGGTATGCTTAAGGAGGGGCCTGCGGCGCATTAGTTAGTTGGTGGGGT
AGAAGCCTACCAAGACG
>F0OV55003F1925
AGAGTTTGATCCTGGCTCAGGATAAACGCTGGCGGCATGCCTAATACATG
CAAGTCGAACGGATCAGCTTAGGCTGGTTAGTGGCGAACGGGTGAGTAAC
ACGTAAGTAACCCAACCTTCAGACGAGGATAACTGCTGGAAACGGTAGCT
AATACTGGATAGGATTATCGATAGGATGATTGATAATTAAAGGCGCTTTC
GGGCGGTACTGGAGGAGGGGCTTGCGGCGCATTAGATAGTTGGTGAGGTA
ACGGCCCACCGAGTCG
>F0OV55003F192T
AGAGTTTGATCCTGGCTCAGGATGAACGCTAGCGGGAGGCCTAACACATG
CAAGTCGAACGGGATTGAGAGCTTGCTCTCATGAGAGTGGCGCACGGGTG
AGTAACGCGTATGCAACCTGCCCTTGACAGGGGGATAGCCCGGAGAAATC
CGGATTAATACCCCATGGTATTTAAGTTCCGCATGGGATTTAAATTAAAG
ATTTATCGGTCAGGGATGGGCATGCGTGACATTAGCTAGTTGGCGGGGTA
ACGGCCCACCAAGG
>F0OV55003F1959
AGAGTTTGATCCTGGCTCAGAGCGAACGTTGGCGGCGTGCCTAACACATG
CAAGTCGAACGGGTCCGGGGGGCAACTCCCGGGCTAGTGGCGAACGGGTG
AGTAACACGTGGGTCATCTCCCCTCGAGTGAGGAATAAGCTTGCGAAAGC
GGGTCTAATACCGCATGAAGCCACGGGACATATGTCTTCGCGGCCAAAGC
CGTAAGGCGCTTGAGGATGAGCCTGCGTCCTATTAGCTAGTTGGTGGGGT
AAAGGCCCACCGTGGCGACGA
>F0OV55003F195V
AGAGTTTGATCCTGGCTCAGAATGAACGCTGGCGGCGTTGCCTAACACAT
GCAAGTCGAACGAGAAATTCCGACTTCGGTTGGAAGAGTAAAGTGGCGCA
CGGGTGAGTAATGCGTGGGTAACCTGCCCTTGAATCTGGGATAACTTCGC
GAAAGCGTTGCTAATACTAGATATCGTCCAGAGAACTTTGGTTTTTGGAT
GAAAGATGACCTCTTCATGAAAGTTGTCGTTCAGGGAGGGGCCCGCGTAC
CATTAGCTTGTTGGTGGGGTAA
>F0OV55003F1964
AGAGTTTGATCCTGGCTCAGGATGAACGCTGGCGGCGTGCCTAATACATG
CAAGTCGAACGCACCATTTCGGTGGTGAGTGGCGAACGGGTGAGTAACAC
GTAGATAACCTGCCCTTAAGACGAGGATAACCATTGGAAACGATGGCTAA
GACTGGATAGGAATATTAGAGGCATCTCTGATATTTTAAAAGACCTAGCA
ATAGGTATGCTTAAGGAGGGGTCTGCGGCGCATTAGTTAGTTGGTGGGGT
GATGGCCT
>F0OV55003F196O
AGAGTTTGATCCTGGCTCAGATTGAACGCTGGCGGTATGCTTAACACATG
CAAGTCGAACGGTAACAGGCCCTTCGGGGTGCTGACGAGTGGCGGACGGG
TGAGTAACGCGTGGGAATCTGCCTAGTAGTGGGGGATAGCCCGGAGAAAT
CCGGATTAATACCGCATACGCCCTACGGGGGAAAGCAGGGATCTTCGGAC
CTTGCGCTATTAGATGAGCCCGCGTCTGATTAGCTGGTTGGTGGGGTAAT
GGCCTACCAAGGCGACGAT
>F0OV55003F198S
AGAGTTTGATCCTGGCTCAGGATGAACGCTAGCGGGAGGCTTAACACATG
CAAGTCGAGCGGTATGATCCCTTCGGGGTTTAGAGAGCGGCGCACGGGTG
AGTAACGCGTATGCAACCTACCTTTTACCGGGGAATAGCCCGGAGAAATT
TGGATTAATGCCCCATGGTTCCTTAAGTCTGCATGGATGTAAGGATAAAG
TTGAGGCGGTAAAAGATGGGCATGCGTGACATTAGCTAGTTGGGGGGGTA
ACGGCCCACCAAGGCTACGATGTCG
>F0OV55003F1995
AGAGTTTGATCCTGGCTCAGGATGAACGCTGGCGGCGTGCCTAACACATG
CAAGTCGAACGAGAAACTTCCCGCTTGCGGGGGGAGTAAAGTGGCGCACG
GGTGAGTAACGCGTGGGTAACCTGCCCTTGAATCCGGGATAACTTCGCGA
AAGCGTTGCTAATACCGGATATTGCCCCGTGAACTGTGGTTTTCGGGATG
AAAGGTGACCTCTTCATGAAAGTTGCCGTTCAGGGAGGGGCTCGCGTCCC
ATTAGCTTGTTGGTGGGGTAATGGCCTACCAAGG
>F0OV55003F19NQ
AGAGTTTGATCCTGGCTCAGAGCGAACGCTGGCGGCAGGCCTAATACATG
CAAGTCGAACGGCTTCTTCGGAAGCAGTGGCGGACGGGTGAGTAACGCGT
GGGAACGTGCCCTTTGGTACGGAACAACTGAGGGAAACTTCAGCTAATAC
CGTATGTGCCCTTCGGGGGAAAGATTTATCGCCATTGGAGCGGCCCGCGT
TGGATTAGGTAGTTGGTGAGGTAAAGGCTCACCAAGCCTACGATCCATAG
CTGGTCTGAGAGG
>F0OV55003F19NT
AGAGTTTGATCCTGGCTCAGGATGAACGCTAGCGGCAGGCCTAACACATG
CAAGTCGAACGGTAACAGGGTAGCAATACCGCTGACGAGTGGCGCACGGG
TGCGTAACGCGTATGCAACCTACCTATAACAGAGGGATAGCCCCGAGAAA
TTGGGAATAATACCTCACAGTATTGATTTATTGCCTAATAGATTAATTAA
AGCTGAGGCGGTTATAGATGGGCATGCGTAACATTAGCTGGTTGGTAAGG
TAACGGCTT
>F0OV55003F19P6
AGAGTTTGATCCTGGCTCAGGATGAACGCTGGCGGCGTGCCTAATACATG
CAAGTCGAACGCACTAGTTTACTAGTGAGTGGCGAACGGGTGAGTAACAC
GTAGGTAACCTGCCCTCAAGACGAGGATAACCGTTGGAAACGATGGCTAA
GACTGGATAGGAACAGAAGAGGCATCTCTTGTGTTTTAAAAGACCTAGCA
ATAGGTATGCTTGAGGAGGGGCCTGCGGCGCATTAGTTAGTTGGCGGGGT
GAAGGCCCACCAAGACG
>F0OV55003F19P9
AGAGTTTGATCCTGGCTCAGGATGAACGCTAGCGGGAGGCCTAACACATG
CAAGTCGAACGGGATTGAGAGCTTGCTCTCATGAGAGTGGCGCACGGGTG
AGTAACGCGTATGCAACCTGCCCTTGACAGGGGGATAGCCCGGAGAAATC
CGGATTAATACCCCATGGTATTTAAGTTCCGCATGGGATTTAAATTAAAG
ATTTATCGGTCAGGGATGGGCATGCGTGACATTAGCTAGTTGGCGGGTAA
CGCCCACCAAGG
>F0OV55003F19Q6
AGAGTTTGATCCTGGCTCAGGATGAACGCTAGCGGCATGCCTAAGACATG
CAAGTTGAACGGGGTGACCCTTTGATAGAGAGTGCTTGCACTTTCTTGAT
TTGGATTTTCACCTAGTAGCGAACTGGTGAGTAACACGTGGGTTATCTAC
CTTTAAGTTGGGGACAACAGTTGGAAACGACTGCTAATACCGAATGATTT
GCAAGATTATAATTTCTTGTACTAAAAGGAGCTTTCGGGCTTCGCTTAAA
GATGAGCCTGCGCCG
>F0OV55003F19RQ
AGAGTTTGATCCTGGCTCAGAGTGAACGCTGGCGGCGTGCCTAACACATG
CAAGTCGAACGCGAAAGTCCCGCAAGGGATAAGTAGAGTGGCAGACGGGT
GAGTAATGCATAGGTAATCTACCCTTGAGTGGGGGATAACTCCGGGAAAC
CGGTGCTAATCCCGCATAACGTCCTGATGCATAAGTATCTGGACCAAAGG
GGGGGATCCTTCGGGACCTCTTGCTTGAGGATGAGCCTATGTCCTATTAG
CTAGTTGGTGGGGTAA
>F0OV55003F19WE
AGAGTTTGATCCTGGCTCAGAGTGAACGCTGGCGGCGTGCTTAACACATG
CAAGTCGAACGAGAACGGGACATAGCTTGCTATGTTTGTCAGCTAAGTGG
CGGACGGGTGAGTAATGTATAGCTAATGTACCCCTTGGAGGGGGATAACA
GTTGGAAACGGCTGCTAATACCCCATACTCCTTCTATCTTAATGGTAGTT
GGGAAATGTTTTTTCGCCAAGGGATCGGGCTATATGGTATCAGTTAGTTG
GTGAGGTAATGGCT
>F0OV55003F19WX
AGAGTTTGATCCTGGCTCAGGATGAACGCTGGCGGCGTGCCTTAAGCATG
CAAGTCGAACGATTCTAGTAGCAATACTAATTTAGTGGCAGACGGGTGAG
TAACGCGTATGCAACCTACCCTTAACTGGGGAATAGCCCGAAGAAATTCG
GATTAATGCCCCATAATACTGTATTGAAGCATTTCAGTGCATTTAAAACT
CCGGTGGTTAAGGATGGGCATGCGTGACATTAGCTAGTTGGTGAGGTAAC
GGCTCACCAAGG
>F0OV55003F19X9
AGAGTTTGATCCTGGCTCAGGATGAACGCTGGCGGCGTGCTTAACACATG
CAAGTCGAACGATTAAGACCCTCTTCGGAGGGTGCATAAAGTGGCGAACG
GGTGAGTAACACGTGGGGAACCTGCCCCTCTCTCTGGGACAACTCCGGGA
AACCGGAGCTAATACCGGATATTCCGATCGGATCGCATGGTCTGATCGGG
AAAGCTCCGGCGGTGAGGGATGGCCCCGCGGCCCATTAGCTTGTTGGTGA
GGTAACGGCTCACCAAGGCGACG
>F0OV55003F19XU
AGAGTTTGATCCTGGCTCAGGATGAACGCTGGCGGCGTGCTTAACACATG
CAAGTCGAACGAGGTCCAACCTTCGGGTGAAGACCGAGTGGCGAACGGGT
GAGTAGCACGTGGGGAACCTGCCCTTCTCTCTGGGATAACGTCGAGAAAT
CGTCGCTAATACCGGATACTCCTTGCGGACCGCATGGTCTGCTCGGGAAA
GCTCCGGCGGAGATGGATGGCCCCGCGGCCCATTAGCTAGTTGGTGAGGT
AACGGCCCACCAAGGCAACG
>F0OV55003F19YH
AGAGTTTGATCCTGGCTCAGAACGAACGCTGGCGGCGCGTTTTAAGCATG
CAAGTCGAACGGTATATAGTCTTCGGATTATAGAGAGTGGTGAACGGGTG
AGTAACACGTAGATAATCTACCTTGAAGTGGGGGATAGTCCATGGAAACA
TGGAGTAATACCGCATATGTCTTTGGATGAAAGTTCCAATTGGAACGCTT
TGAGATGAGTCTGCGGCTCATTAGCTTGTTGGTGGGGTAAAGGCCTACCA
AGGCAACG
>F0OV55003F19ZK
AGAGTTTGATCCTGGCTCAGGATGAACGCTGGCGGCGTGCCTAACACATG
CAAGTCGAGCGGTCTGTCGGTTGACACCGAGCATCTTTGGAAACAGAGAT
GCTGGGTGTTGACCGGCAGGTAGCGGCGGACGGGTGAGTAACGCGTGAGC
AACCTGCCTTGTACTGGGGGATAACGTCGGGAAACCGGCGCTAATACCGC
ATAAGACTCCGGAATCACATGGTTCTGCAGTCAAAACTCCGGTGGTACAA
GATGGG
>F0OV55003F1A43
AGAGTTTGATCCTGGCTCAGGATGAACGCTAGCGGCAGGCTTAACACATG
CAAGTTGAACGGTAAGGTCCCTTCGGGGATACACGAGTGGCGCACGGGTG
AGTAACGCGTATGCAACTTACCTCTAACTGGGGAATAGCCCGGAGAAATT
CGGATTAATACCCCATAATATTTCAAGATCACCTGATTTTGAACTTAAAG
CTCCGGCGGTTAGAGATGGGCATGCGTGCCATTAGTTTGTTGGTGAGGTA
ACGGCTCACCAAG
>F0OV55003F1ABJ
AGAGTTTGATCCTGGCTCAGGATGAACGCTGGCGGCGTGCCTAACACATG
CAAGTCGAGAGGGTTTAGACCCTCGGCAAACGGGTGAGTAATGCGCAGGA
ATCTGCCTTAGAGTCTCGGATAACCCATCGAAAGGTGGAATAATACGAGA
TGGTTCCCTCAGGGGTAAAGATTTATCGCTCTAAGAGGAGCCTGCGTCCT
ATCAGCTTGTTGGTAAGGTAAAAGCTTACCAAGGCTATGACGGGTAGCTG
GATCGAGAGGTTG
>F0OV55003F1AE8
AGAGTTTGATCCTGGCTCAGGACGAACGCTGGCGGCGTGCTTAACACATG
CAAGTCAAGGAGAAAGGTCTGCTTCGGTGGACCGAGTACACTGGCGGATG
GGTGAGTAACACGTAGGCAACCTACCTCTGGATTGGGGATAACACTGCTA
ACGCGGTGCTAATACCGAATAAAGCGATTGGATCGCATGGTTTGATCGTT
AAAGTTGGCATTTGCTAACGACTGGAGATGGGCCTGCGTCCCATTAGTTA
GTTGGTGAGG
>F0OV55003F1AEA
AGAGTTTGATCCTGGCTCAGAACGAACGCTGGCGGCGCGTTTTAAGCATG
CAAGTCGAGGGGTAGGGTGTCTTCGGATGCCTGAGACCGGCGGACGGGTG
AGTAACACGTAGGTAATCTACCTGAGGGTTGGGGATAGCCCATGGGAACA
TGGGGTAAAACCGAATAAGTCTTGTTTCGCACAAGCGAGATAAGGGAAAG
GCGCTTAGGCGCTGCCCACAGATGAGCCTGCGGCCCATTAGTTAGTTGGT
GGGGTAACGGCCTACCAAGGCGACGATGGG
>F0OV55003F1AED
AGAGTTTGATCCTGGCTCAGGATGAACGCTAGCGGCAGGCCTAACACATG
CAAGTCGAGGGGTAACAGGAGTAGCAATACTTGCTGACGACCGGCGCACG
GGTGAGTAACGCGTATGCAACCTACCCTTAACTGGGGAATAGCCCGAAGA
AATTCGGATTAATGCCCCATAATACTGTATTGAAGCATTTCAGTGCATTT
AAAACTCCGGTGGTTAAGGATGGGCATGCGTGACATTAGCTAGTTGGTGA
GGTAACGGCT
>F0OV55003F1AUR
AGAGTTTGATCCTGGCTCAGAGTGAACGCTGGCGGCGTGCTTAACACATG
CAAGTCGAACGAAGAACGGGACATAGCTTGCTATGTTTGTCAGCTAAGTG
GCGGACGGGTGAGTAATGTATAGCTAATGTACCCCTTGGAGGGGGATAAC
AGTTGGAAACGGCTGCTAATACCCCATACTCCTTCTATCTTAATGGTAGT
TGGGAAATGTTTTTTCGCCAAGGGATCGGGCTATATGGTATCAGTTAGTT
GGTGAGGTAATGGCT
>F0OV55003F1AWS
AGAGTTTGATCCTGGCTCAGAACGAACGCTGGCGGCGTGCTTAACACATG
CAAGTCGAGCGAGAAAGCTCCTTCGGGAGTGAGTACAGCGGCGCACGGGT
GAGTAACACGTGAGTAACCTACCCTCCGGTGGGGGATAACGTTCCGAAAG
GAGCGCTAATACCGCATAAGACCACGACCTCTCATGAGGATGCGGTCAAA
GGGGCGCAAGTCCCGCCGGTGAATGGGCTCGCGGACCATTAGCTAGTTGG
TTGGGGTAACGGCCCACCAAGG
>F0OV55003F1B4C
AGAGTTTGATCCTGGCTCAGGATGAACGCTAGCGGTGCGCCTAACACATG
CAAGTCGAGCGATATAGCGGCGAACGGGTGAGTAACACGTTGGAACCTGC
CTCGAACTCAGGGATAGCCATCCGAAAGGATGATTAATACCGGATAGTCC
CGAAAGGGTAAAGATTTTTCGGTTCGAGAGGGGCCTGCGGCCTATCAGCT
AGTTGGTAAGGTAATGGCTTACCAAGGCTATGACGGGTAACTGGTGTGAG
AGCATGACCAGT
>F0OV55003F1B4I
AGAGTTTGATCCTGGCTCAGGATGAACGCTGGTGGCGTGTCTAAGGCATG
CAAGTCGAACGATTCTTTTAAGCTTGCTTTCAAGAATAGTGGCAAACGGG
TGAGTAACACATTGGTAACCTACCCCAAAGACAGGAATAATCCGGGGAAA
CCCGGTCTAATACCTGATGTGTCCCCTGCTATGATTTAGCGGGGGGTAAA
GTTCCGACGCTTTGGGAGGGGCCTATGGCCTATCAGCTTGTTGGTAAGGT
AAGAGCTTACCAAGGCAACGACGGGTAGCGGGTGTG
>F0OV55003F1B7K
AGAGTTTGATCCTGGCTCAGGATGAACGCTAGCGACAGGCCTAGCACATG
CAAGTCGAGGGGTAACGATGGTAGCTTGCTACCAGTCGACGACCGGCGCA
CGGGTGAGTAACGCGTATGCAACCTTCCTTTAACGGGAGAATAGCCCCCG
GAAACGGGGATTAATGCTCCATAGCAATTATTTGCCACCTGACAGATAAT
TTAAAGTTCCGACGGTTAAAGATGGGCATGCGTGACATTAGCCAGTTGGC
GGGGTAACGGCCCACCAAAG
>F0OV55003F1BCD
AGAGTTTGATCCTGGCTCAGGATGAACGCTGGCGGCGTGGATAAGGCATG
CAAGTCGAGTGGGGTTTAGGCCCACGGCAAACGGGTTAGTAATGCATAGG
AATTTTTCCCTGAAGTCGTGAATAATCTGGAGAAATCCAGGATAATACAC
GATGTGCTCTACGGAGTAAAGATTTATCGCTTCAGGAGAAGCCTATGTCC
TATCAGCTAGTTGGTAGTGTAAGAGACTACCAAGGCTATGACGGGTA
>F0OV55003F1BDA
AGAGTTTGATCCTGGCTCAGAACGAACGCTGGGGCGCGTTTTAAGCATGC
AAGTCGAACGGTATACGGTCTTCGGACTGTAGAGAGTGGCGAACGGGCGA
GTAACACGTAGATAATCTGCCTTGAAGTGGGGGATAGTCCATGGAAACAT
GGAGTAATACCGCATATGTCTTTGGATGAAAGTTCCAATTGGAACGCTTT
GGGATGAGTCTGCGGCTCATTAGCTAGTTGGTGGGTAAAGCCTACCAAGG
CAACGATGAGTAGG
>F0OV55003F1BIR
AGAGTTTGATCCTGGCTCAGGACGAACGCTGGCGGCGTGCTTAACACATG
CAAGTCTAGGGGAAAGTGGTCTTCGGATCGCAAGTATACTGGCGAACGGG
TGAGTAACACGTAGGTAATCTACCTTCGAGATTGGGATAACGTCGAGAAA
TTGACGCTAATACCGAATGATGCCTCGGTAGTTAATATCGGGATGAAAGA
TGGGGATCTTCGGACCTATCGCTTGAAGATGAGCCTGCGTCTGATTAGCT
TGTTGGTAGGG
>F0OV55003F1BMD
AGAGTTTGATCCTGGCTCAGAACGAACACTGGCGGCGCGTTTTAAGCATG
CAAGTCGAACGGTAAAAGGGTGCTTGCACCCTTTGAGAGTGGCGAACGGG
TGAGTAACACGTAGGTGATCTGCCCTTTGGTTGGGGATAGCCTGTGGAAA
CACAGGGTAATACCGAATAAGATCGGGACTCTTTGGAGATCCGATGAAAG
CAGCTTCGGCTGCACCGAAGGATGAGCCTGCGGCTGATTAGCTTGTTGGC
GGGGTAAAGGCCCACCAAGG
>F0OV55003F1BP4
AGAGTTTGATCCTGGCTCAGGATGAACGCTGGCGGCGTGCCTAACACATG
CAAGTCGAGCGATAAACAGTGGATGGAATTCTTCGGAAGGAAAGAAACTG
TTGAAAGCGGCGGACGGGTGAGTAACGCGTGGGCAACCTGCCCTATACAG
GGGGATAGGCCACTGGAAACGGTGATTAATACCCCATGACACCTTAACCT
CGCATGAGGAGAGGGTCAAAGATTATATCGGTATAGGATGGGCCCGCGTC
TGATTAGCTAGTTGGG
>F0OV55003F1BRG
AGAGTTTGATCCTGGCTCAGGATGAACGCTAGCGGCAGGCTTAACACATG
CAAGTCGAGGGGTAACAGGAGTAGCAATACGATGGTGGCGACCGGCGCAC
GGGTGAGTAACACGTATGCAACCTGCCCATAACTGGGGAATAACCCGTCG
AAAGGCGGACTAATACCGCATAACAATGATTGTCTGCATGGACGATTATT
TAAAGATTTATCGGTTATGGATGGGCATGCGTTCCATTAGATAGTTGGTA
GGGTAACGG
>F0OV55003F1BXF
AGAGTTTGATCCTGGCTCAGAACGAACGCTGGCGGCGTGCTTAACACATG
CAAGTCGAACGCGAAAGGGACTTCGGTCCTGAGTAGAGCGGCGCACGGGT
GAGTAACGCGTAAGTAATCTACCCCTGTATCTGGAATAACCCACCGAAAG
GTGAGCTAATACCGGATACGTTCAGGCTGGTGCGAATCAGTTTGAAGAAA
GGTGGCCTCTTCTTGAAAGCTACTGTACAGGGACGAGCTTGCGTACCATT
AGCTAGTTGGTAGGGTAATGG
>F0OV55003F1BZH
AGAGTTTGATCCTGGCTCAGGACGAACGCTGGCGGCGTGCCTAACACATG
CAATTCAAAGGGAAAGCGACTTCGGTCGTAAGTACTTGGCGCAAGGGTGA
GTAAGGTATAGGTAATCTGCCCTTTGGACTGGGATAACTCCGAGAAATCG
GTGACAATACCAGATGATGCAGCGGGACCGCATGGTCATGTTGTTAAAGA
TTTATCGCCAAAAGATGAGCCTATATTCCATCAGGTAGTTGGTAGGGTAA
CGGCCTACCAAG
>F0OV55003F1C0P
AGAGTTTGATCCTGGCTCAGGATGAACGCTAGCGACAGGCCTAACACATG
CAAGTCGAACGGGATTCACCTTCGGGTGATGAGAGTGGCGTACGGGTGAG
TAACGCGTATGCAACCTACCTACAACAGGGGGATAGCTCCCGGAAACGGG
GATTAATACCGCATAAGACTACGGTTTCACATGGGACAGTAGTAAAAATT
CAGATGGTTGTAGATGGGCATGCGTGACATTAGGTAGTTGGTGAGGTAAT
GGCTCACCAAGCCG
>F0OV55003F1C0V
AGAGTTTGATCCTGGCTCAGGATAAACGCTGGCGGTGTGCTTTATGCATG
CAAGTCGAACGAGTCACTTCGGTGGCTAGTGGCAGACGGGTGAGTAACAC
GTAAGCAACCTGTCCTTAAGTGGGGAATAACTCTGAGAAATCGGAGCTAA
TACCGCATGTGAATCAGTCTCGCCGGAGGCTGATTTAAAGGCTTCGGCCG
CTTATTGAGGGGCTTGCGCACGATTAGCTAGTTGGTGGGGTAACGGCCTA
CCAAGGCTTCG
>F0OV55003F1C4T
AGAGTTTGATCCTGGCTCAGGATGAACGCTAGCGACAGGCCTAACACATG
CAAGTCGAACGGGATTTATCCTTCGGGGTAATGAGAGTGGCGCACGGGTG
AGTAACGCGTATGCAACCTACCTGTAACTGGGGAATAGCTCCCTGAAAGG
GGAATTAACACCGCATAAGACCACACTTTCGCATGGAAGAGTGGTAAAAT
ATTTATAGGTTACAGATGGGCATGCGTGACATTAGTTTGTTGGTGAGGTA
ACGGCTCACCAAG
>F0OV55003F1C7G
AGAGTTTGATCCTGGCTCAGGATGAACGCTGGCGGCGTGCCTAATACATG
CAAGTCGAACGGACAGCAGTAATGCTGTGAGTGGCGAACGGGTGAGTAAC
ACGTTGGTAACCTGCCCTGAAGTGAGGGATAACAGGCCGAAAGGCTTGCT
AATACCGCATAGGCAGTAGAGGAATAGCAGCTTTACTGTAAAGGATATCG
TTCGGAAGAACGCATCCGCTTTAGGAGGGGCCTGCGACCCATCAGCTAGT
TGG
>F0OV55003F1C8K
AGAGTTTGATCCTGGCTCAGGATGAACGCTGGCGGCGTGCCTAACACATG
CAAGTCGAGCGAGACGGTTGTGAAGGATCCTTCGGGTGACTGATCAACTA
GACAGCGGCGGACGGGTGAGTAACGCGTGGGCAACCTGCCTTGTACTGGG
GGATAACGTTTTGAAAAGAACGCTAATACCGCATAAGCGCACAGTATCGC
ATGATACAGTGTGAAAAACTCCGGTGGTACAAGATGGGCCCGCGTCTGAT
TAG
>F0OV55003F1C9Q
AGAGTTTGATCCTGGCTCAGGATGAACGCTAGCGGGAGGCTTAACACATG
CAAGTCGAGGGGCATCACGAGGTAGCAATACTTTGATGGCGACCGGCGCA
CGGGTGAGTAACGCGTATGCAACCTGCCCTGTACTGGGGGATAACCCGGA
GAAATTCGGACTAATACTCCATAATAATATTGAGAGGCATCTTTTAATAT
TTAAAGTTACGACGGTACAGGATGGGCATGCGTAACATTAGCTAGTTGGC
AGGGTAACGGCCT
>F0OV55003F1C9T
AGAGTTTGATCCTGGCTCAGGATGAACGCTAGCGGGAGGCTTAACACATG
CAAGTCGAGGGGCATCACGGAGTAGCAATATTCTGGTGGCGACCGGCGCA
CGGGTGAGTAACACGTATGCAACCTGCCTCGTACAGGGGGATAACCCGGA
GAAATTCGGACTAATATCCCATAATGATATTGAAAGGCATCTTTTAATAT
TTAAAGCTCAGGCGGTACGGGAGTGGGCATGCGGAACATTAGCTGGTTGG
TAGGGTAACGGCCT
>F0OV55003F1CAO
AGAGTTTGATCCTGGCTCAGAACGAACGCTGGCGGCGCGTTTTAAGCATG
CAAGTCGAACGGTATACGGTCTTCGGACTGTAGAGAGTGGCGAACGGGTG
AGTAACACGTAGATAATCTGCCTTGAAGTGGGGGATAGTCCATGGAAACA
TGGAGTAATACCGCATATGTCTTAGGATGAAAGTTCCAATTGGAACGCTT
TGGGATGAGTCTGCGGCTCATTAGCTAGTTGGTGGGGTAAAGGCCTACCA
AGGCAACG
>F0OV55003F1CD0
AGAGTTTGATCCTGGCTCAGGATGAACGCTAGCGACAGGCTTAACACATG
CAAGTCGAGGGGCAGCATAAAAGTAGCAATACTTTGGTGGCGACCGGCGC
ACGGGTGAGTAACGCGTATGCAACCTACCTATCAGAGGGGGATAACCCGG
CGAAAGTCGGACTAATACCGCATAAAACAGGGGCACCGCATGGTGCTATT
TGTTAAAAATTTATTGCTGATAGATGGGCATGCGTTCCATTAGGTAGTTG
GAGAGGTAACGG
>F0OV55003F1CDM
AGAGTTTGATCCTGGCTCAGGATAAACGCTGGCGGCGTGCCTTATGCATG
CAAGTCGAACGGTCTTGATTTATCAAGATAGTGGCAAACGGGTGAGTAAC
ACGTAAGTAACCTGTCTCTAAGTGGGGGATAACCCGCCGAAAGGCGGACT
AATACCGCATGTGATGGTGGGGGTAATGCCCCGTCATTAAAGCCTCCGGG
CGCTTGGAGAGGGGCTTGTGTCCGATTAGCTTGTTGGTGGAGTAACGGTC
CACCAAGGCCGAGATCGGTAG
>F0OV55003F1CG3
AGAGTTTGATCCTGGCTCAGGATGAACGCTGGCGGCGTGCCTAACACATG
CAAGTCGAACGGGAATCCCTGGACTCGTCTGGGGAGGAGAGTGGCGTACG
GGTGAGTAACACGTAGCTGACCTACCCTGGAGAGGGGGATAACTATTGGA
AACGATAGCTAAAACCCCATACGCTCTTGATAATTTGAAAGTCAAGAGGA
AAACTCCGGTGCTCTGGGATGGGGCTGCGGTCCATCAGCTAGTTGGTGCG
GTAAAAGCGCACCAAGGCG
>F0OV55003F1CHF
AGAGTTTGATCCTGGCTCAGGATGAACGCTAGCGGGAGGCTTAACACATG
CAAGTCGAGGGGCATCACGGGGTAGCAATACTCTGGTGGCGACCGGCGCA
CGGGTGAGTAACGCGTATGTAACCTGCCCTTTACCGGAGGATAACCCGGA
GAAATTCGGACTAATACTGCATAATATTATTGAGAGGCATCTTTTAATAA
TTAAAACTAAGGTGGTAAATGAGGGGCATGCGTAACATTAGCTGGTTGGT
AGGGTAACGGCCTACCAAGGCG
>F0OV55003F1CL1
AGAGTTTGATCCTGGCTCAGGATGAACGCTAGCGGTGCGCCTAACACATG
CAAGTCGAGCGATATGGCGGCGAACGGGTGAGTAACACGTTGGAACCTGC
CTCGAACTCAGGGATAGCCATCCGAAAGGATGATTAATACCGGATAGTCC
CGAAAGGGTAAAGATTTTTCGGTTCGAGAGGGGCCTGCGGCCTATCAGCT
AGTTGGTAAGGTAATGGCTTACCAAGGCTATGACGGGTAACTGGTGTGAG
AGCATGACCAGT
>F0OV55003F1CMO
AGAGTTTGATCCTGGCTCAGGACGAACGCTGGCGGCGTGCCTAACACATG
CAAGTCAAAGGAAAGCGACTTCGGTCGTAAGTACTTGGCGCAAGGGTGAG
TAAGGTATAGGTAATCTGCCCTTTGGACTGGGATAACTCCGAGAAATCGG
TGACAATACCAGATGATGCAGCGGGACCGCATGGTCATGTTGTTAAAGAT
TTATCGCCAAAGGATGAGCCTATATTCCATCAGGTAGTTGGTAGGGTAAC
GGCCTACCAAG
>F0OV55003F1CQ8
AGAGTTTGATCCTGGCTCAGGATGAACGCTAGCGGCGCGCTTAATGCATG
CAAGTCGAGCGATGAGGACTCTACGGAGTCCATCAGCGGCAGACGGGTGA
GTAACACGTGGGTGACCTGCCCCGAAGACGAGGATAACGGATGGAAACAT
GCGCTAATACTCGATGGACTCAAAGTGTCAGAGCTATGAGTAAAGCTACG
GCGCTTCGGGAGGGGCCCGCGGCCTATCAGCTAGTTGGTGGGGTAACGG
>F0OV55003F1CQU
AGAGTTTGATCCTGGCTCAGGATGAACGCTAGCGGCAGGCCTAATACATG
CAAGTCGAACGGTAAGGCTCTTTCGGGAGTACACGAGTGGCGAACGGGTG
CGTAACGCGTATGCAACCTACCTTTAACTGGAGGATAGCCCCGAGAAATC
GGGATTAATACTTCATAATAATAAGAAATGACATCATTTTTTATTTAAAG
CTCCGGCGGTTAAAGATGGGCATGCGTGACATTAGATAGTTGGTGAGGTA
ACGGCTCACCAAGTCAGCG
>F0OV55003F1CR5
AGAGTTTGATCCTGGCTCAGGACGAACGCTGGCGGCGTGCCTAACACATG
CAAGTCAAAGGAAAGCGACTTCGGTCGTAAGTACTTGGCGCAAGGGTGAG
TAAGGTATAGGTAATCTGCCCTTTGGACTGGGATAACTCCGAGAAATCGG
TGACAATACCAGATGATGCAGCGGGACCGCATGGTCATGTTGTTAAAGAT
TTATCGCCAAAGGATGAGCCTATATTCCATCAGGTAGTTGGTAGGGTAAC
GGCCTACCAAG
>F0OV55003F1CT4
AGAGTTTGATCCTGGCTCAGAACTAACGCTGGCGGCGTGCCTAACACATG
CAAGTCGTACGAGAAAGTTCGCTTCGGTGGATGAGTAAAGTGGCGCACGG
GTGAGTAGCGCGTGGATAATCTGCCCTTTAGTTAGGAATAACCCATCGAA
AGATGGGCTAATGCCCAATGATGCTGACGTGCTTCGGCAGGTCAGCCAAA
GGTGGCCTCTACATGTAAGCTATCGCTGAAGGATGAGTTCGCGT
>F0OV55003F1CYZ
AGAGTTTGATCCTGGCTCAGGATGAACGCTGGCGGCGTGCCTAACACATG
CAAGTCGAGCGAGAATTGATGGAATGACGGACTTCGGTCCAAGTGAAGTC
GAGGAAAGCGGCGGACGGGTGAGTAACGCGTGGGTAACCTGCCCCGATAC
AATGGGATAGCCACTGGAAACGGTGATTAATACCATATGAAGTGTTACTT
AAAATCGCATGATTTAAAAGCTAAAGATTTATCGGTATGGGATGGACCCG
CGTCTGATTAG
>F0OV55003F1CZN
AGAGTTTGATCCTGGCTCAGGATGAACGCTGGCGGCGCGCCTAACACATG
CAAGTCGAGCGGAGATTACGAGGAGTACTTGTACAAATTGTAATCTTAGC
GGCGGACGGGTGAGTAACACGTGAGGAACCTGCCCTTGAGTGGGGAATAA
CACCGAGAAATGGGTGCTAATACCGCATAATGTCTTGGAAGCGCATGCTT
TCGGGACCAAAGGATTTATTCGCTTAAGGATGGACTCGCGTCCGATTAGG
TAGTTGGTGAGGTAACCGG
>F0OV55003F1CZR
AGAGTTTGATCCTGGCTCAGGATGAACGCTGGCGGCGTGCCTAACACATG
CAAGTCGAACGGGAATCCCTGGACTCGTCTGGGGAGGAGAGTGGCGTACG
GGTGAGTAACACGTAGCTGACCTACCCTGGAGAGGGGGATAACTATTGGA
AACGATAGCTAAAACCCCATACGCTCTTGATAATTTGAAAGTCAAGAGGA
AAACTCCGGTTGCTCGTGGGATGGGGCCTGCGGTCCATCAGCTAGTTGGT
GCGGTAAAAGCGCACCGAAGGCG
>F0OV55003F1D2F
AGAGTTTGATCCTGGCTCAGGATTAACGCTGGCGGCGTGCTTAACACATG
CAAGTCGAACGAGAAGCTTTCACATGATTTCTTCGGATTGATTATGGGAG
CGGAAAGTGGCGAACGGGTGAGTAACGCGTGGGTAACCAACCTTAGACTG
GGGGACAACACAGGGAAACTTGTGCTAATACCGCATATATGCAGACATGG
CATCATGATTGCAGGAAAGGCTTTGGCCGGTTTAAGACGGACCCGCGTCC
GATTAGTTAGTTGG
>F0OV55003F1D3G
AGAGTTTGATCCTGGCTCAGAACGAACGCTGGCGGCGCGTTTTAAGCATG
CAAGTCGAACGGTAAAAGGGTGCTTGCACCCTTTGAGAGTGGCGAACGGG
TGAGTGACACGTAGGTGATCTGCCCTTTGGTTGGGGATAGCCTGTGGAAA
CACAGGGTAATACCGAATAAGATCGGGACTCTTTGGAGATCCGATGAAAG
CAGCTTCGGCTGCACCGAAGGATGAGCCTGCGGCTGATTAGCTTGTTGGC
GGGTAAAGCCC
>F0OV55003F1D40
AGAGTTTGATCCTGGCTCAGGATGAACGCTAGCGGTGCGCCTAACACATG
CAAGTCGAGCGATATAGCGGCGAACGGGTGAGTAACACGTTGGAACCTGC
CTCGAACTCAGGGATAGCCATCCGAAAGGATGATTAATACCGGATAGTCC
CGAAAGGGTAAAGATTTTTCGGTTCGAGAGGGGCCTGCGGCCTATCAGCT
AGTTGGTAAGGTAATGGCTTACCAAGGCTATGACGGGTAACTGGTGTGAG
AGCATGACCAGT
>F0OV55003F1D4I
AGAGTTTGATCCTGGCTCAGGATGAACGCTGGCGGCGTGCCTAACACATG
CAAGTCGAGCGATAAACAGTGGATGGAATTCTTCGGAAGGAAAGAAACTG
TTGAAAGCGGCGGACGGGTGAGTAACGCGTGGGCAACCTGCCCTATACAG
GGGGATAGCCACTGGAAACGGTGATTAATACCCCATGACACCGTAACCTC
GCATGAGGAGAGGGTCAAAGATTATATCGGTATAGGATGGGCCCGCGTCT
GATTAGCTAGTTGG
>F0OV55003F1DBL
AGAGTTTGATCCTGGCTCAGAACAAACGCTGGCGGCGTGCTTAACACATG
CAAGTCGAGCGAGAACGGGAACTTCGGTTTCCTAGTAAAGCGGCGCACGG
GTGAGTAACACGTGGGTAATCTGCCTTCGGGACTGGGATAACGGGGGGAA
ACCCCCGCTAATACCGGATAAGACCCCGCCCCCTCGGGGGCGCGATCAAA
GGGTGGCCCCTTCTTGAAAGCTTCCGCCCGAAGATGAGCCCGCGGCCCAT
TAGCTTGTTGGTGGGGTAATGGCCTACCAAGGCGACGATGGGTAG
>F0OV55003F1DH1
AGAGTTTGATCCTGGCTCAGAACGAACGCTGGCGGCGTGCCTAATACATG
CAAGTCGTACGAGAAAGTCCTTCGGGACGGAGTAGAGTGGCGCACGGGAG
AGTAATACATCGGAACGTACCATATGGTGGGGGATAACCACGGGAAACTG
TGGCTAAAACCGCATAATGACGTGAGTCTAAAGCAGGCCTCTATTTATAA
GCTTGTGCCATTTGAGCGGCCGATGCCCCATTAGCTAGTTGGTAGGGTAA
TGGCCTACCAAGGCGACG
>F0OV55003F1DHE
AGAGTTTGATCCTGGCTCAGGACGAACGCTGGCGGCGTGGATTAGGCATG
CAAGTCGAACGGTAGTACCCCTTCGGGGGTATGAGAGTGGCGAACGGGTG
AGTAACGCGTAGGTGATCTACCTTCAGATGGGGGACAACCCAGGGAAACT
TGGGCTAATCCGCATGTGGCTGTAAAGCTAAAGCCGGCCTCTATTTATAA
GCTGGTGTCTGGAGATGAGCCTGCGTCTGATTAGCTAGTTGGTGGGTAAC
GCCTACCGAGGCG
>F0OV55003F1DI7
AGAGTTTGATCCTGGCTCAGGATGAACGCTGGCGAGATGCTTTACACATG
CAAGTCGTACGAGAGTTTTAAACTCAAGTGGCGGACGGGTGAGTAACACG
TAAGAATTTGCCTCTAGGAGGGGGACAACAGACAGAAATGACTGCTAATA
CCCCATATGCTTTCGAGTGAAATGGATTTTTTCGCCTAGAGAGAAGCTTG
CGGCTGATTAGCTTGTTGGTAAGGTAATGGCTTACCAAGGCGACGATCAG
TAT
>F0OV55003F1DIW
AGAGTTTGATCCTGGCTCAGAACGAACGCTGGCGGCGCGTTTTAAACATG
CAAGTCGAACGAGAACCTTAGAGCTTGCTTTGAGGGGAAAGTGGCGAACG
GGTGAGTAACACGTGAGTAATCTGCCTCTGGGACGGGGACAACTACCCGA
AAGGGTAGCTAATACCGGATGAGATAGAGATATGAAAGGTGGGGACCGCA
AGGCCTACCGCCTGGAGATGAGCTCGCGGCCCATTAGCTAGTTGGCGGGG
TAAAGGCCCACCAAGGCGACGATGGGTA
>F0OV55003F1DJG
AGAGTTTGATCCTGGCTCAGGATGAACGCTGGCGGCGTGCCTAATACATG
CAAGTCGAACGGGATTCTCGTTTTCGGATGAGATGAGAGTGGCGCACGGG
TGAGTAACACATGGCTGACCTGCCCTTCAGTGGAGGACAACCGGTGGAAA
CGCTGGCTAATACTCCATACGTTCGGGGGAATTAGAACCCCCTGAAGAAA
GTGCTTAGCGCTGAAGGAGGGGGCTGTGGCCCATCAGCTAGTTGGTAGGG
TAACGGCCTACCAAGG
>F0OV55003F1DPI
AGAGTTTGATCCTGGCTCAGGATGAACGCTGGCGGCGTGCCTAACACATG
CAAGTCGAGCGGAGATTACGAGGAGTACTTGTACAAATTGTAATCTTAGC
GGCGGACGGGTGAGTAACACGTGAGGAACCTGCCCTTGAGTGGGGAATAA
CACCGAGAAATGGGTGCTAATACCGCATAATGCCTTGGAAGCGCATGCTT
TCGGGACCAAAGGATTTATTCGCTTAAGGATGGCCTCGCGGCCGATTAGG
TAGTTGGTGAGGTGG
>F0OV55003F1E58
AGAGTTTGATCCTGGCTCAGGATGAACGCTAGCGGCAGGCCTAACACATG
CAAGTCGAGGGGTAAGGTTCAGCTTGCTGAACACACGACCGGCGCACGGG
TGAGTAACGCGTTTGTAATCTACCTCTAACTGGGGCATAGCCCGAAGAAA
TTCGGATTAATACCCCATAACATCATAGAAGGGCATCCTTTAGTGATTAA
AGCTCCGGCGGTTAGAGATGAGCATGCGTGTCATTAGCTTGTTGATGAGG
TAACGG
>F0OV55003F1E6N
AGAGTTTGATCCTGGCTCAGGACGAACGCTGGCGGCGTGGATTAGGCATG
CAAGTCGAACGCGAACGAGATCCTTCGGGAACTTTAGTAGAGTGGCGAAC
GGGTGAGTAACGAGTAGGTTATCTGCCCTCAAGCTGGGGATAGCCCCGGG
AAACCGGGATTAATACCGAATGTGATGGAAACATTAAAGGAGGCCTCTGT
TTTAAGCTTCCGCTTGAGGATGAGCCTGCTTCCTATTAGCTAGTTGGTGA
GGTAAAGGCCCACCAAGGCG
>F0OV55003F1E6Q
AGAGTTTGATCCTGGCTCAGAACGAACGCTGGCGGCGTGCTTAACACATG
CAAGTCGTACGTGAAAGGGACTTCGGTCCTGAGTAAAGTGGCGCACGGGT
GAGTAACACGTGGATAATCTGCCCAATGGTCCGGGATAACACTTCGAAAG
GGGTGCTAATACCGGGTAAGCCCACGAGCTCTTCGGAGCACGCGGGAAAA
GGTGGGGACCTTCGGGCCTGCCGTCATTGGATGAGTCCGCGGCCCATTAG
CTAGTTGGTGGGGTAAAGGCCTACCAAGGCGACG
>F0OV55003F1E7K
AGAGTTTGATCCTGGCTCAGGATGAACGCTAGCGGGAGGCTTAACACATG
CAAGTCGAGGGGCAGCATAAGGTAGCAATACTTTGATGGCGACCGGCGCA
CGGGTGAGTAACGCGTATGCAACCTGCCCTGTACTGGGGGATAACCCGGA
GAAATTCGGACTAATACTCCATAATAATATTGAGAGGCATCTTTTAATAT
TTAAAGTTACGACGGTACAGGATGGGCATGCGTAACATTAGCTAGTTGGC
AGGGTAACGGCCT
>F0OV55003F1E8L
AGAGTTTGATCCTGGCTCAGGATGAACGCTAGCGGCAGGCCTAACACATG
CAAGTCGAGGGGTAACAGGAGTAGCAATACTTGCTGACGACCGGCGCACG
GGTGAGTAACGCGTATGCAACCTACCCTTAACTGGGGAATAGCCCGAAGA
AATTCGGATTAATGCCCCATAATACTGTATTGAAGCATTTCAGTGCATTT
AAAACTCCGGTGGTTAAGGATGGGCATGCGTGACATTAGCTAGTTGGTGA
GGTAACGGCT
>F0OV55003F1E9I
AGAGTTTGATCCTGGCTCAGAACGAACGCTGGCGGCGTGCCTAACACATG
CAAGTCGTACGTGAAATCTTCCTTCGGGTTGAGAGTAAAGTGGCGCACGG
GTGAGTAACGCGTGGGTAATCTACCCATGGGTTCGGGATAACCGGCCGAA
AGGCTGGCTAATACCGGATAATGTCACCGTACACAAGTCCGGTGACCAAA
GGGGGCGTAAGCTTCCGCCGATGGATGAGCCCGCGTACCATTAGCTAGTT
GGTGAGATAATAGCCCACCAAGGCGA
>F0OV55003F1EBC
AGAGTTTGATCCTGGCTCAGGATGAACGCTAGCGGGAGGCTTAACACATG
CAAGTCGAGGGGCAGCACGAGGTAGCAATACTTTGGTGGCGACCGGCAGA
CGGGTGAGTAACGCGTATGTAACCTGCCCTGTACAGGGGGATAACCCGGA
GAAATTCGGACTAATATCCCATGGTAATATTGGAAGGCATCTTCTGATAT
TTAAAGTTCCGGCGGTACAGGAGGGGCATGCGTAACATTAGCTGGTTGGT
AAGGTAACGGCTTACCAAGGCGA
>F0OV55003F1EDI
AGAGTTTGATCCTGGCTCAGGATGAACGCTAGGCGGCAGGCCTAACACAT
GCAAGTCGAGGGGTAACAGAATAGCAATATTGCTGACGACCGGCGCACGG
GTGAGTAATGCATATGCAACCTTCCTCTGACTGGGGCATAGCTTTCGGAA
ACGGAAATTAATACCCCATAATGTTCCGACAGGGCATCCTGATGGAATTA
AAGCTCCGGCGGTCAGAGATGGGCATATGTGCCATTAGCTTGTT
>F0OV55003F1EGG
AGAGTTTGATCCTGGCTCAGAACGAACGCTGGCGGCGCGTTTTAAGCATG
CAAGTCGAGGGAGAATCCGGTGCTTGCACTGGAGGGAACCGGCGAACGGG
TGG
>F0OV55003F1EJQ
AGAGTTTGATCCTGGCTCAGGATGAACGCTAGCGGGAGGCTTAACACATG
CAAGTCGAGGGGCATCACGGAGTAGCAATATTCTGGTGGCGACCGGCGCA
CGGGTGAGTAACACGTATGCAACCTGCCTCGTACAGGGGGATAACCCGGA
GAAATTCGGACTAATATCCCATAATGATATTGAAAGGCATCTTTTAATAT
TTAAAGCTCAGGCGGTACGGGATGGGCATGCGGAACATTAGCTGGTTGGT
AGGGTAACGGCCT
>F0OV55003F1ELR
AGAGTTTGATCCTGGCTCAGGATGAACGCTGGCGGCGTGCCTAACACATG
CAAGTCGAGCGGAGATTACGAGGAGTACTTGTACAAATTGTAATCTTAGC
GGCGGACGGGTGAGTAACACGTGAGGAACCTGCCCTTGAGTGGGGAATGA
CACCGAGAAATGGGTGCTAATACCGCATAATGTCTTGGAAGCGCATGCTT
TCGGGACCAAAGGATTTATTCGCTTAAGGATGGACTCGCGTCCGATTAGG
TAGTTGGTGAA
>F0OV55003F1ELU
AGAGTTTGATCCTGGCTCAGAACGAACGTTGGCGGCGTGGATTAGGCATG
CAAGTCGAGCGGGATTAAGTTGTTTCAATCTTTCGGGAGAGAAACTTTTT
ATGAGAGCGGCGAACGGGTTAGTAATAAATGGGTAATTTACCTCTTTGTT
CGGGATAGCCTTCGGAAACGAAGATTAATACCGGATGTGTTCAGGTGCTG
CATAGTACCTTATATAAAGGCGGGGATTCTTCGGAACCTGTCGCAAAGAG
ATAGGCCCATTTCCTATCAGCTTGTTGGTGAGG
>F0OV55003F1ENC
AGAGTTTGATCCTGGCTCAGAGTGAACGCTGGCGGCGTGCCTAACACATG
CAAGTCGAACGCGAAAGTCCCGCAAGGGATAAGTAGAGTGGCAGACGGGT
GAGTAATGCATAGGTAATCTACCCTTGAGTGGGGGATAACTCCGGGAAAC
CGGTGCTAATCCCGCATGACTTCCTGATGCGCAGGCATTAGGATCAAAGG
GGGGGATCCTTCGGGACCTCCCGCTTGAGGATGAGCCTATGTCCTATTAG
CTAGTTGGTG
>F0OV55003F1EP9
AGAGTTTGATCCTGGCTCAGGGTGAACGCTGGCGGCGTGCTTGACACATG
CAAGTCGAACGGTATGTGGCAACACATAGAGTGGCGAACGGGTGAGTAAC
ACGTGGGAACGTACCTTCTGCAGGGGGGATAACTGACCGAAAGGACAGCT
AATACCGCATAAGACCGAGAGGAGAAAGGTGCAACAGCATCGGCAGAGGA
GCGGCCCGCGGACCATCAGCTAGTTGGTGGGGTAAGAGCCTACCAAGGCA
ACGACGGA
>F0OV55003F1EPD
AGAGTTTGATCCTGGCTCAGATTGAACGCTGGCGGAATGCTTTACACATG
CAAGTCGAACGGCAGCACGGGTGCTTGCACCTGGTGGCGAGTGGCGAACG
GGTGAGTAATACATCGGAACGTGCCCAGTAATGGGGGATAACTATCCGAA
AGGATAGCTAATACCGCATACGCCCTGAGGGGGAAAGTGGGGGACCAGCA
ATGGCCTCACGTTATTGGAGCGGCCGATGGCTGATTAGCTAGTTGGTGAG
GTAAAGG
>F0OV55003F1EPS
AGAGTTTGATCCTGGCTCAGGACGAACGCTGGCGGCGTGCTTAACACATG
CAAGTCGAACGAGAAGCCGGAGCTTGCTCCGGTAGACAGTGGCGAACGGG
TGAGTAACACGTGAGTAACCTGCCCCCGACTCTGGGACAAGCCTGGGAAA
CTGGGTCTAATACCGGATACGAGACGCTCAGGCATCTGAAGCGTCTGGAA
AGAATTTCGGTCAGGGATGGACTCGCGGCCTATCAGCTTGTTGGCGGGGT
AACGGCCCACCAAGGCG
>F0OV55003F1EQ6
AGAGTTTGATCCTGGCTCAGGATAAACGCTGGCGGCGTGCCTTACGCATG
CAAATCGAACGATTCTGATTTATCAGTTTAGTGGCAAACGGGTGAGTAAC
ACGTAAGTAACCTGCCCTTAAGCAGGGGATAATCCGCCGAAAGGTGGACT
AATACCGTATGTGATAACAGAGGTAATGCTTTGTTATTAAAGCCTTCGGG
CACTTAAGGAGGGGCTTGCGGCCGATTAGCTAGTTGGTGGGGTAACGGTT
CACCAAGGCGATGATCGGTAGCTGGT
>F0OV55003F1EQL
AGAGTTTGATCCTGGCTCAGGATGAACGCTAGCGGTGCGCCTAACACATG
CAAGTCGAGCGATATAGCGGCGAACGGGTGAGTAACACGTTGGAACCTGC
CTCGAACTCAGGGATAGCCATCCGAAAGGATGATTAATACCGGATAGTCC
CGAAAGGGTAAAGATTTTTCGGTTCGAGAGGGGCCTGCGGCCTATCAGCT
AGTTGGTAAGGTAATGGCTTACCAAGGCTATGACGGGTAACTGGTGTGAG
AGCATGACCAGT
>F0OV55003F1EQO
AGAGTTTGATCCTGGCTCAGAATCAACGCTGGCGGTGCGCTTAACACATG
CAAGTCGAACGAGAAAGGGAGCAATCCTGAGTAAAGTGGCGTACTGGTGA
GTAACACGTGGATATCTACCTCTTGGTGGGGAATAACCTGGGGAAACCTG
GGCTAATACCGCATAAGTTCGTGAGAAGAAAGGCGTAAGCCGCCGAGAGA
GGAGTCCGCGGTCGATTAGGTAGTTGGCGGGGTAAGAGCCCACCAAGCCA
AAGATCGATAGCCGG
>F0OV55003F1ERN
AGAGTTTGATCCTGGCTCAGAGTGAACGCTGGCGGCAGGCCTAACACATG
CAAGTCGAGCGGCAGCGCGGGGGCAACCCTGGCGGCGAGCGGCGGACGGG
TGAGGAATACATCGGAATCTACCTTGTTGTGGGGGATAACGTAGGGAAAC
TTACGCTAATACCGCATAACCTCTTTGGAGCAAAGCGTGGGATCTTCGGA
CCACGTGCCAAAGGATGAGCCCATGTCTGATTAGCTAGTTGGTGAGGTAA
CGGCTCACCAAGG
>F0OV55003F1ES5
AGAGTTTGATCCTGGCTCAGAACTAACGCTGGCGGCGTGCCTAACACATG
CAAGTCGTACGAGAAAGTTCGCTTCGGTGGATGAGTAAAGTGGCGCACGG
GTGAGTAGCGCGTGGATAATCTGCCCTTTAGTTAGGAATAACCCATCGAA
AGATGGGCTAATGCCCAATGATGCTGACGTGCTTCGGCAGGTCAGCCAAA
GGTGGCCTCTACATGTAAGCTATCGCTGAAGGATGAGTTCGCGT
>F0OV55003F1ESK
AGAGTTTGATCCTGGCTCAGAACGAACGTTGGCGGCGTGGATTAGGCATG
CAAGTCGAGCGGGATTAAGTTGTTTCAATCTTTCGGGAGAGAAACTTTTT
ATGAGAGCGGCGAACGGGTTAGTAATAAATGGGTAATTTACCTCTTTGTT
CGGGATAGCCTTCGGAAACGAAGATTAATACCGGATGTGTTCAGGTGCTG
CATAGTACCTTATATAAAGGCGGGGATTCTTCGGAACCTGTCGCAAAGAG
ATAGGCCCATTTCCTATCAGCTTGTTGGTGAGG
>F0OV55003F1ET7
AGAGTTTGATCCTGGCTCAGATTGAACGCTGGCGGCATGCCTTACACATG
CAAGTCGAGCGGCAGCGCGGGGGCAACCCTGGCGGCGAGCGGCGAACGGG
TGAGTAATGCATCGGAACGTGTCCTCTTGTGGGGGGATAACCAGTCGAAA
GACTGGCTAATACCGCATGAGATCGAGAGATGAAAGCAGGGGACCGCAAG
GCCTTGCGCGAGAGGAGCGGCCGATGCCGGATTAGCTAGTTGGTGGGG
>F0OV55003F1EX2
AGAGTTTGATCCTGGCTCAGGATGAACGCTGGCGGCGTGCTTAACACATG
CAAGTCAAGGAGAAAGTTTCTTTCGGGAGATAAGTAAACTGGCGCACGGG
TGAGTAAAATGTAAGTAATCTACCCTTTGGATGGGAATAACTACTAGAAA
TGGTGGCTAATACCGAATAATGCAGCGGCACCGAGTGGTGATGTTGTTAA
AGACCGAAAGGTTGCCAAGGGATGAGCTTGCATCTGATTAGCTAGTTGGC
GGGGTAAAAGCCCACCAAGG
>F0OV55003F1EXZ
AGAGTTTGATCCTGGCTCAGGATGAACGCTGGCGGCGTGCCTAACACATG
CAAGTCGAGCGATAAACAGTGGATGGAATTCTTCGGAAGGAAAGAAACTG
TTGAAAGCGGCGGACGGGTGAGTAACGCGTGGGCAACCTGCCCTATACAG
GGGGATAGCCACTGGAAACGGTGATTAATACCCCATGACACCTTAACCTC
GCATGAGGAGAGGGTCAAAGATTATATCGGTATAGGATGGGCCCGCGTCT
GATTAGCTAGTTGG
>F0OV55003F1F1D
AGAGTTTGATCCTGGCTCAGGATGAACGCTGGCGGCGTGCCTAACACATG
CAAGTCGTACGAGAAAGGGGCTTCGGCCCTGAGTAGAGTGGCGCACGGGT
GAGTAACGCGTGGGTAATCTACCCTTGGATTTGGGATAACTCTGCGAAAG
TGGAGCTAATACCGGATAGTCTGGCTTTAAATAAGAAGTCGGTAAAGGAT
GCCTCTGCATATGCATTCGTCCGAGGATGAGCCCGCGTCTCATTAGCTAG
TTGGTAGGG
>F0OV55003F1F54
AGAGTTTGATCCTGGCTCAGAACGAACGCTGGCGGCGCGTTTTAAGCATG
CAAGTCGAACGGTATACGGTCTTCGGACTGTAGAGAGTGGCGAACGGGTG
AGTAACACGTAGATAATCTGCCTTGAAGTGGGGGATAGTCCATGGAAACA
TGGAGTAATACCGCATATGTCTTTGGATGAAAGTTCCAATTGGAACGCTT
TGGGATGAGTCTGCGGCTCATTAGCTAGTTGGTGGGGTAAAGGCCTACCA
AGGCAACG
>F0OV55003F1F82
AGAGTTTGATCCTGGCTCAGAGTGAACGCTGGCGGCGTGCTTAACACATG
CAAGTCGAACGAGAACAGAAGAGAGCTTGCTCTTTTGCTGCTAAGTGGCG
CACGGGTGAGTAATGTATAGGTAATATGCCTCTTACTAAGGGATAATTGA
TGGAAACGTCTTGTAATACCTTATATGCCTTTTGAACATAAGTTCGTAAA
GGGAAAGATTTATCGGTAAGAGATTAGCCTGTATGGTATCAGTTTGTTGG
TGGGGTAATGG
>F0OV55003F1F8I
AGAGTTTGATCCTGGCTCAGGATGAACGCTGGCGGCGTGCCTAACACATG
CAAGTCGAGCGGAGATTACGAGGAGTACTTGTACAAATTGTAATCTTAGC
GGCGGACGGGTGAGTAACACGTGAGGAACCTGCCCTTGAGTGGGGAATAA
CACCGAGAAATGGGTGCTAATACCGCATAATGTCTTGGAAGCGCATGCTT
TCGGGACCAAAGGATTTATTCGCTTAAGGATGGACTCGCGTCCGATTAGG
TAGTTGGTGAGGTAACCGG
>F0OV55003F1F8N
AGAGTTTGATCCTGGCTCAGGATGAACGCTGGCGGTATGCCTAAGATATG
CAAGTCGTATGCTCCTTCGGGGGCATGGCGAACGGCTGAGTAATGCGTAG
GAATCTACCCTTAAGAGGGAGATAACCCACCGAAAGGTGGGATAATATCC
CATATTCTTATTACCTTCGGGTTTATAAGGAAAGCTTTGCGCTTAAGGAT
GAGCCTACGTCCTATCAGGTTGTTGGCGGGGTAAATGCCCACCAAGCCTA
TGACGGGTAGCTGGT
>F0OV55003F1F8Z
AGAGTTTGATCCTGGCTCAGGACGAACGCTGGCGGCAGGCTTAACACATG
CAAGTCGAACGCACCTTCGGGTGAGTGGCAGACGGGTGAGTAACGCGTGG
GAATCTACCTTTTGGTACGGAATAGCTCCGGGAAACTGGAATTAATACCG
TATGTGTCCTTGGAGAAAGATTTATCGCCAGGAGATGGGCCCGCGTTTGA
TTAGGTAGTTGGTGAGATAACAGCCCACCAAGGCGACGATGGGTAGCCGG
CCTGAGAGGGCGAACGGCCACACG
>F0OV55003F1F9F
AGAGTTTGATCCTGGCTCAGAACGAACGCTGGCGGCGTGCTTAACACATG
CAAGTCGAACGCGAAAGGGGCTTCGGTCCTGAGTAGAGTGGCGCACGGGT
GAGTAACGCGTAGATAACCTGTCCTGGTGTCTGGAATAATATCTCGAAAG
GGGTGCTAATACCGGATATTCTTGCTTTCTATAAGGTATGCAAGGAAAGG
TGGCCTCTGGAACAAGCTACTGCACGAGGAGGGGTCTGCGTACCATTAGC
TAGTAGGTGGGGTAA
>F0OV55003F1F9L
AGAGTTTGATCCTGGCTCAGGATTAACGCTGGCGGCGTGCTTAACACATG
CAAGTCGAACGAGAAGCTTTCACATGATTTCTTCGGATTGATTATGGGAG
CGGAAAGTGGCGAACGGGTGAGTAACGCGTGGGTAACCAACCTTAGACTG
GGGGACAACACAGGGAAACTTGTGCTAATACCGCATATATGCAGACATGG
CATCATGATTGCAGGAAAGGCTTCGGCCGGTTTAAGACGGACCCGCGTCC
GATTAGTTAGTTGGG
>F0OV55003F1FD1
AGAGTTTGATCCTGGCTCAGGATGAACGCTAGCGGGAGGCTTAACACATG
CAAGTCGAGCGGGATTAGTAGCAATACTATGAGAGCGGCGGACGGGTGAG
TAACGCGTATGCAACCTACCTTTTACAGGGGAATAGCCCAGAGAAATTTG
GATTAATGCCCCATGGTTCCTTAAGTCTGCATGGATGTAAGGATAAAGTT
GAGGCGGTAAAAGATGGGCATGCGTGACATTAGCTAGTTGGGGGGGTAAC
GCCCACCAAGGCTACG
>F0OV55003F1FDF
AGAGTTTGATCCTGGCTCAGGATGAACGCTAGCGGCAGGCCTAACACATG
CAAGTCGAACGGGATTGAGAGCTTGCTCTCATGAGAGTGGCGCACGGGTG
AGTAACGCGTATGCAACCTGCCCTTGACAGGGGGATAGCCCGGAGAAATC
CGGATTAATACCCCATGGTATTTAAGTTCCGCATGGGATTTAAATTAAAG
ATTTATCGGTCAGGGATGGGCATGCGTGACATTAGCTAGTTGGCGGGGTA
ACGCCC
>F0OV55003F1FEI
AGAGTTTGATCCTGGCTCAGGATGAACGCTAGCGGCAGGCCTAACACATG
CAAGTCGAGGGGCAGCACGGAAAAGCTTGCTTTTCTGGTGGCGACCGGCG
CACGGGTGCGGAACGCGTATGGAACCTGCCCCTGTCAGGGGAATAGCCCA
GGGAAACTTGGATTAATGCCCCATGGTATCGTTTTATCGCATGATAAGGT
GATTAAAGATTTATCGGACAGGGGTGGCCATGCGTACCATTAGTTAGTTG
GTGGGGTAACGGCCCACCAAGG
>F0OV55003F1FEU
AGAGTTTGATCCTGGCTCAGAACGAACGTTAGCGGCGTGCTTAACACATG
CAAGTCGAACGAGAAAGTGTCTTCGGACATGAGTAGAGTGGCGCACGGGT
GAGTAACACGTGGGTATCTGCCCTTTGGCGGGGGACAACATCTGGAAACG
GATGCTAATACCGCATAAGTCGGCTTCGGCCGGGAAAGGTGGCTTCGGCT
ACCGCCAGAGGGTGAGCCCGCGTCCCATCAGCTAGTTGGCAGGGTAATGG
CCTACCAAGGCAACGACGGG
>F0OV55003F1FEX
AGAGTTTGATCCTGGCTCAGGATGAACGCTAGCGGTGCGCCTAACACATG
CAAGTCGAGCGATATAGCGGCGAACGGGTGAGTAACACGTTGGAACCTGC
CTCGAACTCAGGGATAGCCATCCGAAAGGATGATTAATACCGGATAGTCC
CGAAAGGGTAAAGATTTTTCGGTTCGAGAGGGGCCTGCGGCCTATCAGCT
AGTTGGTAAGGTAATGGCTTACCAAGGCTATGACGGGTAACTGGTGTGAG
AGCATGACCAGT
>F0OV55003F1FL0
AGAGTTTGATCCTGGCTCAGGATGAACGCTAGCGACAGGCCTAACACATG
CAAGTCGAACGGGATTTAGTAGCTTGCTACTAATGAGAGTGGCGCACGGG
TGAGTAACGCGTATGCAACCTGCCTGTAGCAGGGGAATAGCTCCCTGAAA
GGGGAATTAACACCGCATAAGACCACACTGCCGCATGGTAGAGTGGTAAA
ATATTTATAGGTTACAGATGGGCATGCGTGACATTAGCTAGTTGGTG
>F0OV55003F1FLS
AGAGTTTGATCCTGGCTCAGGATGAACGCTAGCGACAGGCCTAACACATG
CAAGTCGAACGGGATTTATCCTTCGGGGTAATGAGAGTGGCGCACGGGTG
AGTAACGCGTATGCAACCTACCTGTAACTGGGGAATAGCTCCCTGAAAGG
GGGATTAACACCGCATAAGACCACACTTTCGCATGGAAGAGTGGTAAAAT
ATTTATAGGTTACAGATGGGCATGCGTGACATTAGTTTGTTGGTGAGGTA
ACGGCTCACCAAG
>F0OV55003F1FO0
AGAGTTTGATCCTGGCTCAGGACGAACGCTGGCGGCGTGGATTAGGCATG
CAAGTCGAACGGTATCATACCTTCGGGTATGAGAGAGTGGCGAACGGGTG
AGTAACACGTAGGTGATCTACCCTTGAATCGGGGACAACCCAGGGAAACT
TGGGCTAATACCGCATGTGGCTGTAAAGCTAAAGCCGGCCTCTATTTATA
AGCTGGTGTCTGGAGATGAGCCTGCGTCTGATTAGCTAGTTGGTGGGGTA
ACGGCCTACCGAGGCG
>F0OV55003F1FOD
AGAGTTTGATCCTGGCTCAGGATGAACGCTAGCGGCGCGCTTAATGCATG
CAAGTCGAGCGATGAGGCTCCTTCGGGGGCTATCAGCGGCAGACGGGTGA
GTAACACGTGGGTGACCTACCCCGAAGACGGGGATAACGGCTGGAAACAG
TCGCTAATACTCGATAGACTCTCTATGTCATAGTTGAGAGTAAAGCTCCG
GCGCTTCGGGAGGGGCCCGCGGCCTATCAGCTAGTTGGTAGGGTAACGGC
CTACCAAGG
>F0OV55003F1FSP
AGAGTTTGATCCTGGCTCAGGGTGAACGCTGGCGGCGTGCTTTACACATG
CAAGTTGAACGAGAACTCGGAGGTTCTTACTTCGGTAAGAAAGGAAGAGG
GACAGTAGCGAACGAGTGAGTAACACGTAGTAACCTGCCCACTGGAGGGG
GAGAACCACTGGAAACGGTGGCTAATACCGCATAAGCCCGAAAGGGGAAA
GCAATTTATTGTGCCGGTGGAGGGGACTGCGGGCCATCAGGAAGATGGTG
AGGTAAAAGACTCACCAAACCGACGACGGCTAT
>F0OV55003F1FT3
AGAGTTTGATCCTGGCTCAGGATGAACGCTGGCGGCGTGCCTAACACATG
CAAGTCGAGCGATAAACAGTGGATGGAATTCTTCGGAAGGAAAGAAACTG
TTGAAAGCGGCGGACGGGTGAGTAACGCGTGGGCAACCTGCCCTATACAG
GGGGATAGCCACTGGAAACGGTGATTAATACCCCATGACACCTTAACCTC
GCATGAGGAGAGGGTCGAAGATTATATCGGTATAGGATGGGCCCGCGTCT
GATTAGCTAGTTGG
>F0OV55003F1FT6
AGAGTTTGATCCTGGCTCAGGATGAACGCTAGCGGGAGGCTTAACACATG
CAAGTCGAGGGGCAGCACGAGGTAGCAATACTTTGGTGGCGACCGGCAGA
CGGGTGAGTAACGCGTATGTAACCTGCCCTGTACAGGGGGATAACCCGGA
GAAATTCGGACTAATATCCCATGGTAATATTGGAAGGCATCTTCTGATAT
TTAAAGTTCCGGCGGTACAGGAGGGGCATGCGTAACATTAGCTGGTTGGT
AAGGTAACGGCTTACCAAGGCGA
>F0OV55003F1FTP
AGAGTTTGATCCTGGCTCAGGATGAACGCTGGCGGCGTGCCTAACACATG
CAAGTCGAGCGGAGTTACAGGGAAGCACTTGTGCTGAACAGTAACTTAGC
GGCGGACGGGTGAGTAACACGTGAGCAACCTGCCTTTTGCAGGGGAATAA
CATTGGGAAACCAGTGCTAATACCGCATGACATTCATTTTCGGCATCGGA
GATGAATCAAAGGAGAAATCCGGCAAAAGATGGGCTCGCGTCCGATTAGT
TAG
>F0OV55003F1FUL
AGAGTTTGATCCTGGCTCAGGACGAACGCTGGCGGCGTGCCTAACACATG
CAAGTCAAAGGAAAGCGACTTCGGTCGTAAGTACTTGGCGCAAGGGTGAG
TAAGGTATAGGTAATCTGCCCTTTGGACTGGGATAACTCCGAGAAATCGG
TGACAATACCAGATGATGCAGCGGGACCGCATGGTCATGTTGTTAAAGAT
TTATCGCCAAAGGATGAGCCTATATTCCATCAGGTAGTTGGTAGGGTAAC
GGCCTACCAAG
>F0OV55003F1G67
AGAGTTTGATCCTGGCTCAGGATGAACGCTGGCGGCGTGCCTAACACATG
CAAGTCGAGCGATCGAGCCGGACAGATTCTCCTTCGGGAGTTGACGACCG
GTGACGGAGCGGCGGACTGGTGAGTAACGCGTAGCTAACCTGCCCTCTTG
ACGGAGATAACCACTCGAAAGGGTGGCTAATACCCGATATTGCCTGATGT
CATAGGGCGTCAGGCCAAAGACGGTCCTGCCGTCGCAAGGGGATGGGG
>F0OV55003F1G6V
AGAGTTTGATCCTGGCTCAGGATGAACGCTGGCGGCGTGCCTAACACATG
CAAGTCGAGCGATAAACAGTGGATGGAATTCTTCGGAAGGAAAGAAACTG
TTGAAAGCGGCGGACGGGTGAGTAACGCGTGGGCAACCTGCCCTATACAG
GGGGATAGCCACTGGAAACGGTGATTAATACCCCATGACACCTTAACCTC
GCATGAGGAGAGGGTCAAAGATTATATCGGTATAGGATGGGCCCGCGTCT
GATTAGCTAGTTGGG
>F0OV55003F1G9Z
AGAGTTTGATCCTGGCTCAGGATGAACGCTAGCGACAGGCCTAACACATG
CAAGTCGAACGGGATTTATCCTTCGGGGTAATGAGAGTGGCGCACGGGTG
AGTAACGCGTATGCAACCTACCTGTAACTGGGGAATAGCTCCCTGAAAGG
GGAATTAACACCGCATAAGACCACACTTTCGCATGGAAGAGTGGTAAAAT
ATTTATAGGTTACAGATGGGCATGCGTGACATTAGTTTGTTGGTGAGGTG
ACGGCTCACCAAG
>F0OV55003F1GF0
AGAGTTTGATCCTGGCTCAGATTGAACGCTGGCGGCATGCCTAACACATG
CAAGTCGAACGGCAGCACAGCCGTAGCAATACGGTGGGTGGCGAGTGGCG
GACGGGTGAGGAATGCATCGGAATCTGCCCGATCGTGGGGGATAACGCAT
CGAAAGGTGCGCTAATACCGCATGAGATCGAGAGATGAAAGCGGGGGACC
TTCGGGCCTCGCGCGATCGGATGAGCCGATGCCGGATTAG
>F0OV55003F1GGS
AGAGTTTGATCCTGGCTCAGGACGAACGCTGGCGGCGTGCTTAACACATG
CAAGTCGAACGGTGACCCATCAGCTTGCTGGTGGTGATCAGTGGCGAACG
GGTGAGTAACACGTGAGTAACCTGCCCCAGACTCTGGAATAACCCCGGGA
AACCGGAGCTAATACCGGATATGACACGGAGCTGCATGGCTGTCGTGTGG
AAAGTTTTTTCGGTCTGGGATGGACTCGCGGCCTATCAGCTTGTTGGTGA
GGT
>F0OV55003F1GI3
AGAGTTTGATCCTGGCTCAGGATGAACGCTAGCGACAGGCCTAACACATG
CAAGTCGAACGGGATTCACCTTCGGGTGATGAGAGTGGCGCACGGGTGAG
TAACGCGTATGCAACCTACCTGTAACTGGGGAATAGCTCCCTGAAAGGGG
AATTAACACCGCATAAGACCACACTTTCGCATGGAAGAGTGGTAAAATAT
TCATAGGTTACAGATGGGCATGCGTGACATTAGTTTGTTGGTGAGGTAAC
GGCTC
>F0OV55003F1GLQ
AGAGTTTGATCCTGGCTCAGGATGAACGCTAGCGACAGGCCTAACACATG
CAAGTCGAACGGGATTTATCCTTCGGGGTAATGAGAGTGGCGCACGGGTG
AGTAACGCGTATGCAACCTACCTGTAACTGGGGAATAGCTCCCTGAAAGG
GGAATTAACACCGCATAAGACCACACTTTCGCATGGAAGAGTGGTAAAAT
ATTTATAGGTTACAGATGGGCATGCGTGACATTAGTTTGTTGGTGAGGTA
ACGGCTCACCAAG
>F0OV55003F1GLZ
AGAGTTTGATCCTGGCTCAGGACGAACGCTGGCGGCGTGCCTAACACATG
CAAGTCGAGCGGGGATACGGACGGAGTAATCTGACCGTATTCTAGCGGCG
GACGGGTGAGTAACGTGTGAGCAACCTGTCCTTGCCTGGGGGATAAGAAG
CCGAAAGGCTTTCTAATACCGCATGAGACCACAGGACCGCATGGTCAAGA
GGTCAAAGGAGAAATTCGGGCAAGGGTGGGCTCGCGTCTGATTAGCTAGT
TGGTGGGGTAATGG
>F0OV55003F1GSN
AGAGTTTGATCCTGGCTCAGAACGAACGCTGGCGGCGCGTTTTTAAGCAT
GCAAGTCGAACGGTATATAGTCTTCGGATTATAGAGAGTGGCGAACGGGT
GAGTAACACGTAGATAATCTACCTTGAAGTGGGGGATAGTCCATGGAAAC
ATGGAGTAATACCGCATATGTCTTTGGATGAAAGTTCCAATTGGAACGCT
TTGAGATGAGTCTGCGGCTCATTAGCTTGTTGGTGGGTAAAGGCCTACCA
AGGCAACG
>F0OV55003F1H05
AGAGTTTGATCCTGGCTCAGGACGAACGCTGGCGGCGTGCTTAACACATG
CAAGTCGAGCGGAAATATATTGAAGATTTATCTGATATATATTTTAGCGG
CGGACGGGTGAGTAACGCGTGGGCAATCTGCCTCACACAGGGGAATAACA
CTGGGAAACTAGTGCTAATACCGCATAACATAGCGAAGTGACATCACTTT
GCTATCAAAGGAGAAATCCGGTGTGAGATGAGCCCGCGTCCGATTAG
>F0OV55003F1H0H
AGAGTTTGATCCTGGCTCAGAATGAACGCTGGCGGCGTGCCTAACACATG
CAAGTCGAACGCGTTCCGGGGGGCAACTCCCGGGATGAGTGGCGAACGGG
TGAGTAACACGTGGGTCATCTCCCCCCGAGTGGGGAATAAGCTCGCGAAA
GTGAGTCTAATACCTCATGACATTCCGGGACATAAGTTCCGGAATCAAAG
CCGAAAGGCGCTTGGGGATGAGCCTGCGTCCTATTAGCTAGTTGGTAGGG
TAACGGCCTACCAAGGTG
>F0OV55003F1H0Q
AGAGTTTGATCCTGGCTCAGGATGAACGCTGGCGGCGTGCTTAACACATG
CAAGTCGAACGATTAAGACCCTCTTCGGAGGGTGTATAAAGTGGCGAACG
GGTGAGTAACACGTGGGGAACCTGCCCCTCTCTCTGGGACAACTCCGGGA
AACCGGAGCTAATACCGGATATTCCGATCGGATCGCATGGTCTGATCGGG
AAAGCTCCGGCGGTGAGGGATGGCCCCCGCGGCCCATTAGCTTGTTGGTG
AGGTAACGGCTCACCAAGGCGACGGTGGG
>F0OV55003F1H3F
AGAGTTTGATCCTGGCTCAGGATGAACGCTAGCGGGAGGCTTAACACATG
CAAGTCGAGCGGGATCCCCTTCGGGGGTGAGAGCGGCGCACGGGTGCGTA
ACGCGTATGCAACCTGCCTTGTACAGGGGGATAGCCCATGGAAACGTGGA
TTAATACCCCATGGTACCATACCACGGCATCGTGGTTTGGTTAAAGTTAC
AGCGGTAAAGGATGGGCATGCGTGGCATTAGATTGTTGGCGGGGTAACGG
CCCACCAAGTCTTCGATG
>F0OV55003F1H3L
AGAGTTTGATCCTGGCTCAGATTGAACGCTGGCGGCAGGCCTAACACATG
CAAGTCGAGCGGCAGCGCGGGGCAACCTGGCGGCGAGCGGCGGACGGGTG
AGTAACGCGTAGGAATCTACCCAGTAGCGGGGGATAGCCCGGGGAAACTC
GGATTAATACCCCATAATATTGTGATACTGCATGGTATTACGATTAAAAT
TCCGGTGGTTAAGGATGGGCATGCGTGACATTAGCTAGTTGGTGAGGTAA
GGGCTCACCAAGGCG
>F0OV55003F1H3X
AGAGTTTGATCCTGGCTCAGAATGAACGCTAGCGGTGCGCCTAACACATG
CAAGTCGAGCGATATAGCGGCGAACGGGTGAGTAACACGTTGGAACCTGC
CTCGAACTCAGGGATAGCCATCCGAAAGGATGATTAATACCGGATAGTCC
CGAAAGGGTAAAGATTTTTCGGTTCGAGAGGGGCCTGCGGCCTATCAGCT
AGTTGGTGAGGTAATGGCTTACCAAGGCTATGACGGGTAACTGGTGTGAG
AGCATGACCAG
>F0OV55003F1H42
AGAGTTTGATCCTGGCTCAGGATGAACGCTAGCGACAGGCCTAACACATG
CAAGTCGAACGGGATTTATCCTTCGGGGTAATGAGAGTGGCGCACGGGTG
AGTAACGCGTATGCAACCTACCTGTAACTGGGGAATAGCTCCCTGAAAGG
GGAATTAACACCGCATAAGACCACACTTTCGCATGGAAGAGTGGTAAAAT
ATTTATAGGTTACAGATGGGCATGCGTGACATTAGTTTGTTGGTGAGGTA
ACGGCTCACCAAG
>F0OV55003F1H4R
AGAGTTTGATCCTGGCTCAGGATGAACGCTAGCGGCAGGCCTAACACATG
CAAGTCGAGGAGCAGCACGTCTTCGGATGGTGGCGACCGGCGCACGGGTG
CGTAACGCGTATGCAACCTACCTTTAACTGGAGCATAGCCCCGAGAAATC
GGGATTAATACTCCATAACAACAAGAAGTGGCATCACTTTTTATTAAAGC
TTTGGCGGTTAAAGATGGGCATGCGTGACATTAGTTTGTTGGTGAGGTAA
CGGCTC
>F0OV55003F1H4U
AGAGTTTGATCCTGGCTCAGGATGAACGCTGGCGGCGTGCCTAATACATG
CAAGTCGAACGCACCATTTCGGTGGTGAGTGGCGAACGGGTGAGTAACAC
GTAGATAACCTGCCCTTAAGACGAGGATAACCATTGGAAACGATGGCTAA
GACTGGATAGGAATATTAGAGGCATCTCTGATATTTTAAAAGACCTAGCA
ATAGGTATGCTTAGGGAGGGGTCTGCGGCGCATTAGTTAGTTGGTGGGGT
GATGGCCT
>F0OV55003F1H57
AGAGTTTGATCCTGGCTCAGGATGAACGCTGGCGGCGTGCCTAATACATG
CAAGTCGAACGAAGATCTAGCTTGCTAGATCTTAGTGGCGAACGGGTGAG
TAATACATAAATAATCTGCCCATGTGACTGGGATAACTATTGGAAACGAT
AGCTAATACCGGATAGGTTAATCGGAGGCATCTCGGATTAATTAAAGTAG
GATTTCTACACAGATGGATGAGTTTATGGCGCATTAGTTAGTTGGTGGGG
TAACCGG
>F0OV55003F1H5P
AGAGTTTGATCCTGGCTCAGGACGAACGCTGGCGGCGTGCCTAACACATG
CAAGTCAAAGGAAAGCGACTTCGGTCGTAAGTACTTGGCGCAAGGGTGAG
TAAGGTATAGGTAATCTGCCCTTTGGACTGGGATAACTCCGAGAAATCGG
TGACAATACCAGATGATGCAGCGGGACCGCATGGTCATGTTGTTAAAGAT
TTATCGCCAAAGGATGAGCCTATATTCCATCAGGTAGTTGGTAGGGTAAC
GGCCTACCAAG
>F0OV55003F1H61
AGAGTTTGATCCTGGCTCAGGATGAACGCTAGCGGCGCGCTTAATGCATG
TAAGTCGAGCGATGAAGCCCTTCGGGGCAATCAGCGGCAGACGGGTGAGT
AACACGGTGGATGACCTGCCCTCAAGTCTGGGATAACGGGTGGAAACATG
CGCTAAATACCGGATAGGCTGTTGGGTCGCACCCGACAGTAAAGCTACGG
TGCTTGAGGAGGGTCCGCGGCCCATCAGCTAGTTGGTGGGGTAACGGCCT
ACCAAGGCG
>F0OV55003F1H6Y
AGAGTTTGATCCTGGCTCAGAGCGAACGCTAGCGGCGGGCCTAACACATG
CAAGTCGAACGCGTACCTTCGGGTACGAGTGGCGAACGGGTGAGTAACAC
GTAGGTATCTGCCTTTCGGTGGGGGATAACCAGAGGAAACTCTGGCTAAT
ACCGCATATGGTCTACGGATCAAAGCCTTCGGGCGCCGGAAGATGAGCCT
GCGGCCCATTATTTAATCCTAGTTGGCGGGGTAACGGCCCACCAAGGGTA
CGATGGGTAGCTGGTCTGAGAGG
>F0OV55003F1HCC
AGAGTTTGATCCTGGCTCAGGATGAACGCTGGCGGCGTGCCTAATACATG
CAAGTCGAACGCACCATTTCGGTGGTGAGTGGCGAACGGGTGAGTAACAC
GTAGATAACCTGCCCTTAAGACGAGGATAACCATTGGAAACGATGGCTAA
GACTGGATAGGAATATTAGAGGCATCTCTGATATTTTAAAAGACCTAGCA
ATAGGTATGCTTAAGGAGGGGTCTGCGGCGCATTAGTTAGTTGGTGGGGT
GATGGCCT
>F0OV55003F1HDI
AGAGTTTGATCCTGGCTCAGGATGAACGCTGGCGGCGTGCCTAATACATG
CAAGTCGAACGCACCATTTCGGTGGTGAGTGGCGAACGGGTGAGTAACAC
GTAGATAACCTGCCCTTAAGACGAGGATAACCATTGGAAACGATGGCTAA
GACTGGATAGGAATATTAGAGGCATCTCTGATATTTTAAAAGACCTAGCA
ATAGGTATGCTTAAGGAGGGGTCTGCGGCGCATTAGTTAGTTGGTGGGGT
GATGGCCT
>F0OV55003F1HE7
AGAGTTTGATCCTGGCTCAGGATGAACGCTGGCGGCGTGCCTAACACATG
CAAGTCGAGCGATAAACAGTGGATGGAATTCTTCGGAAGGAAAGAAACTG
TTGAAAGCGGCGGACGGGTGAGTAACGCGTGGGCAACCTGCCCTATACAG
GGGGATAGCCACTGGAAACGGTGATTAATACCCCATGACACCTTAACCTC
GCATGAGGAGAGGGTCAAAGATTATATCGGTATAGGATGGGCCCGCGTCT
GATTAGCTAGTTGGG
>F0OV55003F1HFW
AGAGTTTGATCCTGGCTCAGGATGAACGCTAGCGACAGGCCTAACACATG
CAAGTCGAGGGGTAACGATGGTAGCTTGCTACCAGTCGACGACCGGCGCA
CGGGTGAGTAACGCGTATGCAACCTTCCTTTAACAGGAGAATAGCCCCCC
GGGAACGGGGATTAATGCTCCATAGCAATTGTTTGCCACCTGACAGATAA
TTTAAAGTTCCGACGGTTAAAGATGGGCATGCGTGACATTAGCCAGTTGG
CGGGGTAACGGCCCACCAAAG
>F0OV55003F1HGF
AGAGTTTGATCCTGGCTCAGATTGAACGCTGGCGGCATGCCTAACACATG
CAAGTCGAACGGTAACGCGGAGAGCTTGCTCTCTGGCGACGAGTGGCGGA
CGGGTGAGTAATACTTAGGAATCTGCCCAATAGTGGGGGATAGCCCGGGG
AAACCCGGATTAATACCGCATACGCCCTACGGGGGAAAGCGGGGGATCGA
AAGACCTCGCGCTATTGGATGAGCCTAAGTCGGATTAGCTTGTTGGTGGG
GTAGCGGCCTACCAAGGCGACGA
>F0OV55003F1HHK
AGAGTTTGATCCTGGCTCAGGATGAACACTAGCGGCAGGCTTAATACATG
CAAGTCGAGGGGCAGCAGGGGTGTAGCAATACACTCGCTGGCGACCGGCA
AACGGGTGCGGAACACGTACGCAACTTACCCAAAACTGGGGAATAGCCCG
GGGAACCCGGATTAATACCTCGTAACATTATAGAGTGGCATCACTTTATG
ATTATAGCTCAGGCGGTTTTGGATGGGCGTGCGGCTGATTAGGTAGTTGG
CGGGTAACGGCCACCAAG
>F0OV55003F1HHW
AGAGTTTGATCCTGGCTCAGAACTAACGCTGGCGGCGTGCCTAACACATG
CAAGTCGTACGAGAAAGTTCGCTTCGGTGGATGAGTAAAGTGGCGCACGG
GTGAGTAGCGCGTGGATAATCTGCCCTTTAGTTAGGAATAACCCATCGAA
AGATGGGCTAATGCCCAATGATGCTGACGTGCTTCGGCAGGTCAGCCAAA
GGTGGCCTCTACATGTAAGCTATCGCTGAAGGATGAGTTCGCGT
>F0OV55003F1HHZ
AGAGTTTGATCCTGGCTCAGGATGAACGCTAGCGGCAGGCTTAACACATG
CAAGTCGAGGGGCAGCATTGCAGCAATGCAGATGGCGACCGGCGCACGGG
TGCGTAACGCGTATGCAACCTGCCCGTGACAGGGGGACAGCCCCGGGAAA
CCGGGATTAATACCCCGTAACGGGAAGCCCGGCATCGGGTTTCCCTGAAA
GGAGCAATCCGGTCACGGCTGGGCATGCGTTGCATTAGCTAGTTGGCGGG
GCAACGGCCC
>F0OV55003F1HIM
AGAGTTTGATCCTGGCTCAGGATGAACGCTGGCGGCATGCCTAATACATG
CAAGTCGAACGCACTAGTTTACTAGTGAGTGGCGAACGGGTGAGTAACAC
GTAGATAACCAACCCTAAAGACGAGGATAACCCGGGGAAACCTGGACTAA
TACTGGATAGGAGCTAATTTCACAAGGGATTAGTTTTAAAGGCGCATTAA
AGCGCCGCTATAGGATGGGACTGCGTCGCATTAGCTAGTTGGTGGGGTAA
CGGCCTACCAAGGCAACG
>F0OV55003F1HJS
AGAGTTTGATCCTGGCTCAGGATGAACGCTAGCGGCAGGCTTAACACATG
CAAGTCGAGGGGCAGCACGTCTTCGGATGGTGGCGACCGGCGCACGGGTG
CGTAACGCGTATACAATCTACCTTTTACAGGGGCATAGCCCGGGGAAACC
CGGATTAATATCCCATGGTATCATTTAGTGGCATCACTTGAATGATTAAA
GTTTCGGCGGTAAAAGATGAGTATGCGTACTATTAGCTAGATGGTAAGGT
AACGGCTCACCA
>F0OV55003F1HJV
AGAGTTTGATCCTGGCTCAGAACGAACGCTGGCGGCGCGTTTTAAGCATG
CAAGTCGAGGGAGAATCCGGTGCTTGCACTGGAGGGAACCGGCGAACGGG
TGAGTAACACGTAGATAATCTGCCTTTAGGTTGGGGATAGCTCATGGAAA
CATGGGGTAATACCGAATTGTGGTTCGATGTTCAAAAGGCATTGAAAGAA
AGGAGCTTAGGCTTCGCCTGAAGATGAGTCTGCGTCTGATTAGGTAGTAG
GTAGGGTAACGGCCT
>F0OV55003F1HMS
AGAGTTTGATCCTGGCTCAGGACGAACGACTAGCGGCGAGGCTTAACACA
TGCAAGTCGAGGGGCAGCACGTCTTCGGATGGTGGCGACCGGCGCACGGG
TGCGTAACGCGTATACAATCTACCTTTTACAGGGGCATAGCCCGGGGAAA
CCCGGATTAATATCCCATGGTATCATTTAGTGGCATCACTTGAATGATTA
AAGTTTCGGCGGTAAAAGATGAGTATGCGTTCTATTAGCTAGATGGTAAG
GTAACGGCTTACCATGGT
>F0OV55003F1HQK
AGAGTTTGATCCTGGCTCAGGATGAACGCTGGCGGCGTGCCTAACACATG
CAAGTCGAGCGAGACGGTTGTGAAGGATCCTTCGGGTGACTGATCAGCTA
GACAGCGGCGGACGGGTGAGTAACGCGTGGGCAACCTGCCTTGTACTGGG
GGATAACGTTTTGAAAAGAACGCTAATACCGCATAAGCGCACAGTATCGC
ATGATACAGTGTGAAAAACTCCGGTGGTACAAGATGGGCCCGCGTCTGAT
TAG
>F0OV55003F1HQZ
AGAGTTTGATCCTGGCTCAGGATGAACGCTGGCGGCGTGCCTAACACATG
CAAGTCGAGCGATAAACAGTGGATGGAATTCTTCGGAAGGAAAGAAACTG
TTGAAAGCGGCGGACGGGTGAGTAACGCGTGGGCAACCTGCCCTATACAG
GGGGATAGCCACTGGAAACGGTGATTAATACCCCATGACACCTTAACCTC
GCATGAGGAGAGGGTCAAAGATTATATCGGTATAGGATGGGCCCGCGTCT
GATTAGCTAGTTGG
>F0OV55003F1HS7
AGAGTTTGATCCTGGCTCAGGATGAACGCTGGCGGCGTGCCTAACACATG
CAAGTCAAGGAGAAAGACTGGTTTCGGCCGGTCAAGTAAACTGGCGGACG
GGTGAGTAACGCGTAGGCGACCTGCCCTTGTGTTTGGAATAACCCCGAGA
AATTGGGGCCAATACCGAATGACGCATTGAGTATGCATGTACTTGATGTT
AAAGGTGCTGCAAGGTACCGCACAGGGATGGGCCTGCGTTCCATTAGTTA
GATGGTAGGGTAACGG
>F0OV55003F1HSJ
AGAGTTTGATCCTGGCTCAGGATGAACGCTAGCGGGAGGCCTAACACATG
CAAGTCGAACGGGATTGAGAGCTTGCTCTCATGAGAGTGGCGCACGGGTG
AGTAACGCGTATGCAACCTGCCCTTGACAGGGGGATAGCCCGGAGAAATC
CGGATTAATACCCCATGGTATTTAAGTTCCGCATGGGATTTAAATTAAAG
ATTTATCGGTCAGGGATGGGCATGCGTGACATTAGCTAGTTGGCGGGGTA
ACGGCCCACCAAGG
>F0OV55003F1HTG
AGAGTTTGATCCTGGCTCAGAACGAACGCTGGCGGCGCGTTTTAAGCATG
CAAGTCGAACGGTATACGGTCTTCGGACTGTAGAGAGTGGCGAACGGGTG
AGTAACACGTAGATAATCTGCCTTGAAGTGGGGGATAGTCCATGGAAACA
TGGAGTAATACCGCATATGTCTTTGGATGAAAGTTCCAATTGGAACGCTT
TGGGATGAGTCTGCGGCTCATTAGCTAGTTGGTGGGGTAAAGGCCTACCA
AGGCAACG
>F0OV55003F1HW9
AGAGTTTGATCCTGGCTCAGATTGAACGCTGGCGGCAGGCCTAACACATG
CAAGTCGAGCGGATGAGTGGAGCTTGCTCCATGATTCAGCGGCGGACGGG
TGAGTAATGCCTAGGAATCTGCCTGGTAGTGGGGGACAACGTTTCGAAAG
GAACGCTAATACCGCATACGTCCTACGGGAGAAAGTGGGGGATCTTCGGA
CCTCACGCTATCAGATGAGCCTAGGTCGGATTAGCTAGTTGGTGAGGTAA
AGG
>F0OV55003F1HWJ
AGAGTTTGATCCTGGCTCAGGATGAACGCTAGCGGCAGGCCTAACACATG
CAAGTCGAACGGACTCGGGGGGCAACTCCTGAGTTAGTGGCGGACGGGTG
AGTAACACGTGGGTCATCTCCCCCCGAGTGAGGAATAAGCCTGCGAAAGC
GGGTCTAATACCGCATAACACTCCGGGACACAAGTCTTCGGAGTCAAAGC
CGCAAGGCGCTTGGGGATGAGCCTGCGTCCTATTAGCTAGTTGGTAGGGT
AATGGCCTACCAAGGCAA
>F0OV55003F1HZ2
AGAGTTTGATCCTGGCTCAGAACGAACGCTGGCGGCGTGTCTTAAGCATG
CAAGTCGGGCGGCAAGGCGGGGCAACCCGCCCTAGAGCGGCGGACTGGTG
AGTAACACGTGGGTGATCTGCCCTTGGATTGGGGATAGCCATTAGAAATA
GTGGGTAATACCGAATAAGTCTGCGAGGTTGCGACCTTGCGGGGAAAGGC
GCTACGGCGCCGTCCGAGGATGAGCCCGCGGCCCATTAGCTAGTTGGCGG
GGTAATGGCCCACCAAGGCGA
>F0OV55003F1I10
AGAGTTTGATCCTGGCTCAGGATGAACGCTAGCGGCGCGCTTAATGCATG
TAAGTCGAGCGATGAAGCCCTTCGGGGCTATCAGCGGCAGACGGGTGAGT
AACACGTGGATGACCTGCCCTCAAGTCTGGGATAACGGGTGGAAACATGC
GCTAATACCGGATAGGCTTGTGGTGTCGGAGCCAGAAGTAAAGCTACGGT
GCTTGAGGAGGGGTCCGCGGCCCATCAGCTAGTTGGTAGGGTAATGGCTT
ACCAAGG
>F0OV55003F1I1O
AGAGTTTGATCCTGGCTCAGAACGAACGCTGGCGGCGTGTCTTAAGCATG
CAAGTCGAGCGGCAAGCGCCAGCAATGGCGCCTAGAGCGGCGGACTGGTG
AGTAACGCGTGGGTGATCTGCCCTTGGGATGGGGGATAGCCATTAGAAAT
AGTGGGTAATACCGAATACGCTTCTGTGGCCAAGGCCATGGGAGGAAAGG
CGCTACGGCGCCACCCGAGGATGAGCCCGCGTCCCATTAGCTAGTTGGTG
AGG
>F0OV55003F1I5M
AGAGTTTGATCCTGGCTCAGGATGAACGCTAGCGGCAGGCCTAATACATG
CAAGTCGAACGGTAAATAGTGTAGCAATACATTATGAGAGTGACGTAAGG
GTGCGTAACAAGTATGCAATCTGCCCTCAACTGGAGGATAGCTCCCCGAA
AGGGGAATTAACACTCCATAATATGTGTGAACCGGCATCGGTTAGACATT
AAAACTCCGGTGGTTGAGGATGAGCATGCTTCTGATTAGCTAGTTGGTGG
>F0OV55003F1I6O
AGAGTTTGATCCTGGCTCAGGATGAACGCTAGCGGCAGGCCTAACACATG
CAAGTCGAGGGGTAACAGGAGTAGCAATACTTGCTGACGACCGGCGCACG
GGTGAGTAACGCGTATGCAACCTACCCTTAACTGGGGAATAGCCCGAAGA
AATTCGGATTAATGCCCCATAATACTGTATTGAAGCATTTCAGTGCATTT
AAAACTCCGGTGGTTAAGGATGGGCATGCGTGACATTAGCTAGTTGGTGA
GGTAACGGCT
>F0OV55003F1I76
AGAGTTTGATCCTGGCTCAGGATGAACGCTAGCGGGAGGCTTAACACATG
CAAGTCGAGGGGCAGCACGAGGTAGCAATACTTTGGTGGCGACCGGCGCA
CGGGTGAGTAACGCGTATGTAACCTACCCTGTACAGGGGAATAACCCGGA
GAAATTCGGACTAATACCCCATAAAGATATTCTGAGGCATCTTGGAATAT
TTAAAGTTTCGGCGGTACGGGATGGGCATGCGTAACATTAGCTAGTTGGT
AGGGTAACGGCCTACCAAGGCTACG
>F0OV55003F1I79
AGAGTTTGATCCTGGCTCAGAACGAACGCTAGCGGCGTGCCTAACACATG
CAAGTCGAACGAGAAAGGGACTTCGGTCCTGAGTAGAGTGGCGCACGGGT
GAGTAACACGTGGATAATCTGCCTGATAATCCGGGATAACCTCTCGAAAG
AGGAGCTAATACCGGATAAGCCCACAGCCTCCTCGGAGGCAGCGGGAAAA
GATGGCCTCTTCATGAAAGCTATTGTTATCAGATGAGTCCGCGGTCCATT
AG
>F0OV55003F1I8U
AGAGTTTGATCCTGGCTCAGGATGAACGCTAGCGGCAGGCCTAATACATG
CAAGTCGAACGGCAAGGATCTTTCGGGATCCCTAGAGTGGCGGACGGGTG
CGTAACGCGTATGCAACCTACCTTTAACAGGGGGATAGCCCGGGGAAACC
CGGATTAATACCCCATGGCATTGCGAAGTCGCATGGCTTTGCAATTAAAG
ATTTATCGGTTAAAGATGGGCATGCGTGCCATTAGCTAGTTGGTAGAGTA
ATAGCCTACCAAGGCAACG
>F0OV55003F1I8X
AGAGTTTGATCCTGGCTCAGGATGAACGCTAGCGACAGGCCTAACACATG
CAAGTCGAGGGGTATGAGAGAGCTTGCTTTCTTAGAGACCGGCGCACGGG
TGAGTAACGCGTATGCAACCTGGCCGTAAGAGGGGGATAGCCTCTCGAAA
GAGAGATTAACACCGCATAAGACCACACTTTCGCATGGAAGAGTGGTGAA
ATATTTATAGGTTACAGATGGGCATGCGTGACATTAGTTTGTTGGTGAAG
GG
>F0OV55003F1I9M
AGAGTTTGATCCTGGCTCAGAGTGAACGCTGGCGGCGTGCTTAACACATG
CAAGTCGAACGAGAACGGGACATAGCTTGCTATGTTTGTCAGCTAAGTGG
CGGACGGGTGAGTAATGTATAGCTAATGTACCCCTTGGAGGGGGATAACA
GTTGGAAACGGCTGCTAATACCCCATACTCCTTCTATCTTAATGGTAGTT
GGGAAATGTTTTTTCGCCAAGGGATCGGGCTATATGGTATCAGTTAGTTG
GTGAGGTAATGGCT
>F0OV55003F1INY
AGAGTTTGATCCTGGCTCAGAGTGAACGCTGGCGGCGTGCCTAACACATG
CAAGTCGAACGCGAAAGTCCCGCAAGGGATAAGTAGAGTGGCAGACGGGT
GAGTAATGCATAGGTAATCTACCCTTGAGTGGGGGATAACTCCGGGAAAC
CGGTGCTAATCCCGCATGACTTCCTGATGCGCAGGCATTAGGATCAAAGG
GGGGGATCCTTCGGGACCTCCCGCTTGAGGATGAGCCTATGTCCTATTAG
CTAGTTGGTG
>F0OV55003F1IQQ
AGAGTTTGATCCTGGCTCAGAACGAACGCTGGCGGCGCGTTTTAAGCATG
CAAGTCGAACGGTATACGGTCTTCGGACTGTAGAGAGTGGCGAACGGGTG
AGTAACACGTAGATAATCTGCCTTGAAGTGGGGGATAGTCCATGGAAACA
TGGAGTAATACCGCATATGTCTTAGGATGAAAGTTCCAATTGGAACGCTT
TGGGATGAGTCTGCGGCTCATTAGCTAGTTGGTGGGGTAAAGGCCTACCA
AGGCAACG
>F0OV55003F1IRE
AGAGTTTGATCCTGGCTCAGGATGAACGCTAGCGACAGGCCTAACACATG
CAAGTCGAACGGGATTTATCCTTCGGGGTAATGAGAGTGGCGCACGGGTG
AGTAACGCGTATGCAACCTACCTGTAACTGGGGAATAGCTCCCTGAAAGG
GGAATTAACACCGCATAAGACCACACTTTCGCATGGAAGAGTGGTAAAGT
ATTTATAGGTTACAGATGGGCATGCGTGACATTAGTTTGTTGGTGAGGTA
ACGGCTCACCAAG
>F0OV55003F1IY2
AGAGTTTGATCCTGGCTCAGAACGAACGCTGGCGGCGCGTCTTAAGCATG
CAAGTCGGACGGCAAGGGGAGCTTGCTCCCCCTAGAGTGGCGGACTGGTG
AGTAACGCGTGGGTGACCTACCCTTGAGATGGGGATAGCCATTAGAAATA
GTGGATAATACCGAATACGCTCATGACCCTGTGGGGATATGAGGAAACAG
GCTACGGCCTGGCTCGAGGATGGGCCCGCGTCCCATTAGCTAGTTGATGA
GGTAACGG
>F0OV55003F1IYN
AGAGTTTGATCCTGGCTCAGAACGAACGCTGGCGGCATGCCTAACACATG
CAAGTCGAACGAGACCTTCGGGTCTAGTGGCGCACGGGTGCGTAACGCGT
GGGAATCTGCCCTTCGGTTCGGAATAACAGTTAGAAATGACTGCTAATAC
CGGATGACGACGTAAGTCCAAAGATTTATCGCCGAGGGATGAGCCCGCGT
AGGATTAGGTAGTTGGTGGGGTAATGGCCCACCAAGCCGACGATCCTTAG
CTGGTCTGAGAGG
>F0OV55003F1IYQ
AGAGTTTGATCCTGGCTCAGGATAAACGCTGGCGGCATGCCTAATACATG
CAAGTCGAACGGATCAGCTTAGGCTGGTTAGTGGCGAACGGGTGAGTAAC
ACGTAAGTAACCCAACTTTCAGACGAGGATAACTGCTGGAAACGGTAGCT
AATACTGGATAGGATTATCGATAGGATGATTGATAATTTAAAGGCGCTTT
CGGGCGGTACTGGAGGAGGGGCTTGCGGCGCATTAGATAGTTGGTGAGGT
AACGGCCCACCAAGTCG
>F0OV55003F1IYT
AGAGTTTGATCCTGGCTCAGGATGAACGCTGGCGGCGTGCCTAACACATG
CAAGTCGAGCGATAAACAGTGGATGGAATTCTTCGGAAGGAAAGAAACTG
TTGAAAGCGGCGGACGGGTGAGTAACGCGTGGGCAACCTGCCCTATACAG
GGGGGATAGCCACTGGAAGCGGTGATTAATACCCCATGACACCTTAACCT
CGCATGAGGAGAGGGTCAAAGATTATATCGGTATAGGATGGGCCCGCGTC
TGATTAG
>F0OV55003F1JB5
AGAGTTTGATCCTGGCTCAGAATGAACGCTGGCGGCGTGCCTAACACATG
CAAGTCGAACGAGAAATTTCCCGCTTGCGGGAGAGAGTAAAGTGGCGCAC
GGGTGAGTAACGCGTGGGTAACCTGCCCTTGAATCGGGGATAACCTTGCG
AAAGCGTTGTTAATACCGGATATTGTCACAAGGACTATGGTTTTTGTGAT
GAAGGGTGACCTCTTCATGAAAGTTGCCGTTTAAGGATGGGCCCGCGTAC
CATTAGCTTGTTGGTAGGGTAATGG
>F0OV55003F1JGN
AGAGTTTGATCCTGGCTCAGAACGAACGCTGGCGGCATGCCTAACACATG
CAAGTCGAACGAGACCTTCGGGTCTAGTGGCGCACGGGTGCGTAACGCGT
GGGAATCTGCCCTTGGGTTCGGAATAACGTTTGGAAACGAACGCTAATAC
CGGATGATGTCTTCGGACCAAAGATTTATCGCCCAGGGATGAGCCCGCGT
AGGATTAGCTTGTTGGTGAGGTAAAGGCTCACCAAGGCGACGATCCTTAG
CTGGTCTGAGAGG
>F0OV55003F1JGT
AGAGTTTGATCCTGGCTCAGGATAAACGCTGGCGGCGTGCCTTACGCATG
CAAGTCGAACGATTCTGATTTATCAGTTTAGTGGCAAACGGGTGAGTAAC
ACGTAAGTAACCTGCCCTTAAGCAGGGGATAATCCGCCGAAAGGTGGACT
AATACCGTATGTGATAACAGAGGTAATGCTTTGTTATTAAAGCCTTCGGG
CACTTAAGGAGGGGCTTGCGGCCGATTAGCTAGTTGGTGGGGTAACGGTT
CACCAAGGCGATGATCGGTAGCTGGT
>F0OV55003F1JHL
AGAGTTTGATCCTGGCTCAGAACGAACGCTGGCGGCGCGCCTAATACATG
CAAGTCGAACGAGAATGTGTAGCAATACACATGTACAGTGGCGAACGGGT
GAGGACTACATGGGTAACCTACCCTCGAGTGGGGAATAACTAGCCGAAAG
GTTAGCTAATACCGCGTACGCTTCCAAGACTGCGGTCTTGGAAGGAAAGC
GATACCGTGGGTATCGCGCTCTTGGATGGGCTCATGCCCTATCAGCTTGT
TGGTGAGG
>F0OV55003F1JNI
AGAGTTTGATCCTGGCTCAGGATGAACGCTAGCGGCAGGCTTAACACATG
CAAGTCGAGGGGTAACAGGGGAGCAATCTCGCTGACGACCGGCGCACGGG
TGAGTATCGCGTTTGTAACCTACCTATAGCTGGGGCATAGCTTCCGGAAA
CGGAAATTAATACCCCATAATATCATAGATTCGCATGTTTTTATGATTAA
AGTTCTGACGGCTATAGATGGGCATGCGTGACATTAGCTAGTTGGTGAGG
TAA
>F0OV55003F1JP2
AGAGTTTGATCCTGGCTCAGAACGAACGCTGGCGGCAGGCCTAACACATG
CAAGTCGAGCGCACCCTTCGGGGCGAGCGGCGGACGGGTTAGTAACGCGT
GGGAACGTACCCTTTTCTACGGAATAGCCTCGGGAAACTGAGAGTAATAC
CGTATACGCCCTTCGGGGAAGGATTATCGGAGAAGGATCGGCCCGCGTTA
GATTAGGTAGTTGGTGGGGTAATGGCCTACCAAGCCTACGATCTATAGCT
GGTTTTAGAGGACGATCAGCAACACTGGG
>F0OV55003F1JP5
AGAGTTTGATCCTGGCTCAGGACGAACGCTGGCGGCGTGCTTAATACATG
CAAGTCGAGCGTGAAAGTCCCTTCGGGGATGAGTAAAGCGGCGCACGGGT
GAGGAACACGTAGATTATCTGCCCCTGAGACTGAGATAACCCTGGGAAAC
CGGGGCTAATACCGGATGAAGCATCATTATTGGTTTAATGATGTTAAAGT
GGCGCAAGTCACACTTGGGGATGAGTCTGCGACCTATCAGCTAGTTGGCG
GTGTAA
>F0OV55003F1JPZ
AGAGTTTGATCCTGGCTCAGGATGAACGCTAGCGGGAGGCTTAACACATG
CAAGTCGAGCGGTATAAACCTTTCGGGGTTTAGAGAGCGGCGCACGGGTG
AGTAACGCGTATGCAACCTACCTTTTACCGGGGAATAGCCCGGAGAAATT
TGGATTAATGCCCCATGGTTCCTTAAGTCTGCATGGATGTAAGGATAAAG
TTGAGGCGGTAAAAGATGGGCATGCGTGACATTAGCTAGTTGGGGGGTAA
CGCCCACCAAGGCTACGATGTCTAGGGGTT
>F0OV55003F1JQK
AGAGTTTGATCCTGGCTCAGAACGAACGCTGGCGGCGTGCCTAACACATG
CAAGTCGAACGCGAAAGCCCTTTCGGGGGTGAGTAAAGTGGCGCACGGGT
GAGTAACACGTGGATAATCTGCCTGATAATCTGGGATAACATCTCGAAAG
AGATGCCAATACCGGATAAGCCCACAGTCTCCTCGGAGACAGCGGGAAAA
GATGGCCTCTTCTTGAAAGCTATTGTTATCAGATGAGTCCGCGGTCCATT
AG
>F0OV55003F1JU8
AGAGTTTGATCCTGGCTCAGGATAAACGCTGGCGGTGTGCTTTATGCATG
CAAGTCGAACGAGTCACTTCGGTGGCTAGTGGCAGACGGGTGAGTAACAC
GTAAGCAACCTATCCTTAAGTGTGGAATAACTCTGAGAAATTGGAGCTAA
TACCGCATGTGAATCAGTCTCGCCGGAGATTGATTTAAAGGCTTCGGCCG
CTTATTGAGGGGCTTGCGCACGATTAGCTAGTTGGTGGGTAACGGCCTAC
CAAGG
>F0OV55003F1JV6
AGAGTTTGATCCTGGCTCAGGATGAACGCTAGCGGCAGGCTTAACACATG
CAAGTCGAGGGGCAGCACGTCTTCGGATGGTGGCGACCGGCGCACGGGTG
CGTAACGCGTATACAATCTACCTTTTACAGGGGCATAGCCCGGGGAAACC
CGGATTAATATCCCATGGTATCAAGACATGGCATCATGATTTGATTAAAG
CTTCGGCGGTAAAAGATGAGTATGCGTCCTATTAGCTAGATGGTAAGGTA
ACGGCTT
>F0OV55003F1JVI
AGAGTTTGATCCTGGCTCAGGATGAACGCTGGCGGCGTGCCTAACACATG
CAAGTCGAGCGATAAACAGTGGATGGAATTCTTCGGAAGGAAAGAAACTG
TTGAAAGCGGCGGACGGGTGAGTAACACGTGGGCAACCTGCCCTATACAG
GGGGATAGCCACTGGAAACGGTGATTAATACCCCATGACACCTTAACCTC
GCATGAGGAGAGGGTCAAAGATTATATCGGTATAGGATGGGCCCGCGTCT
GATTAGCTAGTTGG
>F0OV55003F1JVL
AGAGTTTGATCCTGGCTCAGGACGAACGCTGGCGGCGTGCCTAACACATG
CAAGTCAAGGAGAAAGACTGGTTTCGGCCGGTCAAGTAAACTGGCGGACG
GGTGAGTAACGCGTAGGCGACCTGCCCTTGTGTTTGGAGTAACCCCGAGA
AATTGGGGCTAATACCGAATGACGCATTGAGTATGCATGTACTTGATGTT
AAAGGTGCTGCAAGGTACCGCACAGGGATGGGCCTGCGTTCCATTAGTTA
GATGGTAGGGTAACGGCCT
>F0OV55003F1JWT
AGAGTTTGATCCTGGCTCAGATTGAACGCTGGCGGCATGCCTTACACATG
CAAGTCGAACGGCAGCACGGGAGCAATCCTGGTGGCGAGTGGCGAACGGG
TGAGTAATACATCGGAACGTGCCCAATCGTGGGGGATAACGCAGCGAAAG
CTGTGCTAATACCGCATACGATCTACGGATGAAAGCAGGGGACCGCAAGG
CCTTGCGCGAGTGGAGCGGCCGATGGCAGATTAGGTAGTTGGTGG
>F0OV55003F1JXE
AGAGTTTGATCCTGGCTCAGATTGAACGCTGGCGGCATGCCTAACACATG
CAAGTCGGAACGGCAGCAGCAGAGAGCTTGCTCTCTGGCTGGCGAGTGGC
GGACGGGTGAGTAATGGCATAGGAATCTGCCCAGTAGTGGGGACAACCTG
GGGAAACTCAGGCTAATACCGCATACGACCTACGGGTGAAAGTGGGGATC
TTCGGACCTCACGCTATTGGATGAGCCTATGTCAGATTAG
>F0OV55003F1K63
AGAGTTTGATCCTGGCTCAGAACGAACGCTGGCGGCGTGTCTTAAGCATG
CAAGTCGAGCGGCAAGGGCCTTCGGGCCCCTAGAGCGGCGGACGGGTGAG
TAACACGTGGACAATCTGCCCCCCGGCCGGGGATAGCCCAGGGAAACCTG
GATTAATACCGGATGAGACGGGACGCACACAGGTGCGATCCGGGAAAGGC
GCTGCGGCGCCGCCGGGGGATGAGTCCGCGACCCATTAGCTAGACGGCGG
GGTAAAGGCCCACCGTGGCGACGATGGGTA
>F0OV55003F1K68
AGAGTTTGATCCTGGCTCAGGATGAACGCTAGCGACAGGCCTAACACATG
CAAGTCGAACGGGATTTATCCTTCGGGGTAATGAGAGTGGCGCACGGGTG
AGTAACGCGTATGCAACCTACCTGTAACTGGGGAATAGCTCCCTGAAAGG
GGAATTAACACCGCATAAGACCACACTTTCGCATGGAAGAGTGGTAAAAT
ATTTATAGGTTACAGATGGGCATGCGTGACATTAGTTTGTTGGTGAGGTA
ACGGCTCACCAAG
>F0OV55003F1K7Q
AGAGTTTGATCCTGGCTCAGAACGAACGCTGGCGGCATGCCTAACACATG
CAAGTCGAACGGGATCCTAGCTTGCTAGGTGAGAGTGGCGGACGGGTGAG
TAACACGTGGGAACCTGCCTTTTGGTTCGGGATAACCGCGGGAAACTGCG
GCTAATACCGGATGCTCCCGAGAGGGGAAAGATTTATCGCCAGAAGAGGG
GCCCGCGTCCGATTAGGTAGTTGGTGGGGTAATGGCCTACCAAGCCGACG
ATCGGTAGCT
>F0OV55003F1K7Z
AGAGTTTGATCCTGGCTCAGGATGAACGCTAGCGGCAGGCTTAATACATG
CAAGTCGAGGGGGATTAACTGGGTAGCAATACTCGGTTATGAGACCGGCA
AACGGGTGCGGAACACGTACGCAACTTTCCCAAAACTGGTGAATAGCCCT
CCGAAAGGAGGATTAATACACCGTAACTTAATGAAGTGGCATCACTTTAT
TAATATAGCTCCGGCGGTTTTGGATGGGCGTGCGCCTGATTAGGTAGTTG
GCGGGGTAACGGCCCACCAAGCCTACGAT
>F0OV55003F1K8H
AGAGTTTGATCCTGGCTCAGGACGAACGCTGGCGGCGTGCCTAACACATG
CAAGTCAAAGTGCAAGTAACTTCGGTTATGAGTACTTGGCGCAAGGGTGA
GTAAGGCATAGGTAATCTGCCCTTTGGACTGGGATAACCTCGAGAAATCG
AGGACAATACCAGATGATGCAGCGGAACCGCATGGTTATGTTGTTAAAGA
TTTATCGCCAAAGGATGAGCCTATGTTCCATCAGGTAGTTGGTAGGGTAA
CGGCCT
>F0OV55003F1K8K
AGAGTTTGATCCTGGCTCAGGACGAACGCTGGCGGCGTGCTTAACACATG
CAAGTCAAGGAGAAAGTTTCTTTCGGGAGATAAGTAAACTGGCGCACGGG
TGAGTAAAATGTAAGTAATCTACCCTTTGGATGGGAATAACTACTAGAAA
TGGTGGCTAATACCGAATAATGCAGCGGCACCGAGTGGTGATGTTGTTAA
AGACCGAAAGGTTGCCAAGGGATGAGCTTGCATCTGATTAGCTAGTTGGC
GGGGTAAAAGCCCACCAAGGCG
>F0OV55003F1KHI
AGAGTTTGATCCTGGCTCAGAGCGAACGTTAGCGGCGGGCTTAACACATG
CAAGTCGAGCGAGAAAGGTGGCTTCGGCTGCCGAGTACAGCGGCGGACGG
GTGAGTAACACGTGGGTAACCTGCCCTTCAGTGGGGGACAACCACCCGAA
AGGGTGGCTAATACCGCATACGTCATGGGGTGCTGCGGCACCCGATGGGA
AAGCTAGCCTCTGCATGCAAGCTGGCGCTGAAGGAGGGGCCCGCGTCGCA
TCAG
>F0OV55003F1KJ4
AGAGTTTGATCCTGGCTCAGGATGAACGCTAGCGGCAGGCCTAACACATG
CAAGTCGAGGGGTAGCAGGGTAGCAATATCGCTGACGACCGGCGCACGGG
TGAGTAATGCATATGCAACCTTCCTTTAACTGGGGCATAGCCCGGAGAAA
TTCGGATTAATACCCCATAACATCATGAGAAGGCATTCTTTTATGATTAA
AGCTCCGGCGGTTAAGATGGGCATATGCGCCATTAGCTTGTTGGTGAACG
G
>F0OV55003F1KJK
AGAGTTTGATCCTGGCTCAGGATGAACGCTAGCGGGAGGCTTAACACATG
CAAGTCGAGCGGTATAATTCCTTCGGGGGTTAGAGAGCGGCGCACGGGTG
AGTAACGCGTATGCAACCTACCTTTTACCGGGGAATAGCCCGGAGAAATT
TGGATTAATGCCCCATGGTTCCTTATGTCTGCATGGATGTAAGGATAAAG
TTGAGGCGGTAAAAGATGGGCATGCGTGACATTAGCTAGTTGGGGGGGTA
ACGCCCACCAAGGCTACGATGTCG
>F0OV55003F1KOW
AGAGTTTGATCCTGGCTCAGAACGAACGCTGGCGGCATGCTTAACACATG
CAAGTCGAACGAGGGCTCTCCTTCGGGGGATGTCCCTAGTGGCGGACGGG
TGAGTAACGCGTGGGAATCTACCCTGGAGTGGGGAATAACCTCTGGAAAC
GGAGGCTAATACCGCATACGGCCCTTCGGCAACGGAGGGCGAAAGGCTTC
GGCCGCTCCTGGATGAGCCCGCGTCTGATTAGCTTGTTGGTGGGGTAACG
GCTCACCAAGGCGACGATCGGTAG
>F0OV55003F1KPS
AGAGTTTGATCCTGGCTCAGGATGAACGCTAGCGGGAGGCTTAACACATG
CAAGTCGAGGGGCAGCACGAGGTAGCAATACTTTGGTGGCGACCGGCAGA
CGGGTGAGTAACGCGTATGTAACCTGCCCTGTACAGGGGGATAACCCGGA
GAAATTCGGACTAATATCCCATGGTAATATTGGAAGGCATCTTCTGATAT
TTAAAGTTCCGGCGGTACAGGAGGGGCATGCGTAACATTAGCTGGTTGGT
AAGGTAACGGCTTACCAAGGCGA
>F0OV55003F1KQF
AGAGTTTGATCCTGGCTCAGGATGAACGCTAGCGACAGGCCTAACACATG
CAAGTCGAACGGGATTTATCCTTCGGGGTAATGAGAGTGGCGCACGGGTG
AGTAACGCGTATGCAACCTACCTGTAACTGGGGAATAGCTCCCTGAAAGG
GGAATTAACACCGCATAAGACCACACTTTCGCATGGAAGAGTGGTAAAAT
ATTTATAGGTTACAGATGGGCATGCGTGACATTAGTTTGTTGGTGAGGTA
ACGGCTCACCAAG
>F0OV55003F1KQP
AGAGTTTGATCCTGGCTCAGATTGAACGCTGGCGGCGTGCCTAACACATG
CAAGTCGTGCGAGAAAGTTCCCCTCGGGGAGCGAGTAGAGCGGCGCACGG
GTGAGTAACGCGTGGGTAATCTGCCCGAAAGACCGGGATAACAGTGGGAA
ACCGCTGCTAATACCGGATGTGCTTCATGTTTGACTTCATGGGGTAAAGG
TGGCCTCTGCTTGCAAGCTACCGCTTTTGGATGAGCCCGCGTCTCATTAG
CTAGTTGGG
>F0OV55003F1KTA
AGAGTTTGATCCTGGCTCAGAACGAACGCTGGCGGCGCGTTTTAAGCATG
CAAGTCGAACGGTAAAAGGGTGCTTGCACCCTTTGAGAGTGGCGAACGGG
TGAGTAACACGTAGGTGATCTGCCCTTTGGTTGGGGATAGCCTGTGGAAA
CACAGGGTAATACCGAATAAGGATCGGGACTCTTTGGAGATCCGATGAAA
GCAGCTTCGGCTGCACCGAAGGATGAGCCTGCGGCTGATTAGCTTGTTGG
CGGGGTAAAGGCCACCAAGG
>F0OV55003F1KTR
AGAGTTTGATCCTGGCTCAGGATGAACGCTGGCGGCGTGCCTAACACATG
CAAGTCGAACGGGAGCCCCTGGATTCGTCTGGGGGGGAGAGTGGCGAACG
GGTGAGTAACACGTAGGTGACCTACCCCGGAGAGGGGAATAACCACTGGA
AACGGTGGCTAATGCCCCATGGTCTCGTGGATTCATTTTCACGAGTAAAG
GCTCCGACGCTCCGGGAGGGGCCTGCGGCCCATCGGGTAGTTGGTAGGGT
AACGGCCTACCAAGCCGATGACGGGTA
>F0OV55003F1KUC
AGAGTTTGATCCTGGCTCAGGATGAACGCTAGCGACAGGCCTAACACATG
CAAGTCGAACGGGATTTATCCTTCGGGGTAATGAGAGTGGCGCACGGGTG
AGTAACGCGTATGCAACCTACCTGTAACTGGGGAATAGCTCCCTGAAAGG
GGAATTAACACCGCATAAGACCACACCTTCGCATGGAAGAGTGGTAAAAT
ATTTATAGGTTACAGATGGGCATGCGTGACATTAGTTTGTTGGTGAGGTA
ACGGCTCACCAAG
>F0OV55003F1L29
AGAGTTTGATCCTGGCTCAGGACGAACGCTGGCGGCGTGGATTAGGCATG
CAAGTCGAATGGGTTTAGACCCATGGCGAACGAGTTAGTAAGACGTAGGT
ACATCCCCCAGTCACAGGAATAACTCGGAGAAATCCGAGATAATACTTGA
TGGTCTCCAACTTCGGTTGGAGTAAAGAGTGCAGCAATGCATTTCGGATT
GGGAGTGGCCTACGCCCTATCAGCTAGTTGGTGAGGTAATGGCTTACCAA
GGCTACG
>F0OV55003F1L5L
AGAGTTTGATCCTGGCTCAGGTTGAACGCTGGCGGCATGCCTTACACATG
CAAGTCGAACGGGCTTTGGGGCTTGCTCCAAAGTTAGTGGCGGACGGGTG
AGTAATGTATCGGAACGTACCCTTGAGTGGGGGATAACCAGTCGAAAGAC
TGGCTAATACCGCATACGATCTACGGATGAAAGTGGGGGACCTTAGGGCC
TCATGCTCGTGGAGCGGCCGATATCTGATTAGCTGGTTGGTGGGGTAAAA
GCCTACCAAGGCGACGAT
>F0OV55003F1L84
AGAGTTTGATCCTGGCTCAGGATGAACGCTAGCGGCAGGCTTAACACATG
CAAGTCGAGGGGTAACAGGGTGCTTGCACCGCTGACGACCGGCGCACGGG
TGCGTAACGCGTATACAATCTACCTTTTACAGGGGCATAGCCCGGGGGAA
ACCCGGATTAATATCCCATGGTATCATTTAGTGGCATCACTTGAATGATT
AAAGCTTCGGCGGTAAAAGATGAGTATGCGTCCTATTAGTTAGTTGGTAA
GGTAACGGCTTACCAAGGCAG
>F0OV55003F1L8M
AGAGTTTGATCCTGGCTCAGGATGAACGCTGGCGGCGTGCCTAACACATG
CAAGTCGAGCGCGATTAATTGGACTGGAGGCTTCGGCCAAAGGGAAGATT
ATGAAAGCGGCGGACGGGTGAGTAACGCGTGAGCAACCTGCCCTGTACAG
GGGGATAGCCACTGGAAACGGTGATTAATACCCCATAAACCCAAAGGATC
GCATGATCTAATGGGCAAAGCCACAAGCGGTACAGGATGGGCTCGCGTCT
GATTAG
>F0OV55003F1L8V
AGAGTTTGATCCTGGCTCAGGATGAACGCTGGCGGCGTGCCTAATACATG
CAAGTCGAACGAGAAGGGGGGAAGTTTTCGGACGGACCCTGGAGAGTGGC
GCACGGGTGAGTAACACGTAGATGACCTGCCCCCGGAGAGGGGGATAACC
GTTGGAAACGACAGCTAATACCCCATGAGCTCACGGTGATTAGAAAACTG
TGAGAAAAGGTTCCGGCGCTCCGGGAGGGGTCTGCGGCCCATCAGCTGGT
TGGTAGGGTAATGGCCTACCAAGGCGAAGACGGGG
>F0OV55003F1L8Y
AGAGTTTGATCCTGGCTCAGGATGAACGCTAGCGGCAGGCCTAACACATG
CAAGTCGAACGGGATTTATCCTTCGGGGTAATGAGAGTGGCGCACGGGTG
AGTAACGCGTATGCAACCTACCTGTAACTGGGGAATAGCTCCCTGAAAGG
GGAATTAACACCGCATAAGACCACACTTTCGCATGGAAGAGTGGTAAAAA
TATTTATAGGTTACAGATGGGCATGCGTGACATTAGTTTGTTGGTGAGGT
AACGGCTCACCAAG
>F0OV55003F1L9P
AGAGTTTGATCCTGGCTCAGGATGAACGCTAGCGGCAGGCTTAACACATG
CAAGTCGAGGGGCAGCACGTCTTCGGATGGTGGCGACCGGCGCACGGGTG
CGTAACGCGTATACAATCTACCTTTCACAGGGGCATAGCCCGGGGAAACC
CGGATTAATATCCCATTAGTATCAAGGACATGGCATCATGATTTGATTAA
AGTTTCGGCGGTTAAAAGATGAGTATGCGTTCTATTAGCTAGATGGTAAG
GTAACGGCTT
>F0OV55003F1LDV
AGAGTTTGATCCTGGCTCAGGATGAACGCTGGCGGCATGCCTAATACATG
CAAGTCGAACGAATTGACCTTCGGGTCAGTTAGTGGCGAACGGGTGAGTA
ACACGTAGATAACCAACCCTAAAGACGAGGATAACCCGGGGAAACCTGGA
CTAATACTGGATAGGAGCTATTTTCAAAAGAGGATAGTTTTAAAGATGCC
TTAAAGCATCGCTATAGGCTGGGACTGCGTCGCATTAGCTAGTTGGTGGA
GTAACGGCCCACCAAGGCAACGA
>F0OV55003F1LHN
AGAGTTTGATCCTGGCTCAGGATGAACGCTGGCGGCATGCCTAATACATG
CAAGTCGAACGCACTAGTTTACTAGTGAGTGGCGAACGGGTGAGTAACGC
GTGGGTAACCAACCTTAGACTGGGGGACAACACAGGGAAACTTGTGCTAA
TACCGCATATATGCAGACATGGCATCATGATTGCAGGAAAGGCTTCGGCC
GGTTTAAGACGGACCCGCGTCCGATTAGTTAGTTGGTAGGGTAATGGCCT
ACCAAG
>F0OV55003F1LLF
AGAGTTTGATCCTGGCTCAGAACGAACGCTAGCGGCGCGCTTAACACATG
CAAGTCGAGCGAGAAAACCCCTTTCGGGGGGCGAGTAAAGCGGCGCACGG
GTGCGTAACACGTGAGTAACCTACCCAGCGTGTGGGGGATAACGTTTCGA
AAGGGGCGCTAATACCGCATAATATCCAGGATGCCTCGGCAACTTGGATG
AAAGGATGTTTTCGTTAGGATTCATTTGCCGTTGGATGGGCTCGCGGGCC
ATTAGCCAGTTGGTAGGGTAACGGCCTACCAAGG
>F0OV55003F1LMH
AGAGTTTGATCCTGGCTCAGGATGAACGCTAGCGGCAGGCCTAACACATG
CAAGTCGAGGGGCAGCACGTCTTCGGATGGTGGCGACCGGCGCACGGGTG
CGTAACGCGTATGCAACCTACCTTTAACTGGAGCATAGCCCCGAGAAATC
GGGATTAATACTCCATAACAACAAGAAGTGGCATCACTTTTTATTTAAAG
CTTTGGCGGTTAAAGATGGGCATGCGTGACATTAGTTTGTTGGTGAGGTA
ACGGCTCACCAAG
>F0OV55003F1LMN
AGAGTTTGATCCTGGCTCAGGATGAACGCTGGCGGCGTGCCTAACACATG
CAAGTCGAGCGAGAATTGATGGAATGCGGACTTCGGTCCAAGTGAAATTG
AGGAAAGCGGCGGACGGGTGAGTAACGCGTGGGTAACCTGCCCCATACAA
TGGGATAGCCACTGGAAACGGTGATTAATACCATATGATGCTTTATAATC
GCATGATTTAAAAGCTAAAGATTTATCGGTATGGGATGGACCCGCGTCTG
ATTAG
>F0OV55003F1LMT
AGAGTTTGATCCTGGCTCAGGATGAACGCTGGCGGCGTGCCTAATACATG
CAAGTCGAACGCACTAGTTTACTAGTGAGTGGCGAACGGGTGAGTAACAC
GTAGGTAACCTGCCCTTAAGACGAGGATAACCATTGGAAACGATGGCTAA
GACTGGATAGGAATATTTGAGGCATCTTAAATATTTTAAAAGACCTAGCA
ATAGGTATGCTTAAGGAGGGGCCTGCGGCGCATTAGTTAGTTGGTGGGGT
AGAAGCCTACCAAGACG
>F0OV55003F1LN1
AGAGTTTGATCCTGGCTCAGGATGAACGCTGGCGGCGTGCCTAATACATG
CAAGTCGAACGGGAACCTCTGGATTCGTCTGGAGGGGAGAGTGGCGAACG
GGTGAGTAACACGTGGGTGACCTGCCTCGAAGACGGGGATAACTACTGGA
AACGGTGGCTAATACCCGATGTGCTCGGCGATTCGGTTCGTCGAGTAAAG
CGCCCCTCACGGGGATGGCGCTTCGAGATGGGCCTGCGGCCTATCAGCTA
GTTGGTAGGGTAATGG
>F0OV55003F1LN7
AGAGTTTGATCCTGGCTCAGGATGAACGCTGGCGGCGTGCTTAATACATG
CAAGTCGAACGGAGTATGTAGCAATACGTACTTAGTGGCGAACGGGTGAG
TAACGCGTTGGTGACCTGCCTCGAAGAGAGGGATAACAGTCCGAAAGGAT
TGCTAATACCTCATGTGATCATGGACTTTAGAAATCTATGATTAAAGGAG
TAATTCACTTCGAGAGGGGCCTGCGTACCATCAGCTAGTTGGTGAGGTAA
TCGG
>F0OV55003F1LOP
AGAGTTTGATCCTGGCTCAGATTGAACGCTGGCGGCAGGCCTAACACATG
CAAGTCGAGGGGTAACAGGTAGAAAGCTTGCTTTCTATGCTGACGACCGG
CGCACGGGTGAGTAACGCGTATGCAACCTACCTTTAACAGGAAGATAGCC
CCGAGAAATCGGGATTAATACTCCATAATATATATGAATCGCATGGTTTA
TATATTAAAGCTCCGGCGGTTAAAGATGGGCATGCGTGACATTAGCTAGT
TGGTACGG
>F0OV55003F1LOV
AGAGTTTGATCCTGGCTCAGAACAAACGCTAGCGGCGTGCCTAACACATG
CAAGTCAGACGAGAAAGTTCGCTTCGGCGAATGAGTAGAGTGGCGCACGG
GTGAGTAACGCGTGGACAATCTGCCCTAGAGTTAGGAATAACCCACCGAA
AGGTGGGCTAATACCCAATAATGCTATACTTCTTCGGGAGTATAGCCAAA
GATGGCCTCTGTTTACAAGCTATCGCTCAAGGATGAGTTCGCGTACCATT
AG
>F0OV55003F1LQ1
AGAGTTTGATCCTGGCTCAGAACGAACGCTGGCGGCGCGTTTTAAGCATG
CAAGTCGAACGGTAAAAGGGTGCTTGCACCCTTTGAGAGTGGCGAACGGG
TGAGTAACACGTAGGTGATCTGCCCTTTGGTTGGGGATAGCCTGTGGAAA
CACAGGGTAATACCGAATAAGATCGGGACTCTTTGGAGATCCGATGAAAG
CAGCTTCGGCTGCACCGAAGGATGAGCCTGCGGCTGATTAGCTTGTTGGC
GGGTAAAGGCCCACCAAGG
>F0OV55003F1LRL
AGAGTTTGATCCTGGCTCAGGATGAACGCTAGCGACAGGCCTAACACATG
CAAGTCGAACGGGATTTATCCTTCGGGGTAATGAGAGTGGCGCACGGGTG
AGTAACGCGTATGCAACCTACCTGTAACTGGGGAATAGCTCCCTGAAAGG
GGAATTAACACCGCATAAGACCACACTTTCGCATGGAAGAGTGGTAAAAT
ATTTGTAGGTTACAGATGGGCATGCGTGACATTAGTTTGTTGGTGAGGTA
ACGGCTCACCAAG
>F0OV55003F1LSI
AGAGTTTGATCCTGGCTCAGGACGAACGCTGGCGGCGTGCTTAACACATG
CAAGTCGAACGATATCCGCCTGACGAATTTTTCGGAAGGAGTCAGTCGGT
GAAAGTGGCGAACGGGTGAGTAACGCGTGGGCAACCTGCCCCGAACCGGG
GGACAACACCGGGAAACTGGTGCTAATACCGCATAATACGACGGCAAGAC
ATCTTGCTGTCGGGAAAGGATCTTGATCCGGTTTGGGATGGGCCCGCGTC
TGATTAGCTTGTTGGTAGGGTAACGGCCT
>F0OV55003F1LSM
AGAGTTTGATCCTGGCTCAGGACGAACGCTGGCGGCGTGCCTAATACATG
CAAGTCGAGCGAATTTACGAGAGCTTGCTCTCGTAAATTAGCGGCGGACG
GGTGAGTAGCACGTGGGCAACCTGCCTATAAGACTGGGATAACTTCGGGA
AACCGGAGCTAATACCGGATAATTCATATCTACTCATGTAGATATGCTGA
AAGACGGTTTACGCTGTCACTTATAGATGGGCCCGCGGCGCATTAGCTAG
TTGG
>F0OV55003F1LUZ
AGAGTTTGATCCTGGCTCAGGATGAACGCTAGCGGTGCGCCTAACACATG
CAAGTCGAGCGATATAGCGGCGAACGGGTGAGTAACACGTTGGAACCTGC
CTCGAACTCAGGGATAGCCATCCGAAAGGATGATTAATACCGGATAGTCC
CGAAAGGGTAAAGATTTTTCGGTTCGAGAGGGGCCTGCGGCCTATCAGCT
AGTTGGTAAGGTAATGGCTTACCAAGGCTATGACGGGTAACTGGTGTGAG
AGCATGACCAGT
>F0OV55003F1LX7
AGAGTTTGATCCTGGCTCAGGACGAACGCTGGCGGCGTGCTTAACACATG
CAAGTCGAACGAGAAAGCCCGCTTCGGTGGGTGAGTACAGTGGCGCACGG
GTGAGTAACACGTGGGTAACCTACCCCTCGGTGGGGGATAACATACCGAA
AGGTGTGCTAATACCGCATAACACTTTACTTTTGCTATTGTAAAGTCAAA
GGTGGCTTCGCTGTCGCCGAGGGATGGGCCCGCGGACCATTAGCTTGTTG
GTGGGGTAATGGCCTACCAAGGCCGCGATGG
>F0OV55003F1LYP
AGAGTTTGATCCTGGCTCAGGACGAACGCTGGCGGCGTGCTTAACACATG
CAAGTCTAGGGGAAAGTGGTCTTCGGATCGCAAGTATACTGGCGAACGGG
TGAGTAACACGTAGGTAGTCTACCTTCGAGATTGGGATAACGTCGAGAAA
TTGACGCTAATACCGAATGATGCCTCGGTAGTTAATATCGGGATGAAAGA
TGGGGATCTTCGGACCTATCGCTTGAAGATGAGCCTGCGTCTGATTAGCT
TGTTGGTAGGG
>F0OV55003F1LZD
AGAGTTTGATCCTGGCTCAGGATGAACGCTAGCGGGAGGCTTAACACATG
CAAGTCGAGGGGCAGCACGAGGTAGCAATACTTTGGTGGCGACCGGCAGA
CGGGTGAGTAACGCGTATGTAACCTGCCCTGTACAGGGGGATAACCCGGA
GAAATTCGGACTAATATCCCATGGTAATATTGGAAGGCATCTTCTGATAT
TTAAAGTTCCGGCGGTACAGGAGGGGCATGCGTAACATTAGCTGGTTGGT
AAGGTAACGGCTTACCAAGGCGA
>F0OV55003F1M0O
AGAGTTTGATCCTGGCTCAGATTGAACGCTGGCGGCATGCCTTACACATG
CAAGTCGAGCGGCAGCGCGGGGGCAACCCTGGCGGCGAGCGGCGAACGGG
TGAGTAATGCATCGGAACGTGTCCTCTTGTGGGGGATAACCAGTCGAAAG
ACTGGCTAATACCGCATGAGATCGAGAGATGAGAGCAGGGGACCGCAAGG
CCTTGCGCGAGAGGAGCGGCCGATGCCGGATTAGCTAGTTGGG
>F0OV55003F1M1M
AGAGTTTGATCCTGGCTCAGGACGAACGCTGGCGGCGTGCTTAACACATG
CAAGTCGAGCGGAGATATATTGAAGATTTATCTGATATATATCTTAGCGG
CGGACGGGTGAGTAACGCGTGGGCAATCTGCCTCATACAGGGGGATAACA
CTGGGAAACTAGTGCTAATACCGCATAAAATAGTGAAGTGGCATCACTTT
ACTATCAAAGGAGTAATCCAGTATGAGATGAGCCCGCGTCCGA
>F0OV55003F1M4Z
AGAGTTTGATCCTGGCTCAGAACGAACGCTGGCGGCGTGCTTAATACATG
CAAGTCGAACGTGAAACGAGTAGCAATACTTGTGGAAAGTGGCGAACGGG
TGAGTAATACGTAAGCAATCTACCTTTAAGATTGGGATAACCTTGCCAAC
GCGGGGCTAATACCGGATGTGGTCATTTTAACGCATGTTAGAATGATTAA
AGGAGTGATCCGCTTAAGGATGAGCTTGCGGCCCATTAGTTAGTTGGCGG
GGTAACGGCCCACCAAGACCGCGA
>F0OV55003F1M5S
AGAGTTTGATCCTGGCTCAGAACGAACGCTGGCGGCAGGCCTAACACATG
CAAGTCGAAGGAGAAGCACCTTTCGGGGTGTGGACACTGGCGCACGGGTG
AGTAACGCGTGGGAATCTACCCCGGGGTGGGGAATAACCGCTGGAAACGG
CGGCTAATACCGCATACGCCTTTTTTAGGGAAAGCTTTAGCGCCCTGGGA
TGAGCCCGCGTTAGATTAGCTAGTTGGTGGGGTAACGGCCTACCAAGGCG
ACGATCTATAGCTGGTCTGAGAGG
>F0OV55003F1M6J
AGAGTTTGATCCTGGCTCAGGATGAACGCTAGGCGGCAGGCCTAACACAT
GCAAGTCGCGGGGCAGCACGGGTAGCAATACCTGGTGGCGACCGGCGCAC
GGGTGCGTAACGCGTATGCAACCGTGCCCCCATCAGGGGAATAGCCCGCC
GAAAGGCGGATTAATGCCCCATAGCCCTGTCCGCCGCATGGCGGTCAGGG
TAAAGCTCCGGCGGATGGGGATGGGCATGCGTGCCATTAGCTAGTTGGCG
CGGTAACGG
>F0OV55003F1M6T
AGAGTTTGATCCTGGCTCAGGATGAACGCTAGCGGGGAGGCTTAACACAT
GCAAGTCGAGGGATAGGGTAGCAATACCTGAGACCGGCGCACGGGTGAGT
AACGCGTATGCAACCTACCCTATACCGGGGGGATAGCCCAGGGAAACTTG
GATTAATACCCCATGGTACTGAGATATCGCATGGTATTTCAGTTAAAGAT
TTATTGGTATAGGATGGGCATGCGTGGCATTAGCTAGTTGGTGGGGTAAC
GGCCCACCAAGGCGACGA
>F0OV55003F1M6Z
AGAGTTTGATCCTGGCTCAGGATGAACGCTAGCGGCAGGCTTAATACATG
CAAGTCGTACGGGATCCGAGGTAGCAATACTTTGGTGAGAGTGGCGCACG
GGTGCGTAACACGTATGCAACCTACCTATAACCGGGACACAACCCACCGA
AAGGTGAGCTAATATCCCATAACACTGCGAGATGGCATCATTTTGCAGTT
AAAACTCCGGTGGTTATAGATGGGCATGCGCGATATTAGCTAGTTGGTGA
GG
>F0OV55003F1MBL
AGAGTTTGATCCTGGCTCAGAACGAACGCTGGCGGCGTGCTTAACACATG
CAAGTCGAACGCGAAAGAGTTCTTCGGAACTTGAGTAGAGTGGCGCACGG
GTGAGTAACGCGTAAGTGATCTACCCCTGTATCAGGAATAACTATGGGAA
ACTGTAGCTAATACCGGATACGTTCATGTGATTGCGATCATGTAGAAGAA
GATGGCCTCTGACATAAGCTATCGTACAGGGAGGAGTCTTGCGTACCTAG
>F0OV55003F1MG1
AGAGTTTGATCCTGGCTCAGGATGAACGCTAGCGGGAGGCTTAACACATG
CAAGTCGAGGGGCAACACGAGGTAGCAATACTTTGGTGGCGACCGGCGCA
CGGGTGAGTAACACGTATGCAACCTACCCTGTACAGGGGGATAGCCCGGA
GAAATTCGGATTAACACCCCATAACAATATGAAGAGGCATCTTTTTATAT
TTAAAGCTTCGGCGGTACGGGATGGGCATGCGCAACATTAGCTAGTTGGT
AGGGTAACGGCCTACCAAGGCAACG
>F0OV55003F1MG4
AGAGTTTGATCCTGGCTCAGGATGAACGCTAGCGGGAGGCTTAACACATG
CAAGTCGAGCGGGATTTACCTTCGGGTAATGAGAGCGGCGCACGGGTGAG
TAACGCGTATGCAACCTACCTTTTACCGGGGAATAGCCCGGAGAAATTTG
GATTAATGCCCCATGGTTCCTTAAGTCTGCATGGATGTAAGGATAAAGTT
GAGGCGGTAAAAGATGGGCATGCGTGACATTAGCTAGTTGGGGGGGTAAC
GCCCACCAAGGCTACGATGTCTAGGGG
>F0OV55003F1MI6
AGAGTTTGATCCTGGCTCAGGATGAACGCTAGCGGCAGGCTTAACACATG
CAAGTCGATCGGTAACGCGGGGGCAACCCTGGCGACGAGAGGCGGACGGG
TGAGGAACGCTTGGGAATCTGCCTATCAGCGGGGGACAACCCGGGGAAAC
CCGGGCTAATACCGCATACGCTCTACGGAGGAAAGCCGGGGACCGCAAGG
CCTGGCACTGATAGATGAGCCCAAGTCGGATTAGCTAGTTGGCGGGGTAA
CGGCCCACCAAGGCGACGATCCGTAG
>F0OV55003F1MI9
AGAGTTTGATCCTGGCTCAGGACGAACGCTGGCGGCGTGCCTAACACATG
CAAGTCGAGCGAGAAACTTCGGTTTCTAGCGGCGGACGGGTGAGTAACAC
GTAGGCAACCTGCCTCATAGAGGGGGATAGCCTCCCGAAAGGGAGATTAA
TACCGCATAACACTGCGACAACACATGTTGATGCAGTTAAAGGGGTAATC
CGCTATGAGATGGGCCTGCGGCGCATTAGCTAGTTGGTGAGGTAACGGCT
CACCAAGG
>F0OV55003F1MIR
AGAGTTTGATCCTGGCTCAGGATGAACGCTAGCGGCAGGCCTAACACATG
CAAGTCGAGGGGTAACGATTCCAAGCAATTGGAAGGCGACGACCGGCGGA
CGGGTGAGTAACGCGTTTGTAACCTACCTCTAACTGGAAGATAGCCCGAA
GAAATTCGGATTAATACTCCATAATACTATGAACTGGCATCTTTTTATAG
TCAAAGCTTTGGCGGTTAGAGATGGGCATGCGTGACATTAGCTTGTTGGT
GAGGTAACGGCTC
>F0OV55003F1MNS
AGAGTTTGATCCTGGCTCAGATTGAACGCTGGCGGCATGCCTTACACATG
CAAGTCGAACGGCAGCACGGGGGCAACCCTGGTGGCGAGTGGCGAACGGG
TGAGTAACGCATCGGAATGTACCCAGTAGTGGGGGATAACTAGTCGAAAG
ACTAGCTAATACCGCATACGCACTACGGTGGAAAGCGGGGGATCGCAAGA
CCTCGCGCTATTGGAGCAGCCGATGTCGGATTAGCTAGTTGGTGGGGTAA
AGGCCTACCAAGG
>F0OV55003F1MO3
AGAGTTTGATCCTGGCTCAGAACGAACGCTGGCGGCGTGCTTAACACATG
CAAGTCGGATGCGAAAGGGGCTTTCGGGCGCTGAGTAGCATGGCAGACGG
GTGAGGAGTGCGTATCTGACGAAACTCAGGCTGGGGGATAGTCCCTCGAA
AGGGGGTTGAATACCGCATGTGCTCGGCACTGTCATGGTGTCGAGGAAAG
GTGGCCTCTGCATGCACGCTATTGGCCTGAGATCGGG
>F0OV55003F1MOR
AGAGTTTGATCCTGGCTCAGGATGAACGCTGGCGGCGTGCCTAACACATG
CAAGTCGAACGTGAGAGGGTAGCAATATCCTTGAAAGTGGCGCACGGGTG
AGTAATACGTAGGTGACCTGCCCTGGAGTGGGGGGATAACAGCTAGAAAT
GGCTGCTAATACCGCATACTACCGAACTGCTGGGAAGCGGATTGGTAAAA
ACTCTGGTGCTTCAGGAGGGGCCTGCGGCCGATTAGCTAGTTGGCGGGGT
AAGAGCCC
>F0OV55003F1MPN
AGAGTTTGATCCTGGCTCAGAACGAACGCTGGCGGCGCGTCTTAAGCATG
CAAGTCGAGCGGTAAGTCGGGTGCTTGCACCCGGCCTAGAGCGGCGGACT
GGTGAGTAACACGTGGGTGATCTACCCGTAGGTTGGGGATAGCCATTAGG
AAATAGTGGGTAATACCGAATGTGGTTGGAGGGTTATGATTCTCCAAAGA
AAGGAGCTACGGCTCCGCCTGAGGATGAGCCCGCGTCCCATTAGCTAGTT
GGCAGGGTAAAGGCCTACCAAGG
>F0OV55003F1MPT
AGAGTTTGATCCTGGCTCAGGATGAACGCTGGCGGCGTGCCTAACACATG
CAAGTCGAGCGATAAACAGTGGATGGAATTCTTCGGAAGGAAAGAAACTG
TTGAAAGCGGCGGACGGGTGAGTAACGCGTGGGCAACCTGCCCTATACAG
GGGGATAGCCACTGGAAACGGTGATTAATACCCCATGACACCTTAACCTC
GCATGAGGAGAGGGTCAAAGATTATATCGGTATAGGATGGGCCCGCGTCT
GATTAGCTAGTTGG
>F0OV55003F1MQL
AGAGTTTGATCCTGGCTCAGGATGAACGCTAGCGGCAGGCCTAACACATG
CAAGTCGCGGGGCAGCACGGGTAGCAATACCTGGTGGCGACCGGCGCACG
GGTGCGTAACGCGTATGCAACCTGCCCCCATCAGGGGAATAGCCCGCCGA
AAGGCGGATTAATGCCCCATAGCCCCTGTCCGCCGCATGGCGGTCAGGGT
AAAGCTCCGGCGGATGGGGATGGGCATGCGTGCCATTAGCTAGTTGGCGC
GGTAACGG
>F0OV55003F1MRV
AGAGTTTGATCCTGGCTCAGAGTGAACGCTGGCGGCATGCTTAACACATG
CAAGTCGCACGGGCAGCAATGTCAGTGGCGGACGGGTGAGTACCGCGTAG
GAATGTGTCCAGAGGTGGGGGACAACCTTGGGAAACTGAGGCTAATACCG
CATATGAGCTGAGGCTCAAAGCAGCGATGCGCCTTTGGAGTAGCCTGCGT
CCGATTAGCTAGTTGGTGGGGTAAAGGCCTACCAAGGCGACGATCGG
>F0OV55003F1MS2
AGAGTTTGATCCTGGCTCAGGACGAACGCTGGCGGCGTGCTTAACACATG
CAAGTCAAGGAGAAAGTTTCTTTCGGGAGATAAGTAAACTGGCGCACGGG
TGAGTAAAATGTAAGTAATCTACCCTTTGGATGGGAATAACTACTAGAAA
TGGTGGCGTAATACCGAATAATGCAGCGGCACCGAGTGGTGATGTTGTTA
AAGACCGAAAGGTTGCCAAGGGATGAGCTTGCATCTGATTAGCTAGTTGG
CGGGTAAAAGCCCACCAAGGCG
>F0OV55003F1MSZ
AGAGTTTGATCCTGGCTCAGAACGAACGCTGGCGGCATGCCTAACACATG
CAAGTCGAACGAGACCTTCGGGTCTAGTGGCGCACGGGTGCGTAACGCGT
GGGAATCTGCCCTTGGGTTCGGGATAACAGTTGGAAACGGACTGCTAATA
CCGGATGATGGTCTTCGGACCAAAGATTTATCGCCCAAGGATGAGCCCGC
GTAGGATTAGCTTGTTGGTGAGGTAAAAGCTCACCAAGGCGACGATCCTT
AGCT
>F0OV55003F1MTK
AGAGTTTGATCCTGGCTCAGATTGAACGCTGGCGGCATGCTTAACACATG
CAAGTCGAACGGTAACAGGAGAGAGCTTGCTCTCTCGCTGACGAGTGGCG
GACGGGTGAGTAACACATGGGAATCTGCCTTGAGGTGGGGGATAACCTGG
GGAAACTCAGGCTAATACCGCATGATCTCTTCGGAGCAAAGTGGGGGACC
TTCGGGCCTCACGCCTTGAGATGAGCCCATGTCTGATTAGCTTAGG
>F0OV55003F1MVA
AGAGTTTGATCCTGGCTCAGGATGAACGCTGGCGGCATGCCTAATACATG
CAAGTCGAATGAACTAGTTTACTAGTTAGTGGCGAACGGGTGAGTAACAC
GTAGATAACCAACCCTTAAGACGAGGATAACCCGGGGAAACCTGGACTAA
TACTGGATAGGAGCTATTTTCAAAAGAGGATAGTTTTAAAGGTGCCCTAA
AGCACCGCCAAAGGCTGGGACTGCGTCGCATTAGCTAGTTGGTGGGGTAA
CGGCCTACCAAGGCAACGATGCGTAG
>F0OV55003F1MXX
AGAGTTTGATCCTGGCTCAGGACGAACGCTGGCGGCGTGCTTAACACATG
CAAGTCGAACGGAAGATACCTGGAACAATCTGCTTGCGGAAAGTGAAGGG
TATCTTTAGTGGCGAACGGGTGAGTAACGCGTGAGGATCTATCTTCAGGA
GGGGGACAACAGTTGGAAACGGCTGCTAATACCCCATATGCCGAGAGGTA
AAAGGAGCAATCCGCCAGAAGAGGAACTCGCGTCCTATCAGGTAGTTGGT
GAGGTAACGGCTC
>F0OV55003F1MZB
AGAGTTTGATCCTGGCTCAGGATGAACGCTAGCGGCAGGCCTAACACATG
CAAGTCGAGGGGTAACAGGAGTAGCAATACTTGCTGACGACCGGCGCACG
GGTGAGTAACGCGTATGCAACCTACCCTTAACTGGGGAATAGCCCGAAGA
AATTCGGATTAATGCCCCATAATACTGTATTGAAGCATTTCAGTTGCATT
TAAAACTCCGGTGGTTAAGGATGGGCATGCGTGACATTAGCTAGTTGGTG
AGGTAACGGCT
>F0OV55003F1N0U
AGAGTTTGATCCTGGCTCAGGACGAACGCTGGCGGCGTGCCTAACACATG
CAAGTCAAAGGAAAGCGACTTCGGTCGTAAGTACTTGGCGCAAGGGTGAG
TAAGGTATAGGTAATCTGCCCTTTGGACTGGGATAACTCCGAGAAATCGG
TGACAATACCAGATGATGCAGCGGGACCGCATGGTCATGTTGTTAAAGAT
TTATCGCCAAAGGATGAGCCTATATTCCATCAGGTAGTTGGTAGGGTAAC
GGCCTACCAAG
>F0OV55003F1N27
AGAGTTTGATCCTGGCTCAGAACTAACGCTGGCGGCGTGCCTAACACATG
CAAGTCGTACGAGAAAGTTCGCTTCGGTGGATGAGTAAAGTGGCGCACGG
GTGAGTAGCGCGTGGATAATCTGCCCTTTAGTTAGGAATAACCCATCGAA
AGATGGGCTAATGCCCAATGATGCTGACGTGCTTCGGCAGGTCAGCCAAA
GGTGGCCTCTACATGTAAGCTATCGCTGAAGGATGAGTTCGCGT
>F0OV55003F1N68
AGAGTTTGATCCTGGCTCAGGATGAACGCTGGCGGCGTGCCTAACACATG
CAAGTCGAGCGGAGATTACGAGGAGTACTTGTACAAATTGTAATCTTAGC
GGCGGACGGGTGAGTAACACGTGAGGAACCTGCCCTTGAGTGGGGAATAA
CACCGAGAAATGGGTGCTAATACCGCATAATGTCTTGGAAGCGCATGCTT
TCGGGACCAAAGGATTTATTCGCTTAAGGATGGACTCGCGTCCGATTAGG
TAGTTGGTGAGGTAACCGG
>F0OV55003F1N6H
AGAGTTTGATCCTGGCTCAGAACGAACGTTAGCGGCGTGCTTAACACATG
CAAGTCGAACGAGAAAGTATCTTCGGATATGAGTATAGTGGCGCACGGGT
GAGTAACACGTGGGTAACCTACCCTTTGGAGGGGGACAACATTTGGAAAC
GAATGCTAATACCGCATAAGTCAGCTTCGGCTGGGAAAGGTGGCTTCGGC
TACCGCCAGAGGATGGGCCCGCGACCCATCAGCTAGTTGGTAAGGTAATG
GCTTACCAAGGCAACGACGGGTAG
>F0OV55003F1N6W
AGAGTTTGATCCTGGCTCAGAACGAACGCTGGCGGCGCGTTTTAAACATG
CAAGTCGAACGAGAACCTTAGAGCTTGCTTTGAGGGGAAAGTGGCGAACG
GGTGAGTAACACGTGAGTAATCTGCCTCTGGGACGGGGACAACTACCCGA
AAGGGTAGCTAATACCGGATGAGATAGAGATATGAAAGGTGGGGACCGCA
AGGCCTACCGCCTGGAGATGAGCTCGCGGCCCATTAGCTAGTTGGCGGGG
TAAAGGCCCACCAAGGCGACGATGGGTAG
>F0OV55003F1N6Z
AGAGTTTGATCCTGGCTCAGGATGAACGCTGGCGGCGTGCCTAACACATG
CAAGTCGAGCGGAGATATAGAGGAGTACTTGTACGAATCTTTATCTTAGC
GGCGGACGGGTGAGTAACACGTGAGGAACCTGCCCTTAAGTGTGGAATAA
CACCGAGAAATCGGTGCTAATACCGCATAACGTCCTGGAAGCGCATGCTT
TCGGGACCAAAGGATTTATTCGCTTAAGGATGGCCTCGCGGCCGATTAGG
TAGTTGGTGAGGTAACCGG
>F0OV55003F1N77
AGAGTTTGATCCTGGCTCAGAACGAACGCTGGCGGCGTGCTTAACACATG
CAAGTCCTACGAGAAAGTCCCTTCGGGGATGAGTAAAGTGGCGAACGGGT
GAGTAATACGTGGGTAACCTGCCTTTACGACTGGGATAACATTCCGAAAG
GGGTGCTAATACCGGATAAGACCACGAAACGGGAGTTTTGTGGGAAAACG
ATGGCCTCTGACTTAAGCTATCGCGTAGAGATGGGCCCACGGCCTATCAG
CTTGTTGGCGGGGTAACGGCCCACCAAGGCTTCGACGGGTAG
>F0OV55003F1N7T
AGAGTTTGATCCTGGCTCAGGATTAACGCTGGCGGCGTGCCTAATGCATG
CAAGTCGTACGGTATCAGTCTTCGGACTGAGAGAGTGGCAAACGGGTGAG
TAACACGTAAGTAACCTACCCCTAAGTAGAGGATAGCTCTAAGAAATTAG
GATTAATACTCCATGTGGTGATGTGGGTAAGGCCATATTACTAAAGCCGC
AAGGCGCTTGGGGAGGGGCTTGCGTCCGATTAGCTAGTTGGTAGGGTAAG
GGCTTACCAAGGCG
>F0OV55003F1N7W
AGAGTTTGATCCTGGCTCAGGATGAACGCTAGCGGGAGGCTTAACACATG
CAAGTCGAGGGGCAGCACGAGGTAGCAATACTTTGGTGGCGACCGGCGCA
CGGGTGAGTAACACGTATGCAACCTACCCTGTACAGGGGGATAGCCCGGA
GAAATTCGGATTAATACCCCATAATAATATGAAGAGGCATCTTTTTAATA
TTTAAAGCTTCGGCGGTACGGGATGGGCATGCGCAACATTAGCTAGTTGG
TAGGGTAACGGCCTACCAAGG
>F0OV55003F1N84
AGAGTTTGATCCTGGCTCAGATTGAACGCTGGCGGCATGCTTTACACATG
CAAGTCGAACGGCAGCACGGGTGCTTGCACCTGGTGGCGAGTGGCGAACG
GGTGAGTAATACATCGGAACGTGCCTATTAGTGGGGGATAACAAAGCGAA
AGTTTAGCTAATACCGCATACGTCCTGAGGGAGAAAGCGGGGGATCTTCG
GACCTCGTGCTTTAGGAGCGGCCGATGTCGGATTAGCTAGTTGGTGAGGT
AAAGGCTC
>F0OV55003F1N8Y
AGAGTTTGATCCTGGCTCAGAACGAACGTTAGCGGCGTGCTTAACACATG
CAAGTCGAACGAGAAAGTATCTTCGGATATGAGTAGAGTGGCGCACGGGT
GAGTAACACGTGGGTAACCTGCCCTTTGGAGGGGGACAACATCTGGAAAC
GGATGCTAATACCGCATAAGTCGTCTTCGGACGGGAAAGGTGGCTTCGGC
TACCGCCAGAGGATGGGCCCGCGTCCCATCAGCTAGTTGGTAAGGTAACG
GCTTACCAAGGCAACGACGGGTAG
>F0OV55003F1N94
AGAGTTTGATCCTGGCTCAGGACGAACGCTGGCGGCGTGCTTAACACATG
CAAGTCTAGGGGAAAGTGGTCTTCGGATCGCAAGTATACTGGCGAGCGGG
TGAGTAACACGTAGGTAATCTACCTTCGAGATTGGGATAACGTCGAGAAA
TTGACGCTAATACCGAATGATGCCTCGGTAGTTAATATCGGGATGAAAGA
TGGGGATCTTCGGACCTATCGCTTGAAGATGAGCCTGCGTCTGATTAGCT
TGTTGGG
>F0OV55003F1NH8
AGAGTTTGATCCTGGCTCAGGACGAACGCTGGCGGCGTGCCTAACACATG
CAAGTCAAAGGAAAGCGACTTCGGTCGTAAGTACTTGGCGCAAGGGTGAG
TAAGGTATAGGTAATCTGCCCTTTGGACTGGGATAACTCCGAGAAATCGG
TGACAATACCAGATGGTGCAGCGGGACCGCATGGTCATGTTGTTAAAGAT
TTATCGCCAAAGGATGGAGCCTATATTCCATCAGGTAGTTGGTAGGGTAA
CGGCCTACCAAGCCTACG
>F0OV55003F1NJY
AGAGTTTGATCCTGGCTCAGGATGAACGCTAGCGGCAGGCTTAACACATG
CAAGTCGAGGGGTAACAGGGTGCTTGCACCGCTGACGACCGGCGCACGGG
TGCGTAACGCGTATACAATCTACCTTTTACAGGGGCATAGCCCGGGGAAA
CCCGGATTAATATCCCATGGTATCAAGAAGTGGCATCGCTTTTTGATTAA
AGTTTCGGCGGTAAAAGATGAGTATGCGTTCTATTAGCTAGATGGTAAGG
TAACGGCTTACCATGGCTTTG
>F0OV55003F1NMN
AGAGTTTGATCCTGGCTCAGAGCGAACGCTGGCGGCAGGCTTAACACATG
CAAGTCGAGCGGGCCCTTACGGGGTCAGCGGCGGATGGGTGAGTAACGCG
TGGGAACGTGCCTTCTGGTTCGGAATAACCCTGGGAAACTAGGGCTAATA
CCGGATACGCCCTTATGGGGAAAGGTTTACTGCCGGAAGATCGGCCCGCG
TCTGATTAGCTAGTTGGTGGGGTAACGGCCTACCAAGGCGACGATCAGTA
GCTGGTCTGAGAGGATGATCAG
>F0OV55003F1NP6
AGAGTTTGATCCTGGCTCAGGATGAACGCTAGCGGTGCGCCTAACACATG
CAAGTCGGAGCGATATAGCGGCGAACGGGTGAGTAACACGTTGGAACCTG
CCTCGAACTCAGGGATAGCCATCCGAAAGGATGATTAATACCGGATAGTC
CCGAAAGGGTAAAGATTTTTCGGTTCGAGAGGGGCCTGCGGCCTATCAGC
TAGTTGGTAAGGTAATGGCTTACCAAGGCTATGACGGGTAACTGGTGTGA
GAGCATGACCAGT
>F0OV55003F1NPN
AGAGTTTGATCCTGGCTCAGGATGAACGCTAGCGGTGCGCCTAACACATG
CAAGTCGAGCGATATAGCGGCGAACGGGTGAGTAACACGTTGGAACCTGC
CTCGAACTCAGGGATAGCCATCCGAAAGGATGATTAATACCGGATAGTCC
CGAAAGGGTAAAGATTTTTCGGTTCGAGAGGGGCCTGCGGCCTATCAGCT
AGTTGGTAAGGTAATGGCTTACCAAGGCTATGACGGGTAACTGGTGTGAG
AGCATGACCAGT
>F0OV55003F1NXF
AGAGTTTGATCCTGGCTCAGGACGAACGCTGGCGGCGTGCTTAACACATG
CAAGTTGAACGGACCGACTGGTTGGAACCTTCGGGGGAAGACGAGAAAGG
TTAGTAGCGGACGGGTGAGTAACACGTGGGTAATCTGCCCTTTAGTTTGG
AATAACACCGGGAAACTGGTGCTAATACCGGATAAGATCTGAGCAAGGCA
TCTTGAACAGATGAAAGGAGGCCTCTCTATAGAAGCTCCCGCTAAAGGAT
GAGCCCGCGGCCCATTAGCTAGTTGG
>F0OV55003F1NXQ
AGAGTTTGATCCTGGCTCAGAACGAACGCTGGCGGCGCGTTTTAAGCATG
CAAGTCGAACGGTATACGGTCTTCGGACTGTAGAGAGTGGCGAACGGGTG
AGTAACACGTAGATAATCTGCCTTGAAGTGGGGGATAGTCCATGGAAACA
TGGAGTAATACCGCATATGTCTTTGGATGAAAGTTCCAATTGGAACGCTT
TGGGATGAGTCTGCGGCTCATTAGCTAGTTGGTGAGGTAACGGCCCACCA
AGGCAACGATGGG
>F0OV55003F1NY9
AGAGTTTGATCCTGGCTCAGGATGAACGCTGGCGGCGTGCCTAACACATG
CAAGTCGAGCGATAAACAGTGGATGGAATTCTTCGGAAGGAAAGAAACTG
TTGAAAGCGGCGGACGGGTGAGTAACGCGTGGGCAACCTGCCCTATACAG
GGGGATAGCCACTGGAAACGGTGATTAATACCCCATGACACCTTAACCTC
GCATGAGGAGAGGGTCAAAGATTATATCGGTATAGGATGGGCCCGCGTCT
GATAGCTAGTTGG
>F0OV55003F1O06
AGAGTTTGATCCTGGCTCAGGATGAACGCTGGCGGCGTGCCTAACACATG
CAAGTCGAGCGGAGATATAGAGGAGTACTTGTACGAATCTTTATCTTAGC
GGCGGACGGGTGAGTAACACGTGAGGAACCCGCCCTTAAGTGTGGAATAA
CACCGAGAAATCGGTGCTAATACCGCATAACGTCCTGGAAGCGCATGCTT
TCGGGACCAAAGGATTTATTCGCTTAAGGATGGCCTCGCGGCCGATTAGG
TAGTTGGTGAGGTAACGG
>F0OV55003F1O1I
AGAGTTTGATCCTGGCTCAGAACAAACGCTAGCGGCGTGCCTAACACATG
CAAGTCAGACGAGAAAGTTCGCTTCGGCGAATGAGTAGAGTGGCGCACGG
GTGAGTAACGCGTGGACAATCTGCCCTAGAGTTAGGAATAACCCACCGAA
AGGTGGGCTAATACCCAATAATGCTATACTTCTTCGGGAGTATAGCCAAA
GATGGCCTCTGTTTACAAGCTATCGCTCAAGGATGAGTTCGCGTACCATT
AG
>F0OV55003F1O1U
AGAGTTTGATCCTGGCTCAGAACGAACGCTGGCGGCGCGTTTTAAGCATG
CAAGTCGCACGGCAAGGAGGACTTCGGTCCTCCCCAGAGTGGCGGACGGG
TGAGTAACACGTGGACAACCTACCCTGCGGTCGGGGATAGCCCATGGAAA
CATGGGGTAATACCGGATGAGACCGATGGCGCACAAGCGCTATCGAGGAA
AGGCGCCAAGGCGGCGCCGCAGGATGGGTCCGCGGTCCATTAGCTAGTTG
GTGAGGTAACGGCCCACCAAGG
>F0OV55003F1O2H
AGAGTTTGATCCTGGCTCAGGATGAACGCTAGCGGCGCGCTTAATGCATG
TAAGTCGAGCGATGAGGCCCTTCGGGGCTATCAGCGGCAGACGGGTGAGT
AACACGTGGATGACCTGCCCTCAAGTCTGGGATAACGGGTGGAAACATGC
GCTAATACCGGATAGACTACTGGGGTCAGAGCCAGTAGTAAAGCTACGGT
GCTTGAGGAGGGGTCCGCGGCCCATCAGCTAGTTGGTAGGGTAACGGCCT
ACCAAGGCG
>F0OV55003F1O2W
AGAGTTTGATCCTGGCTCAGAACTAACGCTGGCGGCGCGTCTTAAACATG
CAAGTCGTACGAGAACCCCGGTGCTTGCATTGGGGGGGAAAGTGGCGAAC
GGGTGAGTAACACGTGGATAATT
>F0OV55003F1O5B
AGAGTTTGATCCTGGCTCAGAATAAACGCTGGCGGCGTGCCTAACACATG
CAAGTCGAACGAGAAAGGGATCTTCGGATCCTGAGTAAAGTGGCAAACGG
GTGAGTAACACGTGAGTAACCTCCCCCAGATTTTGGAATAACAACTTGAA
AAGGTTGCTAATACCAAATAACATTCTCAGATGGCATCATCAGGGAATCA
AAGATGGCCTCTCCATGGAAGCTGTCGATAAGGGATGGGCTCGCGCACCA
TTAG
>F0OV55003F1O5Q
AGAGTTTGATCCTGGCTCAGGATGAACGCTAGCGACAGGCTTAACACATG
CAAGTCGAGGGGCAGCATAAAAGTAGCAATACTTTGGTGGCGACCGGCGC
ACGGGTGAGTAACGCGTATGCAACCTACCTATCAGAGGGGGATAACCCGG
CGAAAGTCGGACTAATACCGCATAAAACAGGGGCACCGCATGGTGATATT
TGTTAAAAATTTATTGCTGATAGATGGGCATGCGTTCCATTAGGTAGTTG
GAGAGGTAACGG
>F0OV55003F1O9X
AGAGTTTGATCCTGGCTCAGAATGAACGCTGGCGGCAGGCCTAACACATG
CAAGTCGGACGGAAACGATAGGAGCTTGCTCCTAGGCGTCGAGTGGCGGA
CGGGTGAGTAATGCATGGGAATCTGCCCTTTAGTTGGGGATACCGTATGG
AAACGTGCGTTAATACCGAATGAGATCTACGGATGAAAGGTGCCCTCTTC
TTGAAAGGTATCGCTAAAGGATGAGCCCATGTTAGATTAGCTTAGTTGGT
GAGGTAATGG
>F0OV55003F1OF0
AGAGTTTGATCCTGGCTCAGAGTTAACGTTGGCGGCGTGCCTAACACATG
CAAGTCGAACGCGTTCCGGGGGCAACTCCGGGATGAGTGGCGAACGGGTG
AGTAACACGTGGGTAATCTTCCTTCGAGTTCGGGACAACCATCCGAAAGG
GTGGCTAATACCGGATAACATGGTAACATCAAAGGTGGGGATCGTAAGAC
CTGCCGCTTGAAGATGAGCTCGCGGCCCATTAGCTAGTTGGTGGGGTAAT
GGCCTACCAAGGCAACGATGGGTAGCCGG
>F0OV55003F1OFA
AGAGTTTGATCCTGGCTCAGGATAAACGCTGGCGGCGTGCCTTACGCATG
CAAGTCGAACGATTCTGATTTATCAGTTTAGTGGCAAACGGGTGAGTAAC
ACGTAAGTAACCTGCCCTTGAGTGGGGGATAGCCTCGGGAAACCGGGGTT
AATACCGCGTAACATAGTAGAGGTAATGCATTACTATTAAAGCTTTCGAG
CGCTTAAGGAGGGGCTTGCGGCCGATTAGCTAGTTGGTGGGGTAAAGGCT
TACCAAGGCAGTGATCGGTAGCTGGT
>F0OV55003F1OKT
AGAGTTTGATCCTGGCTCAGAACGAACGCTGGCGGCGCGTTTTAAGCATG
CAAGTCGAACGGTATACGGTCTTCGGACTGTAGAGAGTGGCGAACGGGTG
AGTAACACGTAGATAATCTGCCTTGAAGTGGGGGATAGTCCATGGAAACA
TGGAGTAATACCGCATATGTCTTTGGATGAAAGTTCCAATTGGAACGCTT
TGGGATGAGTCTGCGGCTCATTAGCTAGTTGGTGGGGTAAAGGCCTACCA
AGGCAACG
>F0OV55003F1OL5
AGAGTTTGATCCTGGCTCAGAGTGAACGCTGGCGGCGTGCCTAACACATG
CAAGTCGAACGAGAAAGCACCTTCGGGTGCAAGTAGAGTGGCAGACGGGT
GAGTAATGCATAGGTAATCTACCTTCGAGTGGGGGATAACTTATCGAAAG
GTAAGCTAATCCCGCATAACGTCGTGATGTATAAGCATTGCGAACAAAGG
AGGGGATCCTTCGGGACCTTTCGCTTGAGGATGAGCCTATGTCCTATTAG
CTTGTTGG
>F0OV55003F1OLP
AGAGTTTGATCCTGGCTCAGAATGAACGCTGGCGGCGTGCTTAACACATG
CAAGTCGAACGGATCAAAGTAGCTTGCTATTTTGGTTAGTGGCGCACGGG
TGAGTAATATATAGCTAACCTGCCCTTTAGTGGGGGACAACAGTTGGAAA
CGACTGCTAATACCCTATACTCCTTCTTGTCACATGGTGAGTTGGGAAAG
ATTTATCGCTAAAGGATGGGGCTTTATTGTATCAGCTAGTTGGTGAGGTA
ATGGCTC
>F0OV55003F1OPY
AGAGTTTGATCCTGGCTCAGGATGAACGCTAGCGGGAGGCTTAACACATG
CAAGTCGAGGGGCAGCACGAGGTAGCAATACTTTGGTGGCGACCGGCAGA
CGGGTGAGTAACGCGTATGTAACCTACCCTGTACAGGGGGATAACCCGGA
GAAATTCGGACTAATATCCCATGGAAATATCGGAAGGCATCTTTTGATAT
TTAAAGTTCCGGCGGTACGGGATGGGCATGCGTAACATTAGCTAGTTGGT
AAGGTAACGGCTTACCAAGGCTTTGATTGG
>F0OV55003F1OQK
AGAGTTTGATCCTGGCTCAGGATGAACGCTGGCGGCGTGCCTAACACATG
CAAGTCGAGCGATAAACAGTGGATGGAATTCTTCGGAAGGAAAGAAACTG
TTGAAAGCGGCGGACGGGTGAGTAACGCGTGGGCAACCTGCCCTATACAG
GGGGATAGCCACTGGAAACGGTGATTAATACCCCATGACACCTTAACCTC
GCATGAGGAGAGGGTCAAAAGATTATATCGGTATAGGATGGGCCCGCGTC
TGATTAGCTAGTTGG
>F0OV55003F1OQW
AGAGTTTGATCCTGGCTCAGAACGAACGCTGGCGGCGTGTCTTAAGCATG
CAAGTCGAGCGGCAAGGCGGGGCAACCCGCCCTAGAGCGGCGGACTGGTG
AGTAACGCGTGGGTGATCTACCCTTCGGGATGGGGATAGCCATTAGAAAT
AGTGGGTAATACCGAATACGCTCGTCACTTCGGTGTGACGAGGAAAGGCG
CCACGGCGCCACCCGAGGATGAGCCCGCGTCTCATTAGCTAGTTGGTGGG
GTAATGGCTCACCAAGG
>F0OV55003F1OS5
AGAGTTTGATCCTGGCTCAGGATGAACGCTAGCGGGAGGCCTAACACATG
CAAGTCGAACGGGATTGAGAGCTTGCTCTCATGAGAGTGGCGCACGGGTG
AGTAACGCGTATGCAACCTGCCCTTGACAGGGGGATAGCCCGGAGAAATC
CGGATTAATACCCCATGGTATTTAAGTTCCGCATGGGATTTAAATTAAAG
ATTTATCGGTCAGGGATGGGCATGCGTGACATCAGCTAGTTGGCGGGTAA
CGGCCC
>F0OV55003F1OU7
AGAGTTTGATCCTGGCTCAGATTGAACGCTGGAGGCGTGCTTAACACATG
CAAGTCGTGCGAGAAAAGTTCCTTCGGGGACCTAGTACAGCGGCGTACGG
GTGAGTAACGCGTGGGCGACCTGCCCAGATGATCGGGATAACAGTTGGAA
ACGGCTGCTAATACCGGATACGAATCATATTATGTATGATTGAAAGGGTG
CCTCTAAACTATGCATCCGCGTCTGGATGGGCCCGCGTCTCATTAGCTTG
TTGGG
>F0OV55003F1OUT
AGAGTTTGATCCTGGCTCAGAACGAACGCTGGCGGCGCGTTTTAAGCATG
CAAGTCGAACGGGATTGATCCTTCGGGATCATGAGAGTGGCGAACGGGTG
AGTAACACGTAGATGATCTGCCTTGAAGTTGGGGATAGCCCATAGAAATA
TGGGGTAATACCGGATAATCTCTTTTTACTTTGGTGAATAGAGGAAAGGG
GCTTCGGCCTCGCTTTGAGATGAGTCTGCGGCTGATTAGCTAGTTGGTAG
GGTAAAGGCCTACCAAGG
>F0OV55003F1OV2
AGAGTTTGATCCTGGCTCAGGATGAACGCTAGCGACAGGCCTAACACATG
CAAGTCGAGGGGCAGCATAAAGGTAGCAATACTTTGGTGGCGACCGGCGC
ACGGGTGAGTAACACGTATGCAACCTACCTGTAAGCGGGGAATAACCCGG
AGAAATCCGGACTAATACCGCATAATACTGTCTTACCACATGGTATAACA
GTTAAACATTTATGGTTTACAGATGGGCATGCGTATGATTAGCTAGTTGG
TGAGGTAATGG
>F0OV55003F1OV5
AGAGTTTGATCCTGGCTCAGGATGAACGCTAGCGACAGGCCTAACACATG
CAAGTCGAACGGGATTTATCCTTCGGGGTAATGAGAGTGGCGCACGGGTG
AGTAACGCGTATGCAACCTACCTGTAACTGGGGAATAGCTCCCTGAAAGG
GGAATTAACACCGCATAAGACCACACTTTCGCATGGAAGAGTGGTAAAAT
ATTTATAGGTTACAGATGGGCATGCGTGACATTAGTTTGTTGGTGAGGTA
ACGGCTCACCAAG
>F0OV55003F1OVZ
AGAGTTTGATCCTGGCTCAGGACGAACGCTGGCGGCGTGCTTAATACATG
CAAGTCAACTGAAATGACAGTAGTAATATTTTCATGGAGGTGGCGCACGG
GTGAGTAACACGTAGGTAATCTACCTTTGGGACTGACATAATACCGGGAA
ATCGGTACTAATATCAGATAATGCAGCGGCTCCGCATGGAGACAGTTGTT
AAAGCTTCGGCGCCTGAAGATGAACCTGCGGCCCATTAGATAGTTGGTAA
GGTAA
>F0OV55003F1P2F
AGAGTTTGATCCTGGCTCAGGATGAACGCTGGCGGCGTGCCTAACACATG
CAAGTCGAGCGGAGTTACAGGGAAGCACTTGTGCTGAACAGTAACTTAGC
GGCGGACGGGTGAGTAACACGTGAGCAACCTGCCTTTTGCAGGGGAATAA
CATTGGGAAACCAGTGCTAATACCGCATGACATTCATTTTCGGCATCGGA
GATGAATCAAAGGAGAAATCCGGCAAAAGATGGGCTCGCGTCCGATTAGT
TAGG
>F0OV55003F1P2O
AGAGTTTGATCCTGGCTCAGAACAAACGCTAGCGGCGTGCCTAACACATG
CAAGTCAGACGAGAAAGTTCGCTTCGGCGAATGAGTAGAGTGGCGCACGG
GTGAGTAACGCGTGGACAATCTGCCCTAGAGTTAGGAATAACCCACCGAA
AGGTGGGCTAATACCCAATAATGCTATACTTCTTCGGGAGTATAGCCAAA
GATGGCCTCTGTTTACAAGCTATCGCTCAAGGATGAGTTCGCGTACCATT
AG
>F0OV55003F1P88
AGAGTTTGATCCTGGCTCAGGACGAACGCTGGCGGCGTGCCTAATGCATG
CAAGTCGAGCGACGCATCTCGGAGGGGTAACCCACTGGGATGACGGAGCG
GCGAACGGGTGAGTAACACGTGACCAACCTGCCTCAAAGACTGGGATAGC
CCGGGGAAACCCGGATTAATACCGGATACCTTCCTCCTACCGCATGATGG
GGGGAAGAAATGCCTTTGTGCTTTGAGATGGGGTCGCGGCCTATCAGGTA
GTTGGTGGGGTAACGGCCTACCAAG
>F0OV55003F1P9R
AGAGTTTGATCCTGGCTCAGGATGAACGCTAGCGGGAGGCTTAACACATG
CAAGTCGAGCGGTATAAACCTTTCGGGGTTTAGAGAGCGGCACACGGGTG
AGTAACGCGTATGCAACCTACCTTTTAACGGGGAATAGCCCGGAGAAATT
TGGATTAATGCCCCATGGTTCCTTAAGTCTGCATGGATGTAAGGATAAAG
TTGAGGCGGTAAAAGATGGGCATGCGTGACATTAGCTAGTTGGGGGGTAA
CGCCCACCAAGGCTACGATGTCTAGGGGTT
>F0OV55003F1PAX
AGAGTTTGATCCTGGCTCAGGATGAACGCTGGCGGCGTGCCTAACACATG
CAAGTCGAGCGATAAACAGTGGATGGAATTCTTCGGAAGGAAAGAAACTG
TTGAAAGCGGCGGACGGGTGAGTAACGCGTGGGCAACCTGCCCTATACAG
GGGGATAGCCACTGGAAACGGTGATTAATACCCCATGACACCTTAACCTC
GCATGAGGAGAGGGTCAAAGATTATATCGGTATAGGATGGGCCCGCGTCT
GATTAGCTAGTTGG
>F0OV55003F1PBJ
AGAGTTTGATCCTGGCTCAGGATGAACGCTAGCGACAGGCCTAACACATG
CAAGTCGAACGGGATTTATCCTTCGGGGTAATGAGAGTGGCGCACGGGTG
AGTAACGCGTATGCAACCTACCTGTAACTGGGGAATAGCTCCCTGAAAGG
GGAATTAACACCGCATAAGACCACACTTTCGCATGGAAGAGTGGTAAAAT
ATTTATAGGTTACAGATGGGCATGCGTGACATTAGTTTGTTGGTGAGGTA
ACGGCTCACCAAG
>F0OV55003F1PCM
AGAGTTTGATCCTGGCTCAGGATGAACGCTAGCGACAGGCCTAACACATG
CAAGTCGAGGGGTAACAGGAGTAGCAATACTTGCTGACGACCGGCGCACG
GGTGAGTAACGCGTATGCAACCTACCCTTAACTGGGGAATAGCCCGAAGA
AATTCGGATTAATGCCCCATAATACTGTATTGAAGCATTTCAGTGCATTT
AAAACTCCGGTGGTTAAGGATGGGCATGCGTGACATTAGCTAGTTGGTGA
GGTAACGGCT
>F0OV55003F1PE8
AGAGTTTGATCCTGGCTCAGAACGAACGCTGGCGGCGTGCTTAACACATG
CAAGTCGAACGCGAAAGAGTTCTTCGGAACTTGAGTAGAGTGGCGCACGG
GTGAGTAACGCGTAAGTGATCTACCCCTGTATCTGGAATAACTATGGGAA
ACTGTAGCTAATACCGGATACGTTCATGTGATTGCGATCATGTGAAGAAA
GATGGCCTCTGACATAAGCTATCGTACAGGGAGGAGCTTGCGTACCA
>F0OV55003F1PFM
AGAGTTTGATCCTGGCTCAGGATGAACGCTAGCGACAGGCCTAACACATG
CAAGTCGAACGGGATTTATCCTTCGGGGTAATGAGAGTGGCGCACGGGTG
AGTAACGCGTATGCAACCTACCTGTAACTGGGGAATAGCTCCCTGAAAGG
GGAATTAACACCGCATAAGACCACACTTTCGCATGGAAGAGTGGTAAAAT
ATTTATAGGTTACAGATGGGCATGCGTGACATTAGTTTGTTGGTGAGGTA
ACGGCTCACCAAG
>F0OV55003F1PH1
AGAGTTTGATCCTGGCTCAGGATGAACGCTAGCGGCAGGCTTAACACATG
CAAGTCGAGGGGCAGCACGTCTTCGGATGGTGGCGACCGGCGCACGGGTG
CGTAACGCGTATACAATCTACCTTTTACAGGGGCATAGCCCGGGGAAACC
CGGATTAATATCCCATGGTATCAAGACATGGCATCATGATTTGATTAAAG
CTTCGGCGGTAGAAGATGAGTATGCGTCCTATTAGCTAGATGGTAAGGTA
ACGG
>F0OV55003F1PH6
AGAGTTTGATCCTGGCTCAGGACGAACGCTGGCGGCGTGCCTAACACATG
CAAGTCGAGCGGGGACATTAGGAGAAGTAATTCACCTTTTGTTCTAGCGG
CGGACGGGTGAGTAACGCGTGAGCAACCTGTCCTTGTCTGGGGATAAGGA
GCCGAAAGGCTCTCTAATACCGCATGAGACCACGGGATCACATGGTTCCG
AGGTCAAAGGATTTCGGTCCGGACAGGGGTGGGCTCGCGCCTGATTAGCT
AGTTGGTGGGGTAAGGGCT
>F0OV55003F1PIC
AGAGTTTGATCCTGGCTCAGGACGAACGCTGGCGGCGTGCCTAACACATG
CAAGTCAAAGGAAAGCGACTTCGGTCGTAAGTACTTGGCGCAAGGGTGAG
TAAGGTATAGGTAATCTGCCCTTTGGACTGGGATAACTCCGAGAAATCGG
TGACAATACCAGATGATGCAGCGGGACCGCATGGTCATGTTGTTAAAGAT
TTATCGCCAAAAGGATGAGCCTATATTCCATCAGGTAGTTGGTAGGGTAA
CGGCCTACCAAG
>F0OV55003F1PIG
AGAGTTTGATCCTGGCTCAGGATGAACGCTAGCGACAGGCCTAACACATG
CAAGTCGAGGGGCAGCACGTCTTCGGATGGTGGCGACCGGCGCACGGGTG
AGTAACGCGTATGTAACCTGCCTACAACAGGGGGATAGCTCGCTGAAAAG
CGAATTAAGACCGCATAAGACCACACTATCGCATGGTAGAGTAGTAAAAT
ATTTATAGGTTGTAGATGGGCATGCGTGACATTAGCTAGTTGGTAAGGTA
ACGG
>F0OV55003F1PIL
AGAGTTTGATCCTGGCTCAGGATGAACGCTGGCGGCGTGCCTAACACATG
CAAGTCGAGCGAGAATTGATGGAATGCGGACTTCGGTCCAAGTGAAGTCG
AGGAAAGCGGCGGACGGGTGAGTAACGCGTGGGTAACCTGCCCCATACAA
TGGGATAGCCACTGGAAACGGTGATTAATACCATATGATGCTTTATAATC
GCATGATTTAAAAGCTAAAGATTTATCGGTATGGGATGGACCCGCGTCTG
ATTAG
>F0OV55003F1PIO
AGAGTTTGATCCTGGCTCAGGACGAACGCTGGCGGCGTGCCTAACACATG
CAAGTCAAAGGAAAGCGACTTCGGTCGTAAGTACTTGGCGCAAGGGTGAG
TAAGGTATAGGTAATCTGCCCTTTGGACTGGGATAACTCCGAGAAATCGG
TGACAATACCAGATGATGCAGCGGGACCGCATGGTCATGTTGTTAAAGAT
TTATCGCCAAAGGATGAACCTATATTCCATCAGGTAGTTGGTAGGGTAAC
GGCCTACCAAGCCTACG
>F0OV55003F1PLS
AGAGTTTGATCCTGGCTCAGAATGAACGCTGGCGGCGTGCCTAACACATG
CAAGTCGCACGAGAACGCTTCAGCTTGCTGAAGCTAGTAAAGTGGCGCAC
GGGTGAGTATCGCGTGGGTAATCTACCCTTCGGTCGGGAATAACGTTGCG
AAAGCGGCGCTAATACCCGATAAAAATCTGACGGCCTTGGTCGTTGGATT
CAAAGGTGGCCTCTTCATGAAAGCTACCGCAGGAGGATGAGCCCGCGTCC
CATTAG
>F0OV55003F1PLY
AGAGTTTGATCCTGGCTCAGGATGAACGCTAGCGGGAGGCCTAACACATG
CAAGTCGAACGGGATTGAGAGCTTGCTCTCATGAGAGTGGCGCACGGGTG
AGTAACGCGTATGCAACCTGCCCTTGACAGGGGGATAGCCCGGAGAAATC
CGGATTAATACCCCATGGTATTTAAGTTCCGCATGGGATTTAAATTAAAG
ATTTATCGGTCAGGGATGGGCATGCGTGACATTAGCTAGTTGGCGGGGTA
ACGGCCCACCAAGG
>F0OV55003F1PME
AGAGTTTGATCCTGGCTCAGGATGAACGCTAGCGGCAGGCTTAACACATG
CAAGTCGAGGGGTAACAGGTGTAGCAATACATGCTGACGACCGGCGCACG
GGTGAGTAACGCGTATGCAACCTACCTTTAACTGGGGGATAGCCCGGAGA
AATTCGGATTAATACCCCATAATGTCCTGGATTCGCATGTTTTCAGGATT
AAAGCTCCGGCGGTTAAAGATGGGCATGCGTGCCATTAGCTAGTTGGTGA
GGTAACGGCT
>F0OV55003F1PPM
AGAGTTTGATCCTGGCTCAGGATGAACGCTAGCGGGAGGCTTAACACATG
CAAGTCGAGGGGCAGCAGGTCGAAATTTCGGTTTTGATGCTGGCGACCGG
CGTACGGGTGAGTAACGCGTATGCAACCTACCCTGTACCGGGAAATAACC
CGGAGAAATTCGGACTAATATCCCATAATAATATAAAGGGGCATCCCTTA
ATATTTAAAGTTCCGGCGGTACAGGATGGGCATGCGTAACATTAGCTAGT
TGGAGGGGTAACGGCCCACCAAGGCAACCGATGTTTACGGGG
>F0OV55003F1PR1
AGAGTTTGATCCTGGCTCAGAATCAACGCTGGCGGCGTGCCTAACACATG
CAAGTCGAACGAGAAAGTGGGGGCAACTTCACGAGTAAAGTGGCAGACGG
GTGAGTAACACGTGAACAACCCTACCCTTGAGTGTGGAATAACACCGCGA
AAGCGGTGCTAATACCGCATAACATCTCCGGGTCGCATGATCTGGAGATC
AAAAGCGCAAGTTGCTTGAAGAGGGGTTCGCGCCTGATTAGCTAGTTGGT
GAGGTAACCGG
>F0OV55003F1PTN
AGAGTTTGATCCTGGCTCAGAATCAACGCTGGCGGCGTGCCTAACACATG
CAAGTCGAACGCGAAAGGGGCTTCGGCCCTGAGTAGAGTGGCGAACGGGT
GAGTAACACGTGGGCAACCTGCCTCAAGGACTGGGATAACTCCGGGAAAC
CGGGGCTAATACCGGGCGATGTCGTCCCGCGCAAGCGGGCCGACCAAATG
GTAGCTTCGGCTTCTGCCTTGAGATGGGCCCGCGTCCTATCAGCTTGTTG
GTGAGGTAACGGCTCACCAAGG
>F0OV55003F1PXH
AGAGTTTGATCCTGGCTCAGAGTGAACGCTGGCGGCGTGCTTAACACATG
CAAGTCGAACGAGAACGGGACATAGCTTGCTATGTTTGTCAGCTAAGTGG
CGGACGGGTGAGTAATGTATAGCTAATGTACCCCTTGGAGGGGGATAACA
GTTGGAAACGGCTGCTAATACCCCATACTCCTTCTATCTTAATGGTAGTT
GGGAAATGTTTTTTCGCCAAGGGATCGGGCTATATGGTATCAGTTAGTTG
GTGAGGTAATGGCT
>F0OV55003F1Q0Q
AGAGTTTGATCCTGGCTCAGGATGAACGCTAGCGGCAGGCCTAACACATG
CAAGTCGAGGGGCAGCATTTGTAGCAATACAAGATGGCGACCGGCGCACG
GGTGAGTAAGCG
>F0OV55003F1Q1H
AGAGTTTGATCCTGGCTCAGAATGAACGCTGGCGGCGTGCTTAACACATG
CAAGTCGAGGCGAGAACGTACTTTCGGGTATTAGTAGAGCGGCGCACGGG
TGAGTAACACGTGAGTGACCTTCCCACGGGTATGGGGTAACCATTGGAAA
CGATGGCCTAATACCGTATAAGACCACGTATTTTTGTTGCGTGGGAAAAG
CGGGGGACCTTTTGGGGCCTCGCGCCGGTGGATGGGCTCGCGTCCCATCA
GCTAGTTGGTAGGTAAAGGCCTACCAAGGCGAAGACGGG
>F0OV55003F1Q2B
AGAGTTTGATCCTGGCTCAGGATGAACACTAGCGGTGCGCCTAACACATG
CAAGTCGAGCGATATAGCAGCGAACGGGTGAGTAACACGTTGGAACCTGC
CTCGAACTCAGGGATAGCCATCCGAAAGGATGATTAATACCGGATAGTCC
CGAAAGGGTAAAGATTTTTCGGTTCGAGAGGGGCCTGCGGCCTATCAGCT
AGTTGGTAAGGTAATGGCTTACCAAGGCTATGACGGGTAACTGGTGTGAG
AGCATGACCAG
>F0OV55003F1Q39
AGAGTTTGATCCTGGCTCAGGATGAACGCTAGCGGCAGGCTTAACACATG
CAAGTCGAGGGGCAGTACGTCTTCGGATGGTGGCGACCGGCGCACGGGTG
CGTAACGCGTATACAATCTACCTTTTACAGGGGCATAGCCCGGGGAAACC
CGGATTAATATCCCATGGTATCAAGAAGTGGCATCGCTTTTTGATTAAAG
TTTCGGCGGTAAAAGATGAGTATGCGTTCTATTAGCTAGATGGTAAGGTA
ACGGCTTACCATGGCTTTGA
>F0OV55003F1Q4W
AGAGTTTGATCCTGGCTCAGAACGAACGCTGGCGGCGCGTTTTAAGCATG
CAAGTCGAACGGTAAAAGGGTGCTTGCACCCTTTGAGAGTGGCGAACGGG
TGAGTAACACGTAGGTGATCTGCCCTTTGGTTGGGGATAGCCTGTGGAAA
CACAGGGTAATACCGAATAAGGATCGGGACTCTTTGGAGATCCGATGAAA
GCAGCTTCGGCTGCACCGAAGGATGAGCCTGCGGCTGATTAGCTTGTTGG
CGGGTAAAGGCCACCAAGG
>F0OV55003F1Q61
AGAGTTTGATCCTGGCTCAGGATGAACGCTAGCGGGAGGCTTAACACATG
CAAGTCGAGGGGCAGCACGAGGTAGCAATACTTTGGTGGCGACCGGCAGA
CGGGTGAGTAACGCGTATGTAACCTGCCCTGTACAGGGGGATAACCCGGA
GAAATTCGGACTAATATCCCATGGTAATATTGGAAGGCATCTTCTGATAT
TTAAAGTTCCGGCGGTACAGGAGGGGCATGCGTAACATTAGCTGGTTGGT
AAGGTAACGGCTTACCAAGGCGA
>F0OV55003F1Q64
AGAGTTTGATCCTGGCTCAGGATGAACGCTGGCGGCGTGCCTAACACATG
CAAGTCGAGCGGAGATTTCTGAAGCAGTAATGCGGAAGGGATCTTAGCGG
CGGACGGGTGAGTAACACGTGAGTAATCTGCCTTCTGCAGGGGAATAACA
TTGTGAAAACAGTGCTAATACCGCATAACGTCCGATCGGGACATCCCGGA
CGGACCAAAGGAGAAATCCGGCAGAAGATGAGCTCGCGTCCGATTAG
>F0OV55003F1Q73
AGAGTTTGATCCTGGCTCAGGATGAACGCTAGCGGGAGGCTTAACACATG
CAAGTCGAGCGGTATGATCCCTTCGGGGTTTAGAGAGCGGCGCACGGGTG
AATAACGCGTATGCAACCTACCCTTAACTGGGGAATAGCCCGAAGAAATT
CGGATTAATGCCCATAATACTGTATTGAAGCATTTCAGTGCATTTAAAAC
TCCGGTGGTTAAGGATGGGCATGCGTGACATTAGCTAGTTGGTGAGGTAA
CGGCTCACCAAGG
>F0OV55003F1Q7M
AGAGTTTGATCCTGGCTCAGAGCGAACGCTGGCGGCAGGCCTAACACATG
CAAGTCGAACGAACTCTTCGGAGTTAGTGGCGGACGGGTGAGTAACACGT
GGGAACGTGCCTTTAGGTTCGGAATAACTCAGGGAAACTTGTGCTAATAC
CGAATGTGCCCTTCGGGGGAAAGATTTATCGCCTTTAGAGCGGCCCGCGT
CTGATTAGCTAGTTGGTGGGGTAATGGCCCACCAAGGCTACGATCAGTAG
CTGGTCTGAGAGGATGACCAG
>F0OV55003F1Q95
AGAGTTTGATCCTGGCTCAGGATGAACGCTAGCGGTGGGCTTAACACATG
CAAGTCGAGGGGCAGCACGGGTAGCAATACTTGGTGGCGACCGGCGCACG
GGTGAGTAACGCGTATGCAACCTGCCTGTATCTGGAGGATAGCCCTTGGA
AACGAGGATTAATACTGCATAATATATACGAATCGCATGGTTTGTATATC
AAAACTACGGTGGATACAGATGGGCATGCGTGCCATTAGTTAGA
>F0OV55003F1QOC
AGAGTTTGATCCTGGCTCAGGACGAACGCTGGCGGCGTGCTTAACACATG
CAAGTCGAACGAAGCAATTTGAATAGTTTACTAGGATAATTGACTTAAGT
GGCGGACGGGTGAGTAACGCGTGAACAATCTACCTATCAGAGGGGGACAA
CACTTAGAAATGGGTGCTAATACCGCATGAGACCACACTGCCGCATGGCA
GAGGGGTAAAAGATTTATCGCTGATAGATGAGTTCGCGTATCATTAG
>F0OV55003F1QOI
AGAGTTTGATCCTGGCTCAGGATGAACGCTGGCGGCGTGCCTAATACATG
CAAGTCGAACGCACTAGTTTACTAGTGAGTGGCGAACGGGTGAGTAACAC
GTAGGTAACCTGCCCTTAAGACGAGGATAACCGTTGGAAACGATGGCTAA
GACTGGATAGGAACATTGAAGGCATCTTTGATGTTTTAAAAGACCTAGCA
ATAGGTATGCTTAAGGAGGGGCCTGCGGCGCATTAGTTAGTTGGTGAGGT
GATGGCCTACCAAG
>F0OV55003F1QUF
AGAGTTTGATCCTGGCTCAGGATGAACGCTAGCGGCAGGCCTAACACATG
CAAGTCGAGGGGTAACGATGGCTTCGGCCAGGCGACGACCGGCGCACGGG
TGAGTAACGCGTTTGTAACCTACCTCTAACTGGAGAATAGCCCGAAGAAA
TTCGGATTAATACTCCATATGGCTATGATTTGGCATCTTTTTATAGTCAA
AGCTCCGGCGGTTAGAGATGGGCATGCGTGACATTAGTTAGTTGGTGAGG
TAATGGCT
>F0OV55003F1QVS
AGAGTTTGATCCTGGCTCAGGATGAACGCTAGCGGGAGGCTTAACACATG
CAAGTCGAGGGGCAGCACGGCGTAGCAATAAGCTGGTGGCGACCGGCGCA
CGGGTGAGTAACGCGTATGCAACCTACCCTGTACAGGGGGATAACCCGGA
GAAATCCGGACTAATACCCCATAGTTACCTATATGGGCATCCATAAAGGT
TTAAAGCGGCGACGCGGTACGGGACGGGCATGCGTAACATTAGCTAGTTG
GTGGGGCAACGGCCCACCAAGGCGACG
>F0OV55003F1QYF
AGAGTTTGATCCTGGCTCAGGATGAACGCTAGCGGCAGGCTTAATACATG
CAAGTCGTGGGGCAGCAGGGGTGTAGCAATACATCTGCTGGCGACCGGCA
AACGGGTGCGTAACACGTACGCAACCTTCCCGTTACTGTGGCATAGCCCA
GGGAAACTTGGATTAATACCACATATTATATTGAGGAGGCATCTCCTTGA
TATCAAAGCTTCGGCGGTAACGGATGGGCGTGCGGTTGATTAGGTAGTTG
GCGGGGTAACCGG
>F0OV55003F1R5H
AGAGTTTGATCCTGGCTCAGGATGAACGCTGGCGGCGTGCCTAACACATG
CAAGTCGAGCGGAGATTACGAGGAGTACTTGTACAAATTGTAATCTTAGC
GGCGGACGGGTGAGTAACACGTGAGGAACCTGCCCTTGAGTGGGGAATAA
CACCGAGAAATGGGTGCTAATACCGCATAATGTCTTGGAAGCGCATGCTT
TCGGGACCAAAGGATTTATTCGCTTAAGGATGGACTCGCGTCCGATTAGG
TAGTTGGTGAGGTAACCGG
>F0OV55003F1R7V
AGAGTTTGATCCTGGCTCAGGACGAACGCTGGCGGCGTGCCTAATACATG
CAAGTCGAACGCACCATTTCGGTGGTGAGTGGCGAACGGGTGAGTAACAC
GTAGATAACCTGCCCTTAAGACGAGGATAACCATTGGAAACGATGGCTAA
GACTGGATAGGAATATTAGAGGCATCTCTGATATTTTAAAAGACCTAGCA
ATAGGTATGCTTAAGGAGGGGTCTGCGGCGCATTAGTTAGTTGGTGGGGT
GATGGCCTACCAAGG
>F0OV55003F1R8U
AGAGTTTGATCCTGGCTCAGAATCAACGCTGGCGGCGTGCCTAACACATG
CAAGTCGAACGAGAAAGCTGTCTTCGGACGGCAAGTACAGTGGCAAACGG
GTGAGTAACGCGTGGGACATCTACCCTGATGAGGGGAATAACTCTCCGAA
AGGAAAGCTAATACCGCATATACCGTGCAAACGGGAAAGGCCTTCGGGCC
GCATCAGGAGGAGCCCGCGTCCGATTAGCTAGTTGGTGAGGTAATGGCTC
ACCAAGGCGACGA
>F0OV55003F1R8X
AGAGTTTGATCCTGGCTCAGAATGAACGCTGGCGACGTGCTTAACACTTG
CAAGTCGAACGAGAACGCTTCAGCTTGCTGAGGCAAGTAAAGTGACGCAC
GGGTGAGTAACGCGTGGGTAATCTATCTCTGAATTGGGGATAACATTGCG
AAAGCGGTGCTAATACCGAATAACATCACCATGACTCCGGTCATAGTGAC
CAAAGGTGGCCTCTACATGTAAGCTACTGTTTAGAGATGAGCCCGCG
>F0OV55003F1REK
AGAGTTTGATCCTGGCTCAGGATGAACGCTAGCGGCAGGCCTAACACATG
CAAGTCGAGGGGTAACAGGAGTAGCAATACTTGCTGACGACCGGCGCACG
GGTGAGTAACGCGTATGCAACCTACCCTTAACTGGGGAATAGCCCGAAGA
AATTCGGATTAATGCCCCATAATACTGTATTGAAGCATTTCAGTGCATTT
AAAACTCCGGTGGTTAAGGATGGGCATGCGTGACATTAGCTAGTTGGTGA
GGTAACGGCT
>F0OV55003F1RHR
AGAGTTTGATCCTGGCTCAGGATGAACGCTGGCGGCGTGCCTAATACATG
CAAGTCGAACGCACCATTTCGGTGGTGAGTGGCGAACGGGTGAGTAACAC
GTAGATAACCTGCCCTTAAGACGAGGATAACCATTGGAAACGATGGCTAA
GACTGGATAGGAATATTAGAGGCATCTCTGATATTTTAAAAGACCTAGCA
ATAGGTATGCTTAAGGAGGGGTCTGCGGCGCATTAGTTAGTTGGTGGGGT
GATGGCCT
>F0OV55003F1RKQ
AGAGTTTGATCCTGGCTCAGAATGAACGCTGGCGGCGTGCTTAATACATG
CAAGTCGAACGGAGACATTGTAGCAATACGATGTTCTTAGTGGCGAACGG
GTGAGTAACGCGTTGGTGACCTGCCCCAAAGCGGGGGGATAACAGTCCGA
AAGGACTGCTAATACCCCATGTGGTCTCAGGGATTAGATGCCCTGAGTCT
AAAGGAGTAATCCACTTTGGGAGGGACCTGCGTCCCATCAGCTAGTTGGT
AAGGTAACGACTTACCAAGG
>F0OV55003F1RKW
AGAGTTTGATCCTGGCTCAGGATGAACGCTAGGCGGCAGGCCTAACACAT
GCAAGTCGAGGGGTAACAGGAGTAGCAATACTTGCTGACGACCGGCGCAC
GGGTGAGTAACGCGTATGCAACCTTACCCTTAACTGGGGAATAGCCCGAA
GAAATTCGGATTAATGCCCCATAATACTGTATTGAAGCATTTCAGTGCAT
TTAAAACTCCGGTGGTTAAGGATGGGCATGCGTGACATTAGTGTTGGTTG
GTAGGGTAAACGGGTACCGTCCT
>F0OV55003F1RKZ
AGAGTTTGATCCTGGCTCAGGATGAACGCTGGCGGCATGCCTAATACATG
CAAGTCGAACGAACTAGTTTACTAGTTAGTGGCGAACGGGTGAGTAACAC
GTAGATAACCAACCCTTAAGACGAGGATAACCCGGGGAAACCTGGACTAA
TACTGGATAGGAGCTATTTTCAAAAGAGGATAGTTTTAAAGGTGCCCTAA
AGCACCGCTAAAGGCTGGGACTGCGTCGCATTAGCTAGTTGGTGGGGTAA
CGGCCTACCAAGGCAACGATGCGTAG
>F0OV55003F1RL1
AGAGTTTGATCCTGGCTCAGGATGAACGCTAGCGGTGCGCCTAACACATG
CAAGTCGAGCGATATAGCGGCGAACGGGTGAGTAACACGTTGGAACCTGC
CTCGAACTCAGGGATAGCCATCCGAAAGGATGATTAATACCGGATAGTCC
CGAAAGGGTAAAGATTTTTCGGTTCGAGAGGGGCCTGCGGCCTATCAGCT
AGTTGGTAAGGTAATGGCTTACCAAGGCTATGACGGGTAACTGGTGTGAG
AGCATGACCAGT
>F0OV55003F1RLN
AGAGTTTGATCCTGGCTCAGGATGAACGCTAGCGGCAGGCTTAACACATG
CAAGTCGAGGGGCAGCACGTCTTCGGATGGTGGCGACCGGCGCACGGGTG
CGTAACGCGTATACAATCTACCTTTTACAGGGGCATAGCCCGGGGAAACC
CGGATTAATATCCCATGGTATGTAGGGATGGCATCATTCCTTCATTAAAG
CTTTGGCGGTAAAAGATGAGTATGCGTTCTATTAGCTAGATGGTAAGGTA
ACGGCTTACCATGG
>F0OV55003F1RM9
AGAGTTTGATCCTGGCTCAGGATGAACGCTAGCGACAGGCCTAACACATG
CAAGTCGAACGGGATTTATCCTTCGGGGTAATGAGAGTGGCGCACGGGTG
AGTAACGCGTATGCAACCTACCTGTAACTGGGGAATAGCTCCCTGAAAGG
GGAATTAACACCGCATAAGACCACACTTTCGCATGGAAGAGTGGTAAAAT
ATTTATAGGTTACAGATGGGCATGCGTGACATTAGTTTGTTGGTGAGGTA
ACGGCTCACCAAG
>F0OV55003F1RMA
AGAGTTTGATCCTGGCTCAGGATGAACGCTAGCGACAGGCCTAACACATG
CAAGTCGAACGGGATTTATCCTTCGGGGTAATGAGAGTGGCGCACGGGTG
AGTAACGCGTATGCAACCTACCTGTAACTGGGGAATAGCTCCCTGAAAGG
GGAATTAACACCGCATAAGACCACACTTTCGCATGGAAGAGTGGTAAAAT
ATTCATAGGTTACAGATGGGCATGCGTGACATTAGTTTGTTGGTGAGGTA
ACGGCTCACCAAG
>F0OV55003F1RMR
AGAGTTTGATCCTGGCTCAGAATGAACGCTGGCGGCATGCCTAACACATG
CAAGTCGAACGAAGGCTTCGGCCTTAGTGGCGCACGGGTGCGTAACGCGT
GGGAATCTACCCTTGGGTTCGGAATAACAGTTAGAAATGACTGCTAATAC
CGGATGATGACGAAAGTCCAAAGATTTATCGCCCAGGGATGAGCCCGCGT
AGGATTAGCTAGTTGGTGTGGTAAAGGCGCACCAAGGCGACGATCCTAGT
CGCGTGT
>F0OV55003F1RU8
AGAGTTTGATCCTGGCTCAGGATGAACGCTAGCGGGAGGCTTAACACATG
CAAGTCGAGGGGCAGCACGGACTTCGGTCTGGTGGCGACCGGCGCACGGG
TGCGTAACGCGTATGCAACCTGCCTTATACAGGAGGATAGCCCATGGAAA
CGTGGATTAATACTCCATAGTATCAATGAATCGCATGGTTTATTGATTAA
AACTTTGGTGGTATAAGATGGGCATGCGTAAGATTAGCTAGTTGGTGAGG
TAACGG
>F0OV55003F1RW4
AGAGTTTGATCCTGGCTCAGGACGAACGCTGGCGGCGTGCCTAACACATG
CAAGTCAAGGAGAAAGACTGGTTTCGGCCGGTCAAGTAAACTGGCGGACG
GGTGAGTAACGCGTAGGCGACCTGCCCTTGTGTTTGGAATAACCCCGAGA
AATTGGGGCTAATACCGAATGACGCATTGAGTATGCATGTACTTGATGTT
AAAGGTGCTGCAAGGTACCGCACAGGGATGGGCCTGCGTTCCATTAGTTA
GATGGTAGGGTAACGGCCT
>F0OV55003F1S0R
AGAGTTTGATCCTGGCTCAGGATGAACGCTAGCGGCAGGCCTAACACATG
CAAGTCGAGGGGTAGCACAGGTAGCAATACTGGGTGACGACTGGCGCACG
GGTGAGTAACGCGTATGCAACCTACCATATACAGGGGGATAGCCTCCCGA
AAGGGAGATTAATACCGCATAAAGCAGGGGTACCACCTGGTACTATTTGC
TAAAGATTTATCGGTATATGATGGGCATGCGTGTCATTAGCTAGTTGGTG
AGG
>F0OV55003F1S4B
AGAGTTTGATCCTGGCTCAGGATGAACGCTAGCGACAGGCCTAACACATG
CAAGTCGAGGGGTATAGTAGCAATACTAGAGACCGGCGCACGGGTGCGTA
ACGCGTATGTAACCTGCCTCACACTGGGGGATAGCCTTCCGAAAGGGAGA
TTAATACCGCATAATATCAAGCGACTACCTGGTTGCTTGATTAAAGCTTC
GGTGGTGTGAGATGGACATGCGTATGATTAGCTTGTTGGTGGGGTAACGG
CT
>F0OV55003F1S5U
AGAGTTTGATCCTGGCTCAGGATGAACGCTAGCGACAGGCCTAACACATG
CAAGTCGAACGGGATTTATCCTTCGGGGTAATGAGAGTGGCGCACGGGTG
AGTAACACGTATGCAACCTGCCCACAACTGCGGGATAACCCGTCGAAAGA
CGGACTAATACCGCATGGTATGGATTGATCGCCTGATTGATTCATCAAAG
AATTTCGGTTGTGGATGGGCATGCGTTCCATTAGGCAGTTGGTGAGGTAA
CGG
>F0OV55003F1S62
AGAGTTTGATCCTGGCTCAGGATGAACGCTGGCGGCGTGCCTAACACATG
CAAGTCGAGCGGAGATTACGAGGAGTACTTGTACAAATTGTAATCTTAGC
GGCGGACGGGTGAGTAACACGTGAGGAACCTGCCCTTGAGTGGGGAATAA
CACCGAGAAATGGGTGCTAATACCGCATAATGTCTTGGAAGCGCATGCTT
TCGGGACCAAAGGATTTATTCGCTTAAGGATGGACTCGCGTCCGATTAGG
TAGTTGGTGAGGTAACCGG
>F0OV55003F1S6H
AGAGTTTGATCCTGGCTCAGAACGAACGCTGGCGGCATGCCTAACACATG
CAAGTCGAACGGACCCTTCGGGGTTAGTGGCGCACGGGTGCGTAACGCGT
GGGAATCTGCCCAAAGGTTCGGAATAACTCGGGGAAACCCGTGCTAATAC
CGGATGATGTCGAAAGACCAAAGATTTATCGCCTTTGGATGAGCCCGCGT
AGGGTTAGCTAGTTGGTGGGGTAAAGGCCCACCAAGGCGACGATCCTTAG
CTGGTCTGAGAGG
>F0OV55003F1S97
AGAGTTTGATCCTGGCTCAGAACGAACGCTGGCGGCGCGTTTTAAGCATG
CAAGTCGAACGGTAAAAGGGTGCTTGCACCCTTTGAGAGTGGCGAACGGG
TGAGTAACACGTAGGTGATCTGCCCTTTGGTTGGGGATAGCCTGTGGAAA
CACAGGGTAATACCGAATAAGATCGGGACTCTTTGGAGATCCGATGAAAG
CAGCTTCGGCTGCACCGAAGGATGAGCCTGCGGCTGATTAGCTTGTTGGC
GGGGTAAAGGCCCACCAAGG
>F0OV55003F1SCU
AGAGTTTGATCCTGGCTCAGGACGAACGCTGGCGGCGTGCCTAACACATG
CAAGTCGAGCGGAGATTTAAGTTTACTTAGATCTTAGCGGCGGACGGGTG
AGTAACGCGTGAGTAACCTGCCTTATACAGAGGGATAGCCTTGGGAAACC
GGGATTAATACCTCATGACATAGTGCGATCGCATGATGGTGCTATCAAAA
TGAACGTGGTATAAGATGGACTCGCGTCTGATTAGTTAGTTAGCGGGGTA
ACGGCCC
>F0OV55003F1SDC
AGAGTTTGATCCTGGCTCAGGATGAACGCTAGCGGGAGGCTTAACACATG
CAAGTCGAGCGGTATGATCCCTTCGGGGTTTAGAGAGCGGCGCACGGGTG
AGTAACGCGTATGCAGCCTACCTTTTACCGGGGAATAGCCCGGAGAAATT
TGGATTAATGCCCCATGGTTCCTTAAGTCTGCATGGATGTAAGGATAAAG
TTGAGGCGGTAAAAGATGGGCATGCGTGACATTAGCTAGTTGGGGGGGTA
ACGGCTCACCAAG
>F0OV55003F1SF1
AGAGTTTGATCCTGGCTCAGGATGAACGCTAGCGGTGCGCCTAACACATG
CAAGTCGAGCGATATAGCGGCGAACGGGTGAGTAACACGTTGGAACCTGC
CTCGAACTCAGGGATAGCCATCCGAAAGGATGATTAATACCGGATAGTCC
CGAAAGGGTAAAGATTTTTCGGTTCGAGAGGGGCCTGCGGCCTATCAGCT
AGTTGGTAAGGTAATGGCTTACCAAGGCTATGACGGGTAACTGGTGTGAG
AGCATGACCAGT
>F0OV55003F1SGG
AGAGTTTGATCCTGGCTCAGGACGAACGCTGGCGGCGTGCTTAACACATG
CAAGTCTAGGGGAAAGTGGTCTTCGGATCGCAAGTATACTGGCGAACGGG
TGAGTAACACGTAGGTAATCTACCTTCGAGATTGGGATAACGTCGAGAAA
TTGACGCTAATACCGAATGATGCCTCGGTAGTTAATATCGGGATGAAAGA
TGGGGATCTTCGGACCTATCGCTTGAAGATGAGCCTGCGTCTGATTAGCT
TGTTGGTAGGG
>F0OV55003F1SI8
AGAGTTTGATCCTGGCTCAGAACGAACGCTGGCGGCATGCCTAACACATG
CAAGTCGAACGGGATCCGGACTTCGGTTCGGTGAGAGTGGCGGACGGGTG
AGTAACGCGTAGGCGACCTGCCCTTGTGTTTGGAATAACCCCGAGAAATT
GGGGCTAATACCGAATGACGCATTGAGTATGCATGTACTTGATGTTAAAG
GTGCTGCAAGGTACCGCACAGGGATGGGCCTGCGTTCCATTAGTTAGATG
GTAGGGTAACGGCCT
>F0OV55003F1SIT
AGAGTTTGATCCTGGCTCAGAACGAACGCTGGCGGCGTGCCTAACACATG
CAAGTCGAGCGGGCCCTTCGGGGTCAGCGGCGGACGGGTGAGTAACGCGT
GGGAACGTGCCTTCTGGTCTGGAATAACCCTGGGAAACTAGGGCTAATAC
CGGATACGCCCTTTTGGGGAAAGGTTTACTGCCGGAAGATCGGCCCGCGT
CTGATTAGCTAGTTGGTGGGGTAACGGCCTACCAAGGCGACGATCAGTAG
CTGGTCTGAGAGGATGATCAGCCAC
>F0OV55003F1SJN
AGAGTTTGATCCTGGCTCAGGATTAACGCTGGCGGCGTGCTTAACACATG
CAAGTCGAACGAGAAGCTTTCACATGATTTCTTCGGATTGATTATGGGAG
CGGAAAGTGGCGAACGGGTGAGTAACGCGTGGGTAACCAACCTTAGACTG
GGGGACAACACAGGGAAACTTGTGCTAATACCGCATATATGCAGACATGG
CATCATGATTGCAGGAAAGGCTTCGGCCGGTTTAAGACGGACCCGCGTCC
GATTAGTTAGTTGGG
>F0OV55003F1SMI
AGAGTTTGATCCTGGCTCAGAATCAACGCTGGCGGCGTGCCTAACACATG
CAAGTCGAACGCGGTTACCCCGCAAGGGGTAACTGAGTGGCGAACGGGTG
AGTAACACGTGGGTGACCTACCTTCGAGTGGGGGATAATGTCCCGAAAGG
GACGCTAATACCGCATAACATCCTGCCTTTGAACAGGTGGAGATCAAAGC
CGGGGATCGCAAGACCTGGCGCTTGATGAGGGGCCCGCGTCCGATTAGCT
AGGTTGGTGAGGTAATGGCT
>F0OV55003F1SPE
AGAGTTTGATCCTGGCTCAGAACAAACGCTAGCGGCGTGCCTAACACATG
CAAGTCAGACGAGAAAGTTCGCTTCGGCGAATGAGTAGAGTGGCGCACGG
GTGAGTAACGCGTGGACAATCTGCCCTAGAGTTAGGAATAACCCACCGAA
AGGTGGGCTAATACCCAATAATGCTATACTTCTTCGGGAGTATAGCCAAA
GATGGCCTCTGTTTACAAGCTATCGCTCAAGGATGAGTTCGCGTACCATT
AGCTTG
>F0OV55003F1SPT
AGAGTTTGATCCTGGCTCAGAGCGAACGCTGGCGGAATGCTTAACACATG
CAAGTCGCACGAGAAAGAGGGCTTCGGCTCTTGAGTAAAGTGGCGGACGG
GTGAGTAACACGTGGGCAATCTACCCTCCGGCGGGGGATAACAGTCCGAA
AGGGCTGCTAATACCGCATTCGTCGGCAGGGGCTCCGGCCCCTGCCGGGA
AAGACGGCCTCTTCACGAAAGCTGTCACCGGAAGATGAACCCGCGGCCCA
TCAGCTAGTTGGCGGGGTAAT
>F0OV55003F1SQQ
AGAGTTTGATCCTGGCTCAGGATGAACGCTAGCGGCAGGCCTAGCACATG
CAAGTCGTACGGTAACAGGGAAAAGCTTGCTTTTCCGCTGACGAGTGGCG
CACGGGTGCGCAACGCGTATAGAACCTACCCTGTACAGGGGGATAGCCCA
TGGAAACGTGGATTAATACCCCGTGGAGACTTAAAGTGGCATCACTTTTA
GTTTAAAGTTTCGGCGGTACGGGATGGCTATGCGTCCCATTAGTTAGTAG
GTGAGGTAACGGCTCACCTAGGCAA
>F0OV55003F1STX
AGAGTTTGATCCTGGCTCAGGATGAACGCTAGCGACAGGCCTAACACATG
CAAGTCGAACGGGATTTATCCTTCGGGGTAATGAGAGTGGCGCACGGGTG
AGTAACGCGTATGCAACCTACCTGTAACTGGGGAATAGCTCCCTGAAAGG
GGAATTAACACCGCATAAGACCACACTTTCGCATGGAAGAGTGGTAAGAT
ATTCATAGGTTACAGATGGGCATGCGTGACATTAGTTTGTTGGTGAGGTA
ACGGCTC
>F0OV55003F1SX0
AGAGTTTGATCCTGGCTCAGGATGAACGCTAGCGGGAGGCTTAACACATG
CAAGTCGAGGGATAGGGTAGCAATACCTGAGACCGGCGCACGGGTGAGTA
ACGCGTATGCAACCTACCCTATACCGGGGGATAGCCCAGGGAAACTTGGA
TTAATACCCCATGGTACTGAGATATCGCATGGTATTTCAGTTAAAGATTT
ATTGGTATAGGATGGGCATGCGTGGCATTAGCTAGTTGGTGGGGTAACGG
CCCACCAAGGCGACGA
>F0OV55003F1SY2
AGAGTTTGATCCTGGCTCAGATTGAACGCTGGCGGCAGGCCTAACACATG
CAAGTCGAGCGGTAGAGAGAAGCTTGCTTCTCTTGAGAGCGGCGGACGGG
TGAGTAATACCTGGGAATCTGCCTGATAGTGGGGGATAACGTTCGGAAAC
GGACGCTAATACCGCGTACGTCCTACGGGAGAAAGCAGGGGATCTTCGGA
CCTTGCGCTATCAGATGAGCCCAGGTCGGATTAGCTAGTTGGTGAGGTAA
CGTCG
>F0OV55003F1SZ0
AGAGTTTGATCCTGGCTCAGGATGAACGCTAGCGGTGCGCCTAACGCATG
CAAGTCGAGCGATATAGCGGCGAACGGGTGAGTAACACGTTGGAACCTGC
CTCGAACTCAGGGATAGCCATCCGAAAGGATGATTAATACCGGATAGTCC
CGAAAGGGTAAAGATTTTTCGGTTCGAGAGGGGCCTGCGGCCTATCAGCT
AGTTGGTAAGGTAATGGCTTACCAAGGCTATGACGGGTAACTGGTGTGAG
AGCATGACCAGT
>F0OV55003F1SZ3
AGAGTTTGATCCTGGCTCAGGATGAACGCTAGCGGGAGGCTTAACACATG
CAAGTCGAGGGGCAGCACGAGGTAGCAATACTTTGGTGGCGACCGGCAGA
CGGGTGAGTAACGCGTATGTAACCTGCCCTGTACAGGGGGATAACCCGGA
GAAATTCGGACTAATATCCCATGGTAATATTGGAAGGCATCTTCTGATAT
TTAAAAGTTCCGGCGGTTACAGGAGGGGCATGCGTAACATTAGCTGGTTG
GTAAGGTAACGGCTTACCAAGGCG
>F0OV55003F1T10
AGAGTTTGATCCTGGCTCAGAACGAACGCTGGCGGCGCGTTTTAAGCATG
CAAGTCGAACGGTAGTAATCCTTCGGGGTTATTAGAGTGGCGAACGGGTG
AGTAACACGTAGATAATCTACCTTGAGGTTGGGGATAGCCTGTGGAAACA
CAGGGTAATACCGAATAAGCCCTATGGGGGAAAGGTGCTAAGGCACCGCC
TTAAGATGAGTCTGCGGCTCATTAGCTTGTTGGTGGGGTAAAGGCCTACC
AAGGCGACGATGAGTAG
>F0OV55003F1T27
AGAGTTTGATCCTGGCTCAGGATGAACGCTAGCGACAGGCCTAACACATG
CAAGTCGAACGGGATTTATCCTTCGGGGTAATGAGAGTGGCGCACGGGTG
AGTAACGCGTATGCAACCTACCTGTAACTGGGGAATAGCTCCCTGAAAGG
GGAATTAACACCGCATAAGACCACACTTTCGCATGGAAGAGTGGTAAAAT
ATTTATAGGTTACAGATGGGCATGCGTGACATTAGTTTGTTGGTGAGGTA
ACGGCTCACCAAG
>F0OV55003F1T2V
AGAGTTTGATCCTGGCTCAGATTGAACGCTGGCGGCATGCCTAACACATG
CAAGTCGAACGGTAACGCGGGGGCAACCCTGGCGACGAGTGGCGGACGGG
TGAGTAATACGTAGGAATCTGCCCATTTGTGGGGGATAACCCGGCGAAAG
CCGGGCTAATACCGCATACGCTCTACGGAGGAAAGCAGGGGATCGTAAGA
CCTTGCGCTAATGGATGAGCCTACGTCGGATTAGCTAGTTGGTAGGGTAA
CGGCCTACCAAGGCGACGATCCGTAG
>F0OV55003F1T4R
AGAGTTTGATCCTGGCTCAGGACGAACGCTGGCGGCGTGCCTAATACATG
CAAGTCGAACGGTCTTTTCTATGGAAGCTTGCTCCCACTGAGAAGATAGT
GGCGGACGGGTGAGTAACACGTGGGTAACCTGCCCATAAGAGGGGGATAA
CATCCGGAAACGGGTGCTAATACCGCATAGTTTTCTTGATCGCATGATCG
AGAAAGGAAAGACGGCCTTTGTGCTGTCGCTTATGGATGGACCCGCGGCG
TATTAGTTAGTTGGTG
>F0OV55003F1T7C
AGAGTTTGATCCTGGCTCAGGACGAACGCTGGCGGCGTGCCTAACACATG
CAAGTCAAAGGAAAGCGACTTCGGTCGTAAGTACTTGGCGCAAGGGTGAG
TAAGGTATAGGTAATCTGCCCTTTGGACTGGGATAACTCCGAGAAATCGG
TGACAATACCAGATGATGCAGCGGGACCGCATGGTCATGTTGTTAAAGAT
TTATCGCCAAAGGATGAGCCTATATTCCATCAGGTGGTTGGTAGGGTAAC
GGCCTACCAAG
>F0OV55003F1TBI
AGAGTTTGATCCTGGCTCAGGATGAACGCTGGCGGCGTGCCTAACACATG
CAAGTCGAACGGGAATCCCTGGACTCGTCTGGGGAGGAGAGTGGCGTACG
GGTGAGTAGCACGTAGCTGACCTACCCTGGAGAGGGGGATAACTATTGGA
AACGATAGCTAAAACCCCATACGCTCTTGATAATTTGAAGGTCAAGAGGA
AACTCCGGTGCTCTGGGATGGGGCTGCGGTCCATCAGCTAGTTGGTGCGG
TAAAAGCGCACCAAGG
>F0OV55003F1TCA
AGAGTTTGATCCTGGCTCAGATTGAACGCTGGCGGCATGCCTTACACATG
CAAGTCGAACGGCAGCATGGGTGCTTGCACCTGATGGCGAGTGGCGAACG
GGTGAGTAAAGCATCGGAACGTACCGTGAAGTGGGGGATAACGTAGCGAA
AGTTACGCTAATACCGCATATTCTGTGAGCAGGAAAGAGGGGGATCGGCA
AGACCTCTCGCTTTACGAGCGGCCGATGTCGGATTAGCTAGTTGGTGAAG
G
>F0OV55003F1TCJ
AGAGTTTGATCCTGGCTCAGGTTGAACGCTGGCGGCACGCCTTACACATG
CAAGTCGAACGGCAGCACGGGAGCAATCCTGGTGGCGAGTGGCGAACGGG
TGAGTAATACATCGGAACGTGCCCAGTAGTGGGGGATAACCCGGCGAAAG
CAGGACTAATACCGCATACGACCTACGGGTGAAAGCAGGGGATCGCAAGG
CCTCGCGCAATTGGAGCGGCCGATGGCAGATTAGCTTGTTGGTGGGGTAA
AAGCCCACCAAGGCG
>F0OV55003F1TD5
AGAGTTTGATCCTGGCTCAGGATTAACGCTGGCGGCGTGCTTAACACATG
CAAGTCGAACGAGAAGCTTTCACATGATTTCTTCGGATTGATTATGGGAG
CGGAAAGTGGCGAACGGGTGAGTAACGCGTGGGTAACCAACCTTAGACTG
GGGGACAACACAGGGAGACTTGTGCTAATACCGCATATATGCAGACATGG
CATCATGATTGCAGGAAAGGCTTCGGCCGGTTTAAGACGGACCCGCGTCC
GATTAGTTAGG
>F0OV55003F1TDT
AGAGTTTGATCCTGGCTCAGGATGAACGCTGGCGGCGTGCCTAATACATG
CAAGTCGAACGAAGATCTAGCTTGCTAGATCTTAGTGGCGAACGGGCGAG
TAATACATAAATAATCTGCCCATTGGACTGGGATAACTGTTGGAAACGAT
AGCTAATACCGGATAGGTGATTTGAAGGCATCTTCGAATCATTAAAGTAG
GGTCACTACACCAATGGATGAGTTTATGGCGCATTAGTTAGTTGGCGGGG
TAACCGG
>F0OV55003F1TE4
AGAGTTTGATCCTGGCTCAGGATGAACGCTGGCGGCGTGCTTAACACATG
CAAGTCGAACGGTGAACCCTTCTTTTAGAAGGGGGATCAGTGGCGCACGG
GTGAGTAACACGTAGGTGACCTACCCCAGAGAGGGGAATAACCGCGCGAA
AGTGTGGCTAATACCCCGGTACGGTCGGCCATTCGTTTGGTCGATTAAAG
CTTCGGCGCTTTGGGGAGGGGCCTGCGGCCCATCAGCTAGTTGGTAGGGT
AACGGCCTACCAAGGCAACGACGGGTAGCTGGT
>F0OV55003F1TEO
AGAGTTTGATCCTGGCTCAGGATGAACGCTAGCGGCAGGCCTAACACATG
CAAGTCGAGGGGCAGCACGTCTTCGGATGGTGGCGACCGGCGCACGGGTG
CGTAACGCGTATGCAACCTACCTTTAACTGGAGCATAGCCCCGAGAAATC
GGGATTAATACTCCATAACAACAAGAAGTGGCATCACTTTTTATTTAAAG
CTTTGGCGGTTAAAGATGGGCATGCGTGACATTAGTTTGTTGGTGAGGTT
AACGGCTCACCAAG
>F0OV55003F1TU4
AGAGTTTGATCCTGGCTCAGGATGAACGCTGGCGGCGTGCCTAATACATG
CAAGTCGAACGCACTAGTTTACTAGTGAGTGGCGAACGGGTGAGTAACAC
GTAGGTAACCTGCCCTTAAGACGAGGATAACCATTGGAAACGATGGCTAA
GACTGGATAGGAATATTTGAGGCATCTTAAATATTTTAAAAGACCTAGCA
ATAGGTATGCTTAAGGTGGGGCCTGCGGCGCATTAGTTAGTTGGTGGGGT
AGAAGGCCTACCAAGACG
>F0OV55003F1TUO
AGAGTTTGATCCTGGCTCAGAGTGAACGCTGGCGGCGTGCCTAACACATG
CAAGTCGAACGCGAAAGTCCCGCAAGGGATAAGTAGAGTGGCAGACGGGT
GAGTAATGCATAGGTAATCTACCCTTGAGTGGGGGATAACTCCGGGAAAC
CGGTGCTAATCCCGCATGACTTCCTGATGCGCAGGCATTAGGATCAAAGG
GGGGGATCCTTCGGGACCTCCCGCTTGAGGATGAGCCTATGTCCTATTAG
CTAGTTGGTG
>F0OV55003F1TZV
AGAGTTTGATCCTGGCTCAGGACGAACGCTGGCGGCGTGCCTAACACATG
CAAGTCAAAGGAAAGCGACTTCGGTCGTAAGTACTTGGCGCAAGGGTGAG
TAAGGTATAGGTAATCTGCCCTTTGGACTGGGATAACTCCGAGAAATCGG
TGACAATACCAGATGATGCAAGCGGGACCGCATGGTCATGTTGTTAAAGA
TTTATCGCCAAAGGATGAGCCTATATTCCATCAGGTAGTTGGTAGGGTAA
CGGCCTACCAAG
>F0OV55003F1U31
AGAGTTTGATCCTGGCTCAGGATGAACGCTAGCGGCAGGCCTAACACATG
CAAGTCGAACGGTAAGGCTCCTTCGGGAGTACACGAGTGGCGCACGGGTG
AGTAACGCGTATGCAACCTACCCTTAACTGGGGGATAGCCCGGAGAAATT
CGGATTAATACCCCATAATATCCCGACGACACCTGTTGATGGGATTAAAA
TTCTGGTGGTTAAGGATGGGCATGCGTGACATTAGCTAGTTGGTAAGGTA
ACGGCTTACCAAGGCTACGATGTCG
>F0OV55003F1U5H
AGAGTTTGATCCTGGCTCAGAACGAACGCTGGCGGCATGCCTAACACATG
CAAGTCGAACGAGACCTTCGGGTCTAGTGGCGCACGGGTGCGTAACGCGT
GGGAATCTGCCCTTGGGTTCGGAATAACAGTTAGAAATGACTGCTAATAC
CGGATGATGTCTTCGGACCAAAGATTTATCGCCCAAGGATGAGCCCGCGT
CGGATTAGCTAGTTGGTAAGGTAAAAGCTTACCAAGGCGACGATCCGTAG
CTGGTCTGAGAGGA
>F0OV55003F1U5N
AGAGTTTGATCCTGGCTCAGATTGAACGCTGGCGGTATGCTTAACACATG
CAAGTCGAACGGTAACAGGCCCTTCGGGGTGCTGACGAGTGGCGGACGGG
TGAGTAACGCGTGGGAATCTGCCTAGTAGTGGGGGATAGCCCGGAGAAAT
CCGGATTAATACCGCATACGCCCTACGGGGAAAGCAGGGGATCTTCGGAC
CTTGCGCTGTTAGATGAGCCCGCGTCTGATTAGCTTGTTGGTGGGTAATG
GCCTACCGAAGGCGACGAT
>F0OV55003F1U95
AGAGTTTGATCCTGGCTCAGGACGAACGCTGGCGGCGTGCTTAACACATG
CAAGTCGAACGGAAAGGCCCTTTCGGGGGTACTCGAGTGGCGAACGGGTG
AGTAACACGTGGGTGATCTGCCCTGCACTTTGGGATAAGCCTGGGAAACT
GGGTCTAATACCGGATAGGACTACGCGATGCATGTCGTGTGGTGGAAGGC
TTTTGCGGTGTGGGATGGGCCCGCGGCCTATCAGCTTGTTGGTGGGGTGA
TGGCCTACCAAGGCGACGACGGG
>F0OV55003F1U9Q
AGAGTTTGATCCTGGCTCAGAATGAACGCTGGCGGCGTGCCTAACACATG
CAAGTCGAACGAGAAACTTCCCGCTTGCGGGAGAGAGTAAAGTGGCGCAC
GGGTGAGTAACGCGTGGGTAACCTGCCCTTGAATCTGGGATACCCTTGCG
AAAGCGTTGTTAATACCGGATATTGTCACAAGAACTATGGTTTTTGTGAT
GAAAGGTGACCTCTTCATGAAAGTTGCCGTTTAAGGATGGGCCCGCGTAC
CATTAGCTTGTTGGTAGGGTAACGG
>F0OV55003F1U9U
AGAGTTTGATCCTGGCTCAGGACGAACGCTGGCGGCGTGCCTAACACATG
CAAGTCGAACGAGGATTTCATCAGATGAATTTTTCGGAAGGATTCTGATG
ATTGACAGTGGCGAACGGGTGAGTAACGCGTGGGTAACCTGCCTTTAACT
GGGGGATAACACCGGGAAACTGGTGCTAATACCGCGATAGTTGATACCAT
GGCATCATGGAATCAGGAAAGGAGTAATCCGGTTTAAGATGGACCCGCGT
CCAATTAGCTAGTTGG
>F0OV55003F1UA4
AGAGTTTGATCCTGGCTCAGATTGAACGCTGGCGGCATGCTTTACACATG
CAAGTCGAACGGCAGCGCGGGGCAACCTGGCGGCGAGTGGCGAACGGGTG
AGTAATATATCGGAACGTACCCAAGAGTGGGGGATAACGTAGCGAAAGTT
ACGCTAATACCGCATACGATCTAAGGATGAAAGCAGGGGACCGCAAGGCC
TTGTGCTCCTGGAGCGGCCGATATCTGATTAGCTAGTTGGTAGGGTAAAG
GCCTACCAAGG
>F0OV55003F1UAZ
AGAGTTTGATCCTGGCTCAGGATGAACGCTGGCGGCGTGCCTAACACATG
CAAGTCGAGCGATAAACAGTGGATGGAATTCTTCGGAAGGAAAGAAACTG
TTGAAAGCGGCGGACGGGTGAGTAACGCGTGGGCAACCTGCCCTATACAG
GGGGATAGCCACTGGAAACGGTGATTAATACCCCATGACACCTTAACCTC
GCATGAGGAGAGGGTCAAAGATTATATCGGTATAGGATGGGCCTGC
>F0OV55003F1UF0
AGAGTTTGATCCTGGCTCAGGATGAACGCTAGCGGGAGGCTTAACACATG
CAAGTCGAGGCGAGAACCTTCGGGTTAGGAG
>F0OV55003F1UG0
AGAGTTTGATCCTGGCTCAGGATGAACGCTAGCGGGAGGCTTAACACATG
CAAGTCGAGCGGTATAAACCTTTCGGGGTTTAGAGAGCGGCGCACGGGTG
AGTAACGCGTATGCAACCTACCTTTTACCGGGGAATAGCCCGGAGAAATT
TGGATTAATGCCCCATGGTTCCTTAAGTCTGCATGGATGTAAGGATAAAG
TTGAGGCGGTAAAAGATGGGCATGCGTGACATTAGCTAGTTGGGGGGGTA
ACGGCCCACCAAGGCTACGATGTCTAGGGGTT
>F0OV55003F1UHO
AGAGTTTGATCCTGGCTCAGGGTGAACGCTAGCGGCAGGCTTAATACGTG
CAAGTCGAGGGGCAGCGCAGTGTAGCAATACATGGGCGGCGACCGGCAAA
CGGGTGCGGAACACGTACGCAACCTTCCTTTGAGCGGGGGATAGCTTTCG
GAAACGAAAATTAATACCCCATAGTAATATCTGAGGGCATCTGAGGATAT
TTAAAGATTTATCACTCGAAGATGGGCGTGCGTCTGATTAGGTAGTTGGC
GGAGTAACAGCCC
>F0OV55003F1UHR
AGAGTTTGATCCTGGCTCAGGATGAACGCTAGCGGGAGGCTTAACACATG
CAAGTCGAGCGGTATGATCCCTTCGGGGTTTAGAGAGCGGCGCACGGGTG
AGTAACGCGTATGCAACCTACCTTTTACCGGGGAATAGCCCGGAGAAATT
TGGATTAATGCCCCATGGTTCCTTAAGTCTGCATGGATGTAAGGATAAAG
TTGAGGCGGTAAAAGATGGGCATGCGTGACATTAGCTAGTTGGGGGGTAA
CGCCCACCAAGGCTACGATGT
>F0OV55003F1UPF
AGAGTTTGATCCTGGCTCAGGATGAACGCTAGCGGGAGGCCTAACACATG
CAAGTCGAACGGGATTGAGAGCTTGCTCTCATGAGAGTGGCGCACGGGTG
AGTAACGCGTATGCAACCTGCCCTTGACAGGGGGATAGCCCGGAGAAATC
CGGATTAATACCCCATGGTATTTAAGTTCCGCATGGGATTTAAATTAAAG
ATTTATCGGTCAGGGATGGGCATGCGTGACATTAGCTAGTTGGCGGGGTA
ACGGCCCACCAAGG
>F0OV55003F1UPI
AGAGTTTGATCCTGGCTCAGAACAAACGCTGGCGGCGTGCCTAACACATG
CAAGTCGAGCGGGATTCCCGATTTATCGGGATGAGAGCGGCGCACGGGTG
AGTAACGCGTATGCAACCTGCCTTTTACAGGGGAATAGCCCAGAGAAATT
TGGATTAATACCCCATAGTATCACTTTATCGCATGATAAATTGATTAAAG
ATTTATCGGTAAAAGATGGGCATGCGTGGCATTAGCTAGTTGGTAAGGTA
ACGGCTTACCAAGG
>F0OV55003F1UT1
AGAGTTTGATCCTGGCTCAGGATGAACGCTGGCGGCATGCCTAATACATG
CAAGTCGAACGTGAAACGAGTAGCAATACTTGTGGAAAGTGGCGAACGGG
TGAGTAATACGTAAGCAATCTACCTTTAAGATTGGGATAACCTTGCCAAC
GCGGGGCTAATACCGGATGTGGTCATTTTAACGCATGTTAGAATGATTAA
AGGAGTGATCCGCTTAAGGATGAGCTTGCGGCCCATTAGTTAGTTGGCGG
GGTAACGGCCCACCAAGACCG
>F0OV55003F1UT4
AGAGTTTGATCCTGGCTCAGGATGAACGCTAGCGGCGTGCCTAATACATG
CAAGTCGAGCGGAACCAATGGAGCTTGCTCCATTGGTTTAGCGGCGGACG
GGTGAGTAACACGTGGGCAACCTGCCCTGCAGATCAGGATAACTCCGGGA
AACCGGTGCTAATACCGAATAGTTTGGGGCCTCTCCTGAGGCCCCACGGA
AAGACGGTTTCGGCTGTCACTGCAGGATGGGCCCGCGGCGCATTAGCTAG
TTGGTGGGGTAATCGG
>F0OV55003F1UTY
AGAGTTTGATCCTGGCTCAGGACGAACGCTGGCGGCGTGCTTAACACATG
CAAGTCAAGGAGAAAGTTTCTTTCGGGGGATAAGTAAACTGGCGCACGGG
TGAGTAAAATGTAAGTAATCTACCCTTTGGATGGGAATAACTACTAGAAA
TGGTGGCTAATACCGAATAATGCAGCGGCACCGAGTGGTGATGTTGTTAA
AGACCGAAAGGTTGCCAAGGGATGAGCTTGCATCTGATTAGCTAGTTGGC
GGGGTAAAAGCCCACCAAGGCGACG
>F0OV55003F1UVK
AGAGTTTGATCCTGGCTCAGAACGAACGCTGGCGGCGCGTTTTAAGCATG
CAAGTCGAGGGAGAATCCGGTGCTTGCACTGGAGGGAACCGGCGAACGGG
TGAGTAACACGTAGATAATCTGCCTTTAGGTTGGGGATAGCTCATGGAAA
CATGGGGTAATACCGAATGTGGTTCGATGTTCAAAAGGACATTGAAAGAA
AGGAGCTTAGGCTTCGCCTGAAGATGAGTCTGCGTCTGATTAGGTAGTAG
GTAGGGTAACGGCCT
>F0OV55003F1UVO
AGAGTTTGATCCTGGCTCAGAACGAACGTTAGCGGCGTGCTTAACACATG
CAAGTCGAACGAGAAAGTATCTTCGGATATGAGTAGAGTGGCGCACGGGT
GAGTAACACGTGGGTAATCTGCCCTTTGGAGGGGGACAACATCTGGAAAC
GGATGCTAATACCGCATAAGTCGTCTTCGGACGGGAAAGGTGGCTTCGGC
TACCGCCAGAGGATGAGTCCGCGGCCCATCAGCTAGTTGGCAGGGTAATG
GCCTACCAAGGCAACGG
>F0OV55003F1UWW
AGAGTTTGATCCTGGCTCAGAACGAACGTTAGCGGCGCGCCTAACACATG
CAAGTCGAGCGAGAAAGGGAGCAATCCCCGGTACAGCGGCGCACGGGTGA
GTAACACGTAGGTAACCTACCCTCGAGTGGTGGATAACCTTCCGAAAGGA
GGGCTAATACAGCATGAGCCCACGACGTCGAGAGACGTTGGGGGAAAAGC
CGGCCTCTTCATGAAAGCTGGTGCTCGAGGATGGGCCTGCGGCCCATCAG
CTAGTTGGTGAGGTAA
>F0OV55003F1UXH
AGAGTTTGATCCTGGCTCAGGATGAACGCTAGCGGGAGGCTTAACACATG
CAAGTCGAGCGGGATCCCCTTCGGGGGTGAGAGCGGCGCACGGGTGCGTA
ACGCGTATGCAACCTGCCTTGTACAGGGAGATAGCCCATGGAAACGTGGA
TTAATACCCCATAGTATTGTTAAATCGCATGGTTTGACAATTAAAGCTGC
GGCGGTACAAGATGGGCATGCGTAGGATTAGCTAGTAGGTGAGGTAATGG
CTC
>F0OV55003F1V0S
AGAGTTTGATCCTGGCTCAGAACAAACGCTAGCGGCGTGCCTGACACATG
CAAGTCAGACGAGAAGGTTCGCTTCGGCGAATGAGTAGAGTGGCGCACGG
GTGAGTAACGCGTGGACAATCTGCCCTAGAGTTAGGAATAACCCACCGAA
AGGTGGGCTAATACCCAATAATGCTATACTTCTTCGGGAGTATAGCCAAA
GATGGCCTCTGTTTACAAGCTATCGCTCAAGGATGAGTTCGCGTACCATT
AG
>F0OV55003F1V22
AGAGTTTGATCCTGGCTCAGGACGAACGCTTGCGGCGTGCCTAAGAAATG
CAAGTCGAACGGACTCGGGGGGCAACTCCTGAGTTAGTGGCGGACGGGTG
AGTAACACGTGGGTCATCTCCCCCCGAGTGAGGAATAAGCCTGCGAAAGC
GGGTCTAATACCGCATAACACTCCGGGACACAAGTCTTCGGAGTCAAAGC
CGCAAGGCGCTTGGGGATGAGCCTGCGTCCTATTAGCTAGTTGGTAGGGT
AATGGCCTACCAAGGC
>F0OV55003F1V2N
AGAGTTTGATCCTGGCTCAGGACGAACGCTGGCGGCGTGCCTAACACATG
CAAGTCAAAGGAAAGCGACTTCGGTCGTAAGTACTTGGCGCAAGGGTGGG
TAAGGTATAGGTAATCTGCCCTTTGGACTGGGATAACTCCGAGAAATCGG
TGACAATACCAGATGATGCAGCGGGACCGCATGGTCATGTTGTTAAAGAT
TTATCGCCAAAGGATGAGCCTATATTCCATCAGGTAGTTGGTAGGGTAAC
GGCCTACCAAGCCTACG
>F0OV55003F1V2T
AGAGTTTGATCCTGGCTCAGAGTGAACGCTGGCGGCGTGCTTAACACATG
CAAGTCGAACGAGAACGGGACATAGCTTGCTATGTTTGTCAGCTAAGTGG
CGGACGGGTGAGTAATGTATAGCTAATGTACCCCTTGGAGGGGGATAACA
GTTGGAAACGGCTGCTAATACCCCATACTCCTTCTATCTTAATGGTAGTT
GGGAAATGTTTTTTCGCCAAGGGATCGGGCTATATGGTATCAGTTAGTTG
GTGAGGTAATGGCT
>F0OV55003F1V2W
AGAGTTTGATCCTGGCTCAGGACGAACACTGGCGGCGTGGATAAGGCATG
CAAGTCGAACGGGAACTTAACATCTAATTCGTTAGAAGTTTTGTTCTAGT
GGCGAACGGGTGAGTAACGCGTAAACGACATACCCCTCAGAGGGGAATAA
CACAGAGAAACTTGTGCTAATACCGCATATGTGCTTATGATGATTTCATA
TTCATGAAAGGTGGGGACCTTCGGGCCTGCCGCTGAGAGATTGGTTCGCG
TCCCATTAG
>F0OV55003F1V38
AGAGTTTGATCCTGGCTCAGGATGAACGCTAGCGGCAGGCCTAATACATG
CAAGTCGAACGGCAAGGTTCTTTCGGGAGCCCTAGAGTGGCGTACGGGTG
CGTAACGCGTATGCAACCTACCCTATACAGGGGGATAGCCCGGGGAAACC
CGGATTAATACCCCATGGGATCATAGAGTGGCATCACTTAGTGATTAAAG
ATTTATCGGTATAGGATGGGCATGCGTGCCATTAGCTAGTTGGTAGTGTA
ATGGACTACCAAGGCG
>F0OV55003F1V4Z
AGAGTTTGATCCTGGCTCAGGATGAACGCTAGCGACAGGCCTAACACATG
CAAGTCGAACGGGATTTATCCTTCGGGGTAATGAGAGTGGCGCACGGGTG
AGTAACGCGTATGCAACCTACCTGTAACTGGGGAATAGCTCCCTGAAAGG
GGAATTAACACCGCATAAGACCACACTTTCGCATGGAAGAGTGGTAAAAT
ATTTATAGGTTACAGATGGGCATGCGTGACATTAGTTTGTTGGTGAGGTA
ACGGCTCACCAAG
>F0OV55003F1V57
AGAGTTTGATCCTGGCTCAGGATGAACGCTGGCGGCGTGCCTAATACATG
CAAGTCGAACGCACCGGTTTACCGGTGAGTGGCGAACGGGTGAGTAACAC
GTAGGTAACCTGCCCTCAAGACGAGGATAACCGTTGGAAACGATGGCTAA
GACTGGATAGGAACCGAGGAGGCATCTCTTTGGTTTTAAAGGACCCGCAA
GGGTACGCTTGAGGAGGGGCCTGCGGCGCATTAGTTAGTTGGTGAGGTAA
CGGCCCACCAAGTCGACGATGCGTAGCTGGG
>F0OV55003F1V64
AGAGTTTGATCCTGGCTCAGGATGAACGCTAGCGGTGCGCCTAACACATG
CAAGTCGAGCGATATAGCGGCGAACGGGTGAGTAACGCGTTGGAACCTGC
CTCGAACTCAGGGATAGCCATCCGAAAGGATGATTAATACCGGATAGTCC
CGAAAGGGTAAAGATTTTTCGGTTCGAGAGGGGCCTGCGGCCTATCAGCT
AGTTGGTAAGGTAATGGCTTACCAAGGCTATGACGGGTAACTGGTGTGAG
AGCATGACCAGT
>F0OV55003F1V6G
AGAGTTTGATCCTGGCTCAGAGTGAACGCTGGCGGCAGGCCTAATACATG
CAAGTCGAACGGCAGCGCAGCAGAGCTTGCTCTGTGGGTGGCGAGTGGCG
GACGGGTGAGGAATACATGGGAATCTGCCCAGTCGTGGGGGATAACGTAG
GGAAACTTACGCTAATACCGCATGCGCCCTTCGGGGGAAAGCCGGGGACC
TTCGGGCCTGGCGCGATTGGATGAGCCCATGTCGGATTAGCTAGTTGGCG
GGTAACGG
>F0OV55003F1V6Y
AGAGTTTGATCCTGGCTCAGGACGAACGCTGGAGGTGTGCTTAACACATG
CAAGTCGAACGAGGATGTATTGAAGCTTGCTTCGATACAAGCCGAGTGGC
GGACGGGTGAGGAACACGTAAGTAACCTGCCCTTTAGTGGGGGATAACGC
TTCGAAAGGAACGCTAATACCGCATATTCTCTTTATATCGCATGATATTT
AGAGGAAAAATTTATTGCTAAAGGAAGGGCTTGCGTACGATTAGTTTGTT
GGTGGGGTAATGGCCTACCAAG
>F0OV55003F1V7A
AGAGTTTGATCCTGGCTCAGGATGAACGCTAGCGGGAGGCCTAACACATG
CAAGTCGAACGGGATTGAGAGCTTGCTCTCATGAGAGTGGCGCACGGGTG
AGTAACGCGTATGCAACCTGCCCTTGACAGGGGGATAGCCCGGAGAAATC
CGGATTAATACCCCATGGTATTTAAGTTCCGCATGGGATTTAAATTAAAG
ATTTATCGGTCAGGGATGGGCATGCGTGACATTAGCTAGTTGGCGGGGTA
ACGGCCCACCAAGG
>F0OV55003F1V86
AGAGTTTGATCCTGGCTCAGGATGAACGCTAGCGGCAGGCTTAACACATG
CAAGTCGAGGGGTAACAGGGTGCTTGCACCGCTGACGACCGGCGCACGGG
TGCGTAACGCGTATACAATCTACCTTTTACAGGGGCATAGCCCGGGGAAA
CCCGGATTAATATCCCATGGTATCATTTAGTGGCATCACTTGAATGATTA
AAGCTTCGGCGGTAGAAGATGAGTATGCGTCCCATTAGTTAGTTGGTAAG
GTAACGGCTTACCAAGG
>F0OV55003F1V9Y
AGAGTTTGATCCTGGCTCAGGATGAACGCTAGCGGCAGGCTTAACACATG
CAAGTCGAGGGGTAACAGGGTGCTTGCACCGCTGACGACCGGCGCACGGG
TGCGTAACGCGTATACAATCTACCTTTTACAGGGGCATAGCCCGGGGAAA
CCCGGATTAAATATCCCATGGTATCATTTAGTGGCATCACTTGAATGATT
AAAGCTTCGGCGGTAAAAGATGAGTATGCGTCCTATTAGTTAGTTGGTAA
GGTAACGGCTTACCAAGGCAG
>F0OV55003F1VAX
AGAGTTTGATCCTGGCTCAGGATGAACGCTAGCGGGAGGCTTAACACATG
CAAGTCGAGCGGTATGATCCCTTCGGGGTTTAGAGAGCGGCGCACGGGTG
AGTAACGCGTATGCAACCTACCTTTTACCGGGGAATAGCCCGGAGAAATT
TGGATTAATGCCCCATGGTTCCTTAAGTCTGCATGGATGTAAGGATAAAG
TTGAGGCGGTAAAAGATGGGCATGCGTGACATTAGCTTAGGTTGGGGGGG
TAACCGCCCACAAGGCTACGATGGTTA
>F0OV55003F1VB9
AGAGTTTGATCCTGGCTCAGGATGAACGCTAGCGGCAGGCCTAACACATG
CAAGTCGAGGGGTAACAGGAGTAGCAATACTTGCTGACGACCGGCGCACG
GGTGAGTAACACGTATGCAACCTACCCTTAACTGGGGAATAGCCCGAAGA
AATTCGGATTAATGCCCCATAATACTGTATTGAAGCATTTCAGTGCATTT
AAAACTCCGGTGGTTAAGGATGGGCATGCGTGACATTAGCTAGTTGGTGA
GGTAACGGCT
>F0OV55003F1VBO
AGAGTTTGATCCTGGCTCAGGACGAACGCTGGCGGCGTGCTTAACACATG
CAAGTCAAGGAGAAAGTTTCTTTCGGGAGATAAGTAAACTGGCGCACGGG
TGAGTAAAATGTAAGTAATCTACCCTTTGGATGGGAATAACTACTAGAAA
TGGTGGCTAATACCGAATAATGCAGCGGCACCGAGTGGTGATGTTGTTAA
AGACCGAAAGGTTGCCAAGGGATGAGCTTGCATCTGATTAGCTAGTTGGC
GGGGTAAAAGCCCACCAAGGCG
>F0OV55003F1VE0
AGAGTTTGATCCTGGCTCAGGACGAACGCTGGCGGCGTGCTTAACACATG
CAAGTCAAGGAGAGGATTCCTTTCGGGGAATTAGTAAACTGGCGCACGGG
TGAGTAACATGTAAGTAACCTACCCTTAGGATTGGGATAACTTTGAGAAA
TTAGGGCTAATACCGAATGATACAATGAGCTCGCATGGGTTTATTGTTAA
AGTTGCTTTTGTAACACCTAAGGATGGGCTTGCATCCAATTAGTTTGTTG
GCGGAGTAAAAGCCCACCAAG
>F0OV55003F1VF0
AGAGTTTGATCCTGGCTCAGGATGAACGCTAGCGGGAGGCCTAACACATG
CAAGTCGAACGGGATTGAGAGCTTGCTCTCATGAGAGTGGCGCACGGGTG
AGTAACGCGTATGCAACCTGCCCTTGACAGGGGGATAGCCCGGAGAAATC
CGGATTAATACCCCATGGTATTTAAGTTCCGCATGGGATTTAAATTAAAG
ATTTATCGGTCAGGGATGGGCATGCGTGACATTAGCTAGTTGGCGGGGTA
ACGCCCACCAAGG
>F0OV55003F1VF9
AGAGTTTGATCCTGGCTCAGGACGAACGCTGGCGGCGTGCTTAACACATG
CAAGTCTAGGCAGAACGTGCTTTCGGGCATTAGTAAACTGGCGAACGGGT
GAGTAACGCGTGGGTAATTTGCCTTCGAGAGGGGTATAGCCACTGGAAAC
GGTGATTAATACCGCATAAAGTCTCGAAACACAAGTTTCGGGATGAAAGT
TGGGGATCTTCGGACCCAACGCTTGAAGATAGGCCCGCGTCTGATTAGCT
AGTTGGTAAGGTAATGGCTTACCAAGG
>F0OV55003F1VJS
AGAGTTTGATCCTGGCTCAGAGTGAACGCTGGCGGCGTGCCTAACACATG
CAAGTCGAACGAGAAAGCACCTTCGGGTGCAAGTAGAGTGGCAGACGGGT
GAGTAATGCATAGGTAATCTACGTTCGAGTGGGGGATAACTTATCGAAAG
GTAAGCTAATCCCGCATAACGTCGTGATGTATAAGCATTGCGAACAAAGG
AGGGGATCCTTCGGGACCTTTCGCTTGAGGATGAGCCTATGTCCTATTAG
CTTGTTGG
>F0OV55003F1VKT
AGAGTTTGATCCTGGCTCAGGATGAACGCTAGCGGTGCGCCTAACACATG
CAAGTCGAGCGATATAGCGGCGAACGGGTGAGTAACACGTTGGAACCTGC
CTCGAACTCAGGGATAGCCATCCGAAAGGATGATTAATACCGGATAGTCC
CGAGAGGGTAAAGATTTTTCGGTTCGAGAGGGGCCTGCGGCCTATCAGCT
AGTTGGTAAGGTAATGGCTTACCAAGGCTATGACGGGTAACTGGTGTGAG
AGCATGACCAG
>F0OV55003F1VX6
AGAGTTTGATCCTGGCTCAGATTGAACGCTGGCGGCATGCCTTACACATG
CAAGTCGAACGGCAGCACGGGGGCAACCCTGGTGGCGAGTGGCGAACGGG
TGAGTAATGCATCGGAACGTGCCCAGTAGTGGGGGATAACTAGTCGAAAG
ATTAGCTAATACCGCATACGACCTATGGGTGAAAGCGGGGGACCTTTACC
GGCCTCGCGCTATCGGAGCGGCCGATGTCTGATTAGCTAGTTGGCGGGGT
AAAAGCCCACCAAGGCG
>F0OV55003F1VXK
AGAGTTTGATCCTGGCTCAGAACGAACGCTGGCGGCGCGTCTTAAACATG
CAAGTCGAACGGGAACCTCGATGCTTGCATTGAGGGGAGAGTGGCGAACG
GGTGAGTAACACGTGGATAATCTGCCTCTGGGATGGGGATAACTTCGGGA
AACCGGGGCTAATACCGAATAACATGGCATCTGCATATGCAGGAGCTATT
AAAGGGTGGGATCCTTCGGGACCTACTGCCTGGAGATGAGTCCGCGTCCC
ATTAGCTTGG
>F0OV55003F1VXN
AGAGTTTGATCCTGGCTCAGGATGAACGCTAGCGACAGGCCTAACACATG
CAAGTCGAACGGGATTTATCCTTCGGGGTAATGAGAGTGGCGCACGGGTG
AGTAACGCGTATGCAACCTACCTGTAACTGGGGAATAGCTCCCTGAAAGG
GGAATTAACACCGCATAAGACCACACTTTCGCATGGAAGAGTGGTAAAAT
ATTTATAGGTTACAGATGGGCATGCGTGACATTAGTTTGTTGGTGAGGTA
ACGGCTCACCAAGT
>F0OV55003F1VYO
AGAGTTTGATCCTGGCTCAGGATGAACGCTGGCGGCGTGCCTAACACATG
CAAGTCGAGCGAGAAATTTGGGAATGATCCTTCGGGTGAGTGAACAAATG
GAAAGCGGCGGACGGGTGAGTAACGCGTGGGTAACCTGCCCCATACAAAG
GGATAGCCACTGGAAACGGTGATTAATACCATATAATACTAAGAGGTCGC
ATGACTTCTTAGTCAAAGATTTATCGGTATGGGATGGACCCGCGTCTGAT
TAGCTAGTTGGTAAGG
>F0OV55003F1VZ2
AGAGTTTGATCCTGGCTCAGGATGAACGCTAGCGGCAGGCCTAACACATG
CAAGTCGAGGGGTAGCAGGGTAGCAATATCGCTGACGACCGGCGCACGGG
TGAGTAATGCATATGCAACCTTCCTTTAACTGGGGCATAGCCCGGAGAAA
TTCGGATTAATACCCCATAACATCATGAGAAGGCATCTTTTTATGATTAA
AGCTCCGGCGGTTAAAGATGGGCATATGCGCCATTAGCTTGTTGGTGAGG
>F0OV55003F1W0T
AGAGTTTGATCCTGGCTCAGGACGAACGCTGGCGGCGTGCCTAACACATG
CAAGTCAAAGGAAAGCGACTTCGGTCGTAAGTACTTGGCGCAAGGGTGAG
TAAGGTATAGGTAACCTGCCCTTTGGACTGGGATAACTCCGAGAAATCGG
TGACAATACCAGATGATGCAGCGGGACCGCATGGTCATGTTGTTAAAGAT
TTATCGCCAAAGGATGAGCCTATATTCCATCAGGTAGTTGGTAGGGTAAC
GGCCTACCAAGCCTACG
>F0OV55003F1W30
AGAGTTTGATCCTGGCTCAGAACAAACGCTAGCGGCGTGCCTAACACATG
CAAGTCAGACGAGAAAGTTCGCTTCGGCGAATGAGTAGAGTGGCGCACGG
GTGAGTAACGCGTGGACAATCTGCCCTAGAGTTAGGAATAACCCACCGAA
AGGTGGGCTAATACCCAATAATGCTATACTTCTTCGGGAGTATAGCCAAA
GATGGCCTCTGTTTACAAGCTATCGCTCAAGGATGAGTTCGCGTACCATT
AG
>F0OV55003F1W33
AGAGTTTGATCCTGGCTCAGGACGAACGCTGGCGGCGTGCCTAACACATG
CAAGTCAAAGGAAAGCGACTTCGGTCGTAAGTACTTGGCGCAAGGGTGAG
TAAGGTATAGGTAATCTGCCCTTTGGACTGGGATAACTCCGAGAAATCGG
TGACAATACCAGATGATGCAGCGGGACCGCATGGTCATGTTGTTAAAGAT
TTATCGCCAAAGGATGAGCCTATATTCCATCAGGTAGTTGGTAGGGTAAC
GGCCTACCAAG
>F0OV55003F1W3J
AGAGTTTGATCCTGGCTCAGAACGAACGCTGGCGGCGCGTTTTAAGCATG
CAAGTCGAGGGAGAATCCGGTGCTTGCACTGGAGGGAACCGGCGAACGGG
TGAGTAACACGTAGATAATCTGCCTTTAGGTTGGGGATAACTCATGGAAA
CATGGGGTAATACCGAATGTGGTTCGATGTTCAAAAGGACATTGAAAGAA
AGGAGCTTAGGCTTCGCCTGAAGATGAGTCTGCGTCTGATTAGGTAGTAG
GTAGGGTAACGGCCTACCTAG
>F0OV55003F1W3U
AGAGTTTGATCCTGGCTCAGGACGAACGCTGGCGGCGTGCCTAACACATG
CAAGTCGAGCGGGAACCTCAGGAGGGGTAACCCTCCCGAGGGGAGAGCGG
CGAACGGGTGAGTAACACGTGGGCAACCTGCCCCGGACACCGGGATAACC
CAGGGAAACCTGAGCTAATACCGGATACTCCGGCGTGATCGCATGGTCGC
GCCGGGAAAGCTCCGACGGTCCGGGATGGGCCCGCGGCCTATCAGCTTGT
TGGTGGGGTGACGGGCCCACCAAGGCGACGACGGGTAGCG
>F0OV55003F1W64
AGAGTTTGATCCTGGCTCAGGACGAACGCTGGCGGCGTGCCTAACACATG
CAAGTCAAGGAGAAAGACTGGTTTCGGCCGGTCAAGTAAACTGGCGGACG
GGTGAGTAACGCGTAGGCGACCTGCCCTTGTGTTTGGAATAACACCGAGA
AATGGGTGCTAATACCGCATAATGTCTTGGAAGCGCATGCTTTCGGGACC
AAAGGATTTATTCGCTTAAGGATGGACTCGCGTCCGATTAGGTAGTTGGT
GAGGTAACGGCCCACCAAG
>F0OV55003F1W6H
AGAGTTTGATCCTGGCTCAGGATGAACGCTGGCGGCGTGCCTAATACATG
CAAGTCGAACGCACCATTTCGGTGGTGAGTGGCGAACGGGTGAGTAACAC
GTAGATAACCTGCCCTTAAGACGAGGATAACCATTGGAAACGATGGCTAA
GACTGGATAGGAATATTAGAGGCATCTCTGATATTTTAAAAGACCTAGCA
ATAGGTATGCTTAAGGAGGGGTCTGCGGCGCATTAGTTAGTTGGTGGGGT
GATGGCCT
>F0OV55003F1W9E
AGAGTTTGATCCTGGCTCAGAGTGAACGCTGGCGGCAGGCCTAACACATG
CAAGTCGAACGGCAGCACAGAGGAGCTTGCTCCTTGGGTGGCGAGTGGCG
GACGGGTGAGGAATACATCGGAATCTGCCCAGTCGTGGGGGATAACTTAG
GGAAACTTAAGCTAATACCGCATACGACCTACGGGTGAAAGCGGAGGACC
GCAAGGCTTCGCGCGATTGGATGAGCCGATGTCGGATTAGCTAGTTGGCG
GGGTAAAGG
>F0OV55003F1WBD
AGAGTTTGATCCTGGCTCAGGATGAACGCTGGCGGCGTGCTTAATACATG
CAAGTCGAACGGAGACATTGTAGCAATACGATGTTCTTAGTGGCGAACGG
GTGAGTAACGCGTTGGTGACCTGCCCCAAAGCGGGGGATAACAGTCCGAA
AGGACTGCTAATACCCCATGTGGTCTCAGGGATTAGATGCCCTGAGACTA
AAGGAGTAATCCACTTTGGGAGGGACCTGCGTCCCATCAGCTAGTTGGTA
AGTACGGCCTACCAAGG
>F0OV55003F1WBX
AGAGTTTGATCCTGGCTCAGGATTAACGCTGGCGGCGTGCTTAACACATG
CAAGTCGAACGAGAAGCTTTCACATGATTTCTTCGGATTGATTATGGGAG
CGGAAAGTGGCGAACGGGTGAGTAACGCGTGGGTAACCAACCTTAGACTG
GGGGACAACACAGGGAAACTTGTGCTAATACCGCATATATGCAGACATGG
CATCATGATTGCAGGAAAGGCTTCGGCCGGTTTAAGACGGACCCGCGTCC
GATTAGTTAGTTGGG
>F0OV55003F1WFE
AGAGTTTGATCCTGGCTCAGGATGAACGCTGGCGGCGTGCCTAACACATG
CAAGTCGAGCGATAAACAGTGGATGGAATTCTTCGGAAGGAAAGAAACTG
TTGAAAGCGGCGGACGGGTGAGTAACGCGTGGGCAACCTGCCCTATACAG
GGGGGATAGCCACTGGAAACGGTGATTAATACCCCATGACACCTTAACCT
CGCATGAGGAGAGGGTCAAAGATTATATCGGTATAGGATGGGCCCGCGTC
TGATTAGCTAGTTGGG
>F0OV55003F1WGP
AGAGTTTGATCCTGGCTCAGGACGAACGCTGGCGGCGTGCCTAACACATG
CAAGTCAAAGGAAAGCGACTTCGGTCGTAAGTACTTGGCGCAAGGGTGAG
TAAGGTATAGGTAATCTGCCCTTTGGACTGGGATAACTCCGAGAAATCGG
TGACAATACCAGATGATGCAGCGGGACCGCATGGTCATGTTGTTAAAGAT
TTATCGCCAAAAGATGAGCCTATATTCCATCAGGTAGTTGGTAGGGTAAC
GGCCTACCAAG
>F0OV55003F1WGV
AGAGTTTGATCCTGGCTCAGGATGAACGCTAGCGACAGGCCTAACACATG
CAAGTCGAACGGGATTTATCCTTCGGGGTAATGAGAGTGGCGCACGGGTG
AGTAACGCGTATGCAACCTACCTGTAACTGGGGAATAGCTCCCTGAAAGG
GGAATTAACACCGCATAAGACCACACTTTCGCATGGAAGAGTGGTAAAAT
ATTTATAGGTTACAGATGGGCATGCGTGACATTAGTTTGTTGGTGAGGTA
ACGGCTCACCAAG
>F0OV55003F1WHN
AGAGTTTGATCCTGGCTCAGGATGAACGCTGGCGGCATGCCTAATACATG
CAAGTCGAACGCACTAGTTTACTAGTGAGTGGCGAACGGGTGAGTAACAC
GTAGATAACCAACCCTAAAGACGAGGATAACCCGGGGAAACCTGGACTAA
TACTGGATAGGAGCTAATTTCACAAGGGATTAGTTTTAAAGGCGCATTAA
AGCGCCGCTATAGGATGGGACTGCGTCGCATTAGCTAGTTGGTGGGGTAA
CGGCCTACCAAGGCAACGATGCG
>F0OV55003F1WNH
AGAGTTTGATCCTGGCTCAGGACGAACGCTGGCGGCGTGCCTAACACATG
CAAGTCAAGGAGAAAGACTGGTTTCGGCCGGTCAAGTAAACTGGCGGACG
GGTGAGTAACGCGTAGGCGACCTGCCCTTGTGTTTGGAATAACCCCGAGA
AATTGGGGCTAATACCGAATGACGCATTGAGTATGCATGTACTTGATGTT
AAAGGTGCTGCAAGGTACCGCACAGGGATGGGCCTGCGTTCCATTAGTTA
GATGGTAGGGTAACGGCCT
>F0OV55003F1WX1
AGAGTTTGATCCTGGCTCAGGATGAACGCTGGCGGCGTGCTTAACACATG
CAAGCCAAGGAGAAAGTTTCGGGTTTCGGGAGATAAGTAAACTGGCGCAC
GGGTGAGTAAAATGTAAGTAATCTACCCTTTGGATGGGAATAACTACTAG
AAATGGTGGCTAATACCGAATAATGCCAGCGGCACCGAGTGGTGATGTTG
TTAAAGACCGAAAGGTTGCCAAGGGATGAGCTTGCATCTGATTAGCTAGT
TGGCGGGGTAAAAGCCCACCAAGG
>F0OV55003F1WY2
AGAGTTTGATCCTGGCTCAGGATGAACGCTGGCGGCGTGCCTAACACATG
CAAGTCGAACGGGACACTTGTTTTCGGATGAGTGTTTAGTGGCGGACGGG
TGAGTAACGCGTGAGCAACCTGCCTTTCAGAGGGGGACAACAGTTGGAAA
CGACTGCTAATACCGCATAAAGTATCGGAATGGCATCATTTTGATACCAA
AGATTTATCGCTGAAAGATGGGCTCGCGTCTGATTAGCTAGTTGGTAGGG
TAAAGGCCT
>F0OV55003F1X4H
AGAGTTTGATCCTGGCTCAGGATGAACGCTAGCGGTGCGCCTAACACATG
CAAGTCGAGCGATATAGCGGCGAACGGGTGAGTAACACGTTGGAACCTGC
CTCGAACTCAGGGATAGCCATCCGAAAGGATGATTAATACCGGATAGTCC
CGAAAGGGTAAAGATTTTTCGGTTCGAGAGGGGCCTGCGGCCTATCAGCT
AGTTGGTAAGGTAATGGCTTACCAAGGCTATGACGGGTAACTGGTGTGAG
AGCATGACCAGT
>F0OV55003F1X4Z
AGAGTTTGATCCTGGCTCAGGGCGAACGTTAGCGGCGCGCTTAACACATG
CAAGTCGCACGAGAAAGGGCTTCGGCCCCGGTAAAGTAGCGCACGGGTGA
GTAACACGTAGGCAATCCACCCCTAAGCGGGGGACAACGTTCCGAAAGGA
ACGCTAATACCGCATAAGACCACGATCGCCTCGGCGATTGGGGTAAAAGC
TGGCCTCTGCATGCAAGCTAGCACTTAGGGACGAGCCTGCGGCCCATCAG
CTAGTTGGTAAGGTAACGGCTT
>F0OV55003F1X58
AGAGTTTGATCCTGGCTCAGAACGAACGCTGGCGGCGTGCCTAACACATG
CAAGTCGTACGTGAAATCTTCCTTCGGGTTGAGAGTAAAGTGGCGCACGG
GTGAGTAACGCGTGGGTAATCTACCCATGGGTTCGGGATAACCGGCCGAA
AGGCTGGCTAATACCGGATAATGTCACCGTACACAAGTCCGGTGACCAAA
GGGGGCGTAAGCTTCCGCCGATGGATGAGCCCGCGTACCATTAGCTAGTT
GGTAGGGTAATGGCCTACCAA
>F0OV55003F1X5H
AGAGTTTGATCCTGGCTCAGGATGAACGCTAGCGGGAGGCTTAACACATG
CAAGTCGAGGGGCAGCACGATGTAGCAATACGTTGGTGGCGACCGGCGCA
CGGGTGAGTAACGCGTATGCAACCTACCCTGTACTGGGAGATAACCCGGA
GAAATTCGGACTAATATTCCATAAAGATATAGAGAGGCATCTTTTTATAT
TTAAAGCTCTGGCGGTACGGGATGGGCATGCGTAACATTAGCTAGTTGGC
AGGGTAACGG
>F0OV55003F1X65
AGAGTTTGATCCTGGCTCAGGACGAACGCTGGCGGCGTGCTTAACACATG
CAAGTCAAGGAGAAGCTTCGCTTCGGTGGAGTGGATACTGGCGCACGGGT
GAGTAACGCGTATGCAATCTACCCTCAGTCCGGGGATAACACTTCTAACG
AGGTGCTAATACCCGATGATGCAGCGGCACCGCATGGTGACAGTTGTTAA
AGCTTCGGTGACTGAGGATGAGCATGCGTCCCATTAGGTAGTTGGG
>F0OV55003F1X6E
AGAGTTTGATCCTGGCTCAGGATGAACGCTGGCGGTATGCCTAAGATATG
CAAGTCGTATGCTCCTTCGGGGGCATGGCGAACGGCTGAGTAATGCGTAG
GAATCTACCCTTAAGAGGGAGATAACCCACCGAAAGGTGGGATAATATCC
CATATTCTTATTACCTTCGGGTTTATAAGGAAAGCTTTTGCGCTTAAGGA
TGAGCCTACGTCCTATCAGGTTGTTGGCGGGGTAAATGCCCACCAAGCCT
ATGACGGGTAGCTGGT
>F0OV55003F1X73
AGAGTTTGATCCTGGCTCAGGATGAACGCTGGCGGCGTGCCTAATACATG
CAAGTCGAACGAAGATCTAGCTTGCTAGATCTTAGTGGCGAACGGGTGAG
TAATACATAAATAATCTGCCCATGTGACTGGGATAACTATTGGAAACGAT
AGCTAATACCGGATAGGTTAATTGGAGGCATCTCTGATTAATTAAAGTAG
GATTTCTACACAGATGGATGAGTTTATGGCGCATTAGTTAGTTGGT
>F0OV55003F1X7F
AGAGTTTGATCCTGGCTCAGGATGAACGCTGGCGGCGTGCCTAACACATG
CAAGTCGAGCGATAAACAGTGGATGGAATTCTTCGGAAGGAAAGAAACTG
TTGAAAGCGGCGGACGGGTGAGTAACGCGTGGGCAACCTGCCCTATACAG
GGGGATAGCCACTGGAAACGGTGATTAATACCCCATGACACCTTAACCTC
GCATGAGGAGAGGGTCAAAGGATTATATCGGTATAGGATGGGCCCGCGTC
TGATTAGCTAGTTGG
>F0OV55003F1X7L
AGAGTTTGATCCTGGCTCAGGATGAACGCTAGCGACAGGCCTAACACATG
CAAGTCGAACGGGATTTATCCTTCGGGGTAATGAGAGTGGCGCACGGGTG
AGTAACGCGTATGCAACCTACCTGTAACTGGGGAATAGCTCCCTGAAAGG
GGAATTAACACCGCATAAGACCACACTTTCGCATGGAAGAGTGGTAAAAT
ATTTATAGGTTACAGATGGGCATGCGTGACATTAGTTTGTTGGTGAGGTA
ACGGCTCACCAAG
>F0OV55003F1X7X
AGAGTTTGATCCTGGCTCAGGATAAACGCTGGCGGCATGCCTAATACATG
CAAGTCGAACGGATCAGCTTAGGCTGGTTAGTGGCGAACGGGTGAGTAAC
ACGTAAGTAACCCAACCTTCAGACGAGGATAACTGCTGGAAACGGTAGCT
AATACTGGATAGGATTATCGATAGGATGATTGATAATTTAAAGGCGCTTT
CGGGCGGTACTGGAGGAGGGGCTTGCGGCGCATTAGATAGTTGGTGAGGT
AACGGCCCACCAAGTCG
>F0OV55003F1X87
AGAGTTTGATCCTGGCTCAGGATGAACGCTAGCGGCAGGCTTAACACATG
CAAGTCGAGGGGCAGCACGTCTTCGGATGGTGGCGACCGGCGCACGGGTG
CGTAACGCGTATACAATCTACCTTTTACAGGGGCATAGCCCGGGGAAACC
CGGATTAATATCCCATGGTATTATTAAATGGCATCGTTTGATAATTAAAG
CTTCGGCGGTAAAAGATGAGTATGCGTCCTATTAGCTAGATGGTAAGGTA
ACGGCTTACCATGGCTACG
>F0OV55003F1X98
AGAGTTTGATCCTGGCTCAGGACGAACGCTGGCGGCGTGCCTAATACATG
CAAGTCGAGCGGAGATAGTGGAGCTTGCTCCATTATCTTAGCGGCGGACG
GGTGAGTAACACGTGGGCAACCTGCCCTGCAGATCGGGATAACTCCGGGA
AACCGGTGCTAATACCGAATAGTTTGCGGCCTCTCATGAGGCTGCATGGA
AAGACGGTTTCGGCTGTCACTGCAGGATGGGGCCCGCGGCGCATTAG
>F0OV55003F1X9B
AGAGTTTGATCCTGGCTCAGGATGAACGCTGGCGGCGTGCCTAATACATG
CAAGTCGAACGCACTAGTTTACTAGTGAGTGGCGAACGGGTGAGTAACAC
GTAGGTAACCTGCCCTTAAGACGAGGATAACCGTTGGAAACGATGGCTAA
GACTGGATAGGAACATTGAAGGCATCTTTGATGTTTAAAGACCTAGCAAT
AGGTATGCTTAAGGAGGGGCCTGCGGCGCATTAGTTAGTTGGTGAGGTGA
AGGCTTACCAAG
>F0OV55003F1XCZ
AGAGTTTGATCCTGGCTCAGAATGAACGCTGGCGGCGTGCTTAACACATG
CAAGTCGAGCGAGAACGTACTTTCGGGTATTAGTAGAGCGGCGCACGGGT
GAGTAACACGTGAGTGACCTTCCCACGGGTATGGGGTAACCATTGGAAAC
GATGGCTAATACCGTATAAGACCACGTATTTTTGTTGCGTGGGAAAAGCG
GGGACCTTTTGGGGCCTCGCGCCGGTGGATGGGCTCGCGTCCCATCAGCT
AGTTGGTAGGGTAAAGGCCTACCAAGGCGAAGACGGG
>F0OV55003F1XDY
AGAGTTTGATCCTGGCTCAGAACAAACGCTAGCGGCGTGCCTAACACATG
CAAGTCAGACGAGAAAGGCACCTTCGGGTGACGAGTAAAGCGGCGCACGG
GTGAGTAACACGTGAGCAACCTACCTTTCGGTGGGGGATAACGTCTCGAA
AGGGGCGCTAATACCGCATCCGTTCCAGGGGTCTTTGGCCCCCTGGAGGA
AAGGCTACATTCATTAGGGTGTAGTCGCCGATTGATGGGCTCGCGGACCA
TTAGCTTGTTGGTAGGGTAACGGCCTACCAAGG
>F0OV55003F1XHK
AGAGTTTGATCCTGGCTCAGAACGAACGCTGGCGGCGTGCTTAATACATG
CAAGTCGAACGTGAAGCCCTGGCTTGCCAGGGTGGAAAGTGGCGAACGGG
TGAGTAACACGTAAATAATCTACCTCTAAGTTTGGGATAACCTTGCCAAC
GCGGGGCTAATACCGGATGTGGTCACGAAAACGCATGTTTTTGTGATTAA
AGATGCAAATCGCTTAGAGATGAGTTTGCGGCCCATTATGCTTGTTGGTA
GGGTAACGGCCTACCAAGG
>F0OV55003F1XHT
AGAGTTTGATCCTGGCTCAGGATGAACGCTAGCGGCAGGCCTAACACATG
CAAGTCGAGGGGTAACGGGAGTAGCAATACTTGCTGACGACCGGCGCACG
GGTGAGTAACGCGTATGCAACCTACCCTTAACTGGGGAATAGCCCGAAGA
AATTCGGATTAATGCCCCATAATACTGTATTGAAGCATTTCAGTGCATTT
AAAACTCCGGTGGTTAAGGATGGGCATGCGTGACATTAGCTAGTTGGTGA
GGTAACGGCTC
>F0OV55003F1XIB
AGAGTTTGATCCTGGCTCAGGATGAACGCTGGCGGCGTGCCTAACACATG
CAAGTCGAGCGATAAACAGTGGATGGAATTCTTCGGAAGGAAAGAAACTG
TTGAAAGCGGCGGACGGGTGAGTAACGCGTGGGCAACCTGCCCTATACAG
GGGGATAGCCACTGGAAACGGTGATTAATACCCCATGACACCTTAACCTC
GCATGAGGAGAGGGTCAAAGATTATATCGGTATAGGATGGGCCCGCGTCT
GATTAGCTAGTTGG
>F0OV55003F1XKT
AGAGTTTGATCCTGGCTCAGAATGAACGCTGGCGGCGTGCCTAACACATG
CAAGTCGTACGAGAAAGGGGCTTCGGCCCTGAGTAGAGTGGCGCACGGGT
GAGTAACGCGTGGGTAATCTCCCCTTGGATTTGGGATAACTCTGCGAAAG
TGGAGCTAATACCGGATAGTCTGGCTTTAATTGATAAGTCGGTAAAGGAT
GCCTCTGCATATGCATTCGTCCAAGGATGAGCCCGCGTCTCATTAGCTAG
TTGGG
>F0OV55003F1XKW
AGAGTTTGATCCTGGCTCAGGATGAACGCTAGCGACAGGCCTAACACATG
CAAGTCGAACGGGATTTATCCTTCGGGGTAATGAGAGTGGCGCACGGGTG
AGTAACGCGTATGCAACCTACCTGTAACTGGGGAATAGCTCCCTGAAAGG
GGAATTAACACCGCATAAGACCACACTTTCGCATGGAAGAGTGGTAAAAT
ATTTATAGGTTACAGATGGGCATGCGTGACATTAGTTTGTTGGTGAGGTA
ACGGCTCACCAAG
>F0OV55003F1XOU
AGAGTTTGATCCTGGCTCAGAACGGAACGCTGGCGGCGCGTTTTAAGCAT
GCAAGTCGAGCGGTAAGCTAACTTCGGTTAGCCTAGAGCGGCGGACGGGT
GAGTAACACGTGGATAATCTACCCCCTTGTTTGGGATAGCCTGTGGAAAC
ATAGGGTAATACCAAATAATACTCTTTTATCATAAGATAAGAGAAGGAAG
GGCGCTGAGGCGTCGCAAGAGGATGAGTCTGCGTCCCATTAGCTAGACGG
CAGGGTAAAAGCCTACCGTGG
>F0OV55003F1XPO
AGAGTTTGATCCTGGCTCAGAGTGAACGCTGGCGGCGTGCTTAACACATG
CAAGTCGAACGATGAAGTCTTTGCTTGCAAAGACGGATTAGTGGCGCACG
GGTGAGTAATGTATAGCTAACCTGCCCTTTAGTGGGGGACAACAGTTGGA
AACGACTGCTAATACCCCATACTCCTTTTTACTCTAAGGTAAATTGGGAA
AGATTTATTGCTAAAGGATGGGGCTGTATCGTATCAGCTAGTTGGTGAGG
TAATGGCTCACCAAGG
>F0OV55003F1XQT
AGAGTTTGATCCTGGCTCAGGATGAACGCTGGCGGCGTGCCTAACACATG
CAAGTCGAGCGATAAACAGTGGATGGAATTCTTCGGAAGGAAAGAAACTG
TTGAAAGCGGCGGACGGGTGAGTAACGCGTGGGCAACCTGCCCTATACAG
GGGGATAGCCACTGGAAACGGTGATTAATACCCCATGACACCTTAACCTC
GCATGAGGAGAGGGTCAAAGATTATATCGGTATAGGATGGGCCCGCGTCT
GATTAGCTAGTTGG
>F0OV55003F1XQZ
AGAGTTTGATCCTGGCTCAGGATGAACGCTAGCGGCGCGCTTAATGCATG
TAAGTCGAGCGATGAGTATCTTCGGATACATCAGCGGCAGACGGGTGAGT
AACACGTGGATGACCTGCCCTCAAGACTGGGATAACGGGTGGAAACACGC
GCTAATACCGGATAGACTTCTGGGGTCGCAGCCAGAAGTAAAGCTACGGT
GCTTGAGGAGGGGTCCGCGGCCCATCAGCTAGTTGGCAGGGTAACGGCCT
>F0OV55003F1XRQ
AGAGTTTGATCCTGGCTCAGGACGAACGCTGGCGGCGTGCTTAACACATG
CAAGTCGAACGGTTTACCATTGAAAGCTTGCTGGATATGGTAAATAGTGG
CGGACGGGTGAGTAACGCGTGAATACCTGTCCATCGGAGGGGGACAACGG
CTGGAAACGGCCGCTAATACCGCGTAAGCCGAGAGGTGAAAGGTTCTCTT
CGGGGAGCCGCCGATGGAGTGGTTCGCGTCCTACTCAGTCTTAGGTTGGG
TAGGGGTAACGGCCTAACCGAAGGACGAAGGACGGGTACGCCGG
>F0OV55003F1Y66
AGAGTTTGATCCTGGCTCAGGATGAACGCTAGCGGGAGGCTTAACACATG
CAAGTCGAACGGACCCTTCGGGGTTAGTGGCGGACGGGTGAGTAACACGT
GGGACCGTGCCTTTAGGTTCGGAATAGCTCCTGGAAACGGGTGGTAATGC
CGAATGTGCCCTTCGGGGAAAGATTTATCGCCTTTAGAGCGGCCCGCGTC
TGATTAGCTAGTTGGTGAGGTAATGGCTCACCAAGGCTACGATCAGTAGC
TGGTCTGAGAGGATGACCAG
>F0OV55003F1YBU
AGAGTTTGATCCTGGCTCAGAATGAACGCTGGCGGCGTGCCTAACACATG
CAAGTCGAACGAGAAACTCCGGCTTCGGCTGGGGGAGTAAAGTGGCGCAC
GGGTGAGTAACGCGTGGGTAACCTGCCCTTGAATCCGGGATAACTTCGCG
AAAGCGATGCTAATACCGGATATCGTCACCGAGACCTAGGTCTTTGTGAT
GAAAGGTGACCTCTTCATGAAAGTTGCCGTTCAGGGAGGGGCCCGCGTAC
CATTAGCTAGTTGGTGGGGT
>F0OV55003F1YBX
AGAGTTTGATCCTGGCTCAGAATGAACGCTGGCGGCGTGCTTAACACATG
CAAGTCGAGCGAGAAATTTGGGAATGATCCTTCGGGTGAGTGAACAAATG
GAAAGCGGCGGACGGGTGAGTAACGCGTGGGTAACCTGCCCCATACAAAG
GGATAGCCACTGGAAACGGTGATTAATACCATATAATACTAAGAGGTCGC
ATGACTTCTTAGTCAAAGATTTATCGGTATGGGATGGACCCGCGTCTGAT
TAGCTAGTTGGTAAGG
>F0OV55003F1YDV
AGAGTTTGATCCTGGCTCAGGATGAACGCTAGCGGCAGGCTTAACACATG
CAAGTCGAGGGGTAACAGGGGAGCTTGCTCTCGCTGACGACCGGCGCACG
GGTGAGTAACGCGTATGCAACCTACCTACAACAGGGGGATAGCTTTCGGA
AACGGAAATTAATACCCCATAGTACCTAAATATCGCATGGTATTAAGGTT
AAAACTCCGGTGGTTGTAGATGGGCATGCGTGACATTAGCTTGTTGGCGG
GGTAACGGCCCACCAAGGCTACGA
>F0OV55003F1YIS
AGAGTTTGATCCTGGCTCAGAGCGAACGCTGGCGGCGTGCCTAACACATG
CAAGTCGAACGGACTCGGGGGGCAACTCCTGAGTTAGTGGCGGACGGGTG
AGTAACACGTGGGTCATCTCCCCCCGAGTGAGGAATAAGCCTGCGAAAGC
GGGTCTAATACCGCATAACACTCCGGGACACAAGTCTTCGGAGTCAAAGC
CGCAAGGCGCTTGGGGATGAGCCTGCGTCCTATTAGCTAGTTGGTAGGGT
AATGGCCTACCAAGGCAA
>F0OV55003F1YMA
AGAGTTTGATCCTGGCTCAGGATGAACGCTAGCGGCAGGCTTAACACATG
CAAGTCGAGGGGTAACAGGGTGCTTGCACCGCTGACGACCGGCGCACGGG
TGCGTAACGCGTATACAATCTACCTTTTACAGGGGCATAGCCCGGGGGAA
ACCGTCGGTAATTAAT
>F0OV55003F1YMS
AGAGTTTGATCCTGGCTCAGGACTAACGCTGGCGGCGTGCCTAACACATG
CAAGTCGAACGGTAACATGCGCTGTAGCAATACAGTGTGATGACGAGTGG
CGGACGGGTGAGTAATATATACATAATCTACCTTTTGGACGGGGACAACC
CAGGGAAACTTGGGCTAATACCCGATAAGATACCGAGAGCAAATGCTCTT
GGTATGAAAACACTTAGATGGCCGAAAGATGAGTGTATATCTGATTAG
>F0OV55003F1YMV
AGAGTTTGATCCTGGCTCAGGACGAACGCTGGCGGCGTGCTTAACACATG
CAAGTCGAGCGAGAAAGCACCTTCGGGTGTGAGTACAGCGGCGAACGGGT
GAGTAACACGTGGGCAACCTGCCCTAGAGACTGGGATAACGTCCCGAAAG
GGACGCTAATACCGGATGATGCGTGACCTGCCAAGTGGGTCACGCCAAAC
GGTAGCTTCGGCTTCTGCTCTGGGATGGGCCCGCGCCGGATTAGCTTGTT
GGTGAGGTAACGG
>F0OV55003F1YRD
AGAGTTTGATCCTGGCTCAGGATTAACGCTGGCGGCATGCCTAAGACATG
CAAGTCGAACGGAGTGGCCCTTTGAAATTGAAGTGCTTGCACAGATATGG
AAGAGGATTTTCCACTTAGTGGCGGACGGGTGAGTAACACGTAGACAACC
TACCTTTGAGTTGGGGACAACAGTTGGAAACGACTGCTAATACCGAATAA
TATGTAGAATTTAGTTTTTCTATATTAAAAGGAGCTTTCAAGCTTCGCTT
TTAGATGGGTCTGCGGTGTA
>F0OV55003F1YSZ
AGAGTTTGATCCTGGCTCAGGACGAACGCTGGCGGCGCGCCTAACACATG
CAAGTCGAGGGAGAACTACATCTTCGGATGTGGGGGGACCGGCGAACGGG
TGAGTAACACGTGAGGAACCTACCTTGGAGACCGGAATAACCACGGGAAA
CTGTGGCTAATGCCGGATACCCTGATCTTCTCGCATGAGATAGTCAGGAA
ATGGTCAGCCGCTCCAAGATGGTCTCGCGGCCTATCATGCTAGTTGGTGA
GGTAACGG
>F0OV55003F1YTF
AGAGTTTGATCCTGGCTCAGGACGAACGCTGGCGGCGTGCTTAACACATG
CAAGTCACGGGGGGTCGCAAGACTCAACCGGCGAACGGGTGCGTAACACG
TGAGCAACCTACCGATTTGAGGGGGATAGCCGGCCCAACGGCCGGGTAAT
ACCGCATACGCTCGTTGAGGGACATCCCTTGGCGAGGAAACCTCCGGGGC
AGATCGAGGGGCTCGCGGCCTATCAGCTAGTTGGCGAGGTCATGGCCCAC
CAAGGCGACGACGGGTAGCTGGT
>F0OV55003F1YTQ
AGAGTTTGATCCTGGCTCAGGACGAACGCTGGCGGCGTGCCTAATACATG
CAAGTCGAGCGGATTGATGGGAGCTTGCTCCCTGATATCAGCGGCGGACG
GGTGAGTAACACGTGGGCAACCTGCCTGTAAGACTGGGATAACTTCGGGA
AACCGGAGCTAATACCGGATAATCCTTTCCTTCACATGAGGAAAAGGACT
GAAAGAACGGTTTCGGTCTGTCACTTACAGATGGCCGGCCGGCGCATTAG
CTAGTTGGTGAAG
>F0OV55003F1YWM
AGAGTTTGATCCTGGCTCAGAACGAACGCTGGCGGCGTGCTTAATACATG
CAAGTCGAACGTGAAGCCTTGGCTTGCCAGGGTGGAAAGTGGCGAACGGG
TGAGTAACACGTAAATAATCTACCTCTAAGTTTGGGATAACCATGCCAAC
GCGGGGCTAATACCGGATGTGATCACGAAGACGCATGTTTTTGTGATTAA
AGATGCAAATCGCTTAGAGATGAATTTGCGGCCCATTATGCTTGTTGGTG
AGGTAACGG
>F0OV55003F1YZT
AGAGTTTGATCCTGGCTCAGGATGAACGCTAGCGGCAGGCCTAACACATG
CAAGTCGAGGGGCAGCACGTCTTCGGATGGTGGCGACCGGCGCACGGGTG
CGTAACGCGTATGCAACCTACCTTTAACTGGAGCATAGCCCCGAGAAATC
GGGATTAATACTCCATAACAACAAGAAGTGGCATCACTTTTTATTTAAAG
CTTTGGCGGTTAAAGATGGGCATGCGTGACATTAGTTTGTTGGTGAGGTA
ACGGCTCACCAAG
>F0OV55003F1YZW
AGAGTTTGATCCTGGCTCAGGACGAACGCTGGCGGCGTGCCTAACACATG
CAAGTCGAGCGGAGAATGCAAGATGTTTACATCGGGTGTTCTTAGCGGCG
GACGGGTGAGTAACACGTGGGTAACCTGCCTCAGAGTGGGGGATAGCCTT
TCGAAAGGAAGATTAATACCGCATAAGCTTGTAGCATCGCATGGTGCAGC
AAGAAAAGGAGCAATCCGCTCTGAGATGGACCCGCGGCGCATTAG
>F0OV55003F1Z4D
AGAGTTTGATCCTGGCTCAGGATGAACGCTGGCGGCGTGCCTAATACATG
CAAGTCGAACGCACCATTTCGGTGGTGAGTGGCGAACGGGCGAGTAACAC
GTAGATAACCAACCCTTAAGACGAGGATAACCCGGGGGAAACCTGGACTA
ATACTGGATAGGAGCTATTTTCAAAAGAGGATAGTTTTAAAGGTGCCCTA
AAGCACCGCTAAAGGCTGGGACTGCGTCGCATTAGCTAGTTGGTGGGGTA
ACGGCCTACCAAGGCAACGATGCGTAG
>F0OV55003F1Z7S
AGAGTTTGATCCTGGCTCAGAACGAACGCTGGCGGCGCGTTTTAAGCATG
CAAGTCGAGCGGCAAGGGCCTTCGGGCCCCTACAGCGGCGGACGGGTGAG
TAACACGTGGACAATCTGCCCCCCGGCCGGGGATAGCCCAGGGAAACCTG
GATTAATACCGGATGAGACGGGACGCACGAGGGTGCGATCCGGGAAAGGC
GCTGCGGCGCCGCCGGGGGATGAGTCCGCGACCCATTAGCTAGACGGCGG
GGTAAAGGCCCACCGTGGCGACGATGGGTAGCCGG
>F0OV55003F1Z8P
AGAGTTTGATCCTGGCTCAGGATGAACGCTAGCGGCAGGCTTAACACATG
CAAGTCGAGGGGCAGCACGTCTTCGGATGGTGGCGACCGGCGCACGGGTG
CGTAACGCGTATACAATCTACCTTTTACAGGGGCATAGCCCGGGGGAGAC
CCGGATTAATATCCCATGGTATTATTAAATGGCATCGTTTGATAATTAAA
GCTTCGGCGGTAAAAGATGAGTATGCGTCCTATTAGCTAGATGGTAAGGT
AACGGCTTACCATGG
>F0OV55003F1ZA1
AGAGTTTGATCCTGGCTCAGGATGAACGCTGGCGGCGTGCCTAACACATG
CAAGTCGAGCGCCTCGCAAGGGGAGCGGCAGACGGGTGAGTAACGCGTGG
GGATGTGCCTGGTGGTACGGAACAACTCAGGGAAACTTGAGCTAATACCG
TATAAGCCCTTCGGGGGAAAGATTTATCGCCACCAGATCAACCCGCGTTG
GATTAGCTAGTTGGTGAGGTAACGGCTCACCAAGGCGACGATCCATAGCT
>F0OV55003F1ZFM
AGAGTTTGATCCTGGCTCAGGATGAACGCTAGCGGCGCGCTTAATGCATG
TAAGTCGAGCGATGAAGCCCTTCGGGGCAATCAGCGGCAGACGGGTGAGT
AACACGTGGATGACCTGCCCTCAAGTCTGGGATAACGGGTGGAAACATGC
GCTAATACCGGATAGGCTGTTGGGGTCGCACCCGACAGTAAAGCTACGGT
[truncated: 14,357,795 more chars]
